# Supplementary material for: Dynamics of transposable element accumulation in the non-recombining regions of mating-type chromosomes in anther-smut fungi
Source: Nat Commun. 2023 Sep 14;14:5692. doi: 10.1038/s41467-023-41413-4 (PMC10502011; doi:10.1038/s41467-023-41413-4)
Supplement: Supplementary file 6 — Supplementary Data 2 [file 41467_2023_41413_MOESM6_ESM.xlsx]

## Sheet: Supplementary Data 2
Species name	Transposable element annotation	Genomic percentage
M. intermedium	ClassII:Helitron	0.0406376
M. intermedium	ClassI:LTR:Copia	1.0756
M. intermedium	ClassI:LTR:Gypsy	2.68836
M. intermedium	ClassI:others	0.979986
M. intermedium	MultipleAnnotations	0.305686
M. intermedium	SimpleRepeat/uncharacterized	0.000942341
M. intermedium	unclassified	1.30744
M. lagerheimii	ClassII:Helitron	0.582753
M. lagerheimii	ClassII:others	0.085575
M. lagerheimii	ClassII:TIR	0.172192
M. lagerheimii	ClassI:LTR:Copia	2.91368
M. lagerheimii	ClassI:LTR:Gypsy	2.34006
M. lagerheimii	ClassI:LTR:others	0.256693
M. lagerheimii	ClassI:others	0.672299
M. lagerheimii	MultipleAnnotations	0.0834298
M. lagerheimii	SimpleRepeat/uncharacterized	0.259339
M. lagerheimii	unclassified	3.1576
M. lychnidis-dioicae	ClassII:Helitron	1.95002
M. lychnidis-dioicae	ClassII:others	0.469154
M. lychnidis-dioicae	ClassII:TIR	0.395753
M. lychnidis-dioicae	ClassI:LTR:Copia	8.10307
M. lychnidis-dioicae	ClassI:LTR:Gypsy	4.36283
M. lychnidis-dioicae	ClassI:LTR:others	0.057425
M. lychnidis-dioicae	ClassI:others	1.38021
M. lychnidis-dioicae	MultipleAnnotations	0.29084
M. lychnidis-dioicae	SimpleRepeat/uncharacterized	0.286625
M. lychnidis-dioicae	unclassified	2.08977
M. silenes-acaulis	ClassII:Helitron	1.79865
M. silenes-acaulis	ClassII:others	0.569572
M. silenes-acaulis	ClassII:TIR	0.379889
M. silenes-acaulis	ClassI:LTR:Copia	8.02265
M. silenes-acaulis	ClassI:LTR:Gypsy	3.50048
M. silenes-acaulis	ClassI:LTR:others	0.0703827
M. silenes-acaulis	ClassI:others	0.971268
M. silenes-acaulis	MultipleAnnotations	0.182888
M. silenes-acaulis	SimpleRepeat/uncharacterized	0.849797
M. silenes-acaulis	unclassified	2.85836
M. saponariae	ClassII:Helitron	0.639854
M. saponariae	ClassII:others	0.281187
M. saponariae	ClassII:TIR	0.174222
M. saponariae	ClassI:LTR:Copia	6.23033
M. saponariae	ClassI:LTR:Gypsy	5.57076
M. saponariae	ClassI:LTR:others	0.0395443
M. saponariae	ClassI:others	1.19621
M. saponariae	MultipleAnnotations	0.547356
M. saponariae	SimpleRepeat/uncharacterized	0.30705
M. saponariae	unclassified	3.0084
M. scabiosae	ClassI:LTR:Copia	3.53487
M. scabiosae	ClassI:LTR:Gypsy	3.35141
M. scabiosae	ClassI:LTR:others	0.0148585
M. scabiosae	ClassI:others	1.06928
M. scabiosae	MultipleAnnotations	0.342121
M. scabiosae	SimpleRepeat/uncharacterized	0.111587
M. scabiosae	unclassified	0.831264
M. silenes-dioicae	ClassII:Helitron	2.06949
M. silenes-dioicae	ClassII:others	0.441546
M. silenes-dioicae	ClassII:TIR	0.455888
M. silenes-dioicae	ClassI:LTR:Copia	8.22989
M. silenes-dioicae	ClassI:LTR:Gypsy	9.66324
M. silenes-dioicae	ClassI:LTR:others	0.0829247
M. silenes-dioicae	ClassI:others	1.80306
M. silenes-dioicae	MultipleAnnotations	0.30842
M. silenes-dioicae	SimpleRepeat/uncharacterized	0.369613
M. silenes-dioicae	unclassified	2.1622
M. v. lateriflora	ClassII:Helitron	0.651526
M. v. lateriflora	ClassII:others	0.0479413
M. v. lateriflora	ClassII:TIR	0.336125
M. v. lateriflora	ClassI:LTR:Copia	2.16038
M. v. lateriflora	ClassI:LTR:Gypsy	1.01873
M. v. lateriflora	ClassI:LTR:others	0.0934461
M. v. lateriflora	ClassI:others	0.608875
M. v. lateriflora	MultipleAnnotations	0.15039
M. v. lateriflora	SimpleRepeat/uncharacterized	0.219808
M. v. lateriflora	unclassified	1.73374
M. v. parryi	ClassII:Helitron	1.66564
M. v. parryi	ClassII:others	0.237085
M. v. parryi	ClassII:TIR	0.182047
M. v. parryi	ClassI:LTR:Copia	3.88369
M. v. parryi	ClassI:LTR:Gypsy	3.56971
M. v. parryi	ClassI:LTR:others	0.194004
M. v. parryi	ClassI:others	1.18235
M. v. parryi	MultipleAnnotations	0.213447
M. v. parryi	SimpleRepeat/uncharacterized	0.516323
M. v. parryi	unclassified	2.62842
M. v. gracilicaulis	ClassII:Helitron	4.2387
M. v. gracilicaulis	ClassII:others	0.526662
M. v. gracilicaulis	ClassII:TIR	0.455573
M. v. gracilicaulis	ClassI:LTR:Copia	6.5796
M. v. gracilicaulis	ClassI:LTR:Gypsy	6.01414
M. v. gracilicaulis	ClassI:LTR:others	0.133299
M. v. gracilicaulis	ClassI:others	1.18105
M. v. gracilicaulis	MultipleAnnotations	0.250626
M. v. gracilicaulis	SimpleRepeat/uncharacterized	0.352966
M. v. gracilicaulis	unclassified	10.1759
M. v. viscidula	ClassII:Helitron	0.762367
M. v. viscidula	ClassII:others	0.0568887
M. v. viscidula	ClassII:TIR	0.211931
M. v. viscidula	ClassI:LTR:Copia	7.63695
M. v. viscidula	ClassI:LTR:Gypsy	10.7405
M. v. viscidula	ClassI:LTR:others	0.025499
M. v. viscidula	ClassI:others	1.20323
M. v. viscidula	MultipleAnnotations	0.34623
M. v. viscidula	SimpleRepeat/uncharacterized	0.326278
M. v. viscidula	unclassified	2.60068
M. coronariae	ClassII:Helitron	2.00917
M. coronariae	ClassII:others	0.456713
M. coronariae	ClassII:TIR	1.05773
M. coronariae	ClassI:LTR:Copia	10.2696
M. coronariae	ClassI:LTR:Gypsy	9.14462
M. coronariae	ClassI:LTR:others	0.0896913
M. coronariae	ClassI:others	1.63067
M. coronariae	MultipleAnnotations	0.193415
M. coronariae	SimpleRepeat/uncharacterized	0.604185
M. coronariae	unclassified	2.75871
M. v. melanantha	ClassII:Helitron	1.53381
M. v. melanantha	ClassII:others	0.106339
M. v. melanantha	ClassII:TIR	0.259825
M. v. melanantha	ClassI:LTR:Copia	7.95632
M. v. melanantha	ClassI:LTR:Gypsy	9.99007
M. v. melanantha	ClassI:LTR:others	0.101052
M. v. melanantha	ClassI:others	1.07277
M. v. melanantha	MultipleAnnotations	0.317701
M. v. melanantha	SimpleRepeat/uncharacterized	0.623399
M. v. melanantha	unclassified	2.88019
M. v. caroliniana	ClassII:Helitron	0.945003
M. v. caroliniana	ClassII:others	0.155139
M. v. caroliniana	ClassII:TIR	0.272212
M. v. caroliniana	ClassI:LTR:Copia	6.35634
M. v. caroliniana	ClassI:LTR:Gypsy	3.85927
M. v. caroliniana	ClassI:LTR:others	0.0241227
M. v. caroliniana	ClassI:others	0.933671
M. v. caroliniana	MultipleAnnotations	0.36648
M. v. caroliniana	SimpleRepeat/uncharacterized	0.39654
M. v. caroliniana	unclassified	3.24817
M. v. paradoxa	ClassII:Helitron	1.96509
M. v. paradoxa	ClassII:others	0.457594
M. v. paradoxa	ClassII:TIR	1.22384
M. v. paradoxa	ClassI:LTR:Copia	10.0449
M. v. paradoxa	ClassI:LTR:Gypsy	6.74453
M. v. paradoxa	ClassI:LTR:others	0.513773
M. v. paradoxa	ClassI:others	1.01785
M. v. paradoxa	MultipleAnnotations	0.218194
M. v. paradoxa	SimpleRepeat/uncharacterized	0.761141
M. v. paradoxa	unclassified	7.37912
M. v. tatarinowii	ClassII:Helitron	0.812748
M. v. tatarinowii	ClassII:others	0.137715
M. v. tatarinowii	ClassII:TIR	0.274055
M. v. tatarinowii	ClassI:LTR:Copia	3.71814
M. v. tatarinowii	ClassI:LTR:Gypsy	1.8616
M. v. tatarinowii	ClassI:LTR:others	0.0151347
M. v. tatarinowii	ClassI:others	0.579742
M. v. tatarinowii	MultipleAnnotations	0.211619
M. v. tatarinowii	SimpleRepeat/uncharacterized	0.220058
M. v. tatarinowii	unclassified	1.58274
R. babjavae	ClassI:LTR:Gypsy	0.0450214
R. babjavae	MultipleAnnotations	0.0219041
R. babjavae	unclassified	1.97009
