# Supplementary material for: Dynamics of transposable element accumulation in the non-recombining regions of mating-type chromosomes in anther-smut fungi
Source: Nat Commun. 2023 Sep 14;14:5692. doi: 10.1038/s41467-023-41413-4 (PMC10502011; doi:10.1038/s41467-023-41413-4)
Supplement: Supplementary file 7 — Supplementary Data 3 [file 41467_2023_41413_MOESM7_ESM.xlsx]

## Sheet: Supplementary Data 3
Microbotryum TE query sequence	Plant database sequence	Percentage of identity	E-value	Query length (bp)	Coverage (length of alignement over query length)
MviLyf1|MvLf-1247-A1-R1_C007:516438-516984__ClassI:LTR:Copia	ATCOPIA65_I__Copia__Arabidopsis_thaliana	100	0.00000000601	547	5.66728
MldSil1|MvSl-1064-A1-R4_A1:1070787-1072505__ClassI:LTR:Copia	ATCOPIA65_I__Copia__Arabidopsis_thaliana	100	0.0000000698	1719	1.7452
MldSil2|MvSl-1064-A2-R4_A2:2460953-2461936__ClassI:LTR:Copia	ATCOPIA65_I__Copia__Arabidopsis_thaliana	97.143	0.00000000306	984	3.55691
MsdSdi2|MvSdioicae-1303-FR02-T-N202-PbcR_C052:4920-5905__ClassI:LTR:Copia	ATCOPIA65_I__Copia__Arabidopsis_thaliana	97.143	0.00000000306	986	3.5497
MsdSdi2|MvSdioicae-1303-FR02-T-N202-PbcR_C024:39572-40558__ClassI:LTR:Copia	ATCOPIA65_I__Copia__Arabidopsis_thaliana	97.143	0.00000000307	987	3.5461
MviLyf2|MvLf-1247-A2-R1_C037:131253-132239__ClassI:LTR:Copia	ATCOPIA65_I__Copia__Arabidopsis_thaliana	97.059	0.000000011	987	3.44478
MviSco2|MvSco-1296-1T-A2-R1_MC02-2:1628886-1632540__ClassI:LTR:Copia	ATCOPIA65A_I__Copia__Arabidopsis_thaliana	97.059	0.0000000416	3655	0.930233
MviSco1|MvSco-1296-1D-A1-R1_MC02-1:1798086-1801743__ClassI:LTR:Copia	ATCOPIA65A_I__Copia__Arabidopsis_thaliana	97.059	0.0000000416	3658	0.92947
MspSraT|MvSilra-01299-0T_C036:1265150-1269531__ClassI:LTR:Copia	ATCOPIA65_I__Copia__Arabidopsis_thaliana	97.059	0.0000000499	4382	0.775901
MviSpa2|MvSp-1252-A2-R1_MC11:3502856-3505308__ClassI:LTR:Copia	ATCOPIA65A_I__Copia__Arabidopsis_thaliana	96.875	0.00000036	2453	1.30453
MspSraD|MvSilra-01299-0D_C047:1049847-1050375__ClassI:LTR:Copia	ATCOPIA65_I__Copia__Arabidopsis_thaliana	92.683	0.0000000058	529	7.3724
MspSsc1|MvSilsci-01506-A1_C034:672326-672854__ClassI:LTR:Copia	ATCOPIA65_I__Copia__Arabidopsis_thaliana	92.683	0.0000000058	529	7.3724
MspSsc2|MvSilsci-01506-A2_C048:459683-460211__ClassI:LTR:Copia	ATCOPIA65_I__Copia__Arabidopsis_thaliana	92.683	0.0000000058	529	7.3724
MviLyf1|MvLf-1247-A1-R1_C007:703463-703991__ClassI:LTR:Copia	ATCOPIA65_I__Copia__Arabidopsis_thaliana	92.683	0.0000000058	529	7.3724
MviSco1|MvSco-1296-1D-A1-R1_MC02-1:1929084-1929612__ClassI:LTR:Copia	ATCOPIA65_I__Copia__Arabidopsis_thaliana	92.683	0.0000000058	529	7.3724
MviSco2|MvSco-1296-1T-A2-R1_MC02-3:630466-630994__ClassI:LTR:Copia	ATCOPIA65_I__Copia__Arabidopsis_thaliana	92.683	0.0000000058	529	7.3724
MspSraT|MvSilra-01299-0T_C023:1048185-1048714__ClassI:LTR:Copia	ATCOPIA65_I__Copia__Arabidopsis_thaliana	92.683	0.00000000581	530	7.35849
MviSco1|MvSco-1296-1D-A1-R1_MC08:1560619-1561169__ClassI:LTR:Copia	ATCOPIA65_I__Copia__Arabidopsis_thaliana	92.683	0.00000000605	551	7.07804
MviSco2|MvSco-1296-1T-A2-R1_MC08:1592419-1592969__ClassI:LTR:Copia	ATCOPIA65_I__Copia__Arabidopsis_thaliana	92.683	0.00000000605	551	7.07804
MspSsc1|MvSilsci-01506-A1_C019:588530-589131__ClassI:LTR:Copia	ATCOPIA65_I__Copia__Arabidopsis_thaliana	92.683	0.00000000664	602	6.47841
MspSsc2|MvSilsci-01506-A2_C051:588543-589144__ClassI:LTR:Copia	ATCOPIA65_I__Copia__Arabidopsis_thaliana	92.683	0.00000000664	602	6.47841
MspSraD|MvSilra-01299-0D_C010:1031651-1032256__ClassI:LTR:Copia	ATCOPIA65_I__Copia__Arabidopsis_thaliana	92.683	0.00000000668	606	6.43564
MspSraT|MvSilra-01299-0T_C043:1027318-1027923__ClassI:LTR:Copia	ATCOPIA65_I__Copia__Arabidopsis_thaliana	92.683	0.00000000668	606	6.43564
MviSin1|MvSn-1249-A1-R1_MC04:658596-659204__ClassI:LTR:Copia	ATCOPIA65_I__Copia__Arabidopsis_thaliana	92.683	0.00000000672	609	6.40394
MviSin2|MvSn-1249-A2-R1_MC04:657971-658579__ClassI:LTR:Copia	ATCOPIA65_I__Copia__Arabidopsis_thaliana	92.683	0.00000000672	609	6.40394
MviLyf2|MvLf-1247-A2-R1_C066:34715-35607__ClassI:LTR:Copia	ATCOPIA65_I__Copia__Arabidopsis_thaliana	92.683	0.00000000997	893	4.3673
MviLyf2|MvLf-1247-A2-R1_C100:24505-25399__ClassI:LTR:Copia	ATCOPIA65_I__Copia__Arabidopsis_thaliana	92.683	0.00000000999	895	4.35754
MspSsc1|MvSilsci-01506-A1_C024:1731851-1732749__ClassI:LTR:Copia	ATCOPIA65_I__Copia__Arabidopsis_thaliana	92.683	0.00000001	899	4.33815
MspSsc2|MvSilsci-01506-A2_C041:139511-140409__ClassI:LTR:Copia	ATCOPIA65_I__Copia__Arabidopsis_thaliana	92.683	0.00000001	899	4.33815
MspSsc1|MvSilsci-01506-A1_C030:425286-426185__ClassI:LTR:Copia	ATCOPIA65_I__Copia__Arabidopsis_thaliana	92.683	0.0000000101	900	4.33333
MviLyf2|MvLf-1247-A2-R1_C024:436657-437556__ClassI:LTR:Copia	ATCOPIA65_I__Copia__Arabidopsis_thaliana	92.683	0.0000000101	900	4.33333
MviLyf2|MvLf-1247-A2-R1_C132:19525-20426__ClassI:LTR:Copia	ATCOPIA65_I__Copia__Arabidopsis_thaliana	92.683	0.0000000101	902	4.32373
MspSsc1|MvSilsci-01506-A1_C026:716342-717322__ClassI:LTR:Copia	ATCOPIA65_I__Copia__Arabidopsis_thaliana	92.683	0.000000011	981	3.97554
MspSraD|MvSilra-01299-0D_C032:270109-271095__ClassI:LTR:Copia	ATCOPIA65_I__Copia__Arabidopsis_thaliana	92.683	0.000000011	987	3.95137
MviSpa1|MvSp-1252-A1-R1_MC11:816319-817309__ClassI:LTR:Copia	ATCOPIA65_I__Copia__Arabidopsis_thaliana	92.683	0.0000000111	991	3.93542
MviSco1|MvSco-1296-1D-A1-R1_MC04-2:164550-166465__ClassI:LTR:Copia	ATCOPIA65_I__Copia__Arabidopsis_thaliana	92.683	0.0000000217	1916	2.03549
MviSco2|MvSco-1296-1T-A2-R1_MC04:768535-770450__ClassI:LTR:Copia	ATCOPIA65_I__Copia__Arabidopsis_thaliana	92.683	0.0000000217	1916	2.03549
MviSin1|MvSn-1249-A1-R1_MC19:256844-258769__ClassI:LTR:Copia	ATCOPIA65_I__Copia__Arabidopsis_thaliana	92.683	0.0000000218	1926	2.02492
MviSin2|MvSn-1249-A2-R1_MC19:255253-257178__ClassI:LTR:Copia	ATCOPIA65_I__Copia__Arabidopsis_thaliana	92.683	0.0000000218	1926	2.02492
MviLyf1|MvLf-1247-A1-R1_C026:306108-308040__ClassI:LTR:Copia	ATCOPIA65_I__Copia__Arabidopsis_thaliana	92.683	0.0000000219	1933	2.01759
MviLyf2|MvLf-1247-A2-R1_MC15:343493-345666__ClassI:LTR:Copia	ATCOPIA65_I__Copia__Arabidopsis_thaliana	92.683	0.0000000246	2174	1.79393
MviLyf2|MvLf-1247-A2-R1_MC26:511353-514113__ClassI:LTR:Copia	ATCOPIA65_I__Copia__Arabidopsis_thaliana	92.683	0.0000000313	2761	1.41253
MsdSdi1|MvSdioicae-1303-FR02-D-N206-PbcR_C011:524963-527760__ClassI:LTR:Copia	ATCOPIA65_I__Copia__Arabidopsis_thaliana	92.683	0.0000000318	2798	1.39385
MviLyf2|MvLf-1247-A2-R1_MC26:456323-459162__ClassI:LTR:Copia	ATCOPIA65_I__Copia__Arabidopsis_thaliana	92.683	0.0000000322	2840	1.37324
MsdSdi2|MvSdioicae-1303-FR02-T-N202-PbcR_C006:65564-68549__ClassI:LTR:Copia	ATCOPIA65_I__Copia__Arabidopsis_thaliana	92.683	0.0000000339	2986	1.3061
MviSco1|MvSco-1296-1D-A1-R1_MC16:494400-497472__ClassI:LTR:Copia	ATCOPIA65_I__Copia__Arabidopsis_thaliana	92.683	0.0000000349	3073	1.26912
MviSco2|MvSco-1296-1T-A2-R1_MC16:494376-497448__ClassI:LTR:Copia	ATCOPIA65_I__Copia__Arabidopsis_thaliana	92.683	0.0000000349	3073	1.26912
MviLyf2|MvLf-1247-A2-R1_C041:47906-51545__ClassI:LTR:Copia	ATCOPIA65_I__Copia__Arabidopsis_thaliana	92.683	0.0000000414	3640	1.07143
MsdSdi2|MvSdioicae-1303-FR02-T-N202-PbcR_C006:15219-18866__ClassI:LTR:Copia	ATCOPIA65_I__Copia__Arabidopsis_thaliana	92.683	0.0000000415	3648	1.06908
MldSil1|MvSl-1064-A1-R4_MC01-2:87562-91902__ClassI:LTR:Copia	ATCOPIA65_I__Copia__Arabidopsis_thaliana	92.683	0.0000000494	4341	0.898411
MldSil2|MvSl-1064-A2-R4_MC01:3163949-3168289__ClassI:LTR:Copia	ATCOPIA65_I__Copia__Arabidopsis_thaliana	92.683	0.0000000494	4341	0.898411
MsdSdi2|MvSdioicae-1303-FR02-T-N202-PbcR_C001:2786782-2791146__ClassI:LTR:Copia	ATCOPIA65_I__Copia__Arabidopsis_thaliana	92.683	0.0000000497	4365	0.893471
MspSsc1|MvSilsci-01506-A1_C030:695556-699972__ClassI:LTR:Copia	ATCOPIA65_I__Copia__Arabidopsis_thaliana	92.683	0.0000000503	4417	0.882952
MldSil2|MvSl-1064-A2-R4_MC12:430631-435059__ClassI:LTR:Copia	ATCOPIA65_I__Copia__Arabidopsis_thaliana	92.683	0.0000000504	4429	0.88056
MsdSdi1|MvSdioicae-1303-FR02-D-N206-PbcR_C008:798174-802602__ClassI:LTR:Copia	ATCOPIA65_I__Copia__Arabidopsis_thaliana	92.683	0.0000000504	4429	0.88056
MsdSdi2|MvSdioicae-1303-FR02-T-N202-PbcR_C008:467934-472362__ClassI:LTR:Copia	ATCOPIA65_I__Copia__Arabidopsis_thaliana	92.683	0.0000000504	4429	0.88056
MviLyf2|MvLf-1247-A2-R1_C018:103077-107506__ClassI:LTR:Copia	ATCOPIA65_I__Copia__Arabidopsis_thaliana	92.683	0.0000000505	4430	0.880361
MspSsc2|MvSilsci-01506-A2_C064:223858-228290__ClassI:LTR:Copia	ATCOPIA65_I__Copia__Arabidopsis_thaliana	92.683	0.0000000505	4433	0.879765
MviSco1|MvSco-1296-1D-A1-R1_MC11:31516-35948__ClassI:LTR:Copia	ATCOPIA65_I__Copia__Arabidopsis_thaliana	92.683	0.0000000505	4433	0.879765
MviSco1|MvSco-1296-1D-A1-R1_C060:18163-22596__ClassI:LTR:Copia	ATCOPIA65_I__Copia__Arabidopsis_thaliana	92.683	0.0000000505	4434	0.879567
MviSco1|MvSco-1296-1D-A1-R1_MC04-2:211317-215750__ClassI:LTR:Copia	ATCOPIA65_I__Copia__Arabidopsis_thaliana	92.683	0.0000000505	4434	0.879567
MviSco2|MvSco-1296-1T-A2-R1_C076:3871-8304__ClassI:LTR:Copia	ATCOPIA65_I__Copia__Arabidopsis_thaliana	92.683	0.0000000505	4434	0.879567
MviSco2|MvSco-1296-1T-A2-R1_MC04:815299-819732__ClassI:LTR:Copia	ATCOPIA65_I__Copia__Arabidopsis_thaliana	92.683	0.0000000505	4434	0.879567
MviSco2|MvSco-1296-1T-A2-R1_MC11:31543-35976__ClassI:LTR:Copia	ATCOPIA65_I__Copia__Arabidopsis_thaliana	92.683	0.0000000505	4434	0.879567
MspSsc1|MvSilsci-01506-A1_C014:242411-246851__ClassI:LTR:Copia	ATCOPIA65_I__Copia__Arabidopsis_thaliana	92.683	0.0000000506	4441	0.878181
MviSco1|MvSco-1296-1D-A1-R1_MC01:1295471-1299913__ClassI:LTR:Copia	ATCOPIA65_I__Copia__Arabidopsis_thaliana	92.683	0.0000000506	4443	0.877785
MviSco2|MvSco-1296-1T-A2-R1_MC01-1:1295486-1299928__ClassI:LTR:Copia	ATCOPIA65_I__Copia__Arabidopsis_thaliana	92.683	0.0000000506	4443	0.877785
MspSsc2|MvSilsci-01506-A2_C019:1425166-1429610__ClassI:LTR:Copia	ATCOPIA65_I__Copia__Arabidopsis_thaliana	92.683	0.0000000506	4445	0.87739
MldSil1|MvSl-1064-A1-R4_MC12:430596-435045__ClassI:LTR:Copia	ATCOPIA65_I__Copia__Arabidopsis_thaliana	92.683	0.0000000507	4450	0.876404
MsdSdi1|MvSdioicae-1303-FR02-D-N206-PbcR_C015:176249-180711__ClassI:LTR:Copia	ATCOPIA65_I__Copia__Arabidopsis_thaliana	92.683	0.0000000508	4463	0.873852
MldSil1|MvSl-1064-A1-R4_MC01-1:2649445-2653909__ClassI:LTR:Copia	ATCOPIA65_I__Copia__Arabidopsis_thaliana	92.683	0.0000000509	4465	0.87346
MldSil2|MvSl-1064-A2-R4_MC01:2649489-2653953__ClassI:LTR:Copia	ATCOPIA65_I__Copia__Arabidopsis_thaliana	92.683	0.0000000509	4465	0.87346
MsaSac2|MvSa-1248-T-A2-V0_C06:170017-174525__ClassI:LTR:Copia	ATCOPIA65_I__Copia__Arabidopsis_thaliana	92.683	0.0000000514	4509	0.864937
MspSsc1|MvSilsci-01506-A1_C006:678167-682697__ClassI:LTR:Copia	ATCOPIA65_I__Copia__Arabidopsis_thaliana	92.683	0.0000000516	4531	0.860737
MspSsc2|MvSilsci-01506-A2_C005:678188-682718__ClassI:LTR:Copia	ATCOPIA65_I__Copia__Arabidopsis_thaliana	92.683	0.0000000516	4531	0.860737
MspSsc2|MvSilsci-01506-A2_C032:922803-927389__ClassI:LTR:Copia	ATCOPIA65_I__Copia__Arabidopsis_thaliana	92.683	0.0000000522	4587	0.850229
MviLyf1|MvLf-1247-A1-R1_MC16-1:548879-553471__ClassI:LTR:Copia	ATCOPIA65_I__Copia__Arabidopsis_thaliana	92.683	0.0000000523	4593	0.849118
MviLyf2|MvLf-1247-A2-R1_MC16:540308-544900__ClassI:LTR:Copia	ATCOPIA65_I__Copia__Arabidopsis_thaliana	92.683	0.0000000523	4593	0.849118
MspSraD|MvSilra-01299-0D_C001:366764-371358__ClassI:LTR:Copia	ATCOPIA65_I__Copia__Arabidopsis_thaliana	92.683	0.0000000523	4595	0.848749
MspSraT|MvSilra-01299-0T_C020:366796-371390__ClassI:LTR:Copia	ATCOPIA65_I__Copia__Arabidopsis_thaliana	92.683	0.0000000523	4595	0.848749
MviLyf1|MvLf-1247-A1-R1_MC03:1047215-1051809__ClassI:LTR:Copia	ATCOPIA65_I__Copia__Arabidopsis_thaliana	92.683	0.0000000523	4595	0.848749
MviLyf2|MvLf-1247-A2-R1_MC03-1:1050046-1054640__ClassI:LTR:Copia	ATCOPIA65_I__Copia__Arabidopsis_thaliana	92.683	0.0000000523	4595	0.848749
MviLyf1|MvLf-1247-A1-R1_C026:451762-456360__ClassI:LTR:Copia	ATCOPIA65_I__Copia__Arabidopsis_thaliana	92.683	0.0000000524	4599	0.84801
MviSco1|MvSco-1296-1D-A1-R1_MC13:1065199-1069863__ClassI:LTR:Copia	ATCOPIA65_I__Copia__Arabidopsis_thaliana	92.683	0.0000000531	4665	0.836013
MviSco2|MvSco-1296-1T-A2-R1_MC13:1076874-1081538__ClassI:LTR:Copia	ATCOPIA65_I__Copia__Arabidopsis_thaliana	92.683	0.0000000531	4665	0.836013
MviSco2|MvSco-1296-1T-A2-R1_MC10-2:131101-137157__ClassI:LTR:Copia	ATCOPIA65_I__Copia__Arabidopsis_thaliana	92.683	0.0000000691	6057	0.643883
MviSco1|MvSco-1296-1D-A1-R1_MC10:1218889-1224946__ClassI:LTR:Copia	ATCOPIA65_I__Copia__Arabidopsis_thaliana	92.683	0.0000000691	6058	0.643777
MviLyf2|MvLf-1247-A2-R1_MC26:156560-165177__ClassI:LTR:Copia	ATCOPIA65_I__Copia__Arabidopsis_thaliana	92.683	0.0000000984	8618	0.452541
MviLyf1|MvLf-1247-A1-R1_MC26:156575-165195__ClassI:LTR:Copia	ATCOPIA65_I__Copia__Arabidopsis_thaliana	92.683	0.0000000984	8621	0.452384
MviLyf2|MvLf-1247-A2-R1_C107:13878-24076__ClassI:LTR:Copia	ATCOPIA65_I__Copia__Arabidopsis_thaliana	92.683	0.000000116	10199	0.38239
MviLyf2|MvLf-1247-A2-R1_C126:1628-11826__ClassI:LTR:Copia	ATCOPIA65_I__Copia__Arabidopsis_thaliana	92.683	0.000000116	10199	0.38239
MviLyf2|MvLf-1247-A2-R1_C053:7431-17632__ClassI:LTR:Copia	ATCOPIA65_I__Copia__Arabidopsis_thaliana	92.683	0.000000117	10202	0.382278
MviLyf2|MvLf-1247-A2-R1_C052:12244-22462__ClassI:LTR:Copia	ATCOPIA65_I__Copia__Arabidopsis_thaliana	92.683	0.000000117	10219	0.381642
MviLyf2|MvLf-1247-A2-R1_C058:4-23099__ClassI:LTR:Copia	ATCOPIA65_I__Copia__Arabidopsis_thaliana	92.683	0.000000264	23096	0.16886
MviLyf2|MvLf-1247-A2-R1_C086:1-23560__ClassI:LTR:Copia	ATCOPIA65_I__Copia__Arabidopsis_thaliana	92.683	0.000000269	23560	0.165535
MviLyf2|MvLf-1247-A2-R1_C053:17701-45666__ClassI:LTR:Copia	ATCOPIA65_I__Copia__Arabidopsis_thaliana	92.683	0.00000032	27966	0.139455
MviSpa2|MvSp-1252-A2-R1_MC02:1389800-1390741__ClassI:LTR:Copia	ATCOPIA65_I__Copia__Arabidopsis_thaliana	92.5	0.0000000379	942	4.03397
MviSco2|MvSco-1296-1T-A2-R1_MC04:52201-53186__ClassI:LTR:Copia	ATCOPIA65_I__Copia__Arabidopsis_thaliana	92.5	0.0000000396	986	3.85396
MldSil1|MvSl-1064-A1-R4_A1:2185573-2188356__ClassI:LTR:Copia	ATCOPIA65_I__Copia__Arabidopsis_thaliana	92.5	0.000000114	2784	1.36494
MspSsc1|MvSilsci-01506-A1_C026:420070-423333__ClassI:LTR:Copia	ATCOPIA65_I__Copia__Arabidopsis_thaliana	92.5	0.000000133	3264	1.16422
MspSsc1|MvSilsci-01506-A1_C001:155682-156210__ClassI:LTR:Copia	ATCOPIA65_I__Copia__Arabidopsis_thaliana	92.308	0.000000075	529	6.99433
MspSsc2|MvSilsci-01506-A2_C007:155682-156210__ClassI:LTR:Copia	ATCOPIA65_I__Copia__Arabidopsis_thaliana	92.308	0.000000075	529	6.99433
MviSco1|MvSco-1296-1D-A1-R1_MC18:60945-64973__ClassI:LTR:Copia	ATCOPIA65_I__Copia__Arabidopsis_thaliana	92.308	0.000000593	4029	0.918342
MviSco2|MvSco-1296-1T-A2-R1_MC18:59551-63579__ClassI:LTR:Copia	ATCOPIA65_I__Copia__Arabidopsis_thaliana	92.308	0.000000593	4029	0.918342
MviLyf2|MvLf-1247-A2-R1_C031:12668-13278__ClassI:LTR:Copia	ATCOPIA65_I__Copia__Arabidopsis_thaliana	88.235	0.00000000187	611	7.85597
MviLyf2|MvLf-1247-A2-R1_C031:173933-174545__ClassI:LTR:Copia	ATCOPIA65_I__Copia__Arabidopsis_thaliana	88.235	0.00000000188	613	7.83034
MspSsc1|MvSilsci-01506-A1_C030:182089-184595__ClassI:LTR:Copia	ATCOPIA65_I__Copia__Arabidopsis_thaliana	87.273	0.0000000022	2507	2.11408
MviLyf2|MvLf-1247-A2-R1_MC03-1:65611-70180__ClassI:LTR:Copia	ATCOPIA65_I__Copia__Arabidopsis_thaliana	80.247	0.0000000145	4570	1.72867
MviLyf1|MvLf-1247-A1-R1_MC03:65576-70146__ClassI:LTR:Copia	ATCOPIA65_I__Copia__Arabidopsis_thaliana	80.247	0.0000000145	4571	1.72829
MviSpa1|MvSp-1252-A1-R1_MC03-3:279425-280223__ClassI:LTR:Copia	ATCOPIA65_I__Copia__Arabidopsis_thaliana	79.762	0.00000000247	799	10.2628
MviSpa2|MvSp-1252-A2-R1_MC03:2174737-2175535__ClassI:LTR:Copia	ATCOPIA65_I__Copia__Arabidopsis_thaliana	79.762	0.00000000247	799	10.2628
MviSpa2|MvSp-1252-A2-R1_MC02:3052958-3054887__ClassI:LTR:Copia	ATCOPIA65_I__Copia__Arabidopsis_thaliana	79.762	0.00000000607	1930	4.2487
MviSpa2|MvSp-1252-A2-R1_MC02:3090804-3092733__ClassI:LTR:Copia	ATCOPIA65_I__Copia__Arabidopsis_thaliana	79.762	0.00000000607	1930	4.2487
MviSpa2|MvSp-1252-A2-R1_MC02:2174144-2176326__ClassI:LTR:Copia	ATCOPIA65_I__Copia__Arabidopsis_thaliana	79.762	0.00000000688	2183	3.7563
MviSpa1|MvSp-1252-A1-R1_MC10-1:774920-777753__ClassI:LTR:Copia	ATCOPIA65_I__Copia__Arabidopsis_thaliana	79.762	0.00000000894	2834	2.89344
MviSpa2|MvSp-1252-A2-R1_MC10:782235-785068__ClassI:LTR:Copia	ATCOPIA65_I__Copia__Arabidopsis_thaliana	79.762	0.00000000894	2834	2.89344
MviSpa1|MvSp-1252-A1-R1_C015:437544-438453__ClassI:LTR:Copia	ATCOPIA65_I__Copia__Arabidopsis_thaliana	79.487	0.0000000366	910	8.57143
