# Supplementary material for: Dynamics of transposable element accumulation in the non-recombining regions of mating-type chromosomes in anther-smut fungi
Source: Nat Commun. 2023 Sep 14;14:5692. doi: 10.1038/s41467-023-41413-4 (PMC10502011; doi:10.1038/s41467-023-41413-4)
Supplement: Supplementary file 8 — Supplementary Data 4 [file 41467_2023_41413_MOESM8_ESM.xlsx]

## Sheet: Supplementary Data 4
Species name	Transposable element annotation	Genomic percentage
M. intermedium	centromeres	0.739179
M. intermedium	mating-type chromosome	0.0552235
M. intermedium	autosomes	0.0481396
M. intermedium	subtelomeric_regions	0.024237
M. lagerheimii	centromeres	0.701597
M. lagerheimii	non-recombining_regions	0.149239
M. lagerheimii	pseudo-autosomal_regions	0.067054
M. lagerheimii	autosomes	0.0719167
M. lagerheimii	subtelomeric_regions	0.323566
M. lychnidis-dioicae	centromeres	0.834256
M. lychnidis-dioicae	non-recombining_regions	0.42954
M. lychnidis-dioicae	pseudo-autosomal_regions	0.089527
M. lychnidis-dioicae	autosomes	0.116208
M. lychnidis-dioicae	subtelomeric_regions	0.252537
M. silenes-acaulis	centromeres	0.808388
M. silenes-acaulis	non-recombining_regions	0.300052
M. silenes-acaulis	pseudo-autosomal_regions	0.1392
M. silenes-acaulis	autosomes	0.153688
M. silenes-acaulis	subtelomeric_regions	0.519551
M. saponariae	centromeres	0.774046
M. saponariae	non-recombining_regions	0.136767
M. saponariae	pseudo-autosomal_regions	0.0699026
M. saponariae	autosomes	0.149814
M. saponariae	subtelomeric_regions	0.349826
M. scabiosae	centromeres	0.092077
M. scabiosae	non-recombining_regions	0.110629
M. scabiosae	pseudo-autosomal_regions	0.0366036
M. scabiosae	autosomes	0.044515
M. scabiosae	subtelomeric_regions	0.237444
M. silenes-dioicae	centromeres	0.834784
M. silenes-dioicae	non-recombining_regions	0.489677
M. silenes-dioicae	pseudo-autosomal_regions	0.179601
M. silenes-dioicae	autosomes	0.186042
M. silenes-dioicae	subtelomeric_regions	0.280292
M. v. lateriflora	centromeres	0.791181
M. v. lateriflora	non-recombining_regions	0.155569
M. v. lateriflora	pseudo-autosomal_regions	0.115857
M. v. lateriflora	autosomes	0.0523173
M. v. lateriflora	subtelomeric_regions	0.23518
M. v. parryi	centromeres	0.658777
M. v. parryi	non-recombining_regions	0.473167
M. v. parryi	pseudo-autosomal_regions	0.130243
M. v. parryi	autosomes	0.0757863
M. v. parryi	subtelomeric_regions	0.31512
M. v. gracilicaulis	centromeres	0.839588
M. v. gracilicaulis	non-recombining_regions	0.642288
M. v. gracilicaulis	pseudo-autosomal_regions	0.223738
M. v. gracilicaulis	autosomes	0.206753
M. v. gracilicaulis	subtelomeric_regions	0.585287
M. v. viscidula	centromeres	0.833768
M. v. viscidula	non-recombining_regions	0.452367
M. v. viscidula	pseudo-autosomal_regions	0.205005
M. v. viscidula	autosomes	0.150236
M. v. viscidula	subtelomeric_regions	0.366621
M. coronariae	centromeres	0.783387
M. coronariae	non-recombining_regions	0.473981
M. coronariae	pseudo-autosomal_regions	0.168965
M. coronariae	autosomes	0.230668
M. coronariae	subtelomeric_regions	0.297602
M. v. melanantha	centromeres	0.798876
M. v. melanantha	non-recombining_regions	0.427117
M. v. melanantha	pseudo-autosomal_regions	0.194648
M. v. melanantha	autosomes	0.192907
M. v. melanantha	subtelomeric_regions	0.441448
M. v. caroliniana	centromeres	0.674383
M. v. caroliniana	non-recombining_regions	0.380949
M. v. caroliniana	pseudo-autosomal_regions	0.134881
M. v. caroliniana	autosomes	0.108778
M. v. paradoxa	centromeres	0.768151
M. v. paradoxa	non-recombining_regions	0.509691
M. v. paradoxa	pseudo-autosomal_regions	0.421244
M. v. paradoxa	autosomes	0.165767
M. v. paradoxa	subtelomeric_regions	0.632929
M. v. tatarinowii	centromeres	0.759636
M. v. tatarinowii	non-recombining_regions	0.305735
M. v. tatarinowii	pseudo-autosomal_regions	0.032774
M. v. tatarinowii	autosomes	0.0624202
M. v. tatarinowii	subtelomeric_regions	0.0477215
