# Supplementary material for: Dynamics of transposable element accumulation in the non-recombining regions of mating-type chromosomes in anther-smut fungi
Source: Nat Commun. 2023 Sep 14;14:5692. doi: 10.1038/s41467-023-41413-4 (PMC10502011; doi:10.1038/s41467-023-41413-4)
Supplement: Supplementary file 9 — Supplementary Data 5 [file 41467_2023_41413_MOESM9_ESM.xlsx]

## Sheet: Supplementary Data 5
Genome id	Contig	start	end	length (bp)
MinSalD	MvSilvul-01389-A1_C001	1621031	1664000	42970
MinSalD	MvSilvul-01389-A1_C002	1773000	1825308	52309
MinSalD	MvSilvul-01389-A1_C004	1084000	1126000	42001
MinSalD	MvSilvul-01389-A1_C005	321570	388468	66899
MinSalD	MvSilvul-01389-A1_C006	1489000	1528000	39001
MinSalD	MvSilvul-01389-A1_C011	117389	176143	58755
MinSalD	MvSilvul-01389-A1_C015	842000	903000	61001
MinSalD	MvSilvul-01389-A1_C018	128000	177000	49001
MinSalD	MvSilvul-01389-A1_C021	443173	469000	25828
MinSalD	MvSilvul-01389-A1_C023	292000	320115	28116
MinSalT	MvSilvul-01389-A2_C01	521210	544000	22791
MinSalT	MvSilvul-01389-A2_C02	1415000	1459392	44393
MinSalT	MvSilvul-01389-A2_C03	1084000	1134000	50001
MinSalT	MvSilvul-01389-A2_C04	608000	667845	59846
MinSalT	MvSilvul-01389-A2_C05	321547	388441	66895
MinSalT	MvSilvul-01389-A2_C06	141398	194000	52603
MinSalT	MvSilvul-01389-A2_C08	440493	469000	28508
MinSalT	MvSilvul-01389-A2_C09	551000	612000	61001
MinSalT	MvSilvul-01389-A2_C12	831098	889137	58040
MinSalT	MvSilvul-01389-A2_C13	677483	712000	34518
MinSalT	MvSilvul-01389-A2_C14	128000	186000	58001
MlaSvu1	MvSv-1253-A1-R1_MC01	558000	759000	201001
MlaSvu1	MvSv-1253-A1-R1_MC02	1605000	1763752	158753
MlaSvu1	MvSv-1253-A1-R1_MC03	446080	585230	139151
MlaSvu1	MvSv-1253-A1-R1_MC05	437000	545000	108001
MlaSvu1	MvSv-1253-A1-R1_MC09-1	419000	445000	26001
MlaSvu1	MvSv-1253-A1-R1_MC09-2	0	34000	34001
MlaSvu1	MvSv-1253-A1-R1_MC11-1	208000	402000	194001
MlaSvu1	MvSv-1253-A1-R1_MC12	882973	1003587	120615
MlaSvu1	MvSv-1253-A1-R1_MC14-1	900000	980000	80001
MlaSvu1	MvSv-1253-A1-R1_MC14-2	0	50000	50001
MlaSvu1	MvSv-1253-A1-R1_MC15-2	131000	266000	135001
MlaSvu1	MvSv-1253-A1-R1_MC16	0	72633	72634
MlaSvu2	MvSv-1253-A2-R1_C23	0	106000	106001
MlaSvu2	MvSv-1253-A2-R1_MC01	558000	759000	201001
MlaSvu2	MvSv-1253-A2-R1_MC02-1	1684000	1732111	48112
MlaSvu2	MvSv-1253-A2-R1_MC02-2	0	78912	78913
MlaSvu2	MvSv-1253-A2-R1_MC03	446570	586740	140171
MlaSvu2	MvSv-1253-A2-R1_MC05-1	445000	474149	29150
MlaSvu2	MvSv-1253-A2-R1_MC09	409000	479000	70001
MlaSvu2	MvSv-1253-A2-R1_MC11-1	208000	295000	87001
MlaSvu2	MvSv-1253-A2-R1_MC11-2	0	70000	70001
MlaSvu2	MvSv-1253-A2-R1_MC12	827212	880931	53720
MlaSvu2	MvSv-1253-A2-R1_MC14-2	416000	534000	118001
MlaSvu2	MvSv-1253-A2-R1_MC15-1	549000	645724	96725
MlaSvu2	MvSv-1253-A2-R1_MC16	0	135988	135989
MldSil1	MvSl-1064-A1-R4_A1	2207568	2500696	293129
MldSil1	MvSl-1064-A1-R4_MC01-1	2851000	3063144	212145
MldSil1	MvSl-1064-A1-R4_MC01-2	0	41000	41001
MldSil1	MvSl-1064-A1-R4_MC02	553000	713000	160001
MldSil1	MvSl-1064-A1-R4_MC03	0	30105	30106
MldSil1	MvSl-1064-A1-R4_MC04-1	222000	405000	183001
MldSil1	MvSl-1064-A1-R4_MC05-1	367000	489806	122807
MldSil1	MvSl-1064-A1-R4_MC05-2	1	74000	74000
MldSil1	MvSl-1064-A1-R4_MC06	509000	682000	173001
MldSil1	MvSl-1064-A1-R4_MC08	1553000	1630000	77001
MldSil1	MvSl-1064-A1-R4_MC09-2	1573000	1608783	35784
MldSil1	MvSl-1064-A1-R4_MC10-1	565000	697000	132001
MldSil1	MvSl-1064-A1-R4_MC10-2	1	61546	61546
MldSil1	MvSl-1064-A1-R4_MC11	1389000	1460746	71747
MldSil1	MvSl-1064-A1-R4_MC12	1321936	1373187	51252
MldSil1	MvSl-1064-A1-R4_MC13	1005000	1040370	35371
MldSil1	MvSl-1064-A1-R4_MC14	583000	648002	65003
MldSil1	MvSl-1064-A1-R4_MC15	318000	412480	94481
MldSil1	MvSl-1064-A1-R4_MC16	42000	107050	65051
MldSil2	MvSl-1064-A2-R4_A2	2890434	3021947	131514
MldSil2	MvSl-1064-A2-R4_MC01	2851000	3117000	266001
MldSil2	MvSl-1064-A2-R4_MC02	553000	703054	150055
MldSil2	MvSl-1064-A2-R4_MC03	0	30103	30104
MldSil2	MvSl-1064-A2-R4_MC04-1	222000	405000	183001
MldSil2	MvSl-1064-A2-R4_MC05	371000	569000	198001
MldSil2	MvSl-1064-A2-R4_MC06-2	62000	235000	173001
MldSil2	MvSl-1064-A2-R4_MC08-2	358000	435000	77001
MldSil2	MvSl-1064-A2-R4_MC09	1587000	1607338	20339
MldSil2	MvSl-1064-A2-R4_MC10	558000	737132	179133
MldSil2	MvSl-1064-A2-R4_MC11	1389000	1449347	60348
MldSil2	MvSl-1064-A2-R4_MC12	1321996	1365434	43439
MldSil2	MvSl-1064-A2-R4_MC13	1005000	1040412	35413
MldSil2	MvSl-1064-A2-R4_MC14	583000	617109	34110
MldSil2	MvSl-1064-A2-R4_MC15	318000	409929	91930
MldSil2	MvSl-1064-A2-R4_MC16	50000	106849	56850
MldSilD	MvSlatifolia-1318-D-TG7-PbcR_C01	2915637	2966687	51051
MldSilD	MvSlatifolia-1318-D-TG7-PbcR_C02	1104	53927	52824
MldSilD	MvSlatifolia-1318-D-TG7-PbcR_C04	1852187	1975610	123424
MldSilD	MvSlatifolia-1318-D-TG7-PbcR_C05	1598724	1655077	56354
MldSilD	MvSlatifolia-1318-D-TG7-PbcR_C06	1176	97328	96153
MldSilD	MvSlatifolia-1318-D-TG7-PbcR_C08	1309616	1357587	47972
MldSilD	MvSlatifolia-1318-D-TG7-PbcR_C10	1265538	1309493	43956
MldSilD	MvSlatifolia-1318-D-TG7-PbcR_C11	1258279	1296727	38449
MldSilD	MvSlatifolia-1318-D-TG7-PbcR_C12	1088435	1192084	103650
MldSilD	MvSlatifolia-1318-D-TG7-PbcR_C15	724052	811811	87760
MldSilD	MvSlatifolia-1318-D-TG7-PbcR_C16	1671	137672	136002
MldSilD	MvSlatifolia-1318-D-TG7-PbcR_C17	0	92112	92113
MldSilD	MvSlatifolia-1318-D-TG7-PbcR_C18	1	34328	34328
MldSilD	MvSlatifolia-1318-D-TG7-PbcR_C21	1602	69458	67857
MldSilD	MvSlatifolia-1318-D-TG7-PbcR_C22	0	59781	59782
MldSilD	MvSlatifolia-1318-D-TG7-PbcR_C23	240149	328103	87955
MldSilD	MvSlatifolia-1318-D-TG7-PbcR_C27	213776	240252	26477
MldSilD	MvSlatifolia-1318-D-TG7-PbcR_C28	124193	185494	61302
MldSilD	MvSlatifolia-1318-D-TG7-PbcR_C29	1	41765	41765
MldSilT	MvSlatifolia-1318-T-TG8-PbcR_C02	2386738	2453625	66888
MldSilT	MvSlatifolia-1318-T-TG8-PbcR_C03	1852168	1893814	41647
MldSilT	MvSlatifolia-1318-T-TG8-PbcR_C04	369929	473272	103344
MldSilT	MvSlatifolia-1318-T-TG8-PbcR_C08	85	105025	104941
MldSilT	MvSlatifolia-1318-T-TG8-PbcR_C10	0	21925	21926
MldSilT	MvSlatifolia-1318-T-TG8-PbcR_C12	1088458	1185006	96549
MldSilT	MvSlatifolia-1318-T-TG8-PbcR_C15	705746	850023	144278
MldSilT	MvSlatifolia-1318-T-TG8-PbcR_C17	610271	686559	76289
MldSilT	MvSlatifolia-1318-T-TG8-PbcR_C18	426	48246	47821
MldSilT	MvSlatifolia-1318-T-TG8-PbcR_C19	575283	617781	42499
MldSilT	MvSlatifolia-1318-T-TG8-PbcR_C20	396	54497	54102
MldSilT	MvSlatifolia-1318-T-TG8-PbcR_C21	560705	600410	39706
MldSilT	MvSlatifolia-1318-T-TG8-PbcR_C23	371087	418963	47877
MldSilT	MvSlatifolia-1318-T-TG8-PbcR_C24	74597	192476	117880
MldSilT	MvSlatifolia-1318-T-TG8-PbcR_C26	246900	351515	104616
MsaSac1	MvSa-1248-D-A1-R0_C01	2379000	2492998	113999
MsaSac1	MvSa-1248-D-A1-R0_C02	515000	686000	171001
MsaSac1	MvSa-1248-D-A1-R0_C03	0	29000	29001
MsaSac1	MvSa-1248-D-A1-R0_C05	1552000	1594136	42137
MsaSac1	MvSa-1248-D-A1-R0_C06	1128000	1202782	74783
MsaSac1	MvSa-1248-D-A1-R0_C07	692000	780000	88001
MsaSac1	MvSa-1248-D-A1-R0_C09	717000	818000	101001
MsaSac1	MvSa-1248-D-A1-R0_C10	0	65000	65001
MsaSac1	MvSa-1248-D-A1-R0_C11	0	27000	27001
MsaSac1	MvSa-1248-D-A1-R0_C13	1044000	1095000	51001
MsaSac1	MvSa-1248-D-A1-R0_C15	0	129000	129001
MsaSac1	MvSa-1248-D-A1-R0_C16	0	62000	62001
MsaSac1	MvSa-1248-D-A1-R0_C17	737248	815000	77753
MsaSac1	MvSa-1248-D-A1-R0_C19	343	57000	56658
MsaSac1	MvSa-1248-D-A1-R0_C21	249434	353903	104470
MsaSac1	MvSa-1248-D-A1-R0_C22	0	63000	63001
MsaSac1	MvSa-1248-D-A1-R0_C23	0	52961	52962
MsaSac1	MvSa-1248-D-A1-R0_C25	7052	137000	129949
MsaSac2	MvSa-1248-T-A2-V0_C01	501000	673000	172001
MsaSac2	MvSa-1248-T-A2-V0_C02	801	146000	145200
MsaSac2	MvSa-1248-T-A2-V0_C03	208	48263	48056
MsaSac2	MvSa-1248-T-A2-V0_C04	1	84000	84000
MsaSac2	MvSa-1248-T-A2-V0_C05	1552000	1728000	176001
MsaSac2	MvSa-1248-T-A2-V0_C06	1272414	1406797	134384
MsaSac2	MvSa-1248-T-A2-V0_C07	1485000	1607000	122001
MsaSac2	MvSa-1248-T-A2-V0_C08	776000	864000	88001
MsaSac2	MvSa-1248-T-A2-V0_C09	0	114000	114001
MsaSac2	MvSa-1248-T-A2-V0_C10	0	20000	20001
MsaSac2	MvSa-1248-T-A2-V0_C13	1054524	1098000	43477
MsaSac2	MvSa-1248-T-A2-V0_C14	0	20000	20001
MsaSac2	MvSa-1248-T-A2-V0_C17	740785	784000	43216
MsaSac2	MvSa-1248-T-A2-V0_C18	9000	102000	93001
MsaSac2	MvSa-1248-T-A2-V0_C19	0	79632	79633
MsaSac2	MvSa-1248-T-A2-V0_C21	267922	305881	37960
MsaSac2	MvSa-1248-T-A2-V0_C26	15	44000	43986
MsaSof1	MvSof-1268-A1-R1_Chr10-1	636000	692551	56552
MsaSof1	MvSof-1268-A1-R1_Chr10-2	0	127000	127001
MsaSof1	MvSof-1268-A1-R1_Chr11-2	365343	420909	55567
MsaSof1	MvSof-1268-A1-R1_Chr11-3	0	32000	32001
MsaSof1	MvSof-1268-A1-R1_Chr1-2	579000	630387	51388
MsaSof1	MvSof-1268-A1-R1_Chr12-2	583391	663118	79728
MsaSof1	MvSof-1268-A1-R1_Chr12-3	0	58979	58980
MsaSof1	MvSof-1268-A1-R1_Chr1-3	80	149000	148921
MsaSof1	MvSof-1268-A1-R1_Chr2-1	1651000	1673421	22422
MsaSof1	MvSof-1268-A1-R1_Chr2-2	0	100000	100001
MsaSof1	MvSof-1268-A1-R1_Chr3-1	2036000	2116819	80820
MsaSof1	MvSof-1268-A1-R1_Chr3-2	0	34000	34001
MsaSof1	MvSof-1268-A1-R1_Chr4-2	1	96000	96000
MsaSof1	MvSof-1268-A1-R1_Chr5-1	214000	280427	66428
MsaSof1	MvSof-1268-A1-R1_Chr5-2	1	109000	109000
MsaSof1	MvSof-1268-A1-R1_Chr6-2	395000	506000	111001
MsaSof1	MvSof-1268-A1-R1_Chr7-2	175298	264515	89218
MsaSof1	MvSof-1268-A1-R1_Chr7-3	0	43389	43390
MsaSof1	MvSof-1268-A1-R1_Chr8-1	907000	942000	35001
MsaSof1	MvSof-1268-A1-R1_Chr8-2	34111	57000	22890
MsaSof1	MvSof-1268-A1-R1_Chr9	1629000	1713086	84087
MsaSof2	MvSof-1269-A2-R1_Chr10-1	642000	713000	71001
MsaSof2	MvSof-1269-A2-R1_Chr10-2	0	56000	56001
MsaSof2	MvSof-1269-A2-R1_Chr11	911722	1023000	111279
MsaSof2	MvSof-1269-A2-R1_Chr1-2	572000	694000	122001
MsaSof2	MvSof-1269-A2-R1_Chr12-1	451812	539833	88022
MsaSof2	MvSof-1269-A2-R1_Chr12-2	0	116607	116608
MsaSof2	MvSof-1269-A2-R1_Chr1-3	0	83000	83001
MsaSof2	MvSof-1269-A2-R1_Chr2-1	1652000	1734000	82001
MsaSof2	MvSof-1269-A2-R1_Chr2-2	0	74000	74001
MsaSof2	MvSof-1269-A2-R1_Chr3-2	418000	542000	124001
MsaSof2	MvSof-1269-A2-R1_Chr4-1	535000	651000	116001
MsaSof2	MvSof-1269-A2-R1_Chr4-2	0	50000	50001
MsaSof2	MvSof-1269-A2-R1_Chr5-2	232000	397000	165001
MsaSof2	MvSof-1269-A2-R1_Chr6-1	550000	635000	85001
MsaSof2	MvSof-1269-A2-R1_Chr7-1	1327893	1456699	128807
MsaSof2	MvSof-1269-A2-R1_Chr7-2	0	86001	86002
MsaSof2	MvSof-1269-A2-R1_Chr8-1	907000	962000	55001
MsaSof2	MvSof-1269-A2-R1_Chr8-2	1	100000	100000
MsaSof2	MvSof-1269-A2-R1_Chr9	1631000	1667434	36435
MscKan1	MvKn-1118-A1-R2_C00009	2229000	2366000	137001
MscKan1	MvKn-1118-A1-R2_C00017	1250000	1351000	101001
MscKan1	MvKn-1118-A1-R2_C00059	727000	904000	177001
MscKan1	MvKn-1118-A1-R2_C00074	0	80000	80001
MscKan1	MvKn-1118-A1-R2_C00078	148000	266766	118767
MscKan1	MvKn-1118-A1-R2_C00115	565000	618272	53273
MscKan1	MvKn-1118-A1-R2_C00151	579000	664519	85520
MscKan1	MvKn-1118-A1-R2_C00182	634000	717000	83001
MscKan1	MvKn-1118-A1-R2_C01605	1275000	1298455	23456
MscKan1	MvKn-1118-A1-R2_C01607	0	74000	74001
MscKan1	MvKn-1118-A1-R2_C01608	1127000	1213000	86001
MscKan1	MvKn-1118-A1-R2_C01610	0	21000	21001
MscKan1	MvKn-1118-A1-R2_C01611	409952	471419	61468
MscKan1	MvKn-1118-A1-R2_C01613	960000	1003000	43001
MscKan1	MvKn-1118-A1-R2_C01617	0	33000	33001
MscKan1	MvKn-1118-A1-R2_C01618	822950	876630	53681
MscKan1	MvKn-1118-A1-R2_C01620	0	25200	25201
MscKan2	MvKn-1118-A2-R2_C00007	0	134000	134001
MscKan2	MvKn-1118-A2-R2_C00010	1127000	1324000	197001
MscKan2	MvKn-1118-A2-R2_C00015	1368000	1469000	101001
MscKan2	MvKn-1118-A2-R2_C00035	966000	1150000	184001
MscKan2	MvKn-1118-A2-R2_C00041	1691000	1734803	43804
MscKan2	MvKn-1118-A2-R2_C00059	154000	273520	119521
MscKan2	MvKn-1118-A2-R2_C00061	949000	1074503	125504
MscKan2	MvKn-1118-A2-R2_C00100	222204	402892	180689
MscKan2	MvKn-1118-A2-R2_C00103	579000	659520	80521
MscKan2	MvKn-1118-A2-R2_C00108	0	26000	26001
MscKan2	MvKn-1118-A2-R2_C00126	285000	368000	83001
MscKan2	MvKn-1118-A2-R2_C01075	1361000	1432522	71523
MscKan2	MvKn-1118-A2-R2_C01078	565000	618296	53297
MscKan2	MvKn-1118-A2-R2_C01080	960000	996000	36001
MsdSdi1	MvSdioicae-1303-FR02-D-N206-PbcR_C001	2397060	2425171	28112
MsdSdi1	MvSdioicae-1303-FR02-D-N206-PbcR_C003	380000	577000	197001
MsdSdi1	MvSdioicae-1303-FR02-D-N206-PbcR_C004	1318660	1411538	92879
MsdSdi1	MvSdioicae-1303-FR02-D-N206-PbcR_C005	1293000	1402000	109001
MsdSdi1	MvSdioicae-1303-FR02-D-N206-PbcR_C009	994000	1029381	35382
MsdSdi1	MvSdioicae-1303-FR02-D-N206-PbcR_C012	0	93332	93333
MsdSdi1	MvSdioicae-1303-FR02-D-N206-PbcR_C013	814000	886772	72773
MsdSdi1	MvSdioicae-1303-FR02-D-N206-PbcR_C014	1	96267	96267
MsdSdi1	MvSdioicae-1303-FR02-D-N206-PbcR_C015	0	57000	57001
MsdSdi1	MvSdioicae-1303-FR02-D-N206-PbcR_C018	492000	592000	100001
MsdSdi1	MvSdioicae-1303-FR02-D-N206-PbcR_C020	0	70000	70001
MsdSdi1	MvSdioicae-1303-FR02-D-N206-PbcR_C025	0	23825	23826
MsdSdi1	MvSdioicae-1303-FR02-D-N206-PbcR_C026	354914	422807	67894
MsdSdi1	MvSdioicae-1303-FR02-D-N206-PbcR_C029	226000	341854	115855
MsdSdi1	MvSdioicae-1303-FR02-D-N206-PbcR_C030	680	71293	70614
MsdSdi1	MvSdioicae-1303-FR02-D-N206-PbcR_C032	0	88906	88907
MsdSdi1	MvSdioicae-1303-FR02-D-N206-PbcR_C036	169000	260343	91344
MsdSdi1	MvSdioicae-1303-FR02-D-N206-PbcR_C038	9	105000	104992
MsdSdi1	MvSdioicae-1303-FR02-D-N206-PbcR_C041	0	61000	61001
MsdSdi1	MvSdioicae-1303-FR02-D-N206-PbcR_C044	0	101000	101001
MsdSdi1	MvSdioicae-1303-FR02-D-N206-PbcR_C046	0	111000	111001
MsdSdi2	MvSdioicae-1303-FR02-T-N202-PbcR_C001	2910000	3057000	147001
MsdSdi2	MvSdioicae-1303-FR02-T-N202-PbcR_C002	0	35654	35655
MsdSdi2	MvSdioicae-1303-FR02-T-N202-PbcR_C003	675000	887000	212001
MsdSdi2	MvSdioicae-1303-FR02-T-N202-PbcR_C004	1626000	1704626	78627
MsdSdi2	MvSdioicae-1303-FR02-T-N202-PbcR_C005	0	189000	189001
MsdSdi2	MvSdioicae-1303-FR02-T-N202-PbcR_C006	992530	1135579	143050
MsdSdi2	MvSdioicae-1303-FR02-T-N202-PbcR_C007	1307000	1438000	131001
MsdSdi2	MvSdioicae-1303-FR02-T-N202-PbcR_C008	1387000	1437919	50920
MsdSdi2	MvSdioicae-1303-FR02-T-N202-PbcR_C009	250184	385782	135599
MsdSdi2	MvSdioicae-1303-FR02-T-N202-PbcR_C011	634000	758000	124001
MsdSdi2	MvSdioicae-1303-FR02-T-N202-PbcR_C012	726	54000	53275
MsdSdi2	MvSdioicae-1303-FR02-T-N202-PbcR_C014	0	81000	81001
MsdSdi2	MvSdioicae-1303-FR02-T-N202-PbcR_C016	592000	746000	154001
MsdSdi2	MvSdioicae-1303-FR02-T-N202-PbcR_C017	0	28499	28500
MsdSdi2	MvSdioicae-1303-FR02-T-N202-PbcR_C021	193688	329000	135313
MsdSdi2	MvSdioicae-1303-FR02-T-N202-PbcR_C022	403000	498966	95967
MsdSdi2	MvSdioicae-1303-FR02-T-N202-PbcR_C029	360818	383395	22578
MspMla1	MvMoelat-01509-A1_C001	1596000	1632000	36001
MspMla1	MvMoelat-01509-A1_C002	0	27961	27962
MspMla1	MvMoelat-01509-A1_C003	470122	503706	33585
MspMla1	MvMoelat-01509-A1_C004	1504426	1531384	26959
MspMla1	MvMoelat-01509-A1_C005	1211000	1238552	27553
MspMla1	MvMoelat-01509-A1_C007	999612	1026379	26768
MspMla1	MvMoelat-01509-A1_C008	312000	370000	58001
MspMla1	MvMoelat-01509-A1_C015	2	30578	30577
MspMla1	MvMoelat-01509-A1_C020	534540	562696	28157
MspMla1	MvMoelat-01509-A1_C022	2456000	2502000	46001
MspMla1	MvMoelat-01509-A1_C024	178000	200121	22122
MspMla1	MvMoelat-01509-A1_C027	579121	608086	28966
MspMla2	MvMoelat-01509-A2_C001	1273000	1308000	35001
MspMla2	MvMoelat-01509-A2_C003	999159	1019626	20468
MspMla2	MvMoelat-01509-A2_C008	535000	575000	40001
MspMla2	MvMoelat-01509-A2_C015	0	20000	20001
MspMla2	MvMoelat-01509-A2_C016	1026609	1051000	24392
MspMla2	MvMoelat-01509-A2_C023	310878	358430	47553
MspMla2	MvMoelat-01509-A2_C024	0	21000	21001
MspMla2	MvMoelat-01509-A2_C028	1222205	1267834	45630
MspMla2	MvMoelat-01509-A2_C032	1216763	1236567	19805
MspMla2	MvMoelat-01509-A2_C034	0	29000	29001
MspSpr1	MvSilpar-01510-A1_C001	2828000	2977000	149001
MspSpr1	MvSilpar-01510-A1_C002	1377000	1497923	120924
MspSpr1	MvSilpar-01510-A1_C003	1318819	1358338	39520
MspSpr1	MvSilpar-01510-A1_C004	1855000	2026000	171001
MspSpr1	MvSilpar-01510-A1_C005	1657004	1734000	76997
MspSpr1	MvSilpar-01510-A1_C006	1150000	1231200	81201
MspSpr1	MvSilpar-01510-A1_C007	0	58102	58103
MspSpr1	MvSilpar-01510-A1_C008	550000	646000	96001
MspSpr1	MvSilpar-01510-A1_C009	791000	890000	99001
MspSpr1	MvSilpar-01510-A1_C017	1089000	1175000	86001
MspSpr1	MvSilpar-01510-A1_C022	0	154000	154001
MspSpr1	MvSilpar-01510-A1_C023	1490000	1574000	84001
MspSpr1	MvSilpar-01510-A1_C025	765773	833000	67228
MspSpr1	MvSilpar-01510-A1_C032	1332369	1419844	87476
MspSpr2	MvSilpar-01510-A2_C001	384000	533000	149001
MspSpr2	MvSilpar-01510-A2_C002	1360000	1481606	121607
MspSpr2	MvSilpar-01510-A2_C004	1849000	2030000	181001
MspSpr2	MvSilpar-01510-A2_C005	0	150000	150001
MspSpr2	MvSilpar-01510-A2_C006	238884	311969	73086
MspSpr2	MvSilpar-01510-A2_C008	0	83000	83001
MspSpr2	MvSilpar-01510-A2_C009	428742	563027	134286
MspSpr2	MvSilpar-01510-A2_C010	225616	300000	74385
MspSpr2	MvSilpar-01510-A2_C012	550000	646000	96001
MspSpr2	MvSilpar-01510-A2_C013	391000	490000	99001
MspSpr2	MvSilpar-01510-A2_C015	398000	499000	101001
MspSpr2	MvSilpar-01510-A2_C023	1541000	1626000	85001
MspSraD	MvSilra-01299-0D_C003	821000	922381	101382
MspSraD	MvSilra-01299-0D_C004	468000	822000	354001
MspSraD	MvSilra-01299-0D_C008	0	40000	40001
MspSraD	MvSilra-01299-0D_C010	385000	714000	329001
MspSraD	MvSilra-01299-0D_C013	6609	67807	61199
MspSraD	MvSilra-01299-0D_C013	1190605	1192206	1602
MspSraD	MvSilra-01299-0D_C014	0	124072	124073
MspSraD	MvSilra-01299-0D_C015	297000	418739	121740
MspSraD	MvSilra-01299-0D_C031	1901000	2081446	180447
MspSraD	MvSilra-01299-0D_C034	0	122438	122439
MspSraD	MvSilra-01299-0D_C044	1971317	2109673	138357
MspSraD	MvSilra-01299-0D_C045	0	144000	144001
MspSraD	MvSilra-01299-0D_C046	0	85000	85001
MspSraD	MvSilra-01299-0D_C047	706000	889000	183001
MspSraD	MvSilra-01299-0D_C051	76	184000	183925
MspSraD	MvSilra-01299-0D_C055	1332000	1370666	38667
MspSraD	MvSilra-01299-0D_C058	0	43000	43001
MspSraD	MvSilra-01299-0D_C060	0	73000	73001
MspSraD	MvSilra-01299-0D_C063	636000	810889	174890
MspSraD	MvSilra-01299-0D_C065	457000	651000	194001
MspSraD	MvSilra-01299-0D_C069	1688594	1737568	48975
MspSraT	MvSilra-01299-0T_C001	1757000	1932000	175001
MspSraT	MvSilra-01299-0T_C002	0	199000	199001
MspSraT	MvSilra-01299-0T_C008	1372000	1412000	40001
MspSraT	MvSilra-01299-0T_C009	457000	520278	63279
MspSraT	MvSilra-01299-0T_C010	1213000	1306467	93468
MspSraT	MvSilra-01299-0T_C019	2685000	3063000	378001
MspSraT	MvSilra-01299-0T_C020	1562000	1579833	17834
MspSraT	MvSilra-01299-0T_C022	0	127000	127001
MspSraT	MvSilra-01299-0T_C023	705000	887000	182001
MspSraT	MvSilra-01299-0T_C025	242571	302000	59430
MspSraT	MvSilra-01299-0T_C029	0	56000	56001
MspSraT	MvSilra-01299-0T_C032	0	95000	95001
MspSraT	MvSilra-01299-0T_C036	0	297000	297001
MspSraT	MvSilra-01299-0T_C037	1326000	1387258	61259
MspSraT	MvSilra-01299-0T_C040	1064000	1423000	359001
MspSraT	MvSilra-01299-0T_C043	381000	710000	329001
MspSraT	MvSilra-01299-0T_C051	1688845	1751000	62156
MspSsc1	MvSilsci-01506-A1_C001	1236000	1270000	34001
MspSsc1	MvSilsci-01506-A1_C002	1822000	1907000	85001
MspSsc1	MvSilsci-01506-A1_C003	1117000	1230000	113001
MspSsc1	MvSilsci-01506-A1_C005	0	272000	272001
MspSsc1	MvSilsci-01506-A1_C014	2	256000	255999
MspSsc1	MvSilsci-01506-A1_C019	1532000	1591000	59001
MspSsc1	MvSilsci-01506-A1_C022	0	199000	199001
MspSsc1	MvSilsci-01506-A1_C023	0	34221	34222
MspSsc1	MvSilsci-01506-A1_C024	1738000	1789000	51001
MspSsc1	MvSilsci-01506-A1_C026	1295612	1472202	176591
MspSsc1	MvSilsci-01506-A1_C028	0	93000	93001
MspSsc1	MvSilsci-01506-A1_C034	1336000	1501000	165001
MspSsc1	MvSilsci-01506-A1_C036	0	105000	105001
MspSsc1	MvSilsci-01506-A1_C038	149	260000	259852
MspSsc1	MvSilsci-01506-A1_C039	0	108000	108001
MspSsc1	MvSilsci-01506-A1_C040	1	118000	118000
MspSsc1	MvSilsci-01506-A1_C042	0	128000	128001
MspSsc1	MvSilsci-01506-A1_C043	325000	431000	106001
MspSsc1	MvSilsci-01506-A1_C047	0	103000	103001
MspSsc1	MvSilsci-01506-A1_C050	189000	346499	157500
MspSsc1	MvSilsci-01506-A1_C056	711000	797000	86001
MspSsc1	MvSilsci-01506-A1_C060	0	105218	105219
MspSsc1	MvSilsci-01506-A1_C069	0	33000	33001
MspSsc2	MvSilsci-01506-A2_C004	1366826	1425000	58175
MspSsc2	MvSilsci-01506-A2_C005	1651523	1671656	20134
MspSsc2	MvSilsci-01506-A2_C006	671000	911000	240001
MspSsc2	MvSilsci-01506-A2_C007	1236000	1282000	46001
MspSsc2	MvSilsci-01506-A2_C008	1118000	1239000	121001
MspSsc2	MvSilsci-01506-A2_C019	496531	786069	289539
MspSsc2	MvSilsci-01506-A2_C022	970000	990000	20001
MspSsc2	MvSilsci-01506-A2_C024	495000	764000	269001
MspSsc2	MvSilsci-01506-A2_C026	0	40735	40736
MspSsc2	MvSilsci-01506-A2_C029	0	297000	297001
MspSsc2	MvSilsci-01506-A2_C040	986	161000	160015
MspSsc2	MvSilsci-01506-A2_C041	0	134000	134001
MspSsc2	MvSilsci-01506-A2_C044	0	199000	199001
MspSsc2	MvSilsci-01506-A2_C050	0	137000	137001
MspSsc2	MvSilsci-01506-A2_C051	1532000	1584329	52330
MspSsc2	MvSilsci-01506-A2_C058	0	126000	126001
MspSsc2	MvSilsci-01506-A2_C063	0	60000	60001
MspSsc2	MvSilsci-01506-A2_C064	215000	374390	159391
MspSsc2	MvSilsci-01506-A2_C072	1335481	1357253	21773
MspSsc2	MvSilsci-01506-A2_C074	1819000	2142000	323001
MspSsc2	MvSilsci-01506-A2_C075	0	36000	36001
MviLyf1	MvLf-1247-A1-R1_C038	0	88000	88001
MviLyf1	MvLf-1247-A1-R1_C044	0	34529	34530
MviLyf1	MvLf-1247-A1-R1_C052	0	137000	137001
MviLyf1	MvLf-1247-A1-R1_MC02	1266000	1422621	156622
MviLyf1	MvLf-1247-A1-R1_MC04-2	1218786	1331000	112215
MviLyf1	MvLf-1247-A1-R1_MC06-2	71000	182000	111001
MviLyf1	MvLf-1247-A1-R1_MC07	814000	883829	69830
MviLyf1	MvLf-1247-A1-R1_MC09	0	50000	50001
MviLyf1	MvLf-1247-A1-R1_MC10-1	427000	602000	175001
MviLyf1	MvLf-1247-A1-R1_MC10-3	130511	159000	28490
MviLyf1	MvLf-1247-A1-R1_MC14	0	79273	79274
MviLyf1	MvLf-1247-A1-R1_MC20-1	0	157000	157001
MviLyf1	MvLf-1247-A1-R1_MC25	339000	378073	39074
MviLyf1	MvLf-1247-A1-R1_MC26	324367	347312	22946
MviLyf1	MvLf-1247-A1-R1_MC28	0	181000	181001
MviLyf2	MvLf-1247-A2-R1_C018	192392	413373	220982
MviLyf2	MvLf-1247-A2-R1_C034	226000	278085	52086
MviLyf2	MvLf-1247-A2-R1_C036	37000	226000	189001
MviLyf2	MvLf-1247-A2-R1_C039	0	120000	120001
MviLyf2	MvLf-1247-A2-R1_MC02	1266000	1422473	156474
MviLyf2	MvLf-1247-A2-R1_MC04-2	179201	279000	99800
MviLyf2	MvLf-1247-A2-R1_MC06	1107000	1232000	125001
MviLyf2	MvLf-1247-A2-R1_MC07	839000	946516	107517
MviLyf2	MvLf-1247-A2-R1_MC09	0	127000	127001
MviLyf2	MvLf-1247-A2-R1_MC10	430000	605000	175001
MviLyf2	MvLf-1247-A2-R1_MC14-1	0	197000	197001
MviLyf2	MvLf-1247-A2-R1_MC16	770034	808745	38712
MviLyf2	MvLf-1247-A2-R1_MC18	0	28000	28001
MviLyf2	MvLf-1247-A2-R1_MC20	0	107000	107001
MviLyf2	MvLf-1247-A2-R1_MC25-2	72000	109554	37555
MviLyf2	MvLf-1247-A2-R1_MC28	0	93000	93001
MviSco1	MvSco-1296-1D-A1-R1_MC01	2620000	2892000	272001
MviSco1	MvSco-1296-1D-A1-R1_MC02-1	1766000	1960000	194001
MviSco1	MvSco-1296-1D-A1-R1_MC02-2	512000	589000	77001
MviSco1	MvSco-1296-1D-A1-R1_MC03	0	5862	5863
MviSco1	MvSco-1296-1D-A1-R1_MC04-1	0	71000	71001
MviSco1	MvSco-1296-1D-A1-R1_MC06	1758000	1824000	66001
MviSco1	MvSco-1296-1D-A1-R1_MC07	1584000	1770000	186001
MviSco1	MvSco-1296-1D-A1-R1_MC08	0	23096	23097
MviSco1	MvSco-1296-1D-A1-R1_MC09	0	35000	35001
MviSco1	MvSco-1296-1D-A1-R1_MC10	1380000	1461902	81903
MviSco1	MvSco-1296-1D-A1-R1_MC11	1386000	1431625	45626
MviSco1	MvSco-1296-1D-A1-R1_MC12-1	0	129000	129001
MviSco1	MvSco-1296-1D-A1-R1_MC12-2	0	100000	100001
MviSco1	MvSco-1296-1D-A1-R1_MC14	880000	983486	103487
MviSco1	MvSco-1296-1D-A1-R1_MC15	0	108000	108001
MviSco1	MvSco-1296-1D-A1-R1_MC16	599000	664434	65435
MviSco1	MvSco-1296-1D-A1-R1_MC17	372000	567000	195001
MviSco1	MvSco-1296-1D-A1-R1_MC18	0	74000	74001
MviSco1	MvSco-1296-1D-A1-R1_MC19	404	59000	58597
MviSco1	MvSco-1296-1D-A1-R1_MC20	0	103000	103001
MviSco1	MvSco-1296-1D-A1-R1_MC21	205000	269000	64001
MviSco2	MvSco-1296-1T-A2-R1_C027	0	122000	122001
MviSco2	MvSco-1296-1T-A2-R1_MC01-1	2620000	2843000	223001
MviSco2	MvSco-1296-1T-A2-R1_MC01-2	0	61000	61001
MviSco2	MvSco-1296-1T-A2-R1_MC02-2	1597000	1652000	55001
MviSco2	MvSco-1296-1T-A2-R1_MC02-3	514000	662000	148001
MviSco2	MvSco-1296-1T-A2-R1_MC03-1	0	91216	91217
MviSco2	MvSco-1296-1T-A2-R1_MC04	0	50000	50001
MviSco2	MvSco-1296-1T-A2-R1_MC05	0	101000	101001
MviSco2	MvSco-1296-1T-A2-R1_MC06	1784000	1817790	33791
MviSco2	MvSco-1296-1T-A2-R1_MC07	1584000	1640423	56424
MviSco2	MvSco-1296-1T-A2-R1_MC08	0	54863	54864
MviSco2	MvSco-1296-1T-A2-R1_MC09	0	54000	54001
MviSco2	MvSco-1296-1T-A2-R1_MC11	1386000	1462319	76320
MviSco2	MvSco-1296-1T-A2-R1_MC12	22	171000	170979
MviSco2	MvSco-1296-1T-A2-R1_MC14	884000	1075000	191001
MviSco2	MvSco-1296-1T-A2-R1_MC15	0	97000	97001
MviSco2	MvSco-1296-1T-A2-R1_MC16	599000	747000	148001
MviSco2	MvSco-1296-1T-A2-R1_MC18	0	72000	72001
MviSco2	MvSco-1296-1T-A2-R1_MC19	0	78000	78001
MviSco2	MvSco-1296-1T-A2-R1_MC20	1	149000	149000
MviSco2	MvSco-1296-1T-A2-R1_MC21	213000	262932	49933
MviSic1	MvCa-1250-A1-R1_MC01-1	412000	610000	198001
MviSic1	MvCa-1250-A1-R1_MC02	1808000	2026000	218001
MviSic1	MvCa-1250-A1-R1_MC03	0	178000	178001
MviSic1	MvCa-1250-A1-R1_MC04	0	168000	168001
MviSic1	MvCa-1250-A1-R1_MC05	1465000	1629000	164001
MviSic1	MvCa-1250-A1-R1_MC06	0	70000	70001
MviSic1	MvCa-1250-A1-R1_MC07	1395000	1449841	54842
MviSic1	MvCa-1250-A1-R1_MC09	199000	306000	107001
MviSic1	MvCa-1250-A1-R1_MC10	762000	874000	112001
MviSic1	MvCa-1250-A1-R1_MC13	1645270	1733205	87936
MviSic1	MvCa-1250-A1-R1_MC14	544232	620530	76299
MviSic1	MvCa-1250-A1-R1_MC17	1	81000	81000
MviSic1	MvCa-1250-A1-R1_MC18	459555	593000	133446
MviSic1	MvCa-1250-A1-R1_MC19	248000	418000	170001
MviSic1	MvCa-1250-A1-R1_MC20	1	76000	76000
MviSic1	MvCa-1250-A1-R1_MC21	10000	94000	84001
MviSic2	MvCa-1250-A2-R1_MC01	425000	623000	198001
MviSic2	MvCa-1250-A2-R1_MC02	1816000	2025000	209001
MviSic2	MvCa-1250-A2-R1_MC03-1	0	130000	130001
MviSic2	MvCa-1250-A2-R1_MC03-2	59	90000	89942
MviSic2	MvCa-1250-A2-R1_MC04	0	190000	190001
MviSic2	MvCa-1250-A2-R1_MC05	1460000	1666000	206001
MviSic2	MvCa-1250-A2-R1_MC06	0	74000	74001
MviSic2	MvCa-1250-A2-R1_MC07	1392000	1460094	68095
MviSic2	MvCa-1250-A2-R1_MC09-1	196000	244808	48809
MviSic2	MvCa-1250-A2-R1_MC09-2	0	58000	58001
MviSic2	MvCa-1250-A2-R1_MC10	762000	874000	112001
MviSic2	MvCa-1250-A2-R1_MC14-1	708000	838000	130001
MviSic2	MvCa-1250-A2-R1_MC17	19	120000	119982
MviSic2	MvCa-1250-A2-R1_MC18	469856	562000	92145
MviSic2	MvCa-1250-A2-R1_MC19	250000	420000	170001
MviSic2	MvCa-1250-A2-R1_MC20	0	56000	56001
MviSic2	MvCa-1250-A2-R1_MC21	0	84000	84001
MviSpa1	MvSp-1252-A1-R1_C028	0	129000	129001
MviSpa1	MvSp-1252-A1-R1_C031	0	63000	63001
MviSpa1	MvSp-1252-A1-R1_C036	0	283697	283698
MviSpa1	MvSp-1252-A1-R1_C042	0	133000	133001
MviSpa1	MvSp-1252-A1-R1_C043	0	124000	124001
MviSpa1	MvSp-1252-A1-R1_C044	0	116534	116535
MviSpa1	MvSp-1252-A1-R1_C045	76	115000	114925
MviSpa1	MvSp-1252-A1-R1_MC01	2735000	2788000	53001
MviSpa1	MvSp-1252-A1-R1_MC03-2	794000	958000	164001
MviSpa1	MvSp-1252-A1-R1_MC03-3	0	117000	117001
MviSpa1	MvSp-1252-A1-R1_MC04-1	29	137000	136972
MviSpa1	MvSp-1252-A1-R1_MC05	1410000	1490000	80001
MviSpa1	MvSp-1252-A1-R1_MC06	2	87000	86999
MviSpa1	MvSp-1252-A1-R1_MC07-2	1266000	1382788	116789
MviSpa1	MvSp-1252-A1-R1_MC08	0	366000	366001
MviSpa1	MvSp-1252-A1-R1_MC10-1	900000	1091952	191953
MviSpa1	MvSp-1252-A1-R1_MC10-2	11	64000	63990
MviSpa1	MvSp-1252-A1-R1_MC12	3	56000	55998
MviSpa1	MvSp-1252-A1-R1_MC13	0	424000	424001
MviSpa1	MvSp-1252-A1-R1_MC14-1	857	140000	139144
MviSpa1	MvSp-1252-A1-R1_MC15	611000	760000	149001
MviSpa1	MvSp-1252-A1-R1_MC16	417000	690000	273001
MviSpa1	MvSp-1252-A1-R1_MC17-1	0	60000	60001
MviSpa1	MvSp-1252-A1-R1_MC18	556217	649000	92784
MviSpa1	MvSp-1252-A1-R1_MC19	0	34000	34001
MviSpa2	MvSp-1252-A2-R1_C011	0	251308	251309
MviSpa2	MvSp-1252-A2-R1_C021	201000	336828	135829
MviSpa2	MvSp-1252-A2-R1_MC01	2700000	2871421	171422
MviSpa2	MvSp-1252-A2-R1_MC03	1734000	2006000	272001
MviSpa2	MvSp-1252-A2-R1_MC04	4000	50000	46001
MviSpa2	MvSp-1252-A2-R1_MC05	1397000	1577000	180001
MviSpa2	MvSp-1252-A2-R1_MC06	755	142000	141246
MviSpa2	MvSp-1252-A2-R1_MC07	1720000	1807000	87001
MviSpa2	MvSp-1252-A2-R1_MC08	0	321000	321001
MviSpa2	MvSp-1252-A2-R1_MC10	901000	1101000	200001
MviSpa2	MvSp-1252-A2-R1_MC11	4387179	4649774	262596
MviSpa2	MvSp-1252-A2-R1_MC12	1	42000	42000
MviSpa2	MvSp-1252-A2-R1_MC13	0	262000	262001
MviSpa2	MvSp-1252-A2-R1_MC14	160	355000	354841
MviSpa2	MvSp-1252-A2-R1_MC15	574000	728947	154948
MviSpa2	MvSp-1252-A2-R1_MC16	433000	717000	284001
MviSpa2	MvSp-1252-A2-R1_MC17	544	201000	200457
MviSpa2	MvSp-1252-A2-R1_MC18	533031	883000	349970
MviSpa2	MvSp-1252-A2-R1_MC19	2	89000	88999
MviSta1	MviSta-1400-A1_C00000001	1806795	1877000	70206
MviSta1	MviSta-1400-A1_C00000005	2435000	2518000	83001
MviSta1	MviSta-1400-A1_C00000057	1526000	1594865	68866
MviSta1	MviSta-1400-A1_C00000062	316359	407000	90642
MviSta1	MviSta-1400-A1_C00000072	465973	533043	67071
MviSta1	MviSta-1400-A1_C00000076	583000	632000	49001
MviSta1	MviSta-1400-A1_C00000086	1423000	1466784	43785
MviSta1	MviSta-1400-A1_C00000115	730000	819000	89001
MviSta1	MviSta-1400-A1_C00001726	0	28000	28001
MviSta1	MviSta-1400-A1_C00001727	1627000	1683000	56001
MviSta1	MviSta-1400-A1_C00001729	207000	282000	75001
MviSta1	MviSta-1400-A1_C00001733	0	26000	26001
MviSta2	MviSta-1400-A2_C00000001	1806798	1877000	70203
MviSta2	MviSta-1400-A2_C00000008	2435000	2518000	83001
MviSta2	MviSta-1400-A2_C00000064	1233000	1322977	89978
MviSta2	MviSta-1400-A2_C00000090	804218	897548	93331
MviSta2	MviSta-1400-A2_C00000143	291000	381000	90001
MviSta2	MviSta-1400-A2_C00001605	0	53000	53001
MviSta2	MviSta-1400-A2_C00001606	1627000	1683000	56001
MviSta2	MviSta-1400-A2_C00001610	125000	191000	66001
MviSta2	MviSta-1400-A2_C00001611	583000	606623	23624
MviSta2	MviSta-1400-A2_C00001614	1170000	1197027	27028
MviSta2	MviSta-1400-A2_C00001616	0	107000	107001
MviSta2	MviSta-1400-A2_C00001619	0	47000	47001
