# Supplementary material for: Dynamics of transposable element accumulation in the non-recombining regions of mating-type chromosomes in anther-smut fungi
Source: Nat Commun. 2023 Sep 14;14:5692. doi: 10.1038/s41467-023-41413-4 (PMC10502011; doi:10.1038/s41467-023-41413-4)
Supplement: Supplementary file 11 — Source Data [file 41467_2023_41413_MOESM11_ESM.zip]

Archive with 75 entries (75 files):
- Fig_1.xlsx
- Fig_2A.xlsx
- Fig_2B.xlsx
- Fig_2C.xlsx
- Fig_2D_and_SupTab_1.xlsx
- Fig_3_area.xlsx
- Fig_3_density.xlsx
- Fig_3_dots.xlsx
- Fig_5_and_SupFig_13.xlsx
- Fig_5H_area.xlsx
- Fig_7_and_SupTab_4.xlsx
- SupFig_1.xlsx
- SupFig_12A.xlsx
- SupFig_12B.xlsx
- SupFig_14.xlsx
- SupFig_15.xlsx
- SupFig_19.xlsx
- SupFig_2.xlsx
- SupFig_20.xlsx
- SupFig_21A.xlsx
- SupFig_21B.xlsx
- SupFig_3A.xlsx
- SupFig_3B.xlsx
- SupFig_4.xlsx
- SupFig_5A_area.xlsx
- SupFig_5A_density.xlsx
- SupFig_5A_dots.xlsx
- SupFig_5B_area.xlsx
- SupFig_5B_density.xlsx
- SupFig_5B_dots.xlsx
- SupFig_5C_area.xlsx
- SupFig_5C_density.xlsx
- SupFig_5C_dots.xlsx
- SupFig_5D_area.xlsx
- SupFig_5D_density.xlsx
- SupFig_5D_dots.xlsx
- SupFig_5E_area.xlsx
- SupFig_5E_density.xlsx
- SupFig_5E_dots.xlsx
- SupFig_5F_area.xlsx
- SupFig_5F_density.xlsx
- SupFig_5F_dots.xlsx
- SupFig_5G_area.xlsx
- SupFig_5G_density.xlsx
- SupFig_5G_dots.xlsx
- SupFig_5H_density.xlsx
- SupFig_5H_dots.xlsx
- SupFig_5I_area.xlsx
- SupFig_5I_density.xlsx
- SupFig_5I_dots.xlsx
- SupFig_5J_area.xlsx
- SupFig_5J_density.xlsx
- SupFig_5J_dots.xlsx
- SupFig_5K_area.xlsx
- SupFig_5K_density.xlsx
- SupFig_5K_dots.xlsx
- SupFig_5L_area.xlsx
- SupFig_5L_density.xlsx
- SupFig_5L_dots.xlsx
- SupFig_5M_area.xlsx
- SupFig_5M_density.xlsx
- SupFig_5M_dots.xlsx
- SupFig_5N_area.xlsx
- SupFig_5N_density.xlsx
- SupFig_5N_dots.xlsx
- SupFig_5O_area.xlsx
- SupFig_5O_density.xlsx
- SupFig_5O_dots.xlsx
- SupFig_6.xlsx
- SupFig_7A_and_SupTab_2.xlsx
- SupFig_7B_and_SupTab_2.xlsx
- SupFig_8.xlsx
- SupFig_9A.xlsx
- SupFig_9B.xlsx
- SupTab_3.xlsx
