# Supplementary material for: Dynamics of transposable element accumulation in the non-recombining regions of mating-type chromosomes in anther-smut fungi
Source: Nat Commun. 2023 Sep 14;14:5692. doi: 10.1038/s41467-023-41413-4 (PMC10502011; doi:10.1038/s41467-023-41413-4)
Supplement: Supplementary file 11 — Source Data [file 41467_2023_41413_MOESM11_ESM.zip › Fig_1.xlsx]

## Sheet: Fig_1
shortid	value	contrast
MinSal	125294	centromere_compSize
MinSal	0	NRR_compSize
MlaSvu	331140	centromere_compSize
MlaSvu	779046	NRR_compSize
MlaSvu	2050085	PAR_compSize
MldSil	212322	centromere_compSize
MldSil	3146073	NRR_compSize
MldSil	373480	PAR_compSize
MsaSac	119427	centromere_compSize
MsaSac	924972	NRR_compSize
MsaSac	872498	PAR_compSize
MsaSof	345378	centromere_compSize
MsaSof	691508	NRR_compSize
MsaSof	2096145	PAR_compSize
MscKan	129786	centromere_compSize
MscKan	630774	NRR_compSize
MscKan	416462	PAR_compSize
MsdSdi	149926	centromere_compSize
MsdSdi	3692310	NRR_compSize
MsdSdi	399326	PAR_compSize
MspMla	61534	centromere_compSize
MspMla	652419	NRR_compSize
MspMla	511481	PAR_compSize
MspSpr	162830	centromere_compSize
MspSpr	2307770	NRR_compSize
MspSpr	584563	PAR_compSize
MspSra	277997	centromere_compSize
MspSra	2819780	NRR_compSize
MspSra	657627	PAR_compSize
MspSsc	290452	centromere_compSize
MspSsc	2078029	NRR_compSize
MspSsc	703591	PAR_compSize
MviLyf	165964	centromere_compSize
MviLyf	3723520	NRR_compSize
MviLyf	640110	PAR_compSize
MviSco	109041	centromere_compSize
MviSco	1957813	NRR_compSize
MviSco	711118	PAR_compSize
MviSic	147118	centromere_compSize
MviSic	1816550	NRR_compSize
MviSic	382970	PAR_compSize
MviSpa	352954	centromere_compSize
MviSpa	9461160	NRR_compSize
MviSpa	246772	PAR_compSize
MviSta	80201	centromere_compSize
MviSta	924979	NRR_compSize
MviSta	462348	PAR_compSize
MinSal	2634354	MAT_compSize
