# Supplementary material for: Dynamics of transposable element accumulation in the non-recombining regions of mating-type chromosomes in anther-smut fungi
Source: Nat Commun. 2023 Sep 14;14:5692. doi: 10.1038/s41467-023-41413-4 (PMC10502011; doi:10.1038/s41467-023-41413-4)
Supplement: Supplementary file 11 — Source Data [file 41467_2023_41413_MOESM11_ESM.zip › Fig_2A.xlsx]

## Sheet: Fig_2A
shortid	feat	perc
MinSal	ClassII:Helitron	0.0406376
MinSal	ClassI:LTR:Copia	1.0756
MinSal	ClassI:LTR:Ty3	2.68836
MinSal	ClassI:others	0.979986
MinSal	MultipleAnnotations	0.305686
MinSal	SimpleRepeat/uncharacterized	0.000942341
MinSal	unclassified	1.30744
MlaSvu	ClassII:Helitron	0.582753
MlaSvu	ClassII:others	0.085575
MlaSvu	ClassII:TIR	0.172192
MlaSvu	ClassI:LTR:Copia	2.91368
MlaSvu	ClassI:LTR:Ty3	2.34006
MlaSvu	ClassI:LTR:others	0.256693
MlaSvu	ClassI:others	0.672299
MlaSvu	MultipleAnnotations	0.0834298
MlaSvu	SimpleRepeat/uncharacterized	0.259339
MlaSvu	unclassified	3.1576
MldSil	ClassII:Helitron	1.95002
MldSil	ClassII:others	0.469154
MldSil	ClassII:TIR	0.395753
MldSil	ClassI:LTR:Copia	8.10307
MldSil	ClassI:LTR:Ty3	4.36283
MldSil	ClassI:LTR:others	0.057425
MldSil	ClassI:others	1.38021
MldSil	MultipleAnnotations	0.29084
MldSil	SimpleRepeat/uncharacterized	0.286625
MldSil	unclassified	2.08977
MsaSac	ClassII:Helitron	1.79865
MsaSac	ClassII:others	0.569572
MsaSac	ClassII:TIR	0.379889
MsaSac	ClassI:LTR:Copia	8.02265
MsaSac	ClassI:LTR:Ty3	3.50048
MsaSac	ClassI:LTR:others	0.0703827
MsaSac	ClassI:others	0.971268
MsaSac	MultipleAnnotations	0.182888
MsaSac	SimpleRepeat/uncharacterized	0.849797
MsaSac	unclassified	2.85836
MsaSof	ClassII:Helitron	0.639854
MsaSof	ClassII:others	0.281187
MsaSof	ClassII:TIR	0.174222
MsaSof	ClassI:LTR:Copia	6.23033
MsaSof	ClassI:LTR:Ty3	5.57076
MsaSof	ClassI:LTR:others	0.0395443
MsaSof	ClassI:others	1.19621
MsaSof	MultipleAnnotations	0.547356
MsaSof	SimpleRepeat/uncharacterized	0.30705
MsaSof	unclassified	3.0084
MscKan	ClassI:LTR:Copia	3.53487
MscKan	ClassI:LTR:Ty3	3.35141
MscKan	ClassI:LTR:others	0.0148585
MscKan	ClassI:others	1.06928
MscKan	MultipleAnnotations	0.342121
MscKan	SimpleRepeat/uncharacterized	0.111587
MscKan	unclassified	0.831264
Mscorz	ClassII:Helitron	0.153214
Mscorz	ClassII:others	0.0465977
Mscorz	ClassII:TIR	0.0350413
Mscorz	ClassI:LTR:Copia	4.07025
Mscorz	ClassI:LTR:Ty3	5.05587
Mscorz	ClassI:LTR:others	0.0057977
Mscorz	ClassI:others	1.41493
Mscorz	MultipleAnnotations	0.537439
Mscorz	SimpleRepeat/uncharacterized	0.0144978
Mscorz	unclassified	2.73417
MsdSdi	ClassII:Helitron	2.06949
MsdSdi	ClassII:others	0.441546
MsdSdi	ClassII:TIR	0.455888
MsdSdi	ClassI:LTR:Copia	8.22989
MsdSdi	ClassI:LTR:Ty3	9.66324
MsdSdi	ClassI:LTR:others	0.0829247
MsdSdi	ClassI:others	1.80306
MsdSdi	MultipleAnnotations	0.30842
MsdSdi	SimpleRepeat/uncharacterized	0.369613
MsdSdi	unclassified	2.1622
MspDse	ClassII:Helitron	3.2901
MspDse	ClassII:others	1.76348
MspDse	ClassII:TIR	1.44224
MspDse	ClassI:LTR:Copia	8.12039
MspDse	ClassI:LTR:Ty3	7.76258
MspDse	ClassI:LTR:others	0.295129
MspDse	ClassI:others	1.79791
MspDse	MultipleAnnotations	0.182543
MspDse	SimpleRepeat/uncharacterized	1.39936
MspDse	unclassified	6.65653
MspDsu	ClassII:Helitron	3.02974
MspDsu	ClassII:others	1.98206
MspDsu	ClassII:TIR	1.42185
MspDsu	ClassI:LTR:Copia	8.47013
MspDsu	ClassI:LTR:Ty3	6.58449
MspDsu	ClassI:LTR:others	0.313917
MspDsu	ClassI:others	1.69617
MspDsu	MultipleAnnotations	0.182682
MspDsu	SimpleRepeat/uncharacterized	1.63015
MspDsu	unclassified	8.01959
MspMla	ClassII:Helitron	0.651526
MspMla	ClassII:others	0.0479413
MspMla	ClassII:TIR	0.336125
MspMla	ClassI:LTR:Copia	2.16038
MspMla	ClassI:LTR:Ty3	1.01873
MspMla	ClassI:LTR:others	0.0934461
MspMla	ClassI:others	0.608875
MspMla	MultipleAnnotations	0.15039
MspMla	SimpleRepeat/uncharacterized	0.219808
MspMla	unclassified	1.73374
MspSap	ClassII:Helitron	0.0290886
MspSap	ClassI:LTR:Copia	1.14434
MspSap	ClassI:LTR:Ty3	2.59675
MspSap	ClassI:others	0.950605
MspSap	MultipleAnnotations	0.264168
MspSap	SimpleRepeat/uncharacterized	0.000951895
MspSap	unclassified	0.907555
MspSin	ClassII:Helitron	2.73992
MspSin	ClassII:others	0.631269
MspSin	ClassII:TIR	1.32871
MspSin	ClassI:LTR:Copia	6.40062
MspSin	ClassI:LTR:Ty3	5.13201
MspSin	ClassI:LTR:others	0.28902
MspSin	ClassI:others	1.58921
MspSin	MultipleAnnotations	0.235534
MspSin	SimpleRepeat/uncharacterized	0.386474
MspSin	unclassified	3.31635
MspSpr	ClassII:Helitron	1.66564
MspSpr	ClassII:others	0.237085
MspSpr	ClassII:TIR	0.182047
MspSpr	ClassI:LTR:Copia	3.88369
MspSpr	ClassI:LTR:Ty3	3.56971
MspSpr	ClassI:LTR:others	0.194004
MspSpr	ClassI:others	1.18235
MspSpr	MultipleAnnotations	0.213447
MspSpr	SimpleRepeat/uncharacterized	0.516323
MspSpr	unclassified	2.62842
MspSra	ClassII:Helitron	4.2387
MspSra	ClassII:others	0.526662
MspSra	ClassII:TIR	0.455573
MspSra	ClassI:LTR:Copia	6.5796
MspSra	ClassI:LTR:Ty3	6.01414
MspSra	ClassI:LTR:others	0.133299
MspSra	ClassI:others	1.18105
MspSra	MultipleAnnotations	0.250626
MspSra	SimpleRepeat/uncharacterized	0.352966
MspSra	unclassified	10.1759
MspSsc	ClassII:Helitron	0.762367
MspSsc	ClassII:others	0.0568887
MspSsc	ClassII:TIR	0.211931
MspSsc	ClassI:LTR:Copia	7.63695
MspSsc	ClassI:LTR:Ty3	10.7405
MspSsc	ClassI:LTR:others	0.025499
MspSsc	ClassI:others	1.20323
MspSsc	MultipleAnnotations	0.34623
MspSsc	SimpleRepeat/uncharacterized	0.326278
MspSsc	unclassified	2.60068
MspSvi	ClassII:Helitron	1.33359
MspSvi	ClassII:others	0.892132
MspSvi	ClassII:TIR	0.708962
MspSvi	ClassI:LTR:Copia	3.88682
MspSvi	ClassI:LTR:Ty3	7.51192
MspSvi	ClassI:LTR:others	0.557926
MspSvi	ClassI:others	1.7079
MspSvi	MultipleAnnotations	0.203911
MspSvi	SimpleRepeat/uncharacterized	0.613113
MspSvi	unclassified	4.37428
MvCaVir	ClassII:Helitron	1.10159
MvCaVir	ClassII:others	0.180315
MvCaVir	ClassII:TIR	0.222873
MvCaVir	ClassI:LTR:Copia	5.91596
MvCaVir	ClassI:LTR:Ty3	2.48826
MvCaVir	ClassI:LTR:others	0.0496586
MvCaVir	ClassI:others	1.12762
MvCaVir	MultipleAnnotations	0.281879
MvCaVir	SimpleRepeat/uncharacterized	0.380107
MvCaVir	unclassified	8.13346
MvDp	ClassII:Helitron	3.33751
MvDp	ClassII:others	1.50654
MvDp	ClassII:TIR	2.01546
MvDp	ClassI:LTR:Copia	8.40676
MvDp	ClassI:LTR:Ty3	7.60219
MvDp	ClassI:LTR:others	0.433621
MvDp	ClassI:others	1.83009
MvDp	MultipleAnnotations	0.169125
MvDp	SimpleRepeat/uncharacterized	1.1569
MvDp	unclassified	6.25197
MviLyf	ClassII:Helitron	2.00917
MviLyf	ClassII:others	0.456713
MviLyf	ClassII:TIR	1.05773
MviLyf	ClassI:LTR:Copia	10.2696
MviLyf	ClassI:LTR:Ty3	9.14462
MviLyf	ClassI:LTR:others	0.0896913
MviLyf	ClassI:others	1.63067
MviLyf	MultipleAnnotations	0.193415
MviLyf	SimpleRepeat/uncharacterized	0.604185
MviLyf	unclassified	2.75871
MviSco	ClassII:Helitron	1.53381
MviSco	ClassII:others	0.106339
MviSco	ClassII:TIR	0.259825
MviSco	ClassI:LTR:Copia	7.95632
MviSco	ClassI:LTR:Ty3	9.99007
MviSco	ClassI:LTR:others	0.101052
MviSco	ClassI:others	1.07277
MviSco	MultipleAnnotations	0.317701
MviSco	SimpleRepeat/uncharacterized	0.623399
MviSco	unclassified	2.88019
MviSic	ClassII:Helitron	0.945003
MviSic	ClassII:others	0.155139
MviSic	ClassII:TIR	0.272212
MviSic	ClassI:LTR:Copia	6.35634
MviSic	ClassI:LTR:Ty3	3.85927
MviSic	ClassI:LTR:others	0.0241227
MviSic	ClassI:others	0.933671
MviSic	MultipleAnnotations	0.36648
MviSic	SimpleRepeat/uncharacterized	0.39654
MviSic	unclassified	3.24817
MviSit	ClassII:Helitron	1.29502
MviSit	ClassII:others	0.291985
MviSit	ClassII:TIR	0.45571
MviSit	ClassI:LTR:Copia	7.39745
MviSit	ClassI:LTR:Ty3	6.26108
MviSit	ClassI:LTR:others	0.203205
MviSit	ClassI:others	1.59521
MviSit	MultipleAnnotations	0.177171
MviSit	SimpleRepeat/uncharacterized	0.567253
MviSit	unclassified	7.2295
MviSpa	ClassII:Helitron	1.96509
MviSpa	ClassII:others	0.457594
MviSpa	ClassII:TIR	1.22384
MviSpa	ClassI:LTR:Copia	10.0449
MviSpa	ClassI:LTR:Ty3	6.74453
MviSpa	ClassI:LTR:others	0.513773
MviSpa	ClassI:others	1.01785
MviSpa	MultipleAnnotations	0.218194
MviSpa	SimpleRepeat/uncharacterized	0.761141
MviSpa	unclassified	7.37912
MviSta	ClassII:Helitron	0.812748
MviSta	ClassII:others	0.137715
MviSta	ClassII:TIR	0.274055
MviSta	ClassI:LTR:Copia	3.71814
MviSta	ClassI:LTR:Ty3	1.8616
MviSta	ClassI:LTR:others	0.0151347
MviSta	ClassI:others	0.579742
MviSta	MultipleAnnotations	0.211619
MviSta	SimpleRepeat/uncharacterized	0.220058
MviSta	unclassified	1.58274
Rho	ClassI:LTR:Ty3	0.0450214
Rho	MultipleAnnotations	0.0219041
Rho	unclassified	1.97009
