# Supplementary material for: Dynamics of transposable element accumulation in the non-recombining regions of mating-type chromosomes in anther-smut fungi
Source: Nat Commun. 2023 Sep 14;14:5692. doi: 10.1038/s41467-023-41413-4 (PMC10502011; doi:10.1038/s41467-023-41413-4)
Supplement: Supplementary file 11 — Source Data [file 41467_2023_41413_MOESM11_ESM.zip › Fig_2B.xlsx]

## Sheet: Fig_2B
shortid	comp	feat	asPerc
MinSal	whole_genome	SimpleRepeat/uncharacterized	0.0101583
MinSal	whole_genome	ClassII:Helitron	0.165956
MinSal	RRautosomes	ClassII:Helitron	0.682253
MinSal	centromeres	ClassI:others	1.00431
MinSal	centromeres	MultipleAnnotations	1.20817
MinSal	whole_genome	MultipleAnnotations	1.68961
MinSal	RRautosomes	ClassI:others	19.0424
MinSal	RRautosomes	unclassified	25.0256
MinSal	whole_genome	ClassI:LTR:Copia	36.5149
MinSal	whole_genome	ClassI:others	3.69112
MinSal	centromeres	unclassified	3.777
MinSal	subtelokmR	unclassified	39.5646
MinSal	RRautosomes	ClassI:LTR:Ty3	39.7226
MinSal	centromeres	ClassI:LTR:Copia	41.9915
MinSal	whole_genome	ClassI:LTR:Ty3	50.2132
MinSal	centromeres	ClassI:LTR:Ty3	52.019
MinSal	subtelokmR	ClassI:LTR:Ty3	60.4354
MinSal	RRautosomes	MultipleAnnotations	6.11839
MinSal	whole_genome	unclassified	7.7151
MinSal	RRautosomes	ClassI:LTR:Copia	9.4088
MlaSvu	centromeres	SimpleRepeat/uncharacterized	0.112027
MlaSvu	centromeres	ClassI:LTR:others	0.131631
MlaSvu	NRR	MultipleAnnotations	0.260926
MlaSvu	centromeres	ClassII:others	0.342268
MlaSvu	RRautosomes	MultipleAnnotations	0.504043
MlaSvu	whole_genome	ClassII:TIR	0.5811
MlaSvu	whole_genome	ClassII:others	0.603202
MlaSvu	whole_genome	MultipleAnnotations	0.849369
MlaSvu	PAR	ClassII:TIR	0.943505
MlaSvu	RRautosomes	ClassII:others	0.995574
MlaSvu	NRR	ClassI:LTR:Copia	10.8163
MlaSvu	centromeres	unclassified	10.8717
MlaSvu	centromeres	ClassII:Helitron	1.10483
MlaSvu	NRR	ClassI:LTR:others	11.109
MlaSvu	PAR	ClassI:others	1.1581
MlaSvu	NRR	ClassII:others	1.23651
MlaSvu	whole_genome	ClassII:Helitron	12.4097
MlaSvu	PAR	ClassII:others	1.47891
MlaSvu	centromeres	MultipleAnnotations	1.4921
MlaSvu	NRR	ClassI:LTR:Ty3	16.5902
MlaSvu	NRR	ClassII:TIR	1.69994
MlaSvu	RRautosomes	ClassI:LTR:Copia	17.2986
MlaSvu	PAR	ClassI:LTR:Copia	18.0537
MlaSvu	RRautosomes	ClassI:LTR:Ty3	19.1018
MlaSvu	whole_genome	ClassI:LTR:Ty3	19.5714
MlaSvu	NRR	SimpleRepeat/uncharacterized	2.04973
MlaSvu	NRR	ClassII:Helitron	21.9311
MlaSvu	whole_genome	SimpleRepeat/uncharacterized	2.32153
MlaSvu	RRautosomes	ClassI:LTR:others	2.49889
MlaSvu	whole_genome	unclassified	25.3448
MlaSvu	RRautosomes	ClassII:TIR	2.64145
MlaSvu	whole_genome	ClassI:LTR:Copia	28.3644
MlaSvu	NRR	unclassified	28.7766
MlaSvu	centromeres	ClassI:LTR:Ty3	30.852
MlaSvu	RRautosomes	SimpleRepeat/uncharacterized	3.3696
MlaSvu	RRautosomes	unclassified	39.7365
MlaSvu	subtelokmR	ClassII:Helitron	39.9909
MlaSvu	PAR	unclassified	45.0032
MlaSvu	whole_genome	ClassI:others	4.70792
MlaSvu	centromeres	ClassI:LTR:Copia	49.4272
MlaSvu	whole_genome	ClassI:LTR:others	5.24653
MlaSvu	NRR	ClassI:others	5.52966
MlaSvu	centromeres	ClassI:others	5.66627
MlaSvu	subtelokmR	unclassified	60.0091
MlaSvu	RRautosomes	ClassII:Helitron	6.5121
MlaSvu	PAR	ClassI:LTR:Ty3	7.04517
MlaSvu	RRautosomes	ClassI:others	7.34137
MlaSvu	PAR	SimpleRepeat/uncharacterized	7.97452
MlaSvu	PAR	ClassII:Helitron	8.66396
MlaSvu	PAR	ClassI:LTR:others	9.67885
MldSil	centromeres	ClassII:others	0.0238238
MldSil	centromeres	SimpleRepeat/uncharacterized	0.0362225
MldSil	centromeres	ClassI:LTR:others	0.144663
MldSil	centromeres	ClassII:TIR	0.146383
MldSil	RRautosomes	ClassI:LTR:others	0.265832
MldSil	whole_genome	ClassI:LTR:others	0.277324
MldSil	NRR	ClassI:LTR:others	0.582821
MldSil	NRR	MultipleAnnotations	1.02894
MldSil	PAR	ClassII:others	1.0976
MldSil	subtelokmR	SimpleRepeat/uncharacterized	11.2476
MldSil	RRautosomes	ClassI:others	11.3692
MldSil	centromeres	ClassII:Helitron	1.13905
MldSil	whole_genome	unclassified	11.504
MldSil	NRR	unclassified	11.8595
MldSil	centromeres	ClassI:others	1.21114
MldSil	whole_genome	ClassII:others	1.23482
MldSil	subtelokmR	ClassI:LTR:Ty3	12.8484
MldSil	whole_genome	MultipleAnnotations	1.29365
MldSil	RRautosomes	ClassII:Helitron	13.0915
MldSil	centromeres	ClassI:LTR:Ty3	13.5559
MldSil	PAR	SimpleRepeat/uncharacterized	1.41164
MldSil	NRR	ClassII:Helitron	14.1785
MldSil	PAR	ClassII:Helitron	14.4782
MldSil	RRautosomes	unclassified	14.7932
MldSil	PAR	ClassII:TIR	15.9107
MldSil	NRR	ClassII:TIR	1.59349
MldSil	centromeres	MultipleAnnotations	1.61292
MldSil	RRautosomes	MultipleAnnotations	1.65375
MldSil	whole_genome	ClassI:LTR:Ty3	18.1444
MldSil	centromeres	unclassified	1.88067
MldSil	NRR	SimpleRepeat/uncharacterized	1.9044
MldSil	RRautosomes	SimpleRepeat/uncharacterized	2.01542
MldSil	PAR	unclassified	20.7886
MldSil	subtelokmR	MultipleAnnotations	2.15005
MldSil	whole_genome	SimpleRepeat/uncharacterized	2.36865
MldSil	RRautosomes	ClassI:LTR:Copia	24.4296
MldSil	NRR	ClassII:others	2.45848
MldSil	RRautosomes	ClassI:LTR:Ty3	25.5159
MldSil	subtelokmR	unclassified	26.5904
MldSil	NRR	ClassI:LTR:Ty3	26.8293
MldSil	whole_genome	ClassII:TIR	2.87088
MldSil	RRautosomes	ClassII:TIR	3.12299
MldSil	NRR	ClassI:LTR:Copia	34.5378
MldSil	whole_genome	ClassI:others	3.46625
MldSil	RRautosomes	ClassII:others	3.74269
MldSil	PAR	ClassI:LTR:Copia	40.9762
MldSil	subtelokmR	ClassI:LTR:Copia	41.9467
MldSil	NRR	ClassI:others	5.02676
MldSil	whole_genome	ClassI:LTR:Copia	50.8781
MldSil	subtelokmR	ClassI:others	5.21688
MldSil	PAR	ClassI:LTR:Ty3	5.33698
MldSil	whole_genome	ClassII:Helitron	7.96191
MldSil	centromeres	ClassI:LTR:Copia	80.2493
MsaSac	RRautosomes	ClassI:LTR:others	0.179215
MsaSac	subtelokmR	ClassI:others	0.221468
MsaSac	PAR	ClassI:LTR:others	0.515398
MsaSac	centromeres	ClassI:LTR:others	0.593016
MsaSac	whole_genome	MultipleAnnotations	0.695175
MsaSac	centromeres	SimpleRepeat/uncharacterized	0.731539
MsaSac	whole_genome	ClassI:LTR:others	0.794068
MsaSac	whole_genome	ClassII:TIR	0.877791
MsaSac	RRautosomes	MultipleAnnotations	0.93541
MsaSac	PAR	ClassII:Helitron	10.2924
MsaSac	whole_genome	ClassII:Helitron	10.5801
MsaSac	NRR	MultipleAnnotations	1.10149
MsaSac	RRautosomes	ClassII:Helitron	11.1343
MsaSac	centromeres	MultipleAnnotations	1.12685
MsaSac	whole_genome	ClassI:LTR:Ty3	11.7049
MsaSac	centromeres	ClassI:others	1.23311
MsaSac	centromeres	ClassII:Helitron	1.25091
MsaSac	NRR	unclassified	12.7905
MsaSac	NRR	ClassI:LTR:Ty3	13.5876
MsaSac	subtelokmR	ClassII:Helitron	15.2464
MsaSac	NRR	ClassII:Helitron	16.5345
MsaSac	RRautosomes	unclassified	17.3707
MsaSac	centromeres	ClassI:LTR:Ty3	17.486
MsaSac	NRR	ClassII:TIR	1.793
MsaSac	PAR	ClassI:others	1.80515
MsaSac	RRautosomes	ClassI:LTR:Ty3	19.3575
MsaSac	NRR	ClassI:LTR:others	2.14239
MsaSac	whole_genome	unclassified	23.7674
MsaSac	PAR	unclassified	24.8317
MsaSac	whole_genome	ClassII:others	2.49522
MsaSac	RRautosomes	ClassII:TIR	2.55865
MsaSac	subtelokmR	ClassII:others	2.71206
MsaSac	centromeres	unclassified	2.98002
MsaSac	PAR	ClassII:TIR	3.07757
MsaSac	NRR	ClassI:LTR:Copia	31.529
MsaSac	whole_genome	ClassI:others	3.22165
MsaSac	RRautosomes	ClassI:LTR:Copia	33.6054
MsaSac	RRautosomes	ClassII:others	3.60617
MsaSac	PAR	ClassI:LTR:Copia	38.2426
MsaSac	whole_genome	ClassI:LTR:Copia	41.3762
MsaSac	subtelokmR	ClassI:LTR:Copia	4.39448
MsaSac	whole_genome	SimpleRepeat/uncharacterized	4.48749
MsaSac	PAR	ClassII:others	4.91544
MsaSac	NRR	ClassII:others	5.13013
MsaSac	RRautosomes	SimpleRepeat/uncharacterized	5.1693
MsaSac	RRautosomes	ClassI:others	6.08337
MsaSac	subtelokmR	SimpleRepeat/uncharacterized	6.28303
MsaSac	NRR	SimpleRepeat/uncharacterized	6.52919
MsaSac	subtelokmR	unclassified	71.1426
MsaSac	centromeres	ClassI:LTR:Copia	74.5986
MsaSac	PAR	ClassI:LTR:Ty3	7.50365
MsaSac	PAR	SimpleRepeat/uncharacterized	8.81608
MsaSac	NRR	ClassI:others	8.86218
MsaSof	centromeres	SimpleRepeat/uncharacterized	0.058545
MsaSof	whole_genome	ClassI:LTR:others	0.0840477
MsaSof	centromeres	ClassII:TIR	0.12055
MsaSof	centromeres	ClassI:LTR:others	0.148936
MsaSof	RRautosomes	ClassI:LTR:others	0.260378
MsaSof	subtelokmR	ClassII:Helitron	0.293942
MsaSof	PAR	ClassII:others	0.381634
MsaSof	whole_genome	SimpleRepeat/uncharacterized	0.678834
MsaSof	subtelokmR	ClassI:others	0.757868
MsaSof	centromeres	MultipleAnnotations	0.957081
MsaSof	whole_genome	ClassII:others	0.982065
MsaSof	RRautosomes	ClassII:TIR	1.10537
MsaSof	PAR	ClassI:others	11.4948
MsaSof	NRR	ClassI:others	11.6202
MsaSof	whole_genome	ClassII:TIR	1.17053
MsaSof	centromeres	ClassII:Helitron	1.31942
MsaSof	PAR	ClassI:LTR:Ty3	13.5667
MsaSof	NRR	ClassI:LTR:Ty3	13.9095
MsaSof	NRR	ClassI:LTR:Copia	15.3636
MsaSof	NRR	SimpleRepeat/uncharacterized	1.71629
MsaSof	PAR	ClassI:LTR:Copia	18.335
MsaSof	RRautosomes	unclassified	18.8145
MsaSof	NRR	ClassII:Helitron	19.447
MsaSof	subtelokmR	ClassII:others	2.02937
MsaSof	whole_genome	ClassI:LTR:Ty3	20.6409
MsaSof	RRautosomes	ClassII:others	2.09386
MsaSof	PAR	SimpleRepeat/uncharacterized	2.16078
MsaSof	RRautosomes	SimpleRepeat/uncharacterized	2.27254
MsaSof	NRR	ClassII:others	2.27585
MsaSof	NRR	ClassII:TIR	2.38237
MsaSof	whole_genome	MultipleAnnotations	2.46047
MsaSof	NRR	unclassified	28.154
MsaSof	whole_genome	unclassified	28.3188
MsaSof	RRautosomes	ClassI:LTR:Copia	28.6994
MsaSof	PAR	MultipleAnnotations	2.8998
MsaSof	centromeres	ClassI:LTR:Ty3	29.8131
MsaSof	subtelokmR	MultipleAnnotations	3.25975
MsaSof	RRautosomes	ClassI:LTR:Ty3	32.7004
MsaSof	whole_genome	ClassI:LTR:Copia	34.0458
MsaSof	RRautosomes	MultipleAnnotations	3.65933
MsaSof	RRautosomes	ClassII:Helitron	3.73014
MsaSof	PAR	unclassified	37.6178
MsaSof	PAR	ClassII:TIR	4.24508
MsaSof	whole_genome	ClassII:Helitron	4.92534
MsaSof	NRR	MultipleAnnotations	5.13132
MsaSof	centromeres	ClassI:LTR:Copia	55.6272
MsaSof	centromeres	ClassI:others	5.80208
MsaSof	centromeres	unclassified	6.15307
MsaSof	RRautosomes	ClassI:others	6.66408
MsaSof	whole_genome	ClassI:others	6.69323
MsaSof	subtelokmR	ClassI:LTR:Ty3	7.63698
MsaSof	subtelokmR	unclassified	77.4382
MsaSof	subtelokmR	ClassI:LTR:Copia	8.58386
MsaSof	PAR	ClassII:Helitron	9.29849
MscKan	whole_genome	ClassI:LTR:others	0.0744452
MscKan	centromeres	ClassI:LTR:others	0.155657
MscKan	RRautosomes	ClassI:LTR:others	0.213878
MscKan	subtelokmR	ClassI:LTR:Ty3	0.317898
MscKan	whole_genome	unclassified	10.0409
MscKan	centromeres	unclassified	1.2994
MscKan	NRR	unclassified	13.9812
MscKan	subtelokmR	unclassified	15.4244
MscKan	RRautosomes	ClassI:others	16.4143
MscKan	RRautosomes	unclassified	16.8756
MscKan	RRautosomes	ClassI:LTR:Copia	17.6129
MscKan	NRR	ClassI:others	20.2034
MscKan	RRautosomes	SimpleRepeat/uncharacterized	2.06352
MscKan	PAR	ClassI:others	22.3186
MscKan	whole_genome	SimpleRepeat/uncharacterized	2.35891
MscKan	PAR	unclassified	24.0008
MscKan	whole_genome	ClassI:others	24.0327
MscKan	NRR	ClassI:LTR:Copia	24.2869
MscKan	centromeres	ClassI:others	2.61163
MscKan	whole_genome	MultipleAnnotations	2.71293
MscKan	whole_genome	ClassI:LTR:Ty3	28.451
MscKan	PAR	ClassI:LTR:Copia	3.03928
MscKan	centromeres	ClassI:LTR:Ty3	30.5242
MscKan	whole_genome	ClassI:LTR:Copia	32.329
MscKan	centromeres	MultipleAnnotations	3.34087
MscKan	NRR	ClassI:LTR:Ty3	36.4906
MscKan	RRautosomes	ClassI:LTR:Ty3	41.9647
MscKan	RRautosomes	MultipleAnnotations	4.85512
MscKan	NRR	MultipleAnnotations	5.03788
MscKan	PAR	ClassI:LTR:Ty3	50.6413
MscKan	centromeres	ClassI:LTR:Copia	62.0683
MscKan	subtelokmR	ClassI:others	74.3286
MscKan	subtelokmR	SimpleRepeat/uncharacterized	9.92915
MsdSdi	centromeres	ClassII:others	0.0306981
MsdSdi	centromeres	SimpleRepeat/uncharacterized	0.0369773
MsdSdi	PAR	MultipleAnnotations	0.0769525
MsdSdi	centromeres	ClassII:TIR	0.0917312
MsdSdi	subtelokmR	MultipleAnnotations	0.0929692
MsdSdi	RRautosomes	ClassI:LTR:others	0.119628
MsdSdi	centromeres	ClassI:LTR:others	0.3636
MsdSdi	whole_genome	ClassI:LTR:others	0.437029
MsdSdi	PAR	ClassII:others	0.512577
MsdSdi	whole_genome	MultipleAnnotations	0.800493
MsdSdi	centromeres	ClassII:Helitron	0.806653
MsdSdi	NRR	ClassI:LTR:others	0.920702
MsdSdi	NRR	MultipleAnnotations	0.978986
MsdSdi	PAR	unclassified	11.1194
MsdSdi	centromeres	MultipleAnnotations	1.16738
MsdSdi	subtelokmR	SimpleRepeat/uncharacterized	12.598
MsdSdi	whole_genome	ClassII:others	1.2919
MsdSdi	RRautosomes	MultipleAnnotations	1.33003
MsdSdi	NRR	ClassII:Helitron	13.841
MsdSdi	RRautosomes	SimpleRepeat/uncharacterized	1.46104
MsdSdi	centromeres	unclassified	1.58703
MsdSdi	RRautosomes	ClassII:others	1.79206
MsdSdi	PAR	ClassI:others	1.8145
MsdSdi	subtelokmR	ClassI:others	1.95616
MsdSdi	NRR	SimpleRepeat/uncharacterized	2.00799
MsdSdi	NRR	ClassII:TIR	2.06276
MsdSdi	RRautosomes	ClassII:TIR	2.12026
MsdSdi	whole_genome	ClassII:TIR	2.31715
MsdSdi	RRautosomes	ClassI:LTR:Copia	23.5545
MsdSdi	subtelokmR	ClassI:LTR:Copia	23.7952
MsdSdi	centromeres	ClassI:LTR:Ty3	25.9516
MsdSdi	centromeres	ClassI:others	2.65568
MsdSdi	subtelokmR	unclassified	27.6427
MsdSdi	NRR	ClassI:LTR:Copia	27.7777
MsdSdi	subtelokmR	ClassI:LTR:Ty3	29.0573
MsdSdi	NRR	ClassII:others	3.05653
MsdSdi	whole_genome	SimpleRepeat/uncharacterized	3.09424
MsdSdi	whole_genome	ClassI:LTR:Ty3	31.5796
MsdSdi	PAR	ClassI:LTR:Ty3	32.4032
MsdSdi	PAR	ClassI:LTR:Copia	34.4962
MsdSdi	NRR	ClassI:LTR:Ty3	34.5916
MsdSdi	whole_genome	ClassI:others	3.74597
MsdSdi	whole_genome	ClassI:LTR:Copia	40.1638
MsdSdi	RRautosomes	ClassI:LTR:Ty3	42.4284
MsdSdi	subtelokmR	ClassII:Helitron	4.85773
MsdSdi	NRR	ClassI:others	5.21815
MsdSdi	PAR	SimpleRepeat/uncharacterized	5.60205
MsdSdi	PAR	ClassII:Helitron	6.52803
MsdSdi	centromeres	ClassI:LTR:Copia	67.3086
MsdSdi	whole_genome	ClassII:Helitron	7.33468
MsdSdi	PAR	ClassII:TIR	7.44703
MsdSdi	RRautosomes	ClassII:Helitron	8.31684
MsdSdi	RRautosomes	ClassI:others	9.08769
MsdSdi	whole_genome	unclassified	9.23519
MsdSdi	NRR	unclassified	9.54459
MsdSdi	RRautosomes	unclassified	9.78961
MspMla	whole_genome	ClassI:LTR:others	0.0775618
MspMla	NRR	ClassI:LTR:others	0.105543
MspMla	subtelokmR	ClassI:others	0.162294
MspMla	centromeres	SimpleRepeat/uncharacterized	0.275923
MspMla	centromeres	ClassII:TIR	0.348577
MspMla	NRR	MultipleAnnotations	0.43377
MspMla	NRR	ClassII:others	0.506987
MspMla	PAR	ClassI:others	0.686856
MspMla	RRautosomes	ClassII:others	0.771137
MspMla	whole_genome	ClassII:others	0.793601
MspMla	subtelokmR	ClassII:Helitron	0.949397
MspMla	whole_genome	ClassI:LTR:Ty3	10.6078
MspMla	RRautosomes	ClassI:others	11.3928
MspMla	centromeres	ClassI:LTR:Ty3	12.2019
MspMla	RRautosomes	MultipleAnnotations	1.27846
MspMla	PAR	ClassI:LTR:Ty3	13.7667
MspMla	NRR	ClassI:LTR:Copia	14.3319
MspMla	RRautosomes	ClassI:LTR:Ty3	16.332
MspMla	PAR	MultipleAnnotations	1.67335
MspMla	subtelokmR	SimpleRepeat/uncharacterized	16.8007
MspMla	centromeres	ClassI:others	1.73858
MspMla	RRautosomes	ClassI:LTR:others	1.90037
MspMla	whole_genome	unclassified	21.6919
MspMla	RRautosomes	ClassI:LTR:Copia	23.0188
MspMla	centromeres	unclassified	2.38386
MspMla	whole_genome	ClassI:others	2.5561
MspMla	centromeres	ClassII:Helitron	2.5836
MspMla	NRR	unclassified	25.9591
MspMla	RRautosomes	unclassified	27.2774
MspMla	PAR	unclassified	28.6598
MspMla	NRR	ClassII:Helitron	29.3393
MspMla	RRautosomes	SimpleRepeat/uncharacterized	2.98605
MspMla	PAR	ClassI:LTR:Copia	31.0747
MspMla	PAR	ClassII:others	3.16932
MspMla	PAR	SimpleRepeat/uncharacterized	3.42245
MspMla	whole_genome	SimpleRepeat/uncharacterized	3.54248
MspMla	whole_genome	MultipleAnnotations	3.78021
MspMla	NRR	SimpleRepeat/uncharacterized	4.03369
MspMla	whole_genome	ClassII:TIR	4.11441
MspMla	whole_genome	ClassI:LTR:Copia	44.399
MspMla	RRautosomes	ClassII:TIR	5.44794
MspMla	NRR	ClassI:others	6.65089
MspMla	subtelokmR	ClassI:LTR:Copia	6.73452
MspMla	centromeres	MultipleAnnotations	7.04281
MspMla	centromeres	ClassI:LTR:Copia	73.4247
MspMla	subtelokmR	unclassified	75.3531
MspMla	PAR	ClassII:Helitron	7.80264
MspMla	whole_genome	ClassII:Helitron	8.43686
MspMla	NRR	ClassII:TIR	9.30025
MspMla	NRR	ClassI:LTR:Ty3	9.33857
MspMla	RRautosomes	ClassII:Helitron	9.595
MspMla	PAR	ClassII:TIR	9.74423
MspSpr	PAR	ClassI:others	0.211465
MspSpr	centromeres	ClassII:TIR	0.359186
MspSpr	centromeres	ClassI:LTR:others	0.483308
MspSpr	centromeres	SimpleRepeat/uncharacterized	0.831988
MspSpr	NRR	MultipleAnnotations	0.890407
MspSpr	RRautosomes	ClassI:LTR:others	0.895068
MspSpr	PAR	ClassII:Helitron	10.1214
MspSpr	RRautosomes	ClassI:others	10.7852
MspSpr	whole_genome	ClassII:Helitron	11.6681
MspSpr	subtelokmR	ClassI:LTR:Copia	12.3287
MspSpr	RRautosomes	ClassII:TIR	1.2588
MspSpr	RRautosomes	ClassII:Helitron	12.7793
MspSpr	whole_genome	ClassII:others	1.28298
MspSpr	whole_genome	MultipleAnnotations	1.30605
MspSpr	whole_genome	ClassI:LTR:others	1.30932
MspSpr	subtelokmR	ClassII:Helitron	13.6358
MspSpr	NRR	unclassified	14.9438
MspSpr	RRautosomes	MultipleAnnotations	1.51258
MspSpr	centromeres	ClassII:Helitron	1.55488
MspSpr	PAR	MultipleAnnotations	1.57351
MspSpr	PAR	ClassI:LTR:Copia	16.2086
MspSpr	RRautosomes	ClassII:others	1.70474
MspSpr	subtelokmR	SimpleRepeat/uncharacterized	17.3554
MspSpr	NRR	ClassII:Helitron	18.2521
MspSpr	PAR	ClassI:LTR:Ty3	18.316
MspSpr	NRR	ClassII:TIR	1.9554
MspSpr	RRautosomes	ClassI:LTR:Copia	20.5541
MspSpr	whole_genome	unclassified	21.4672
MspSpr	whole_genome	ClassII:TIR	2.23082
MspSpr	whole_genome	ClassI:LTR:Ty3	22.3352
MspSpr	RRautosomes	unclassified	23.0349
MspSpr	NRR	ClassI:LTR:Copia	23.2876
MspSpr	RRautosomes	ClassI:LTR:Ty3	23.9624
MspSpr	centromeres	MultipleAnnotations	2.40162
MspSpr	NRR	ClassI:LTR:Ty3	24.6304
MspSpr	subtelokmR	ClassI:others	2.72767
MspSpr	whole_genome	ClassI:LTR:Copia	27.3886
MspSpr	NRR	ClassI:LTR:others	2.87301
MspSpr	centromeres	ClassI:LTR:Ty3	29.6169
MspSpr	NRR	ClassII:others	3.08207
MspSpr	RRautosomes	SimpleRepeat/uncharacterized	3.51291
MspSpr	PAR	unclassified	38.9831
MspSpr	NRR	SimpleRepeat/uncharacterized	4.72049
MspSpr	centromeres	ClassI:LTR:Copia	47.3158
MspSpr	subtelokmR	unclassified	48.1143
MspSpr	whole_genome	ClassI:others	5.15423
MspSpr	NRR	ClassI:others	5.36471
MspSpr	subtelokmR	ClassI:LTR:Ty3	5.83815
MspSpr	whole_genome	SimpleRepeat/uncharacterized	5.85746
MspSpr	PAR	ClassII:TIR	6.01166
MspSpr	centromeres	ClassI:others	8.09575
MspSpr	PAR	SimpleRepeat/uncharacterized	8.57417
MspSpr	centromeres	unclassified	9.3405
MspSra	centromeres	ClassII:TIR	0.021587
MspSra	centromeres	ClassI:LTR:others	0.0638385
MspSra	centromeres	SimpleRepeat/uncharacterized	0.0738911
MspSra	subtelokmR	ClassI:others	0.215278
MspSra	RRautosomes	ClassI:LTR:others	0.339247
MspSra	whole_genome	MultipleAnnotations	0.452521
MspSra	whole_genome	ClassI:LTR:others	0.510567
MspSra	centromeres	MultipleAnnotations	0.514175
MspSra	NRR	ClassII:others	0.586418
MspSra	NRR	MultipleAnnotations	0.74192
MspSra	PAR	SimpleRepeat/uncharacterized	0.973247
MspSra	RRautosomes	MultipleAnnotations	1.04159
MspSra	subtelokmR	ClassI:LTR:Ty3	1.07489
MspSra	PAR	ClassI:LTR:Copia	11.6246
MspSra	whole_genome	SimpleRepeat/uncharacterized	1.30117
MspSra	NRR	ClassI:LTR:others	1.30947
MspSra	whole_genome	ClassII:TIR	1.3363
MspSra	RRautosomes	SimpleRepeat/uncharacterized	1.34472
MspSra	whole_genome	ClassII:Helitron	13.9064
MspSra	centromeres	unclassified	13.9802
MspSra	subtelokmR	ClassII:others	14.2469
MspSra	RRautosomes	ClassI:LTR:Ty3	14.8287
MspSra	NRR	ClassI:LTR:Ty3	15.3074
MspSra	RRautosomes	ClassI:LTR:Copia	15.6739
MspSra	RRautosomes	ClassII:Helitron	15.9637
MspSra	whole_genome	ClassI:LTR:Ty3	16.0668
MspSra	RRautosomes	ClassII:TIR	1.93623
MspSra	subtelokmR	SimpleRepeat/uncharacterized	1.96996
MspSra	NRR	SimpleRepeat/uncharacterized	1.99463
MspSra	centromeres	ClassII:Helitron	2.02748
MspSra	NRR	ClassI:LTR:Copia	20.6097
MspSra	PAR	ClassII:Helitron	20.8314
MspSra	NRR	ClassII:TIR	2.15302
MspSra	whole_genome	ClassI:LTR:Copia	22.0601
MspSra	RRautosomes	ClassII:others	2.38188
MspSra	NRR	ClassII:Helitron	24.4294
MspSra	PAR	ClassII:TIR	2.49497
MspSra	whole_genome	ClassI:others	2.73107
MspSra	centromeres	ClassI:others	2.87944
MspSra	NRR	unclassified	29.2401
MspSra	PAR	ClassI:others	3.08048
MspSra	whole_genome	ClassII:others	3.60959
MspSra	NRR	ClassI:others	3.62805
MspSra	whole_genome	unclassified	38.0255
MspSra	centromeres	ClassI:LTR:Ty3	39.8325
MspSra	centromeres	ClassI:LTR:Copia	40.6069
MspSra	RRautosomes	unclassified	41.8883
MspSra	RRautosomes	ClassI:others	4.60174
MspSra	PAR	unclassified	55.3339
MspSra	PAR	ClassII:others	5.66142
MspSra	subtelokmR	unclassified	73.8965
MspSra	subtelokmR	ClassI:LTR:Copia	8.59647
MspSsc	centromeres	ClassII:TIR	0.00470656
MspSsc	centromeres	ClassI:LTR:others	0.0164065
MspSsc	centromeres	SimpleRepeat/uncharacterized	0.0247624
MspSsc	RRautosomes	ClassI:LTR:others	0.0775883
MspSsc	whole_genome	ClassI:LTR:others	0.166814
MspSsc	centromeres	ClassII:Helitron	0.207074
MspSsc	subtelokmR	MultipleAnnotations	0.266281
MspSsc	RRautosomes	ClassII:others	0.271652
MspSsc	PAR	MultipleAnnotations	0.320502
MspSsc	whole_genome	ClassII:others	0.362644
MspSsc	NRR	ClassI:LTR:others	0.483042
MspSsc	NRR	ClassII:others	0.662638
MspSsc	PAR	ClassII:others	0.730157
MspSsc	centromeres	MultipleAnnotations	0.913363
MspSsc	whole_genome	MultipleAnnotations	0.940244
MspSsc	RRautosomes	ClassII:TIR	1.08066
MspSsc	subtelokmR	ClassII:Helitron	1.169
MspSsc	subtelokmR	ClassI:LTR:Copia	12.8017
MspSsc	PAR	ClassII:Helitron	1.28734
MspSsc	whole_genome	ClassII:TIR	1.37228
MspSsc	RRautosomes	unclassified	14.3147
MspSsc	NRR	MultipleAnnotations	1.44287
MspSsc	NRR	SimpleRepeat/uncharacterized	1.61473
MspSsc	whole_genome	unclassified	16.253
MspSsc	RRautosomes	SimpleRepeat/uncharacterized	1.80362
MspSsc	RRautosomes	MultipleAnnotations	1.87053
MspSsc	subtelokmR	ClassI:others	1.96774
MspSsc	NRR	ClassII:TIR	2.05224
MspSsc	PAR	ClassI:LTR:Copia	21.5284
MspSsc	whole_genome	SimpleRepeat/uncharacterized	2.29085
MspSsc	subtelokmR	ClassI:LTR:Ty3	23.1473
MspSsc	PAR	unclassified	25.4862
MspSsc	centromeres	unclassified	2.59911
MspSsc	RRautosomes	ClassI:LTR:Copia	26.016
MspSsc	NRR	ClassI:others	2.61257
MspSsc	centromeres	ClassI:others	2.8963
MspSsc	NRR	ClassI:LTR:Ty3	30.0741
MspSsc	whole_genome	ClassI:others	3.05736
MspSsc	whole_genome	ClassI:LTR:Copia	33.7687
MspSsc	PAR	ClassII:TIR	3.56359
MspSsc	whole_genome	ClassII:Helitron	3.59881
MspSsc	RRautosomes	ClassII:Helitron	3.74593
MspSsc	PAR	ClassI:LTR:Ty3	37.5414
MspSsc	whole_genome	ClassI:LTR:Ty3	38.1893
MspSsc	centromeres	ClassI:LTR:Copia	38.8156
MspSsc	NRR	ClassI:LTR:Copia	43.2225
MspSsc	RRautosomes	ClassI:LTR:Ty3	43.7279
MspSsc	PAR	SimpleRepeat/uncharacterized	4.70868
MspSsc	PAR	ClassI:others	4.83374
MspSsc	subtelokmR	unclassified	54.054
MspSsc	centromeres	ClassI:LTR:Ty3	54.5227
MspSsc	subtelokmR	SimpleRepeat/uncharacterized	6.59399
MspSsc	RRautosomes	ClassI:others	7.09141
MspSsc	NRR	unclassified	8.80773
MspSsc	NRR	ClassII:Helitron	9.02757
MviLyf	centromeres	ClassII:others	0.0412963
MviLyf	PAR	MultipleAnnotations	0.136838
MviLyf	PAR	ClassI:LTR:others	0.198785
MviLyf	RRautosomes	ClassI:LTR:others	0.233861
MviLyf	centromeres	ClassI:LTR:others	0.29148
MviLyf	centromeres	ClassII:TIR	0.336896
MviLyf	whole_genome	ClassI:LTR:others	0.368982
MviLyf	whole_genome	MultipleAnnotations	0.497445
MviLyf	NRR	MultipleAnnotations	0.562575
MviLyf	NRR	ClassI:LTR:others	0.665611
MviLyf	PAR	ClassII:others	0.679568
MviLyf	RRautosomes	MultipleAnnotations	0.714799
MviLyf	centromeres	MultipleAnnotations	0.752311
MviLyf	subtelokmR	ClassII:TIR	0.768708
MviLyf	PAR	ClassI:others	0.898695
MviLyf	centromeres	SimpleRepeat/uncharacterized	0.905546
MviLyf	RRautosomes	unclassified	10.2366
MviLyf	NRR	unclassified	10.8035
MviLyf	PAR	ClassII:Helitron	12.4153
MviLyf	RRautosomes	SimpleRepeat/uncharacterized	1.44542
MviLyf	RRautosomes	ClassII:others	1.62727
MviLyf	whole_genome	unclassified	17.1137
MviLyf	PAR	ClassII:TIR	17.2297
MviLyf	PAR	SimpleRepeat/uncharacterized	1.80479
MviLyf	subtelokmR	ClassII:others	18.9343
MviLyf	centromeres	ClassII:Helitron	1.92296
MviLyf	NRR	ClassII:Helitron	19.5534
MviLyf	NRR	ClassII:TIR	2.10313
MviLyf	NRR	ClassI:LTR:Copia	22.5056
MviLyf	whole_genome	ClassI:LTR:Ty3	23.1154
MviLyf	PAR	unclassified	23.3395
MviLyf	NRR	ClassII:others	2.48992
MviLyf	centromeres	ClassI:LTR:Ty3	26.0187
MviLyf	whole_genome	ClassII:others	3.15516
MviLyf	NRR	ClassI:LTR:Ty3	31.9382
MviLyf	whole_genome	ClassI:others	3.32174
MviLyf	centromeres	unclassified	3.32489
MviLyf	PAR	ClassI:LTR:Copia	34.008
MviLyf	RRautosomes	ClassI:LTR:Ty3	34.3022
MviLyf	whole_genome	ClassI:LTR:Copia	34.3358
MviLyf	whole_genome	SimpleRepeat/uncharacterized	3.48476
MviLyf	RRautosomes	ClassI:LTR:Copia	35.3021
MviLyf	NRR	ClassI:others	3.71404
MviLyf	centromeres	ClassI:others	4.52621
MviLyf	RRautosomes	ClassII:TIR	4.63845
MviLyf	whole_genome	ClassII:TIR	4.78353
MviLyf	RRautosomes	ClassII:Helitron	4.83513
MviLyf	NRR	SimpleRepeat/uncharacterized	5.66411
MviLyf	centromeres	ClassI:LTR:Copia	61.8797
MviLyf	subtelokmR	SimpleRepeat/uncharacterized	6.19268
MviLyf	RRautosomes	ClassI:others	6.66414
MviLyf	subtelokmR	unclassified	74.1043
MviLyf	PAR	ClassI:LTR:Ty3	9.28882
MviLyf	whole_genome	ClassII:Helitron	9.82344
MviSco	centromeres	ClassII:TIR	0.0167866
MviSco	centromeres	ClassII:others	0.0541669
MviSco	centromeres	ClassI:LTR:others	0.250092
MviSco	subtelokmR	ClassII:Helitron	0.324449
MviSco	NRR	ClassI:LTR:others	0.361643
MviSco	RRautosomes	ClassI:LTR:others	0.37501
MviSco	whole_genome	ClassII:others	0.378419
MviSco	RRautosomes	ClassII:others	0.502422
MviSco	PAR	ClassII:others	0.690581
MviSco	centromeres	ClassII:Helitron	0.697211
MviSco	NRR	ClassII:others	0.703863
MviSco	subtelokmR	ClassI:LTR:others	0.802639
MviSco	whole_genome	MultipleAnnotations	1.00899
MviSco	subtelokmR	ClassI:LTR:Copia	10.3606
MviSco	RRautosomes	ClassII:TIR	1.07093
MviSco	RRautosomes	MultipleAnnotations	1.12947
MviSco	subtelokmR	SimpleRepeat/uncharacterized	11.455
MviSco	PAR	ClassI:others	1.23163
MviSco	NRR	MultipleAnnotations	1.31019
MviSco	RRautosomes	unclassified	13.3774
MviSco	whole_genome	ClassI:LTR:others	1.36603
MviSco	whole_genome	ClassII:TIR	1.49772
MviSco	subtelokmR	ClassI:LTR:Ty3	15.037
MviSco	NRR	ClassII:Helitron	17.4026
MviSco	whole_genome	unclassified	18.3672
MviSco	centromeres	MultipleAnnotations	1.89991
MviSco	PAR	ClassII:Helitron	21.0353
MviSco	PAR	ClassI:LTR:Ty3	22.0047
MviSco	NRR	ClassI:LTR:Ty3	22.0188
MviSco	PAR	ClassI:LTR:Copia	22.0589
MviSco	PAR	unclassified	23.1364
MviSco	NRR	ClassII:TIR	2.52335
MviSco	whole_genome	ClassI:others	2.56698
MviSco	PAR	SimpleRepeat/uncharacterized	2.62219
MviSco	RRautosomes	SimpleRepeat/uncharacterized	2.76465
MviSco	whole_genome	ClassI:LTR:Copia	29.3564
MviSco	RRautosomes	ClassI:LTR:Copia	30.3036
MviSco	whole_genome	ClassI:LTR:Ty3	32.2294
MviSco	PAR	ClassI:LTR:others	3.31385
MviSco	centromeres	ClassI:others	3.36632
MviSco	NRR	ClassI:others	3.56927
MviSco	centromeres	ClassI:LTR:Copia	36.5691
MviSco	centromeres	unclassified	3.69067
MviSco	NRR	ClassI:LTR:Copia	37.3258
MviSco	PAR	ClassII:TIR	3.90655
MviSco	whole_genome	SimpleRepeat/uncharacterized	3.95514
MviSco	RRautosomes	ClassI:LTR:Ty3	39.8238
MviSco	RRautosomes	ClassI:others	4.86172
MviSco	NRR	SimpleRepeat/uncharacterized	5.25218
MviSco	centromeres	ClassI:LTR:Ty3	53.4557
MviSco	RRautosomes	ClassII:Helitron	5.791
MviSco	subtelokmR	unclassified	62.0203
MviSco	whole_genome	ClassII:Helitron	9.27374
MviSco	NRR	unclassified	9.53223
MviSic	centromeres	SimpleRepeat/uncharacterized	0.0150019
MviSic	centromeres	ClassII:others	0.0207663
MviSic	centromeres	ClassI:LTR:others	0.0305951
MviSic	whole_genome	ClassI:LTR:others	0.0960114
MviSic	RRautosomes	ClassI:LTR:others	0.188067
MviSic	NRR	ClassI:LTR:others	0.219243
MviSic	centromeres	ClassII:TIR	0.224512
MviSic	whole_genome	ClassII:others	0.582642
MviSic	PAR	ClassI:LTR:Copia	0.619583
MviSic	centromeres	MultipleAnnotations	0.765266
MviSic	NRR	MultipleAnnotations	1.16562
MviSic	PAR	ClassII:Helitron	12.8099
MviSic	RRautosomes	ClassII:others	1.28298
MviSic	NRR	ClassII:Helitron	13.7997
MviSic	RRautosomes	ClassII:TIR	1.43485
MviSic	NRR	ClassII:others	1.45745
MviSic	whole_genome	ClassI:LTR:Ty3	16.9047
MviSic	NRR	SimpleRepeat/uncharacterized	1.75845
MviSic	centromeres	ClassI:others	1.85962
MviSic	NRR	ClassI:LTR:Ty3	18.942
MviSic	NRR	unclassified	20.6922
MviSic	whole_genome	MultipleAnnotations	2.12832
MviSic	whole_genome	unclassified	21.9601
MviSic	RRautosomes	ClassI:LTR:Ty3	23.9344
MviSic	centromeres	ClassI:LTR:Ty3	24.849
MviSic	RRautosomes	unclassified	26.0378
MviSic	RRautosomes	ClassI:LTR:Copia	27.2792
MviSic	PAR	SimpleRepeat/uncharacterized	28.617
MviSic	NRR	ClassI:LTR:Copia	29.5586
MviSic	whole_genome	ClassII:TIR	3.05373
MviSic	RRautosomes	MultipleAnnotations	3.12048
MviSic	PAR	unclassified	32.0034
MviSic	RRautosomes	SimpleRepeat/uncharacterized	3.25323
MviSic	whole_genome	ClassI:LTR:Copia	34.0063
MviSic	NRR	ClassII:TIR	5.34136
MviSic	centromeres	unclassified	5.86787
MviSic	whole_genome	SimpleRepeat/uncharacterized	6.07073
MviSic	RRautosomes	ClassII:Helitron	6.37051
MviSic	centromeres	ClassI:LTR:Copia	66.3674
MviSic	NRR	ClassI:others	7.06544
MviSic	RRautosomes	ClassI:others	7.09843
MviSic	PAR	MultipleAnnotations	7.20459
MviSic	whole_genome	ClassII:Helitron	7.42133
MviSic	whole_genome	ClassI:others	7.77609
MviSic	PAR	ClassI:LTR:Ty3	8.9065
MviSic	PAR	ClassI:others	9.83902
MviSpa	centromeres	ClassII:others	0.0129717
MviSpa	centromeres	ClassII:Helitron	0.386382
MviSpa	centromeres	ClassII:TIR	0.422751
MviSpa	RRautosomes	MultipleAnnotations	0.468462
MviSpa	whole_genome	MultipleAnnotations	0.472388
MviSpa	centromeres	SimpleRepeat/uncharacterized	0.509389
MviSpa	centromeres	MultipleAnnotations	0.712755
MviSpa	whole_genome	ClassI:LTR:others	0.914116
MviSpa	centromeres	ClassI:LTR:others	0.921118
MviSpa	NRR	MultipleAnnotations	0.977436
MviSpa	NRR	ClassII:Helitron	10.3606
MviSpa	NRR	unclassified	11.8408
MviSpa	subtelokmR	ClassI:others	12.7019
MviSpa	whole_genome	ClassII:others	1.39544
MviSpa	RRautosomes	ClassI:LTR:Ty3	13.9757
MviSpa	RRautosomes	ClassII:others	1.42731
MviSpa	RRautosomes	ClassI:LTR:others	1.65072
MviSpa	centromeres	ClassI:others	1.69714
MviSpa	whole_genome	ClassI:LTR:Ty3	17.9938
MviSpa	RRautosomes	SimpleRepeat/uncharacterized	1.90314
MviSpa	RRautosomes	ClassI:LTR:Copia	20.8359
MviSpa	NRR	ClassI:LTR:others	2.22301
MviSpa	whole_genome	ClassI:LTR:Copia	24.2755
MviSpa	NRR	ClassII:others	2.49825
MviSpa	PAR	ClassII:Helitron	2.54718
MviSpa	centromeres	ClassI:LTR:Ty3	26.6776
MviSpa	NRR	ClassI:LTR:Ty3	27.6593
MviSpa	NRR	ClassI:LTR:Copia	29.2431
MviSpa	RRautosomes	ClassII:TIR	3.03143
MviSpa	whole_genome	ClassI:others	3.04984
MviSpa	whole_genome	ClassII:TIR	3.35924
MviSpa	whole_genome	unclassified	37.2606
MviSpa	RRautosomes	ClassI:others	3.81989
MviSpa	NRR	ClassI:others	3.95401
MviSpa	NRR	SimpleRepeat/uncharacterized	4.14547
MviSpa	PAR	ClassII:TIR	4.16056
MviSpa	whole_genome	SimpleRepeat/uncharacterized	4.18332
MviSpa	RRautosomes	unclassified	46.5975
MviSpa	centromeres	ClassI:LTR:Copia	60.2163
MviSpa	PAR	ClassI:LTR:Ty3	6.17023
MviSpa	RRautosomes	ClassII:Helitron	6.28989
MviSpa	PAR	unclassified	70.6754
MviSpa	whole_genome	ClassII:Helitron	7.09566
MviSpa	NRR	ClassII:TIR	7.09805
MviSpa	PAR	SimpleRepeat/uncharacterized	7.80117
MviSpa	centromeres	unclassified	8.44359
MviSpa	PAR	ClassI:LTR:Copia	8.64544
MviSpa	subtelokmR	unclassified	87.2981
MviSta	whole_genome	ClassI:LTR:others	0.152256
MviSta	RRautosomes	ClassI:LTR:others	0.183762
MviSta	centromeres	ClassII:TIR	0.279936
MviSta	NRR	ClassI:LTR:others	0.377128
MviSta	centromeres	ClassII:Helitron	0.453078
MviSta	NRR	MultipleAnnotations	0.860388
MviSta	PAR	ClassI:others	11.0605
MviSta	NRR	ClassI:LTR:Ty3	12.7703
MviSta	whole_genome	ClassII:Helitron	12.9536
MviSta	whole_genome	unclassified	14.3482
MviSta	whole_genome	ClassII:others	1.43614
MviSta	subtelokmR	ClassII:Helitron	14.5676
MviSta	PAR	ClassI:LTR:Copia	15.7394
MviSta	centromeres	ClassI:others	1.63165
MviSta	NRR	unclassified	16.766
MviSta	whole_genome	MultipleAnnotations	1.68447
MviSta	whole_genome	ClassI:LTR:Ty3	17.2886
MviSta	RRautosomes	ClassII:others	1.74754
MviSta	RRautosomes	ClassI:LTR:Ty3	19.7868
MviSta	NRR	ClassI:LTR:Copia	20.0008
MviSta	RRautosomes	unclassified	21.2049
MviSta	subtelokmR	SimpleRepeat/uncharacterized	2.1339
MviSta	centromeres	ClassI:LTR:Ty3	24.049
MviSta	whole_genome	SimpleRepeat/uncharacterized	2.42187
MviSta	RRautosomes	MultipleAnnotations	2.44374
MviSta	NRR	ClassII:Helitron	25.541
MviSta	centromeres	MultipleAnnotations	2.60677
MviSta	RRautosomes	SimpleRepeat/uncharacterized	2.6631
MviSta	whole_genome	ClassII:TIR	2.98914
MviSta	PAR	ClassII:Helitron	31.017
MviSta	RRautosomes	ClassII:TIR	3.22794
MviSta	RRautosomes	ClassI:LTR:Copia	32.5005
MviSta	NRR	ClassII:others	3.55578
MviSta	whole_genome	ClassI:LTR:Copia	42.1053
MviSta	PAR	unclassified	42.183
MviSta	centromeres	unclassified	4.24714
MviSta	whole_genome	ClassI:others	4.62039
MviSta	NRR	SimpleRepeat/uncharacterized	5.85595
MviSta	centromeres	ClassI:LTR:Copia	66.7325
MviSta	NRR	ClassII:TIR	7.09196
MviSta	NRR	ClassI:others	7.18071
MviSta	RRautosomes	ClassI:others	7.83842
MviSta	subtelokmR	unclassified	83.2985
MviSta	RRautosomes	ClassII:Helitron	8.40335
