# Supplementary material for: Dynamics of transposable element accumulation in the non-recombining regions of mating-type chromosomes in anther-smut fungi
Source: Nat Commun. 2023 Sep 14;14:5692. doi: 10.1038/s41467-023-41413-4 (PMC10502011; doi:10.1038/s41467-023-41413-4)
Supplement: Supplementary file 11 — Source Data [file 41467_2023_41413_MOESM11_ESM.zip › Fig_2C.xlsx]

## Sheet: Fig_2C
shortid	mat	comp	feat	length
MviSic	A1	NRR	ClassI:LTR:Copia	615
MviSic	A1	NRR	ClassI:LTR:Copia	2405
MviSic	A1	NRR	ClassI:LTR:Copia	4912
MviSic	A1	NRR	ClassI:LTR:Copia	5513
MviSic	A1	NRR	ClassI:LTR:Copia	612
MviSic	A1	NRR	ClassI:LTR:Copia	2371
MviSic	A1	NRR	ClassI:LTR:Copia	3165
MviSic	A1	NRR	ClassI:LTR:Copia	990
MviSic	A1	NRR	ClassI:LTR:Copia	2751
MviSic	A1	NRR	ClassI:LTR:Copia	2596
MviSic	A1	NRR	ClassI:LTR:Copia	5037
MviSic	A1	NRR	ClassI:LTR:Copia	1863
MviSic	A1	NRR	ClassI:LTR:Copia	5062
MviSic	A1	NRR	ClassI:LTR:Copia	2620
MviSic	A1	NRR	ClassI:LTR:Copia	5059
MviSic	A1	NRR	ClassI:LTR:Copia	1504
MviSic	A1	NRR	ClassI:LTR:Copia	566
MviSic	A1	NRR	ClassI:LTR:Copia	5043
MviSic	A1	NRR	ClassI:LTR:Copia	5114
MviSic	A1	NRR	ClassI:LTR:Copia	4597
MviSic	A1	NRR	ClassI:LTR:Copia	4487
MviSic	A1	NRR	ClassI:LTR:Copia	1085
MviSic	A1	NRR	ClassI:LTR:Copia	274
MviSic	A1	NRR	ClassI:LTR:Copia	448
MviSic	A1	NRR	ClassI:LTR:Copia	3698
MviSic	A1	NRR	ClassI:LTR:Copia	4552
MviSic	A1	NRR	ClassI:LTR:Copia	103
MviSic	A1	NRR	ClassI:LTR:Copia	3897
MviSic	A1	NRR	ClassI:LTR:Copia	4957
MviSic	A1	NRR	ClassI:LTR:Copia	280
MviSic	A1	NRR	ClassI:LTR:Copia	910
MviSic	A1	NRR	ClassI:LTR:Copia	229
MviSic	A1	NRR	ClassI:LTR:Copia	2667
MviSic	A1	NRR	ClassI:LTR:Copia	1649
MviSic	A1	NRR	ClassI:LTR:Copia	4159
MviSic	A1	NRR	ClassI:LTR:Copia	5032
MviSic	A1	NRR	ClassI:LTR:Copia	1019
MviSic	A1	NRR	ClassI:LTR:Copia	4942
MviSic	A1	NRR	ClassI:LTR:Copia	3929
MviSic	A1	NRR	ClassI:LTR:Copia	990
MviSic	A1	NRR	ClassI:LTR:Copia	1281
MviSic	A1	NRR	ClassI:LTR:Copia	721
MviSic	A1	NRR	ClassI:LTR:Copia	3126
MviSic	A1	NRR	ClassI:LTR:Copia	577
MviSic	A1	NRR	ClassI:LTR:Copia	772
MviSic	A1	NRR	ClassI:LTR:Copia	1612
MviSic	A1	NRR	ClassI:LTR:Copia	1936
MviSic	A1	NRR	ClassI:LTR:Copia	9301
MviSic	A1	NRR	ClassI:LTR:Copia	283
MviSic	A1	NRR	ClassI:LTR:Copia	173
MviSic	A1	NRR	ClassI:LTR:Copia	154
MviSic	A1	NRR	ClassI:LTR:Copia	10097
MviSic	A1	NRR	ClassI:LTR:Copia	329
MviSic	A1	NRR	ClassI:LTR:Copia	2669
MviSic	A1	NRR	ClassI:LTR:Copia	1746
MviSic	A1	NRR	ClassI:LTR:Copia	1990
MviSic	A1	NRR	ClassI:LTR:Copia	1894
MviSic	A1	NRR	ClassI:LTR:Copia	963
MviSic	A1	NRR	ClassI:LTR:Copia	366
MviSic	A1	NRR	ClassI:LTR:Ty3	1107
MviSic	A1	NRR	ClassI:LTR:Ty3	452
MviSic	A1	NRR	ClassI:LTR:Ty3	1393
MviSic	A1	NRR	ClassI:LTR:Ty3	635
MviSic	A1	NRR	ClassI:LTR:Ty3	709
MviSic	A1	NRR	ClassI:LTR:Ty3	112
MviSic	A1	NRR	ClassI:LTR:Ty3	1237
MviSic	A1	NRR	ClassI:LTR:Ty3	1780
MviSic	A1	NRR	ClassI:LTR:Ty3	3049
MviSic	A1	NRR	ClassI:LTR:Ty3	1645
MviSic	A1	NRR	ClassI:LTR:Ty3	1903
MviSic	A1	NRR	ClassI:LTR:Ty3	139
MviSic	A1	NRR	ClassI:LTR:Ty3	470
MviSic	A1	NRR	ClassI:LTR:Ty3	1162
MviSic	A1	NRR	ClassI:LTR:Ty3	4817
MviSic	A1	NRR	ClassI:LTR:Ty3	890
MviSic	A1	NRR	ClassI:LTR:Ty3	688
MviSic	A1	NRR	ClassI:LTR:Ty3	196
MviSic	A1	NRR	ClassI:LTR:Ty3	727
MviSic	A1	NRR	ClassI:LTR:Ty3	1367
MviSic	A1	NRR	ClassI:LTR:Ty3	802
MviSic	A1	NRR	ClassI:LTR:Ty3	2668
MviSic	A1	NRR	ClassI:LTR:Ty3	1430
MviSic	A1	NRR	ClassI:LTR:Ty3	107
MviSic	A1	NRR	ClassI:LTR:Ty3	2980
MviSic	A1	NRR	ClassI:LTR:Ty3	2546
MviSic	A1	NRR	ClassI:LTR:Ty3	5147
MviSic	A1	NRR	ClassI:LTR:Ty3	2015
MviSic	A1	NRR	ClassI:LTR:Ty3	3820
MviSic	A1	NRR	ClassI:LTR:Ty3	141
MviSic	A1	NRR	ClassI:LTR:Ty3	2958
MviSic	A1	NRR	ClassI:LTR:Ty3	942
MviSic	A1	NRR	ClassI:LTR:Ty3	153
MviSic	A1	NRR	ClassI:LTR:Ty3	195
MviSic	A1	NRR	ClassI:LTR:Ty3	2790
MviSic	A1	NRR	ClassI:LTR:Ty3	3172
MviSic	A1	NRR	ClassI:LTR:Ty3	455
MviSic	A1	NRR	ClassI:LTR:Ty3	6881
MviSic	A1	NRR	ClassI:LTR:Ty3	401
MviSic	A1	NRR	ClassI:LTR:Ty3	1564
MviSic	A1	NRR	ClassI:LTR:Ty3	520
MviSic	A1	NRR	ClassI:LTR:Ty3	934
MviSic	A1	NRR	ClassI:LTR:Ty3	217
MviSic	A1	NRR	ClassI:LTR:Ty3	1339
MviSic	A1	NRR	ClassI:LTR:Ty3	475
MviSic	A1	NRR	ClassI:LTR:Ty3	1307
MviSic	A1	NRR	ClassI:LTR:Ty3	2744
MviSic	A1	NRR	ClassI:LTR:Ty3	1856
MviSic	A1	NRR	ClassI:LTR:Ty3	510
MviSic	A1	NRR	ClassI:LTR:Ty3	769
MviSic	A1	NRR	ClassI:LTR:Ty3	248
MviSic	A1	NRR	ClassI:LTR:Ty3	5075
MviSic	A1	NRR	ClassI:LTR:Ty3	3171
MviSic	A1	NRR	ClassI:LTR:Ty3	759
MviSic	A1	NRR	ClassI:LTR:Ty3	247
MviSic	A1	NRR	ClassI:LTR:Ty3	108
MviSic	A1	NRR	ClassI:LTR:Ty3	5456
MviSic	A1	NRR	ClassI:LTR:Ty3	198
MviSic	A1	NRR	ClassI:LTR:Ty3	801
MviSic	A1	NRR	ClassI:LTR:Ty3	3098
MviSic	A1	NRR	ClassI:LTR:Ty3	3973
MviSic	A1	NRR	ClassI:LTR:Ty3	196
MviSic	A1	NRR	ClassI:LTR:Ty3	727
MviSic	A1	NRR	ClassI:LTR:Ty3	196
MviSic	A1	NRR	ClassI:LTR:Ty3	152
MviSic	A1	NRR	ClassI:LTR:Ty3	1807
MviSic	A1	NRR	ClassI:LTR:Ty3	387
MviSic	A1	NRR	ClassI:LTR:Ty3	1065
MviSic	A1	NRR	ClassI:LTR:Ty3	773
MviSic	A1	NRR	ClassI:LTR:Copia	4508
MviSic	A1	NRR	ClassI:LTR:Copia	4524
MviSic	A1	NRR	ClassI:LTR:Copia	245
MviSic	A1	NRR	ClassI:LTR:Copia	4545
MviSic	A1	NRR	ClassI:LTR:Copia	348
MviSic	A1	NRR	ClassI:LTR:Copia	3886
MviSic	A1	NRR	ClassI:LTR:Copia	3994
MviSic	A1	NRR	ClassI:LTR:Copia	2527
MviSic	A1	NRR	ClassI:LTR:Copia	1567
MviSic	A1	NRR	ClassI:LTR:Ty3	200
MviSic	A1	NRR	ClassI:LTR:Ty3	3044
MviSic	A1	NRR	ClassI:LTR:Ty3	467
MviSic	A1	NRR	ClassI:LTR:Ty3	3887
MviSic	A1	NRR	ClassI:LTR:Ty3	1438
MviSic	A1	NRR	ClassI:LTR:Ty3	1410
MviSic	A1	NRR	ClassI:LTR:Ty3	2757
MviSic	A1	NRR	ClassI:LTR:Ty3	3286
MviSic	A1	PAR	ClassI:LTR:Ty3	4601
MviSic	A1	PAR	ClassI:LTR:Copia	321
MviSic	A1	NRR	ClassI:LTR:Copia	4508
MviSic	A1	NRR	ClassI:LTR:Copia	4524
MviSic	A1	RRautosomes	ClassI:LTR:Copia	641
MviSic	A1	RRautosomes	ClassI:LTR:Copia	501
MviSic	A1	RRautosomes	ClassI:LTR:Copia	6495
MviSic	A1	RRautosomes	ClassI:LTR:Copia	603
MviSic	A1	RRautosomes	ClassI:LTR:Copia	398
MviSic	A1	RRautosomes	ClassI:LTR:Copia	797
MviSic	A1	RRautosomes	ClassI:LTR:Copia	2720
MviSic	A1	RRautosomes	ClassI:LTR:Copia	4619
MviSic	A1	RRautosomes	ClassI:LTR:Copia	5343
MviSic	A1	RRautosomes	ClassI:LTR:Copia	354
MviSic	A1	RRautosomes	ClassI:LTR:Copia	4534
MviSic	A1	RRautosomes	ClassI:LTR:Ty3	8041
MviSic	A1	RRautosomes	ClassI:LTR:Ty3	3151
MviSic	A1	RRautosomes	ClassI:LTR:Copia	417
MviSic	A1	RRautosomes	ClassI:LTR:Copia	4963
MviSic	A1	RRautosomes	ClassI:LTR:Copia	2745
MviSic	A1	RRautosomes	ClassI:LTR:Copia	1008
MviSic	A1	RRautosomes	ClassI:LTR:Copia	5805
MviSic	A1	RRautosomes	ClassI:LTR:Copia	10307
MviSic	A1	RRautosomes	ClassI:LTR:Copia	6049
MviSic	A1	RRautosomes	ClassI:LTR:Copia	6840
MviSic	A1	RRautosomes	ClassI:LTR:Copia	5141
MviSic	A1	RRautosomes	ClassI:LTR:Ty3	3393
MviSic	A1	RRautosomes	ClassI:LTR:Copia	5015
MviSic	A1	RRautosomes	ClassI:LTR:Copia	3773
MviSic	A1	RRautosomes	ClassI:LTR:Copia	6695
MviSic	A1	RRautosomes	ClassI:LTR:Copia	7583
MviSic	A1	RRautosomes	ClassI:LTR:Ty3	427
MviSic	A1	RRautosomes	ClassI:LTR:Copia	2336
MviSic	A1	RRautosomes	ClassI:LTR:Copia	500
MviSic	A1	RRautosomes	ClassI:LTR:Copia	6498
MviSic	A1	RRautosomes	ClassI:LTR:Copia	607
MviSic	A1	RRautosomes	ClassI:LTR:Copia	397
MviSic	A1	RRautosomes	ClassI:LTR:Copia	940
MviSic	A1	RRautosomes	ClassI:LTR:Ty3	7390
MviSic	A1	RRautosomes	ClassI:LTR:Copia	20135
MviSic	A1	RRautosomes	ClassI:LTR:Copia	2336
MviSic	A1	RRautosomes	ClassI:LTR:Copia	495
MviSic	A1	RRautosomes	ClassI:LTR:Copia	3417
MviSic	A1	RRautosomes	ClassI:LTR:Ty3	7413
MviSic	A1	RRautosomes	ClassI:LTR:Ty3	2469
MviSic	A1	RRautosomes	ClassI:LTR:Ty3	8052
MviSic	A1	RRautosomes	ClassI:LTR:Copia	3715
MviSic	A1	RRautosomes	ClassI:LTR:Ty3	8053
MviSic	A1	RRautosomes	ClassI:LTR:Ty3	4079
MviSic	A1	RRautosomes	ClassI:LTR:Copia	1038
MviSic	A1	RRautosomes	ClassI:LTR:Copia	418
MviSic	A1	RRautosomes	ClassI:LTR:Copia	4963
MviSic	A1	RRautosomes	ClassI:LTR:Copia	2726
MviSic	A1	RRautosomes	ClassI:LTR:Copia	1008
MviSic	A1	RRautosomes	ClassI:LTR:Ty3	6242
MviSic	A1	RRautosomes	ClassI:LTR:Copia	3247
MviSic	A1	RRautosomes	ClassI:LTR:Copia	4334
MviSic	A1	RRautosomes	ClassI:LTR:Copia	410
MviSic	A1	RRautosomes	ClassI:LTR:Copia	2366
MviSic	A1	RRautosomes	ClassI:LTR:Copia	9124
MviSic	A1	RRautosomes	ClassI:LTR:Ty3	11106
MviSic	A1	RRautosomes	ClassI:LTR:Ty3	6426
MviSic	A1	RRautosomes	ClassI:LTR:Ty3	8007
MviSic	A1	RRautosomes	ClassI:LTR:Ty3	7707
MviSic	A1	RRautosomes	ClassI:LTR:Copia	10310
MviSic	A1	RRautosomes	ClassI:LTR:Ty3	601
MviSic	A1	RRautosomes	ClassI:LTR:Copia	728
MviSic	A1	RRautosomes	ClassI:LTR:Copia	7240
MviSic	A1	RRautosomes	ClassI:LTR:Copia	10300
MviSic	A1	RRautosomes	ClassI:LTR:Copia	9126
MviSic	A1	RRautosomes	ClassI:LTR:Ty3	769
MviSic	A1	RRautosomes	ClassI:LTR:Ty3	7053
MviSic	A1	RRautosomes	ClassI:LTR:Ty3	2332
MviSic	A1	RRautosomes	ClassI:LTR:Ty3	13277
MviSic	A1	RRautosomes	ClassI:LTR:Ty3	8015
MviSic	A1	RRautosomes	ClassI:LTR:Copia	5115
MviSic	A1	RRautosomes	ClassI:LTR:Ty3	11422
MviSic	A1	RRautosomes	ClassI:LTR:Copia	6596
MviSic	A1	RRautosomes	ClassI:LTR:Copia	2242
MviSic	A1	RRautosomes	ClassI:LTR:Copia	415
MviSic	A1	RRautosomes	ClassI:LTR:Copia	4338
MviSic	A1	RRautosomes	ClassI:LTR:Copia	11744
MviSic	A1	RRautosomes	ClassI:LTR:Ty3	17885
MviSic	A1	RRautosomes	ClassI:LTR:Copia	2630
MviSic	A1	RRautosomes	ClassI:LTR:Ty3	15027
MviSic	A1	RRautosomes	ClassI:LTR:Ty3	18828
MviSic	A1	RRautosomes	ClassI:LTR:Copia	1038
MviSic	A1	RRautosomes	ClassI:LTR:Copia	418
MviSic	A1	RRautosomes	ClassI:LTR:Ty3	13755
MviSic	A1	RRautosomes	ClassI:LTR:Copia	9890
MviSic	A1	RRautosomes	ClassI:LTR:Copia	5806
MviSic	A1	RRautosomes	ClassI:LTR:Copia	7962
MviSic	A1	RRautosomes	ClassI:LTR:Copia	4116
MviSic	A1	RRautosomes	ClassI:LTR:Ty3	7628
MviSic	A1	RRautosomes	ClassI:LTR:Ty3	7381
MviSic	A1	RRautosomes	ClassI:LTR:Ty3	2629
MviSic	A1	RRautosomes	ClassI:LTR:Ty3	15823
MviSic	A1	RRautosomes	ClassI:LTR:Copia	18005
MviSic	A1	RRautosomes	ClassI:LTR:Copia	2333
MviSic	A1	RRautosomes	ClassI:LTR:Copia	500
MviSic	A1	RRautosomes	ClassI:LTR:Copia	3534
MviSic	A1	RRautosomes	ClassI:LTR:Ty3	471
MviSic	A1	RRautosomes	ClassI:LTR:Ty3	8021
MviSic	A1	RRautosomes	ClassI:LTR:Ty3	17409
MviSic	A1	RRautosomes	ClassI:LTR:Copia	17198
MviSic	A1	RRautosomes	ClassI:LTR:Copia	2622
MviSic	A1	RRautosomes	ClassI:LTR:Ty3	12433
MviSic	A1	RRautosomes	ClassI:LTR:Copia	7073
MviSic	A1	RRautosomes	ClassI:LTR:Ty3	7595
MviSic	A1	RRautosomes	ClassI:LTR:Ty3	6275
MviSic	A1	RRautosomes	ClassI:LTR:Copia	14680
MviSic	A1	RRautosomes	ClassI:LTR:Copia	362
MviSic	A1	RRautosomes	ClassI:LTR:Ty3	13116
MviSic	A1	RRautosomes	ClassI:LTR:Copia	5112
MviSic	A1	RRautosomes	ClassI:LTR:Ty3	4473
MviSic	A1	RRautosomes	ClassI:LTR:Copia	9106
MviSic	A1	RRautosomes	ClassI:LTR:Ty3	2762
MviSic	A1	RRautosomes	ClassI:LTR:Copia	1494
MviSic	A1	RRautosomes	ClassI:LTR:Copia	259
MviSic	A1	RRautosomes	ClassI:LTR:Ty3	5445
MviSic	A1	RRautosomes	ClassI:LTR:Ty3	6203
MviSic	A1	RRautosomes	ClassI:LTR:Ty3	14087
MviSic	A1	RRautosomes	ClassI:LTR:Ty3	12307
MviSic	A1	RRautosomes	ClassI:LTR:Ty3	11795
MviSic	A1	RRautosomes	ClassI:LTR:Copia	10258
MviSic	A1	RRautosomes	ClassI:LTR:Ty3	3558
MviSic	A1	RRautosomes	ClassI:LTR:Ty3	7570
MviSic	A1	RRautosomes	ClassI:LTR:Ty3	8021
MviSic	A1	RRautosomes	ClassI:LTR:Copia	10266
MviSic	A1	RRautosomes	ClassI:LTR:Ty3	10721
MviSic	A1	RRautosomes	ClassI:LTR:Copia	9744
MviSic	A1	RRautosomes	ClassI:LTR:Ty3	5397
MviSic	A1	RRautosomes	ClassI:LTR:Ty3	7739
MviSic	A1	RRautosomes	ClassI:LTR:Ty3	6901
MviSic	A1	RRautosomes	ClassI:LTR:Ty3	6078
MviSic	A1	RRautosomes	ClassI:LTR:Ty3	5960
MviSic	A1	RRautosomes	ClassI:LTR:Ty3	5930
MviSic	A1	RRautosomes	ClassI:LTR:Ty3	5251
MviSic	A1	RRautosomes	ClassI:LTR:Copia	512
MviSic	A1	RRautosomes	ClassI:LTR:Copia	2888
MviSic	A1	RRautosomes	ClassI:LTR:Copia	4871
MviSic	A1	RRautosomes	ClassI:LTR:Copia	1253
MviSic	A1	RRautosomes	ClassI:LTR:Copia	234
MviSic	A1	RRautosomes	ClassI:LTR:Copia	412
MviSic	A1	RRautosomes	ClassI:LTR:Copia	254
MviSic	A1	RRautosomes	ClassI:LTR:Copia	1409
MviSic	A1	RRautosomes	ClassI:LTR:Copia	7615
MviSic	A1	RRautosomes	ClassI:LTR:Copia	5037
MviSic	A1	RRautosomes	ClassI:LTR:Copia	3727
MviSic	A1	RRautosomes	ClassI:LTR:Copia	4991
MviSic	A1	RRautosomes	ClassI:LTR:Copia	5080
MviSic	A1	RRautosomes	ClassI:LTR:Copia	5038
MviSic	A1	RRautosomes	ClassI:LTR:Copia	4611
MviSic	A1	RRautosomes	ClassI:LTR:Copia	5482
MviSic	A1	RRautosomes	ClassI:LTR:Copia	2555
MviSic	A1	RRautosomes	ClassI:LTR:Ty3	1531
MviSic	A1	RRautosomes	ClassI:LTR:Ty3	1987
MviSic	A1	RRautosomes	ClassI:LTR:Ty3	380
MviSic	A1	RRautosomes	ClassI:LTR:Ty3	1114
MviSic	A1	RRautosomes	ClassI:LTR:Copia	5047
MviSic	A1	RRautosomes	ClassI:LTR:Copia	167
MviSic	A1	RRautosomes	ClassI:LTR:Copia	899
MviSic	A1	RRautosomes	ClassI:LTR:Copia	316
MviSic	A1	RRautosomes	ClassI:LTR:Copia	477
MviSic	A1	RRautosomes	ClassI:LTR:Copia	762
MviSic	A1	RRautosomes	ClassI:LTR:Copia	994
MviSic	A1	RRautosomes	ClassI:LTR:Copia	1453
MviSic	A1	RRautosomes	ClassI:LTR:Copia	976
MviSic	A1	RRautosomes	ClassI:LTR:Copia	1947
MviSic	A1	RRautosomes	ClassI:LTR:Copia	161
MviSic	A1	RRautosomes	ClassI:LTR:Copia	647
MviSic	A1	RRautosomes	ClassI:LTR:Copia	1909
MviSic	A1	RRautosomes	ClassI:LTR:Copia	322
MviSic	A1	RRautosomes	ClassI:LTR:Ty3	198
MviSic	A1	RRautosomes	ClassI:LTR:Copia	3014
MviSic	A1	RRautosomes	ClassI:LTR:Copia	517
MviSic	A1	RRautosomes	ClassI:LTR:Copia	1628
MviSic	A1	RRautosomes	ClassI:LTR:Copia	678
MviSic	A1	RRautosomes	ClassI:LTR:Copia	4958
MviSic	A1	RRautosomes	ClassI:LTR:Copia	650
MviSic	A1	RRautosomes	ClassI:LTR:Copia	427
MviSic	A1	RRautosomes	ClassI:LTR:Copia	931
MviSic	A1	RRautosomes	ClassI:LTR:Copia	1122
MviSic	A1	RRautosomes	ClassI:LTR:Copia	5458
MviSic	A1	RRautosomes	ClassI:LTR:Copia	1054
MviSic	A1	RRautosomes	ClassI:LTR:Copia	126
MviSic	A1	RRautosomes	ClassI:LTR:Copia	5050
MviSic	A1	RRautosomes	ClassI:LTR:Copia	6959
MviSic	A1	RRautosomes	ClassI:LTR:Ty3	568
MviSic	A1	RRautosomes	ClassI:LTR:Ty3	8094
MviSic	A1	RRautosomes	ClassI:LTR:Ty3	5018
MviSic	A1	RRautosomes	ClassI:LTR:Ty3	4210
MviSic	A1	RRautosomes	ClassI:LTR:Ty3	5055
MviSic	A1	RRautosomes	ClassI:LTR:Copia	4842
MviSic	A1	RRautosomes	ClassI:LTR:Copia	606
MviSic	A1	RRautosomes	ClassI:LTR:Copia	1124
MviSic	A1	RRautosomes	ClassI:LTR:Copia	1459
MviSic	A1	RRautosomes	ClassI:LTR:Copia	566
MviSic	A1	RRautosomes	ClassI:LTR:Copia	303
MviSic	A1	RRautosomes	ClassI:LTR:Copia	246
MviSic	A1	RRautosomes	ClassI:LTR:Copia	5061
MviSic	A1	RRautosomes	ClassI:LTR:Copia	2608
MviSic	A1	RRautosomes	ClassI:LTR:Copia	881
MviSic	A1	RRautosomes	ClassI:LTR:Copia	5037
MviSic	A1	RRautosomes	ClassI:LTR:Copia	1693
MviSic	A1	RRautosomes	ClassI:LTR:Copia	1029
MviSic	A1	RRautosomes	ClassI:LTR:Ty3	4084
MviSic	A1	RRautosomes	ClassI:LTR:Ty3	2141
MviSic	A1	RRautosomes	ClassI:LTR:Ty3	3133
MviSic	A1	RRautosomes	ClassI:LTR:Ty3	7010
MviSic	A1	RRautosomes	ClassI:LTR:Ty3	1902
MviSic	A1	RRautosomes	ClassI:LTR:Copia	4481
MviSic	A1	RRautosomes	ClassI:LTR:Copia	883
MviSic	A1	RRautosomes	ClassI:LTR:Copia	3302
MviSic	A1	RRautosomes	ClassI:LTR:Copia	2112
MviSic	A1	RRautosomes	ClassI:LTR:Copia	4950
MviSic	A1	RRautosomes	ClassI:LTR:Copia	4996
MviSic	A1	RRautosomes	ClassI:LTR:Copia	768
MviSic	A1	RRautosomes	ClassI:LTR:Copia	446
MviSic	A1	RRautosomes	ClassI:LTR:Copia	884
MviSic	A1	RRautosomes	ClassI:LTR:Copia	317
MviSic	A1	RRautosomes	ClassI:LTR:Ty3	2564
MviSic	A1	RRautosomes	ClassI:LTR:Ty3	707
MviSic	A1	RRautosomes	ClassI:LTR:Ty3	6956
MviSic	A1	RRautosomes	ClassI:LTR:Ty3	1316
MviSic	A1	RRautosomes	ClassI:LTR:Copia	3819
MviSic	A1	RRautosomes	ClassI:LTR:Copia	930
MviSic	A1	RRautosomes	ClassI:LTR:Copia	3523
MviSic	A1	RRautosomes	ClassI:LTR:Copia	4869
MviSic	A1	RRautosomes	ClassI:LTR:Copia	5109
MviSic	A1	RRautosomes	ClassI:LTR:Copia	4471
MviSic	A1	RRautosomes	ClassI:LTR:Ty3	7050
MviSic	A1	RRautosomes	ClassI:LTR:Ty3	7030
MviSic	A1	RRautosomes	ClassI:LTR:Ty3	3445
MviSic	A1	RRautosomes	ClassI:LTR:Ty3	6940
MviSic	A1	RRautosomes	ClassI:LTR:Ty3	6997
MviSic	A1	RRautosomes	ClassI:LTR:Copia	4875
MviSic	A1	RRautosomes	ClassI:LTR:Copia	1796
MviSic	A1	RRautosomes	ClassI:LTR:Copia	1157
MviSic	A1	RRautosomes	ClassI:LTR:Copia	3627
MviSic	A1	RRautosomes	ClassI:LTR:Copia	789
MviSic	A1	RRautosomes	ClassI:LTR:Copia	176
MviSic	A1	RRautosomes	ClassI:LTR:Copia	286
MviSic	A1	RRautosomes	ClassI:LTR:Copia	271
MviSic	A1	RRautosomes	ClassI:LTR:Copia	446
MviSic	A1	RRautosomes	ClassI:LTR:Copia	853
MviSic	A1	RRautosomes	ClassI:LTR:Copia	631
MviSic	A1	RRautosomes	ClassI:LTR:Copia	2171
MviSic	A1	RRautosomes	ClassI:LTR:Copia	321
MviSic	A1	RRautosomes	ClassI:LTR:Ty3	2525
MviSic	A1	RRautosomes	ClassI:LTR:Ty3	6423
MviSic	A1	RRautosomes	ClassI:LTR:Ty3	7010
MviSic	A1	RRautosomes	ClassI:LTR:Copia	133
MviSic	A1	RRautosomes	ClassI:LTR:Copia	1107
MviSic	A1	RRautosomes	ClassI:LTR:Copia	196
MviSic	A1	RRautosomes	ClassI:LTR:Copia	2978
MviSic	A1	RRautosomes	ClassI:LTR:Copia	4601
MviSic	A1	RRautosomes	ClassI:LTR:Copia	168
MviSic	A1	RRautosomes	ClassI:LTR:Copia	4898
MviSic	A1	RRautosomes	ClassI:LTR:Copia	2994
MviSic	A1	RRautosomes	ClassI:LTR:Copia	322
MviSic	A1	RRautosomes	ClassI:LTR:Copia	336
MviSic	A1	RRautosomes	ClassI:LTR:Copia	3878
MviSic	A1	RRautosomes	ClassI:LTR:Copia	246
MviSic	A1	RRautosomes	ClassI:LTR:Ty3	4062
MviSic	A1	RRautosomes	ClassI:LTR:Ty3	779
MviSic	A1	RRautosomes	ClassI:LTR:Ty3	3283
MviSic	A1	RRautosomes	ClassI:LTR:Ty3	1215
MviSic	A1	RRautosomes	ClassI:LTR:Ty3	1678
MviSic	A1	RRautosomes	ClassI:LTR:Copia	3772
MviSic	A1	RRautosomes	ClassI:LTR:Copia	2611
MviSic	A1	RRautosomes	ClassI:LTR:Copia	987
MviSic	A1	RRautosomes	ClassI:LTR:Copia	202
MviSic	A1	RRautosomes	ClassI:LTR:Copia	384
MviSic	A1	RRautosomes	ClassI:LTR:Copia	580
MviSic	A1	RRautosomes	ClassI:LTR:Copia	881
MviSic	A1	RRautosomes	ClassI:LTR:Copia	246
MviSic	A1	RRautosomes	ClassI:LTR:Ty3	5956
MviSic	A1	RRautosomes	ClassI:LTR:Ty3	7088
MviSic	A1	RRautosomes	ClassI:LTR:Ty3	4476
MviSic	A1	RRautosomes	ClassI:LTR:Ty3	7158
MviSic	A1	RRautosomes	ClassI:LTR:Ty3	121
MviSic	A1	RRautosomes	ClassI:LTR:Ty3	146
MviSic	A1	RRautosomes	ClassI:LTR:Ty3	1530
MviSic	A1	RRautosomes	ClassI:LTR:Copia	4058
MviSic	A1	RRautosomes	ClassI:LTR:Copia	4453
MviSic	A1	RRautosomes	ClassI:LTR:Copia	2630
MviSic	A1	RRautosomes	ClassI:LTR:Copia	5126
MviSic	A1	RRautosomes	ClassI:LTR:Copia	4942
MviSic	A1	RRautosomes	ClassI:LTR:Copia	701
MviSic	A1	RRautosomes	ClassI:LTR:Copia	1092
MviSic	A1	RRautosomes	ClassI:LTR:Copia	5071
MviSic	A1	RRautosomes	ClassI:LTR:Copia	296
MviSic	A1	RRautosomes	ClassI:LTR:Copia	1056
MviSic	A1	RRautosomes	ClassI:LTR:Copia	111
MviSic	A1	RRautosomes	ClassI:LTR:Ty3	289
MviSic	A1	RRautosomes	ClassI:LTR:Ty3	1517
MviSic	A1	RRautosomes	ClassI:LTR:Ty3	162
MviSic	A1	RRautosomes	ClassI:LTR:Copia	1254
MviSic	A1	RRautosomes	ClassI:LTR:Copia	330
MviSic	A1	RRautosomes	ClassI:LTR:Copia	3346
MviSic	A1	RRautosomes	ClassI:LTR:Copia	728
MviSic	A1	RRautosomes	ClassI:LTR:Copia	5480
MviSic	A1	RRautosomes	ClassI:LTR:Copia	256
MviSic	A1	RRautosomes	ClassI:LTR:Copia	502
MviSic	A1	RRautosomes	ClassI:LTR:Copia	4864
MviSic	A1	RRautosomes	ClassI:LTR:Copia	4363
MviSic	A1	RRautosomes	ClassI:LTR:Copia	3543
MviSic	A1	RRautosomes	ClassI:LTR:Ty3	951
MviSic	A1	RRautosomes	ClassI:LTR:Ty3	913
MviSic	A1	RRautosomes	ClassI:LTR:Ty3	7011
MviSic	A1	RRautosomes	ClassI:LTR:Ty3	3615
MviSic	A1	RRautosomes	ClassI:LTR:Copia	4145
MviSic	A1	RRautosomes	ClassI:LTR:Copia	238
MviSic	A1	RRautosomes	ClassI:LTR:Copia	786
MviSic	A1	RRautosomes	ClassI:LTR:Copia	264
MviSic	A1	RRautosomes	ClassI:LTR:Copia	2049
MviSic	A1	RRautosomes	ClassI:LTR:Copia	929
MviSic	A1	RRautosomes	ClassI:LTR:Copia	3523
MviSic	A1	RRautosomes	ClassI:LTR:Copia	1916
MviSic	A1	RRautosomes	ClassI:LTR:Copia	203
MviSic	A1	RRautosomes	ClassI:LTR:Copia	732
MviSic	A1	RRautosomes	ClassI:LTR:Copia	4938
MviSic	A1	RRautosomes	ClassI:LTR:Copia	3775
MviSic	A1	RRautosomes	ClassI:LTR:Ty3	6031
MviSic	A1	RRautosomes	ClassI:LTR:Ty3	4765
MviSic	A1	RRautosomes	ClassI:LTR:Copia	5363
MviSic	A1	RRautosomes	ClassI:LTR:Copia	2291
MviSic	A1	RRautosomes	ClassI:LTR:Copia	4989
MviSic	A1	RRautosomes	ClassI:LTR:Copia	291
MviSic	A1	RRautosomes	ClassI:LTR:Copia	250
MviSic	A1	RRautosomes	ClassI:LTR:Copia	4876
MviSic	A1	RRautosomes	ClassI:LTR:Copia	2281
MviSic	A1	RRautosomes	ClassI:LTR:Copia	989
MviSic	A1	RRautosomes	ClassI:LTR:Copia	338
MviSic	A1	RRautosomes	ClassI:LTR:Copia	5048
MviSic	A1	RRautosomes	ClassI:LTR:Copia	3695
MviSic	A1	RRautosomes	ClassI:LTR:Copia	1822
MviSic	A1	RRautosomes	ClassI:LTR:Copia	777
MviSic	A1	RRautosomes	ClassI:LTR:Copia	1167
MviSic	A1	RRautosomes	ClassI:LTR:Copia	362
MviSic	A1	RRautosomes	ClassI:LTR:Copia	415
MviSic	A1	RRautosomes	ClassI:LTR:Copia	1129
MviSic	A1	RRautosomes	ClassI:LTR:Copia	2884
MviSic	A1	RRautosomes	ClassI:LTR:Ty3	3121
MviSic	A1	RRautosomes	ClassI:LTR:Ty3	1000
MviSic	A1	RRautosomes	ClassI:LTR:Ty3	1203
MviSic	A1	RRautosomes	ClassI:LTR:Ty3	2910
MviSic	A1	RRautosomes	ClassI:LTR:Ty3	3364
MviSic	A1	RRautosomes	ClassI:LTR:Ty3	2368
MviSic	A1	RRautosomes	ClassI:LTR:Ty3	1558
MviSic	A1	RRautosomes	ClassI:LTR:Ty3	1546
MviSic	A1	RRautosomes	ClassI:LTR:Ty3	1509
MviSic	A1	RRautosomes	ClassI:LTR:Ty3	638
MviSic	A1	RRautosomes	ClassI:LTR:Ty3	1409
MviSic	A1	RRautosomes	ClassI:LTR:Ty3	2396
MviSic	A1	RRautosomes	ClassI:LTR:Copia	3775
MviSic	A1	RRautosomes	ClassI:LTR:Copia	1256
MviSic	A1	RRautosomes	ClassI:LTR:Copia	350
MviSic	A1	RRautosomes	ClassI:LTR:Copia	194
MviSic	A1	RRautosomes	ClassI:LTR:Copia	1372
MviSic	A1	RRautosomes	ClassI:LTR:Copia	5609
MviSic	A1	RRautosomes	ClassI:LTR:Ty3	2544
MviSic	A1	RRautosomes	ClassI:LTR:Copia	164
MviSic	A1	RRautosomes	ClassI:LTR:Copia	3782
MviSic	A1	RRautosomes	ClassI:LTR:Ty3	3653
MviSic	A1	RRautosomes	ClassI:LTR:Ty3	2847
MviSic	A1	RRautosomes	ClassI:LTR:Ty3	113
MviSic	A1	RRautosomes	ClassI:LTR:Copia	3148
MviSic	A1	RRautosomes	ClassI:LTR:Copia	4875
MviSic	A1	RRautosomes	ClassI:LTR:Copia	792
MviSic	A1	RRautosomes	ClassI:LTR:Copia	1796
MviSic	A1	RRautosomes	ClassI:LTR:Copia	1156
MviSic	A1	RRautosomes	ClassI:LTR:Copia	1399
MviSic	A1	RRautosomes	ClassI:LTR:Copia	1733
MviSic	A1	RRautosomes	ClassI:LTR:Copia	983
MviSic	A1	RRautosomes	ClassI:LTR:Copia	3626
MviSic	A1	RRautosomes	ClassI:LTR:Ty3	3120
MviSic	A1	RRautosomes	ClassI:LTR:Ty3	198
MviSic	A1	RRautosomes	ClassI:LTR:Ty3	4416
MviSic	A1	RRautosomes	ClassI:LTR:Copia	3019
MviSic	A1	RRautosomes	ClassI:LTR:Copia	1265
MviSic	A1	RRautosomes	ClassI:LTR:Copia	4020
MviSic	A1	RRautosomes	ClassI:LTR:Ty3	2971
MviSic	A1	RRautosomes	ClassI:LTR:Ty3	3258
MviSic	A1	RRautosomes	ClassI:LTR:Ty3	8014
MviSic	A1	RRautosomes	ClassI:LTR:Copia	322
MviSic	A1	RRautosomes	ClassI:LTR:Copia	1746
MviSic	A1	RRautosomes	ClassI:LTR:Ty3	881
MviSic	A1	RRautosomes	ClassI:LTR:Copia	4065
MviSic	A1	RRautosomes	ClassI:LTR:Copia	469
MviSic	A1	RRautosomes	ClassI:LTR:Copia	449
MviSic	A1	RRautosomes	ClassI:LTR:Copia	891
MviSic	A1	RRautosomes	ClassI:LTR:Ty3	6960
MviSic	A1	RRautosomes	ClassI:LTR:Ty3	135
MviSic	A1	RRautosomes	ClassI:LTR:Ty3	5811
MviSic	A1	RRautosomes	ClassI:LTR:Copia	5114
MviSic	A1	RRautosomes	ClassI:LTR:Copia	1392
MviSic	A1	RRautosomes	ClassI:LTR:Copia	306
MviSic	A1	RRautosomes	ClassI:LTR:Copia	146
MviSic	A1	RRautosomes	ClassI:LTR:Ty3	4972
MviSic	A1	RRautosomes	ClassI:LTR:Ty3	172
MviSic	A1	RRautosomes	ClassI:LTR:Ty3	200
MviSic	A1	RRautosomes	ClassI:LTR:Ty3	633
MviSic	A2	NRR	ClassI:LTR:Copia	4247
MviSic	A2	NRR	ClassI:LTR:Copia	4862
MviSic	A2	NRR	ClassI:LTR:Copia	168
MviSic	A2	NRR	ClassI:LTR:Copia	625
MviSic	A2	NRR	ClassI:LTR:Copia	4783
MviSic	A2	NRR	ClassI:LTR:Copia	1730
MviSic	A2	NRR	ClassI:LTR:Copia	4499
MviSic	A2	NRR	ClassI:LTR:Copia	1957
MviSic	A2	NRR	ClassI:LTR:Copia	560
MviSic	A2	NRR	ClassI:LTR:Copia	256
MviSic	A2	NRR	ClassI:LTR:Copia	184
MviSic	A2	NRR	ClassI:LTR:Copia	3117
MviSic	A2	NRR	ClassI:LTR:Copia	4131
MviSic	A2	NRR	ClassI:LTR:Copia	1285
MviSic	A2	NRR	ClassI:LTR:Copia	388
MviSic	A2	NRR	ClassI:LTR:Copia	561
MviSic	A2	NRR	ClassI:LTR:Copia	5015
MviSic	A2	NRR	ClassI:LTR:Copia	4489
MviSic	A2	NRR	ClassI:LTR:Copia	1325
MviSic	A2	NRR	ClassI:LTR:Copia	388
MviSic	A2	NRR	ClassI:LTR:Copia	2757
MviSic	A2	NRR	ClassI:LTR:Copia	238
MviSic	A2	NRR	ClassI:LTR:Copia	257
MviSic	A2	NRR	ClassI:LTR:Copia	780
MviSic	A2	NRR	ClassI:LTR:Copia	4956
MviSic	A2	NRR	ClassI:LTR:Copia	2714
MviSic	A2	NRR	ClassI:LTR:Copia	2157
MviSic	A2	NRR	ClassI:LTR:Copia	4593
MviSic	A2	NRR	ClassI:LTR:Copia	4610
MviSic	A2	NRR	ClassI:LTR:Copia	1725
MviSic	A2	NRR	ClassI:LTR:Copia	3050
MviSic	A2	NRR	ClassI:LTR:Copia	1638
MviSic	A2	NRR	ClassI:LTR:Copia	4868
MviSic	A2	NRR	ClassI:LTR:Copia	4979
MviSic	A2	NRR	ClassI:LTR:Copia	1104
MviSic	A2	NRR	ClassI:LTR:Copia	213
MviSic	A2	NRR	ClassI:LTR:Copia	5112
MviSic	A2	NRR	ClassI:LTR:Copia	751
MviSic	A2	NRR	ClassI:LTR:Copia	2749
MviSic	A2	NRR	ClassI:LTR:Copia	1667
MviSic	A2	NRR	ClassI:LTR:Copia	2248
MviSic	A2	NRR	ClassI:LTR:Copia	1107
MviSic	A2	NRR	ClassI:LTR:Copia	884
MviSic	A2	NRR	ClassI:LTR:Copia	315
MviSic	A2	NRR	ClassI:LTR:Copia	2230
MviSic	A2	NRR	ClassI:LTR:Copia	330
MviSic	A2	NRR	ClassI:LTR:Copia	993
MviSic	A2	NRR	ClassI:LTR:Copia	1678
MviSic	A2	NRR	ClassI:LTR:Ty3	415
MviSic	A2	NRR	ClassI:LTR:Ty3	2012
MviSic	A2	NRR	ClassI:LTR:Ty3	897
MviSic	A2	NRR	ClassI:LTR:Ty3	1180
MviSic	A2	NRR	ClassI:LTR:Ty3	1489
MviSic	A2	NRR	ClassI:LTR:Ty3	1750
MviSic	A2	NRR	ClassI:LTR:Ty3	5111
MviSic	A2	NRR	ClassI:LTR:Ty3	393
MviSic	A2	NRR	ClassI:LTR:Ty3	919
MviSic	A2	NRR	ClassI:LTR:Ty3	199
MviSic	A2	NRR	ClassI:LTR:Ty3	2543
MviSic	A2	NRR	ClassI:LTR:Ty3	1007
MviSic	A2	NRR	ClassI:LTR:Ty3	1457
MviSic	A2	NRR	ClassI:LTR:Ty3	1125
MviSic	A2	NRR	ClassI:LTR:Ty3	1187
MviSic	A2	NRR	ClassI:LTR:Ty3	2416
MviSic	A2	NRR	ClassI:LTR:Ty3	1124
MviSic	A2	NRR	ClassI:LTR:Ty3	3583
MviSic	A2	NRR	ClassI:LTR:Ty3	1148
MviSic	A2	NRR	ClassI:LTR:Ty3	809
MviSic	A2	NRR	ClassI:LTR:Ty3	1225
MviSic	A2	NRR	ClassI:LTR:Ty3	1224
MviSic	A2	NRR	ClassI:LTR:Ty3	5101
MviSic	A2	NRR	ClassI:LTR:Ty3	2661
MviSic	A2	NRR	ClassI:LTR:Ty3	1224
MviSic	A2	NRR	ClassI:LTR:Ty3	199
MviSic	A2	NRR	ClassI:LTR:Ty3	1541
MviSic	A2	NRR	ClassI:LTR:Ty3	557
MviSic	A2	NRR	ClassI:LTR:Ty3	1301
MviSic	A2	NRR	ClassI:LTR:Ty3	687
MviSic	A2	NRR	ClassI:LTR:Ty3	1214
MviSic	A2	NRR	ClassI:LTR:Ty3	1704
MviSic	A2	NRR	ClassI:LTR:Ty3	1752
MviSic	A2	NRR	ClassI:LTR:Ty3	2100
MviSic	A2	NRR	ClassI:LTR:Ty3	778
MviSic	A2	NRR	ClassI:LTR:Ty3	4957
MviSic	A2	NRR	ClassI:LTR:Ty3	1894
MviSic	A2	NRR	ClassI:LTR:Ty3	482
MviSic	A2	NRR	ClassI:LTR:Ty3	841
MviSic	A2	NRR	ClassI:LTR:Ty3	5108
MviSic	A2	NRR	ClassI:LTR:Ty3	520
MviSic	A2	NRR	ClassI:LTR:Ty3	2654
MviSic	A2	NRR	ClassI:LTR:Copia	4525
MviSic	A2	NRR	ClassI:LTR:Copia	245
MviSic	A2	NRR	ClassI:LTR:Copia	204
MviSic	A2	NRR	ClassI:LTR:Copia	4779
MviSic	A2	NRR	ClassI:LTR:Copia	1053
MviSic	A2	NRR	ClassI:LTR:Copia	1587
MviSic	A2	NRR	ClassI:LTR:Copia	256
MviSic	A2	NRR	ClassI:LTR:Copia	4452
MviSic	A2	NRR	ClassI:LTR:Copia	1540
MviSic	A2	NRR	ClassI:LTR:Copia	5038
MviSic	A2	NRR	ClassI:LTR:Copia	1122
MviSic	A2	NRR	ClassI:LTR:Copia	2369
MviSic	A2	NRR	ClassI:LTR:Copia	4950
MviSic	A2	NRR	ClassI:LTR:Copia	4523
MviSic	A2	NRR	ClassI:LTR:Copia	262
MviSic	A2	NRR	ClassI:LTR:Copia	3933
MviSic	A2	NRR	ClassI:LTR:Copia	3866
MviSic	A2	NRR	ClassI:LTR:Copia	2050
MviSic	A2	NRR	ClassI:LTR:Copia	300
MviSic	A2	NRR	ClassI:LTR:Copia	246
MviSic	A2	NRR	ClassI:LTR:Copia	1911
MviSic	A2	NRR	ClassI:LTR:Copia	3355
MviSic	A2	NRR	ClassI:LTR:Copia	771
MviSic	A2	NRR	ClassI:LTR:Copia	574
MviSic	A2	NRR	ClassI:LTR:Copia	5032
MviSic	A2	NRR	ClassI:LTR:Copia	2923
MviSic	A2	NRR	ClassI:LTR:Copia	240
MviSic	A2	NRR	ClassI:LTR:Copia	4592
MviSic	A2	NRR	ClassI:LTR:Copia	8019
MviSic	A2	NRR	ClassI:LTR:Copia	5037
MviSic	A2	NRR	ClassI:LTR:Copia	5069
MviSic	A2	NRR	ClassI:LTR:Copia	2065
MviSic	A2	NRR	ClassI:LTR:Copia	791
MviSic	A2	NRR	ClassI:LTR:Copia	2747
MviSic	A2	NRR	ClassI:LTR:Copia	4268
MviSic	A2	NRR	ClassI:LTR:Ty3	200
MviSic	A2	NRR	ClassI:LTR:Ty3	1413
MviSic	A2	NRR	ClassI:LTR:Ty3	1370
MviSic	A2	NRR	ClassI:LTR:Ty3	1353
MviSic	A2	NRR	ClassI:LTR:Ty3	401
MviSic	A2	NRR	ClassI:LTR:Ty3	2845
MviSic	A2	NRR	ClassI:LTR:Ty3	154
MviSic	A2	NRR	ClassI:LTR:Ty3	5040
MviSic	A2	NRR	ClassI:LTR:Ty3	808
MviSic	A2	NRR	ClassI:LTR:Ty3	199
MviSic	A2	NRR	ClassI:LTR:Ty3	1314
MviSic	A2	NRR	ClassI:LTR:Ty3	135
MviSic	A2	NRR	ClassI:LTR:Ty3	2197
MviSic	A2	NRR	ClassI:LTR:Ty3	5651
MviSic	A2	NRR	ClassI:LTR:Ty3	202
MviSic	A2	NRR	ClassI:LTR:Ty3	214
MviSic	A2	NRR	ClassI:LTR:Ty3	178
MviSic	A2	NRR	ClassI:LTR:Ty3	1182
MviSic	A2	NRR	ClassI:LTR:Ty3	3627
MviSic	A2	NRR	ClassI:LTR:Ty3	2041
MviSic	A2	NRR	ClassI:LTR:Ty3	248
MviSic	A2	NRR	ClassI:LTR:Ty3	198
MviSic	A2	NRR	ClassI:LTR:Ty3	3662
MviSic	A2	NRR	ClassI:LTR:Ty3	527
MviSic	A2	NRR	ClassI:LTR:Ty3	3716
MviSic	A2	NRR	ClassI:LTR:Ty3	569
MviSic	A2	NRR	ClassI:LTR:Ty3	1045
MviSic	A2	NRR	ClassI:LTR:Ty3	1060
MviSic	A2	NRR	ClassI:LTR:Ty3	3722
MviSic	A2	NRR	ClassI:LTR:Ty3	3242
MviSic	A2	NRR	ClassI:LTR:Ty3	2404
MviSic	A2	NRR	ClassI:LTR:Ty3	4986
MviSic	A2	NRR	ClassI:LTR:Ty3	512
MviSic	A2	NRR	ClassI:LTR:Ty3	1209
MviSic	A2	NRR	ClassI:LTR:Ty3	3301
MviSic	A2	NRR	ClassI:LTR:Ty3	1701
MviSic	A2	NRR	ClassI:LTR:Ty3	5112
MviSic	A2	NRR	ClassI:LTR:Ty3	2720
MviSic	A2	NRR	ClassI:LTR:Ty3	193
MviSic	A2	NRR	ClassI:LTR:Copia	4579
MviSic	A2	NRR	ClassI:LTR:Copia	4507
MviSic	A2	PAR	ClassI:LTR:Ty3	4601
MviSic	A2	PAR	ClassI:LTR:Copia	321
MviSic	A2	NRR	ClassI:LTR:Copia	4525
MviSic	A2	NRR	ClassI:LTR:Copia	4579
MviSic	A2	NRR	ClassI:LTR:Copia	4507
MviSic	A2	RRautosomes	ClassI:LTR:Copia	418
MviSic	A2	RRautosomes	ClassI:LTR:Copia	255
MviSic	A2	RRautosomes	ClassI:LTR:Copia	2175
MviSic	A2	RRautosomes	ClassI:LTR:Copia	184
MviSic	A2	RRautosomes	ClassI:LTR:Copia	255
MviSic	A2	RRautosomes	ClassI:LTR:Copia	418
MviSic	A2	RRautosomes	ClassI:LTR:Copia	187
MviSic	A2	RRautosomes	ClassI:LTR:Copia	553
MviSic	A2	RRautosomes	ClassI:LTR:Copia	2175
MviSic	A2	RRautosomes	ClassI:LTR:Copia	5444
MviSic	A2	RRautosomes	ClassI:LTR:Copia	1965
MviSic	A2	RRautosomes	ClassI:LTR:Copia	2583
MviSic	A2	RRautosomes	ClassI:LTR:Ty3	7528
MviSic	A2	RRautosomes	ClassI:LTR:Ty3	770
MviSic	A2	RRautosomes	ClassI:LTR:Ty3	773
MviSic	A2	RRautosomes	ClassI:LTR:Ty3	6467
MviSic	A2	RRautosomes	ClassI:LTR:Ty3	8053
MviSic	A2	RRautosomes	ClassI:LTR:Ty3	18509
MviSic	A2	RRautosomes	ClassI:LTR:Ty3	769
MviSic	A2	RRautosomes	ClassI:LTR:Copia	10304
MviSic	A2	RRautosomes	ClassI:LTR:Copia	1038
MviSic	A2	RRautosomes	ClassI:LTR:Copia	418
MviSic	A2	RRautosomes	ClassI:LTR:Copia	4963
MviSic	A2	RRautosomes	ClassI:LTR:Copia	2745
MviSic	A2	RRautosomes	ClassI:LTR:Copia	1008
MviSic	A2	RRautosomes	ClassI:LTR:Copia	9125
MviSic	A2	RRautosomes	ClassI:LTR:Copia	413
MviSic	A2	RRautosomes	ClassI:LTR:Ty3	6869
MviSic	A2	RRautosomes	ClassI:LTR:Ty3	7052
MviSic	A2	RRautosomes	ClassI:LTR:Ty3	775
MviSic	A2	RRautosomes	ClassI:LTR:Copia	12832
MviSic	A2	RRautosomes	ClassI:LTR:Copia	2216
MviSic	A2	RRautosomes	ClassI:LTR:Copia	5564
MviSic	A2	RRautosomes	ClassI:LTR:Ty3	3590
MviSic	A2	RRautosomes	ClassI:LTR:Copia	1256
MviSic	A2	RRautosomes	ClassI:LTR:Copia	338
MviSic	A2	RRautosomes	ClassI:LTR:Copia	3694
MviSic	A2	RRautosomes	ClassI:LTR:Copia	11747
MviSic	A2	RRautosomes	ClassI:LTR:Copia	5114
MviSic	A2	RRautosomes	ClassI:LTR:Copia	562
MviSic	A2	RRautosomes	ClassI:LTR:Copia	1085
MviSic	A2	RRautosomes	ClassI:LTR:Ty3	11320
MviSic	A2	RRautosomes	ClassI:LTR:Copia	2352
MviSic	A2	RRautosomes	ClassI:LTR:Copia	500
MviSic	A2	RRautosomes	ClassI:LTR:Ty3	4890
MviSic	A2	RRautosomes	ClassI:LTR:Ty3	2468
MviSic	A2	RRautosomes	ClassI:LTR:Ty3	8048
MviSic	A2	RRautosomes	ClassI:LTR:Copia	10313
MviSic	A2	RRautosomes	ClassI:LTR:Copia	7548
MviSic	A2	RRautosomes	ClassI:LTR:Copia	19904
MviSic	A2	RRautosomes	ClassI:LTR:Ty3	18655
MviSic	A2	RRautosomes	ClassI:LTR:Copia	2344
MviSic	A2	RRautosomes	ClassI:LTR:Copia	500
MviSic	A2	RRautosomes	ClassI:LTR:Copia	6485
MviSic	A2	RRautosomes	ClassI:LTR:Copia	600
MviSic	A2	RRautosomes	ClassI:LTR:Copia	395
MviSic	A2	RRautosomes	ClassI:LTR:Ty3	5705
MviSic	A2	RRautosomes	ClassI:LTR:Copia	3798
MviSic	A2	RRautosomes	ClassI:LTR:Ty3	5456
MviSic	A2	RRautosomes	ClassI:LTR:Ty3	15163
MviSic	A2	RRautosomes	ClassI:LTR:Ty3	20564
MviSic	A2	RRautosomes	ClassI:LTR:Copia	562
MviSic	A2	RRautosomes	ClassI:LTR:Copia	1083
MviSic	A2	RRautosomes	ClassI:LTR:Copia	4945
MviSic	A2	RRautosomes	ClassI:LTR:Ty3	3357
MviSic	A2	RRautosomes	ClassI:LTR:Copia	594
MviSic	A2	RRautosomes	ClassI:LTR:Copia	417
MviSic	A2	RRautosomes	ClassI:LTR:Copia	255
MviSic	A2	RRautosomes	ClassI:LTR:Copia	1613
MviSic	A2	RRautosomes	ClassI:LTR:Ty3	8055
MviSic	A2	RRautosomes	ClassI:LTR:Ty3	761
MviSic	A2	RRautosomes	ClassI:LTR:Copia	7961
MviSic	A2	RRautosomes	ClassI:LTR:Copia	6351
MviSic	A2	RRautosomes	ClassI:LTR:Ty3	773
MviSic	A2	RRautosomes	ClassI:LTR:Ty3	14997
MviSic	A2	RRautosomes	ClassI:LTR:Copia	14225
MviSic	A2	RRautosomes	ClassI:LTR:Ty3	2462
MviSic	A2	RRautosomes	ClassI:LTR:Ty3	313
MviSic	A2	RRautosomes	ClassI:LTR:Copia	2343
MviSic	A2	RRautosomes	ClassI:LTR:Copia	500
MviSic	A2	RRautosomes	ClassI:LTR:Copia	3568
MviSic	A2	RRautosomes	ClassI:LTR:Ty3	1756
MviSic	A2	RRautosomes	ClassI:LTR:Ty3	8050
MviSic	A2	RRautosomes	ClassI:LTR:Ty3	14370
MviSic	A2	RRautosomes	ClassI:LTR:Ty3	770
MviSic	A2	RRautosomes	ClassI:LTR:Ty3	18420
MviSic	A2	RRautosomes	ClassI:LTR:Copia	10290
MviSic	A2	RRautosomes	ClassI:LTR:Copia	7112
MviSic	A2	RRautosomes	ClassI:LTR:Ty3	427
MviSic	A2	RRautosomes	ClassI:LTR:Copia	10303
MviSic	A2	RRautosomes	ClassI:LTR:Ty3	16480
MviSic	A2	RRautosomes	ClassI:LTR:Copia	1191
MviSic	A2	RRautosomes	ClassI:LTR:Copia	2175
MviSic	A2	RRautosomes	ClassI:LTR:Copia	2206
MviSic	A2	RRautosomes	ClassI:LTR:Copia	5428
MviSic	A2	RRautosomes	ClassI:LTR:Copia	418
MviSic	A2	RRautosomes	ClassI:LTR:Copia	10423
MviSic	A2	RRautosomes	ClassI:LTR:Copia	2810
MviSic	A2	RRautosomes	ClassI:LTR:Ty3	310
MviSic	A2	RRautosomes	ClassI:LTR:Ty3	5123
MviSic	A2	RRautosomes	ClassI:LTR:Ty3	8005
MviSic	A2	RRautosomes	ClassI:LTR:Ty3	2902
MviSic	A2	RRautosomes	ClassI:LTR:Ty3	7597
MviSic	A2	RRautosomes	ClassI:LTR:Ty3	4896
MviSic	A2	RRautosomes	ClassI:LTR:Copia	14075
MviSic	A2	RRautosomes	ClassI:LTR:Copia	1038
MviSic	A2	RRautosomes	ClassI:LTR:Copia	418
MviSic	A2	RRautosomes	ClassI:LTR:Copia	929
MviSic	A2	RRautosomes	ClassI:LTR:Copia	645
MviSic	A2	RRautosomes	ClassI:LTR:Ty3	525
MviSic	A2	RRautosomes	ClassI:LTR:Ty3	8039
MviSic	A2	RRautosomes	ClassI:LTR:Copia	9900
MviSic	A2	RRautosomes	ClassI:LTR:Ty3	586
MviSic	A2	RRautosomes	ClassI:LTR:Copia	1041
MviSic	A2	RRautosomes	ClassI:LTR:Copia	418
MviSic	A2	RRautosomes	ClassI:LTR:Copia	3170
MviSic	A2	RRautosomes	ClassI:LTR:Ty3	7675
MviSic	A2	RRautosomes	ClassI:LTR:Copia	4601
MviSic	A2	RRautosomes	ClassI:LTR:Ty3	14196
MviSic	A2	RRautosomes	ClassI:LTR:Ty3	7773
MviSic	A2	RRautosomes	ClassI:LTR:Ty3	773
MviSic	A2	RRautosomes	ClassI:LTR:Ty3	3598
MviSic	A2	RRautosomes	ClassI:LTR:Copia	1037
MviSic	A2	RRautosomes	ClassI:LTR:Copia	421
MviSic	A2	RRautosomes	ClassI:LTR:Copia	915
MviSic	A2	RRautosomes	ClassI:LTR:Ty3	7679
MviSic	A2	RRautosomes	ClassI:LTR:Ty3	12287
MviSic	A2	RRautosomes	ClassI:LTR:Copia	4812
MviSic	A2	RRautosomes	ClassI:LTR:Ty3	7965
MviSic	A2	RRautosomes	ClassI:LTR:Copia	5114
MviSic	A2	RRautosomes	ClassI:LTR:Copia	1214
MviSic	A2	RRautosomes	ClassI:LTR:Copia	10079
MviSic	A2	RRautosomes	ClassI:LTR:Copia	340
MviSic	A2	RRautosomes	ClassI:LTR:Copia	2072
MviSic	A2	RRautosomes	ClassI:LTR:Copia	1037
MviSic	A2	RRautosomes	ClassI:LTR:Copia	418
MviSic	A2	RRautosomes	ClassI:LTR:Copia	932
MviSic	A2	RRautosomes	ClassI:LTR:Ty3	529
MviSic	A2	RRautosomes	ClassI:LTR:Ty3	5080
MviSic	A2	RRautosomes	ClassI:LTR:Ty3	9856
MviSic	A2	RRautosomes	ClassI:LTR:Ty3	771
MviSic	A2	RRautosomes	ClassI:LTR:Copia	606
MviSic	A2	RRautosomes	ClassI:LTR:Ty3	7955
MviSic	A2	RRautosomes	ClassI:LTR:Ty3	7864
MviSic	A2	RRautosomes	ClassI:LTR:Ty3	7173
MviSic	A2	RRautosomes	ClassI:LTR:Ty3	6931
MviSic	A2	RRautosomes	ClassI:LTR:Ty3	6290
MviSic	A2	RRautosomes	ClassI:LTR:Ty3	5812
MviSic	A2	RRautosomes	ClassI:LTR:Copia	4650
MviSic	A2	RRautosomes	ClassI:LTR:Copia	512
MviSic	A2	RRautosomes	ClassI:LTR:Copia	2888
MviSic	A2	RRautosomes	ClassI:LTR:Copia	4871
MviSic	A2	RRautosomes	ClassI:LTR:Copia	1253
MviSic	A2	RRautosomes	ClassI:LTR:Copia	234
MviSic	A2	RRautosomes	ClassI:LTR:Copia	412
MviSic	A2	RRautosomes	ClassI:LTR:Copia	254
MviSic	A2	RRautosomes	ClassI:LTR:Copia	1409
MviSic	A2	RRautosomes	ClassI:LTR:Copia	7615
MviSic	A2	RRautosomes	ClassI:LTR:Copia	5037
MviSic	A2	RRautosomes	ClassI:LTR:Copia	3743
MviSic	A2	RRautosomes	ClassI:LTR:Copia	4992
MviSic	A2	RRautosomes	ClassI:LTR:Copia	5080
MviSic	A2	RRautosomes	ClassI:LTR:Copia	5038
MviSic	A2	RRautosomes	ClassI:LTR:Copia	4611
MviSic	A2	RRautosomes	ClassI:LTR:Copia	5047
MviSic	A2	RRautosomes	ClassI:LTR:Copia	168
MviSic	A2	RRautosomes	ClassI:LTR:Copia	899
MviSic	A2	RRautosomes	ClassI:LTR:Copia	316
MviSic	A2	RRautosomes	ClassI:LTR:Copia	477
MviSic	A2	RRautosomes	ClassI:LTR:Copia	762
MviSic	A2	RRautosomes	ClassI:LTR:Copia	1007
MviSic	A2	RRautosomes	ClassI:LTR:Copia	1453
MviSic	A2	RRautosomes	ClassI:LTR:Copia	976
MviSic	A2	RRautosomes	ClassI:LTR:Copia	1947
MviSic	A2	RRautosomes	ClassI:LTR:Copia	161
MviSic	A2	RRautosomes	ClassI:LTR:Copia	647
MviSic	A2	RRautosomes	ClassI:LTR:Copia	1909
MviSic	A2	RRautosomes	ClassI:LTR:Copia	322
MviSic	A2	RRautosomes	ClassI:LTR:Ty3	1531
MviSic	A2	RRautosomes	ClassI:LTR:Ty3	1987
MviSic	A2	RRautosomes	ClassI:LTR:Ty3	380
MviSic	A2	RRautosomes	ClassI:LTR:Ty3	1114
MviSic	A2	RRautosomes	ClassI:LTR:Ty3	199
MviSic	A2	RRautosomes	ClassI:LTR:Copia	3014
MviSic	A2	RRautosomes	ClassI:LTR:Copia	517
MviSic	A2	RRautosomes	ClassI:LTR:Copia	1628
MviSic	A2	RRautosomes	ClassI:LTR:Copia	678
MviSic	A2	RRautosomes	ClassI:LTR:Copia	4958
MviSic	A2	RRautosomes	ClassI:LTR:Copia	650
MviSic	A2	RRautosomes	ClassI:LTR:Copia	427
MviSic	A2	RRautosomes	ClassI:LTR:Copia	931
MviSic	A2	RRautosomes	ClassI:LTR:Copia	1122
MviSic	A2	RRautosomes	ClassI:LTR:Copia	5458
MviSic	A2	RRautosomes	ClassI:LTR:Copia	1054
MviSic	A2	RRautosomes	ClassI:LTR:Copia	126
MviSic	A2	RRautosomes	ClassI:LTR:Copia	5050
MviSic	A2	RRautosomes	ClassI:LTR:Ty3	568
MviSic	A2	RRautosomes	ClassI:LTR:Ty3	8094
MviSic	A2	RRautosomes	ClassI:LTR:Ty3	5018
MviSic	A2	RRautosomes	ClassI:LTR:Ty3	4210
MviSic	A2	RRautosomes	ClassI:LTR:Ty3	5055
MviSic	A2	RRautosomes	ClassI:LTR:Copia	5007
MviSic	A2	RRautosomes	ClassI:LTR:Ty3	773
MviSic	A2	RRautosomes	ClassI:LTR:Copia	4842
MviSic	A2	RRautosomes	ClassI:LTR:Copia	606
MviSic	A2	RRautosomes	ClassI:LTR:Copia	1124
MviSic	A2	RRautosomes	ClassI:LTR:Copia	1459
MviSic	A2	RRautosomes	ClassI:LTR:Copia	566
MviSic	A2	RRautosomes	ClassI:LTR:Copia	348
MviSic	A2	RRautosomes	ClassI:LTR:Copia	246
MviSic	A2	RRautosomes	ClassI:LTR:Copia	5061
MviSic	A2	RRautosomes	ClassI:LTR:Copia	2608
MviSic	A2	RRautosomes	ClassI:LTR:Copia	881
MviSic	A2	RRautosomes	ClassI:LTR:Copia	5037
MviSic	A2	RRautosomes	ClassI:LTR:Copia	1693
MviSic	A2	RRautosomes	ClassI:LTR:Copia	1028
MviSic	A2	RRautosomes	ClassI:LTR:Ty3	4085
MviSic	A2	RRautosomes	ClassI:LTR:Ty3	2141
MviSic	A2	RRautosomes	ClassI:LTR:Ty3	3133
MviSic	A2	RRautosomes	ClassI:LTR:Ty3	7010
MviSic	A2	RRautosomes	ClassI:LTR:Ty3	1902
MviSic	A2	RRautosomes	ClassI:LTR:Copia	4481
MviSic	A2	RRautosomes	ClassI:LTR:Copia	883
MviSic	A2	RRautosomes	ClassI:LTR:Copia	3302
MviSic	A2	RRautosomes	ClassI:LTR:Copia	2112
MviSic	A2	RRautosomes	ClassI:LTR:Copia	4950
MviSic	A2	RRautosomes	ClassI:LTR:Copia	4996
MviSic	A2	RRautosomes	ClassI:LTR:Copia	768
MviSic	A2	RRautosomes	ClassI:LTR:Copia	446
MviSic	A2	RRautosomes	ClassI:LTR:Copia	884
MviSic	A2	RRautosomes	ClassI:LTR:Copia	312
MviSic	A2	RRautosomes	ClassI:LTR:Ty3	707
MviSic	A2	RRautosomes	ClassI:LTR:Ty3	6957
MviSic	A2	RRautosomes	ClassI:LTR:Ty3	1316
MviSic	A2	RRautosomes	ClassI:LTR:Copia	3819
MviSic	A2	RRautosomes	ClassI:LTR:Copia	930
MviSic	A2	RRautosomes	ClassI:LTR:Copia	3523
MviSic	A2	RRautosomes	ClassI:LTR:Copia	4869
MviSic	A2	RRautosomes	ClassI:LTR:Copia	5109
MviSic	A2	RRautosomes	ClassI:LTR:Copia	4471
MviSic	A2	RRautosomes	ClassI:LTR:Ty3	7050
MviSic	A2	RRautosomes	ClassI:LTR:Ty3	7030
MviSic	A2	RRautosomes	ClassI:LTR:Ty3	3445
MviSic	A2	RRautosomes	ClassI:LTR:Ty3	6940
MviSic	A2	RRautosomes	ClassI:LTR:Copia	4875
MviSic	A2	RRautosomes	ClassI:LTR:Copia	1796
MviSic	A2	RRautosomes	ClassI:LTR:Copia	1157
MviSic	A2	RRautosomes	ClassI:LTR:Copia	3627
MviSic	A2	RRautosomes	ClassI:LTR:Copia	789
MviSic	A2	RRautosomes	ClassI:LTR:Copia	176
MviSic	A2	RRautosomes	ClassI:LTR:Copia	286
MviSic	A2	RRautosomes	ClassI:LTR:Copia	271
MviSic	A2	RRautosomes	ClassI:LTR:Copia	446
MviSic	A2	RRautosomes	ClassI:LTR:Copia	853
MviSic	A2	RRautosomes	ClassI:LTR:Copia	631
MviSic	A2	RRautosomes	ClassI:LTR:Copia	2171
MviSic	A2	RRautosomes	ClassI:LTR:Copia	321
MviSic	A2	RRautosomes	ClassI:LTR:Ty3	2525
MviSic	A2	RRautosomes	ClassI:LTR:Ty3	6420
MviSic	A2	RRautosomes	ClassI:LTR:Ty3	7010
MviSic	A2	RRautosomes	ClassI:LTR:Copia	133
MviSic	A2	RRautosomes	ClassI:LTR:Copia	1107
MviSic	A2	RRautosomes	ClassI:LTR:Copia	196
MviSic	A2	RRautosomes	ClassI:LTR:Copia	2978
MviSic	A2	RRautosomes	ClassI:LTR:Copia	4601
MviSic	A2	RRautosomes	ClassI:LTR:Copia	168
MviSic	A2	RRautosomes	ClassI:LTR:Copia	4898
MviSic	A2	RRautosomes	ClassI:LTR:Copia	2994
MviSic	A2	RRautosomes	ClassI:LTR:Copia	321
MviSic	A2	RRautosomes	ClassI:LTR:Copia	336
MviSic	A2	RRautosomes	ClassI:LTR:Copia	3878
MviSic	A2	RRautosomes	ClassI:LTR:Copia	246
MviSic	A2	RRautosomes	ClassI:LTR:Copia	25733
MviSic	A2	RRautosomes	ClassI:LTR:Ty3	4062
MviSic	A2	RRautosomes	ClassI:LTR:Ty3	779
MviSic	A2	RRautosomes	ClassI:LTR:Ty3	3284
MviSic	A2	RRautosomes	ClassI:LTR:Ty3	907
MviSic	A2	RRautosomes	ClassI:LTR:Ty3	1215
MviSic	A2	RRautosomes	ClassI:LTR:Ty3	1678
MviSic	A2	RRautosomes	ClassI:LTR:Copia	3767
MviSic	A2	RRautosomes	ClassI:LTR:Copia	2611
MviSic	A2	RRautosomes	ClassI:LTR:Copia	987
MviSic	A2	RRautosomes	ClassI:LTR:Copia	202
MviSic	A2	RRautosomes	ClassI:LTR:Copia	384
MviSic	A2	RRautosomes	ClassI:LTR:Copia	580
MviSic	A2	RRautosomes	ClassI:LTR:Copia	881
MviSic	A2	RRautosomes	ClassI:LTR:Copia	246
MviSic	A2	RRautosomes	ClassI:LTR:Ty3	5956
MviSic	A2	RRautosomes	ClassI:LTR:Ty3	7088
MviSic	A2	RRautosomes	ClassI:LTR:Ty3	4477
MviSic	A2	RRautosomes	ClassI:LTR:Ty3	7158
MviSic	A2	RRautosomes	ClassI:LTR:Ty3	121
MviSic	A2	RRautosomes	ClassI:LTR:Ty3	146
MviSic	A2	RRautosomes	ClassI:LTR:Ty3	1530
MviSic	A2	RRautosomes	ClassI:LTR:Copia	187
MviSic	A2	RRautosomes	ClassI:LTR:Ty3	289
MviSic	A2	RRautosomes	ClassI:LTR:Copia	4058
MviSic	A2	RRautosomes	ClassI:LTR:Copia	4453
MviSic	A2	RRautosomes	ClassI:LTR:Copia	2630
MviSic	A2	RRautosomes	ClassI:LTR:Copia	5126
MviSic	A2	RRautosomes	ClassI:LTR:Copia	4942
MviSic	A2	RRautosomes	ClassI:LTR:Copia	701
MviSic	A2	RRautosomes	ClassI:LTR:Copia	1092
MviSic	A2	RRautosomes	ClassI:LTR:Copia	5071
MviSic	A2	RRautosomes	ClassI:LTR:Copia	296
MviSic	A2	RRautosomes	ClassI:LTR:Copia	1056
MviSic	A2	RRautosomes	ClassI:LTR:Copia	111
MviSic	A2	RRautosomes	ClassI:LTR:Ty3	1517
MviSic	A2	RRautosomes	ClassI:LTR:Ty3	162
MviSic	A2	RRautosomes	ClassI:LTR:Copia	1254
MviSic	A2	RRautosomes	ClassI:LTR:Copia	330
MviSic	A2	RRautosomes	ClassI:LTR:Copia	3346
MviSic	A2	RRautosomes	ClassI:LTR:Copia	728
MviSic	A2	RRautosomes	ClassI:LTR:Copia	5480
MviSic	A2	RRautosomes	ClassI:LTR:Copia	256
MviSic	A2	RRautosomes	ClassI:LTR:Copia	502
MviSic	A2	RRautosomes	ClassI:LTR:Copia	4863
MviSic	A2	RRautosomes	ClassI:LTR:Copia	4363
MviSic	A2	RRautosomes	ClassI:LTR:Copia	3543
MviSic	A2	RRautosomes	ClassI:LTR:Ty3	951
MviSic	A2	RRautosomes	ClassI:LTR:Ty3	913
MviSic	A2	RRautosomes	ClassI:LTR:Ty3	7012
MviSic	A2	RRautosomes	ClassI:LTR:Ty3	789
MviSic	A2	RRautosomes	ClassI:LTR:Ty3	3615
MviSic	A2	RRautosomes	ClassI:LTR:Copia	4145
MviSic	A2	RRautosomes	ClassI:LTR:Copia	246
MviSic	A2	RRautosomes	ClassI:LTR:Copia	786
MviSic	A2	RRautosomes	ClassI:LTR:Copia	264
MviSic	A2	RRautosomes	ClassI:LTR:Copia	2049
MviSic	A2	RRautosomes	ClassI:LTR:Copia	929
MviSic	A2	RRautosomes	ClassI:LTR:Copia	3523
MviSic	A2	RRautosomes	ClassI:LTR:Copia	1916
MviSic	A2	RRautosomes	ClassI:LTR:Copia	203
MviSic	A2	RRautosomes	ClassI:LTR:Copia	732
MviSic	A2	RRautosomes	ClassI:LTR:Copia	4938
MviSic	A2	RRautosomes	ClassI:LTR:Ty3	6031
MviSic	A2	RRautosomes	ClassI:LTR:Ty3	4765
MviSic	A2	RRautosomes	ClassI:LTR:Copia	5363
MviSic	A2	RRautosomes	ClassI:LTR:Copia	2291
MviSic	A2	RRautosomes	ClassI:LTR:Copia	4990
MviSic	A2	RRautosomes	ClassI:LTR:Copia	291
MviSic	A2	RRautosomes	ClassI:LTR:Copia	250
MviSic	A2	RRautosomes	ClassI:LTR:Copia	4876
MviSic	A2	RRautosomes	ClassI:LTR:Copia	2281
MviSic	A2	RRautosomes	ClassI:LTR:Copia	989
MviSic	A2	RRautosomes	ClassI:LTR:Copia	338
MviSic	A2	RRautosomes	ClassI:LTR:Copia	5048
MviSic	A2	RRautosomes	ClassI:LTR:Copia	3695
MviSic	A2	RRautosomes	ClassI:LTR:Copia	1822
MviSic	A2	RRautosomes	ClassI:LTR:Copia	777
MviSic	A2	RRautosomes	ClassI:LTR:Copia	1167
MviSic	A2	RRautosomes	ClassI:LTR:Copia	362
MviSic	A2	RRautosomes	ClassI:LTR:Copia	415
MviSic	A2	RRautosomes	ClassI:LTR:Copia	1129
MviSic	A2	RRautosomes	ClassI:LTR:Copia	2884
MviSic	A2	RRautosomes	ClassI:LTR:Ty3	3085
MviSic	A2	RRautosomes	ClassI:LTR:Ty3	1000
MviSic	A2	RRautosomes	ClassI:LTR:Ty3	1203
MviSic	A2	RRautosomes	ClassI:LTR:Ty3	2910
MviSic	A2	RRautosomes	ClassI:LTR:Ty3	3364
MviSic	A2	RRautosomes	ClassI:LTR:Ty3	2368
MviSic	A2	RRautosomes	ClassI:LTR:Ty3	1558
MviSic	A2	RRautosomes	ClassI:LTR:Ty3	1546
MviSic	A2	RRautosomes	ClassI:LTR:Ty3	1509
MviSic	A2	RRautosomes	ClassI:LTR:Ty3	638
MviSic	A2	RRautosomes	ClassI:LTR:Ty3	1409
MviSic	A2	RRautosomes	ClassI:LTR:Ty3	2396
MviSic	A2	RRautosomes	ClassI:LTR:Copia	3775
MviSic	A2	RRautosomes	ClassI:LTR:Copia	1256
MviSic	A2	RRautosomes	ClassI:LTR:Copia	350
MviSic	A2	RRautosomes	ClassI:LTR:Copia	194
MviSic	A2	RRautosomes	ClassI:LTR:Copia	1372
MviSic	A2	RRautosomes	ClassI:LTR:Copia	5609
MviSic	A2	RRautosomes	ClassI:LTR:Ty3	2544
MviSic	A2	RRautosomes	ClassI:LTR:Copia	164
MviSic	A2	RRautosomes	ClassI:LTR:Copia	3783
MviSic	A2	RRautosomes	ClassI:LTR:Ty3	3653
MviSic	A2	RRautosomes	ClassI:LTR:Ty3	2847
MviSic	A2	RRautosomes	ClassI:LTR:Ty3	113
MviSic	A2	RRautosomes	ClassI:LTR:Copia	3332
MviSic	A2	RRautosomes	ClassI:LTR:Copia	3148
MviSic	A2	RRautosomes	ClassI:LTR:Copia	4875
MviSic	A2	RRautosomes	ClassI:LTR:Copia	792
MviSic	A2	RRautosomes	ClassI:LTR:Copia	1796
MviSic	A2	RRautosomes	ClassI:LTR:Copia	1156
MviSic	A2	RRautosomes	ClassI:LTR:Copia	1399
MviSic	A2	RRautosomes	ClassI:LTR:Copia	1733
MviSic	A2	RRautosomes	ClassI:LTR:Copia	983
MviSic	A2	RRautosomes	ClassI:LTR:Copia	262
MviSic	A2	RRautosomes	ClassI:LTR:Ty3	3120
MviSic	A2	RRautosomes	ClassI:LTR:Ty3	198
MviSic	A2	RRautosomes	ClassI:LTR:Ty3	4416
MviSic	A2	RRautosomes	ClassI:LTR:Copia	3019
MviSic	A2	RRautosomes	ClassI:LTR:Copia	1265
MviSic	A2	RRautosomes	ClassI:LTR:Copia	4020
MviSic	A2	RRautosomes	ClassI:LTR:Ty3	2971
MviSic	A2	RRautosomes	ClassI:LTR:Ty3	3258
MviSic	A2	RRautosomes	ClassI:LTR:Ty3	5056
MviSic	A2	RRautosomes	ClassI:LTR:Copia	3743
MviSic	A2	RRautosomes	ClassI:LTR:Copia	1746
MviSic	A2	RRautosomes	ClassI:LTR:Ty3	881
MviSic	A2	RRautosomes	ClassI:LTR:Copia	469
MviSic	A2	RRautosomes	ClassI:LTR:Copia	449
MviSic	A2	RRautosomes	ClassI:LTR:Copia	891
MviSic	A2	RRautosomes	ClassI:LTR:Ty3	6960
MviSic	A2	RRautosomes	ClassI:LTR:Ty3	135
MviSic	A2	RRautosomes	ClassI:LTR:Ty3	5811
MviSic	A2	RRautosomes	ClassI:LTR:Copia	1392
MviSic	A2	RRautosomes	ClassI:LTR:Copia	306
MviSic	A2	RRautosomes	ClassI:LTR:Copia	146
MviSic	A2	RRautosomes	ClassI:LTR:Ty3	4972
MviSic	A2	RRautosomes	ClassI:LTR:Ty3	172
MviSic	A2	RRautosomes	ClassI:LTR:Ty3	200
MviSic	A2	RRautosomes	ClassI:LTR:Ty3	633
MviSta	A1	NRR	ClassI:LTR:Copia	1258
MviSta	A1	NRR	ClassI:LTR:Copia	174
MviSta	A1	NRR	ClassI:LTR:Copia	5061
MviSta	A1	NRR	ClassI:LTR:Copia	5061
MviSta	A1	NRR	ClassI:LTR:Copia	4900
MviSta	A1	NRR	ClassI:LTR:Copia	4944
MviSta	A1	NRR	ClassI:LTR:Copia	1904
MviSta	A1	NRR	ClassI:LTR:Copia	4935
MviSta	A1	NRR	ClassI:LTR:Copia	5978
MviSta	A1	NRR	ClassI:LTR:Copia	1041
MviSta	A1	NRR	ClassI:LTR:Copia	4833
MviSta	A1	NRR	ClassI:LTR:Copia	1836
MviSta	A1	NRR	ClassI:LTR:Copia	1565
MviSta	A1	NRR	ClassI:LTR:Copia	5347
MviSta	A1	NRR	ClassI:LTR:Copia	1660
MviSta	A1	NRR	ClassI:LTR:Copia	5037
MviSta	A1	NRR	ClassI:LTR:Copia	4752
MviSta	A1	NRR	ClassI:LTR:Copia	5021
MviSta	A1	NRR	ClassI:LTR:Copia	2242
MviSta	A1	NRR	ClassI:LTR:Copia	369
MviSta	A1	NRR	ClassI:LTR:Copia	1111
MviSta	A1	NRR	ClassI:LTR:Copia	2067
MviSta	A1	NRR	ClassI:LTR:Copia	2618
MviSta	A1	NRR	ClassI:LTR:Ty3	101
MviSta	A1	NRR	ClassI:LTR:Ty3	4608
MviSta	A1	NRR	ClassI:LTR:Ty3	3313
MviSta	A1	NRR	ClassI:LTR:Ty3	1244
MviSta	A1	NRR	ClassI:LTR:Ty3	1248
MviSta	A1	NRR	ClassI:LTR:Ty3	3313
MviSta	A1	NRR	ClassI:LTR:Ty3	1776
MviSta	A1	NRR	ClassI:LTR:Ty3	207
MviSta	A1	NRR	ClassI:LTR:Ty3	5173
MviSta	A1	NRR	ClassI:LTR:Ty3	3477
MviSta	A1	NRR	ClassI:LTR:Ty3	2379
MviSta	A1	NRR	ClassI:LTR:Ty3	2376
MviSta	A1	NRR	ClassI:LTR:Ty3	2147
MviSta	A1	NRR	ClassI:LTR:Ty3	5280
MviSta	A1	NRR	ClassI:LTR:Ty3	7201
MviSta	A1	NRR	ClassI:LTR:Ty3	7201
MviSta	A1	NRR	ClassI:LTR:Ty3	246
MviSta	A1	PAR	ClassI:LTR:Copia	2386
MviSta	A1	RRautosomes	ClassI:LTR:Copia	4901
MviSta	A1	RRautosomes	ClassI:LTR:Copia	1891
MviSta	A1	RRautosomes	ClassI:LTR:Copia	261
MviSta	A1	RRautosomes	ClassI:LTR:Copia	176
MviSta	A1	RRautosomes	ClassI:LTR:Copia	4952
MviSta	A1	RRautosomes	ClassI:LTR:Copia	5130
MviSta	A1	RRautosomes	ClassI:LTR:Copia	2669
MviSta	A1	RRautosomes	ClassI:LTR:Copia	843
MviSta	A1	RRautosomes	ClassI:LTR:Ty3	205
MviSta	A1	RRautosomes	ClassI:LTR:Ty3	2929
MviSta	A1	RRautosomes	ClassI:LTR:Ty3	1471
MviSta	A1	RRautosomes	ClassI:LTR:Ty3	837
MviSta	A1	RRautosomes	ClassI:LTR:Ty3	5768
MviSta	A1	RRautosomes	ClassI:LTR:Ty3	2271
MviSta	A1	RRautosomes	ClassI:LTR:Ty3	7528
MviSta	A1	RRautosomes	ClassI:LTR:Ty3	7255
MviSta	A1	RRautosomes	ClassI:LTR:Ty3	7048
MviSta	A1	RRautosomes	ClassI:LTR:Ty3	4473
MviSta	A1	RRautosomes	ClassI:LTR:Ty3	3963
MviSta	A1	RRautosomes	ClassI:LTR:Ty3	3284
MviSta	A1	RRautosomes	ClassI:LTR:Copia	426
MviSta	A1	RRautosomes	ClassI:LTR:Copia	1370
MviSta	A1	RRautosomes	ClassI:LTR:Copia	889
MviSta	A1	RRautosomes	ClassI:LTR:Copia	4902
MviSta	A1	RRautosomes	ClassI:LTR:Copia	4903
MviSta	A1	RRautosomes	ClassI:LTR:Copia	5224
MviSta	A1	RRautosomes	ClassI:LTR:Copia	140
MviSta	A1	RRautosomes	ClassI:LTR:Copia	1513
MviSta	A1	RRautosomes	ClassI:LTR:Ty3	2805
MviSta	A1	RRautosomes	ClassI:LTR:Ty3	4438
MviSta	A1	RRautosomes	ClassI:LTR:Copia	869
MviSta	A1	RRautosomes	ClassI:LTR:Copia	1895
MviSta	A1	RRautosomes	ClassI:LTR:Copia	4494
MviSta	A1	RRautosomes	ClassI:LTR:Copia	189
MviSta	A1	RRautosomes	ClassI:LTR:Copia	4723
MviSta	A1	RRautosomes	ClassI:LTR:Copia	242
MviSta	A1	RRautosomes	ClassI:LTR:Copia	4934
MviSta	A1	RRautosomes	ClassI:LTR:Copia	1754
MviSta	A1	RRautosomes	ClassI:LTR:Copia	1185
MviSta	A1	RRautosomes	ClassI:LTR:Copia	246
MviSta	A1	RRautosomes	ClassI:LTR:Copia	800
MviSta	A1	RRautosomes	ClassI:LTR:Copia	36246
MviSta	A1	RRautosomes	ClassI:LTR:Copia	4829
MviSta	A1	RRautosomes	ClassI:LTR:Copia	4701
MviSta	A1	RRautosomes	ClassI:LTR:Copia	1146
MviSta	A1	RRautosomes	ClassI:LTR:Copia	135
MviSta	A1	RRautosomes	ClassI:LTR:Ty3	5412
MviSta	A1	RRautosomes	ClassI:LTR:Ty3	318
MviSta	A1	RRautosomes	ClassI:LTR:Ty3	1930
MviSta	A1	RRautosomes	ClassI:LTR:Ty3	2314
MviSta	A1	RRautosomes	ClassI:LTR:Ty3	5484
MviSta	A1	RRautosomes	ClassI:LTR:Ty3	7216
MviSta	A1	RRautosomes	ClassI:LTR:Ty3	7548
MviSta	A1	RRautosomes	ClassI:LTR:Ty3	345
MviSta	A1	RRautosomes	ClassI:LTR:Copia	3146
MviSta	A1	RRautosomes	ClassI:LTR:Copia	4902
MviSta	A1	RRautosomes	ClassI:LTR:Copia	4765
MviSta	A1	RRautosomes	ClassI:LTR:Copia	3703
MviSta	A1	RRautosomes	ClassI:LTR:Copia	248
MviSta	A1	RRautosomes	ClassI:LTR:Copia	4912
MviSta	A1	RRautosomes	ClassI:LTR:Ty3	7231
MviSta	A1	RRautosomes	ClassI:LTR:Ty3	1440
MviSta	A1	RRautosomes	ClassI:LTR:Ty3	938
MviSta	A1	RRautosomes	ClassI:LTR:Ty3	795
MviSta	A1	RRautosomes	ClassI:LTR:Ty3	3647
MviSta	A1	RRautosomes	ClassI:LTR:Ty3	135
MviSta	A1	RRautosomes	ClassI:LTR:Ty3	5050
MviSta	A1	RRautosomes	ClassI:LTR:Copia	236
MviSta	A1	RRautosomes	ClassI:LTR:Copia	5153
MviSta	A1	RRautosomes	ClassI:LTR:Copia	855
MviSta	A1	RRautosomes	ClassI:LTR:Ty3	7417
MviSta	A1	RRautosomes	ClassI:LTR:Ty3	341
MviSta	A1	RRautosomes	ClassI:LTR:Ty3	1242
MviSta	A1	RRautosomes	ClassI:LTR:Copia	4750
MviSta	A1	RRautosomes	ClassI:LTR:Copia	4896
MviSta	A1	RRautosomes	ClassI:LTR:Copia	4774
MviSta	A1	RRautosomes	ClassI:LTR:Ty3	2663
MviSta	A1	RRautosomes	ClassI:LTR:Ty3	7961
MviSta	A1	RRautosomes	ClassI:LTR:Ty3	7013
MviSta	A1	RRautosomes	ClassI:LTR:Ty3	7006
MviSta	A1	RRautosomes	ClassI:LTR:Ty3	6024
MviSta	A1	RRautosomes	ClassI:LTR:Copia	298
MviSta	A1	RRautosomes	ClassI:LTR:Copia	3359
MviSta	A1	RRautosomes	ClassI:LTR:Copia	846
MviSta	A1	RRautosomes	ClassI:LTR:Copia	4680
MviSta	A1	RRautosomes	ClassI:LTR:Copia	1111
MviSta	A1	RRautosomes	ClassI:LTR:Copia	1343
MviSta	A1	RRautosomes	ClassI:LTR:Copia	507
MviSta	A1	RRautosomes	ClassI:LTR:Copia	341
MviSta	A1	RRautosomes	ClassI:LTR:Ty3	5185
MviSta	A1	RRautosomes	ClassI:LTR:Ty3	29880
MviSta	A1	RRautosomes	ClassI:LTR:Ty3	1758
MviSta	A1	RRautosomes	ClassI:LTR:Ty3	6805
MviSta	A1	RRautosomes	ClassI:LTR:Copia	1734
MviSta	A1	RRautosomes	ClassI:LTR:Copia	302
MviSta	A1	RRautosomes	ClassI:LTR:Copia	1564
MviSta	A1	RRautosomes	ClassI:LTR:Copia	2562
MviSta	A1	RRautosomes	ClassI:LTR:Copia	265
MviSta	A1	RRautosomes	ClassI:LTR:Copia	604
MviSta	A1	RRautosomes	ClassI:LTR:Copia	4346
MviSta	A1	RRautosomes	ClassI:LTR:Ty3	7002
MviSta	A1	RRautosomes	ClassI:LTR:Ty3	5587
MviSta	A1	RRautosomes	ClassI:LTR:Ty3	1935
MviSta	A1	RRautosomes	ClassI:LTR:Ty3	990
MviSta	A1	RRautosomes	ClassI:LTR:Copia	4903
MviSta	A1	RRautosomes	ClassI:LTR:Copia	1335
MviSta	A1	RRautosomes	ClassI:LTR:Copia	2344
MviSta	A1	RRautosomes	ClassI:LTR:Copia	351
MviSta	A1	RRautosomes	ClassI:LTR:Copia	365
MviSta	A1	RRautosomes	ClassI:LTR:Copia	1508
MviSta	A1	RRautosomes	ClassI:LTR:Copia	498
MviSta	A1	RRautosomes	ClassI:LTR:Copia	3606
MviSta	A1	RRautosomes	ClassI:LTR:Copia	5148
MviSta	A1	RRautosomes	ClassI:LTR:Copia	9483
MviSta	A1	RRautosomes	ClassI:LTR:Ty3	3265
MviSta	A1	RRautosomes	ClassI:LTR:Ty3	7528
MviSta	A1	RRautosomes	ClassI:LTR:Copia	5148
MviSta	A1	RRautosomes	ClassI:LTR:Copia	12738
MviSta	A1	RRautosomes	ClassI:LTR:Copia	5148
MviSta	A1	RRautosomes	ClassI:LTR:Copia	17369
MviSta	A1	RRautosomes	ClassI:LTR:Copia	17366
MviSta	A1	RRautosomes	ClassI:LTR:Copia	340
MviSta	A1	RRautosomes	ClassI:LTR:Ty3	6092
MviSta	A1	RRautosomes	ClassI:LTR:Ty3	5140
MviSta	A1	RRautosomes	ClassI:LTR:Copia	493
MviSta	A1	RRautosomes	ClassI:LTR:Copia	4849
MviSta	A1	RRautosomes	ClassI:LTR:Copia	181
MviSta	A1	RRautosomes	ClassI:LTR:Copia	4903
MviSta	A1	RRautosomes	ClassI:LTR:Copia	4885
MviSta	A1	RRautosomes	ClassI:LTR:Copia	4509
MviSta	A1	RRautosomes	ClassI:LTR:Copia	803
MviSta	A1	RRautosomes	ClassI:LTR:Ty3	308
MviSta	A1	RRautosomes	ClassI:LTR:Ty3	1042
MviSta	A1	RRautosomes	ClassI:LTR:Ty3	2195
MviSta	A1	RRautosomes	ClassI:LTR:Ty3	4260
MviSta	A1	RRautosomes	ClassI:LTR:Ty3	580
MviSta	A1	RRautosomes	ClassI:LTR:Ty3	6717
MviSta	A1	RRautosomes	ClassI:LTR:Ty3	4671
MviSta	A1	RRautosomes	ClassI:LTR:Copia	1622
MviSta	A1	RRautosomes	ClassI:LTR:Copia	4704
MviSta	A1	RRautosomes	ClassI:LTR:Copia	4930
MviSta	A1	RRautosomes	ClassI:LTR:Copia	146
MviSta	A1	RRautosomes	ClassI:LTR:Copia	4901
MviSta	A1	RRautosomes	ClassI:LTR:Copia	5134
MviSta	A1	RRautosomes	ClassI:LTR:Copia	461
MviSta	A1	RRautosomes	ClassI:LTR:Copia	776
MviSta	A1	RRautosomes	ClassI:LTR:Copia	524
MviSta	A1	RRautosomes	ClassI:LTR:Ty3	1644
MviSta	A1	RRautosomes	ClassI:LTR:Copia	692
MviSta	A1	RRautosomes	ClassI:LTR:Copia	4879
MviSta	A1	RRautosomes	ClassI:LTR:Copia	31223
MviSta	A1	RRautosomes	ClassI:LTR:Copia	15960
MviSta	A1	RRautosomes	ClassI:LTR:Copia	16508
MviSta	A1	RRautosomes	ClassI:LTR:Copia	4746
MviSta	A1	RRautosomes	ClassI:LTR:Copia	8005
MviSta	A1	RRautosomes	ClassI:LTR:Copia	561
MviSta	A1	RRautosomes	ClassI:LTR:Copia	2133
MviSta	A1	RRautosomes	ClassI:LTR:Copia	1581
MviSta	A1	RRautosomes	ClassI:LTR:Copia	344
MviSta	A1	RRautosomes	ClassI:LTR:Copia	3750
MviSta	A1	RRautosomes	ClassI:LTR:Ty3	7526
MviSta	A1	RRautosomes	ClassI:LTR:Copia	1902
MviSta	A1	RRautosomes	ClassI:LTR:Ty3	940
MviSta	A1	RRautosomes	ClassI:LTR:Ty3	8121
MviSta	A1	RRautosomes	ClassI:LTR:Copia	3462
MviSta	A1	RRautosomes	ClassI:LTR:Copia	3462
MviSta	A1	RRautosomes	ClassI:LTR:Copia	3462
MviSta	A1	RRautosomes	ClassI:LTR:Copia	312
MviSta	A1	RRautosomes	ClassI:LTR:Copia	4723
MviSta	A1	RRautosomes	ClassI:LTR:Copia	4134
MviSta	A1	RRautosomes	ClassI:LTR:Ty3	1135
MviSta	A1	RRautosomes	ClassI:LTR:Ty3	5848
MviSta	A1	RRautosomes	ClassI:LTR:Ty3	5759
MviSta	A1	RRautosomes	ClassI:LTR:Ty3	3285
MviSta	A1	RRautosomes	ClassI:LTR:Copia	38984
MviSta	A1	RRautosomes	ClassI:LTR:Copia	18682
MviSta	A1	RRautosomes	ClassI:LTR:Copia	9167
MviSta	A1	RRautosomes	ClassI:LTR:Copia	1335
MviSta	A1	RRautosomes	ClassI:LTR:Copia	22084
MviSta	A2	NRR	ClassI:LTR:Copia	4135
MviSta	A2	NRR	ClassI:LTR:Copia	2003
MviSta	A2	NRR	ClassI:LTR:Copia	249
MviSta	A2	NRR	ClassI:LTR:Copia	1965
MviSta	A2	NRR	ClassI:LTR:Copia	241
MviSta	A2	NRR	ClassI:LTR:Copia	4857
MviSta	A2	NRR	ClassI:LTR:Copia	4819
MviSta	A2	NRR	ClassI:LTR:Copia	1891
MviSta	A2	NRR	ClassI:LTR:Copia	14140
MviSta	A2	NRR	ClassI:LTR:Copia	1017
MviSta	A2	NRR	ClassI:LTR:Copia	4902
MviSta	A2	NRR	ClassI:LTR:Ty3	5153
MviSta	A2	NRR	ClassI:LTR:Ty3	1063
MviSta	A2	NRR	ClassI:LTR:Ty3	2019
MviSta	A2	NRR	ClassI:LTR:Ty3	3309
MviSta	A2	NRR	ClassI:LTR:Ty3	3272
MviSta	A2	NRR	ClassI:LTR:Ty3	3286
MviSta	A2	NRR	ClassI:LTR:Ty3	3971
MviSta	A2	PAR	ClassI:LTR:Copia	2386
MviSta	A2	RRautosomes	ClassI:LTR:Copia	4901
MviSta	A2	RRautosomes	ClassI:LTR:Copia	1891
MviSta	A2	RRautosomes	ClassI:LTR:Copia	261
MviSta	A2	RRautosomes	ClassI:LTR:Copia	176
MviSta	A2	RRautosomes	ClassI:LTR:Copia	4952
MviSta	A2	RRautosomes	ClassI:LTR:Copia	5129
MviSta	A2	RRautosomes	ClassI:LTR:Copia	2669
MviSta	A2	RRautosomes	ClassI:LTR:Copia	844
MviSta	A2	RRautosomes	ClassI:LTR:Ty3	205
MviSta	A2	RRautosomes	ClassI:LTR:Ty3	2929
MviSta	A2	RRautosomes	ClassI:LTR:Ty3	1471
MviSta	A2	RRautosomes	ClassI:LTR:Ty3	837
MviSta	A2	RRautosomes	ClassI:LTR:Ty3	5767
MviSta	A2	RRautosomes	ClassI:LTR:Ty3	2271
MviSta	A2	RRautosomes	ClassI:LTR:Ty3	7528
MviSta	A2	RRautosomes	ClassI:LTR:Ty3	7256
MviSta	A2	RRautosomes	ClassI:LTR:Ty3	7048
MviSta	A2	RRautosomes	ClassI:LTR:Ty3	4473
MviSta	A2	RRautosomes	ClassI:LTR:Ty3	3963
MviSta	A2	RRautosomes	ClassI:LTR:Ty3	3284
MviSta	A2	RRautosomes	ClassI:LTR:Copia	426
MviSta	A2	RRautosomes	ClassI:LTR:Copia	1370
MviSta	A2	RRautosomes	ClassI:LTR:Copia	889
MviSta	A2	RRautosomes	ClassI:LTR:Copia	4902
MviSta	A2	RRautosomes	ClassI:LTR:Copia	4903
MviSta	A2	RRautosomes	ClassI:LTR:Copia	5224
MviSta	A2	RRautosomes	ClassI:LTR:Copia	140
MviSta	A2	RRautosomes	ClassI:LTR:Copia	1513
MviSta	A2	RRautosomes	ClassI:LTR:Ty3	2805
MviSta	A2	RRautosomes	ClassI:LTR:Ty3	4438
MviSta	A2	RRautosomes	ClassI:LTR:Copia	14524
MviSta	A2	RRautosomes	ClassI:LTR:Copia	5148
MviSta	A2	RRautosomes	ClassI:LTR:Copia	12737
MviSta	A2	RRautosomes	ClassI:LTR:Copia	5147
MviSta	A2	RRautosomes	ClassI:LTR:Ty3	5139
MviSta	A2	RRautosomes	ClassI:LTR:Ty3	1459
MviSta	A2	RRautosomes	ClassI:LTR:Copia	4912
MviSta	A2	RRautosomes	ClassI:LTR:Copia	247
MviSta	A2	RRautosomes	ClassI:LTR:Copia	3703
MviSta	A2	RRautosomes	ClassI:LTR:Copia	4765
MviSta	A2	RRautosomes	ClassI:LTR:Copia	4975
MviSta	A2	RRautosomes	ClassI:LTR:Ty3	4234
MviSta	A2	RRautosomes	ClassI:LTR:Ty3	135
MviSta	A2	RRautosomes	ClassI:LTR:Ty3	3647
MviSta	A2	RRautosomes	ClassI:LTR:Ty3	795
MviSta	A2	RRautosomes	ClassI:LTR:Ty3	935
MviSta	A2	RRautosomes	ClassI:LTR:Ty3	1440
MviSta	A2	RRautosomes	ClassI:LTR:Ty3	7231
MviSta	A2	RRautosomes	ClassI:LTR:Copia	298
MviSta	A2	RRautosomes	ClassI:LTR:Copia	3360
MviSta	A2	RRautosomes	ClassI:LTR:Copia	846
MviSta	A2	RRautosomes	ClassI:LTR:Copia	4680
MviSta	A2	RRautosomes	ClassI:LTR:Copia	1111
MviSta	A2	RRautosomes	ClassI:LTR:Copia	1343
MviSta	A2	RRautosomes	ClassI:LTR:Copia	507
MviSta	A2	RRautosomes	ClassI:LTR:Copia	341
MviSta	A2	RRautosomes	ClassI:LTR:Ty3	5185
MviSta	A2	RRautosomes	ClassI:LTR:Ty3	29881
MviSta	A2	RRautosomes	ClassI:LTR:Ty3	1758
MviSta	A2	RRautosomes	ClassI:LTR:Ty3	6806
MviSta	A2	RRautosomes	ClassI:LTR:Copia	4346
MviSta	A2	RRautosomes	ClassI:LTR:Copia	604
MviSta	A2	RRautosomes	ClassI:LTR:Copia	265
MviSta	A2	RRautosomes	ClassI:LTR:Copia	2562
MviSta	A2	RRautosomes	ClassI:LTR:Copia	1563
MviSta	A2	RRautosomes	ClassI:LTR:Copia	302
MviSta	A2	RRautosomes	ClassI:LTR:Copia	1734
MviSta	A2	RRautosomes	ClassI:LTR:Ty3	990
MviSta	A2	RRautosomes	ClassI:LTR:Ty3	1935
MviSta	A2	RRautosomes	ClassI:LTR:Ty3	5588
MviSta	A2	RRautosomes	ClassI:LTR:Ty3	7001
MviSta	A2	RRautosomes	ClassI:LTR:Copia	3462
MviSta	A2	RRautosomes	ClassI:LTR:Copia	325
MviSta	A2	RRautosomes	ClassI:LTR:Copia	4723
MviSta	A2	RRautosomes	ClassI:LTR:Copia	4134
MviSta	A2	RRautosomes	ClassI:LTR:Ty3	1135
MviSta	A2	RRautosomes	ClassI:LTR:Ty3	5848
MviSta	A2	RRautosomes	ClassI:LTR:Ty3	5759
MviSta	A2	RRautosomes	ClassI:LTR:Ty3	3285
MviSta	A2	RRautosomes	ClassI:LTR:Copia	4903
MviSta	A2	RRautosomes	ClassI:LTR:Copia	1335
MviSta	A2	RRautosomes	ClassI:LTR:Copia	2344
MviSta	A2	RRautosomes	ClassI:LTR:Copia	351
MviSta	A2	RRautosomes	ClassI:LTR:Copia	365
MviSta	A2	RRautosomes	ClassI:LTR:Copia	1508
MviSta	A2	RRautosomes	ClassI:LTR:Copia	498
MviSta	A2	RRautosomes	ClassI:LTR:Copia	3607
MviSta	A2	RRautosomes	ClassI:LTR:Copia	5148
MviSta	A2	RRautosomes	ClassI:LTR:Copia	6525
MviSta	A2	RRautosomes	ClassI:LTR:Ty3	3265
MviSta	A2	RRautosomes	ClassI:LTR:Ty3	7528
MviSta	A2	RRautosomes	ClassI:LTR:Copia	5156
MviSta	A2	RRautosomes	ClassI:LTR:Copia	12001
MviSta	A2	RRautosomes	ClassI:LTR:Ty3	5734
MviSta	A2	RRautosomes	ClassI:LTR:Copia	493
MviSta	A2	RRautosomes	ClassI:LTR:Copia	4848
MviSta	A2	RRautosomes	ClassI:LTR:Copia	181
MviSta	A2	RRautosomes	ClassI:LTR:Copia	4903
MviSta	A2	RRautosomes	ClassI:LTR:Copia	4885
MviSta	A2	RRautosomes	ClassI:LTR:Copia	4509
MviSta	A2	RRautosomes	ClassI:LTR:Copia	803
MviSta	A2	RRautosomes	ClassI:LTR:Ty3	308
MviSta	A2	RRautosomes	ClassI:LTR:Ty3	1042
MviSta	A2	RRautosomes	ClassI:LTR:Ty3	2195
MviSta	A2	RRautosomes	ClassI:LTR:Ty3	4264
MviSta	A2	RRautosomes	ClassI:LTR:Ty3	580
MviSta	A2	RRautosomes	ClassI:LTR:Ty3	6717
MviSta	A2	RRautosomes	ClassI:LTR:Ty3	4671
MviSta	A2	RRautosomes	ClassI:LTR:Copia	1622
MviSta	A2	RRautosomes	ClassI:LTR:Copia	4704
MviSta	A2	RRautosomes	ClassI:LTR:Copia	4930
MviSta	A2	RRautosomes	ClassI:LTR:Copia	146
MviSta	A2	RRautosomes	ClassI:LTR:Copia	4901
MviSta	A2	RRautosomes	ClassI:LTR:Copia	5134
MviSta	A2	RRautosomes	ClassI:LTR:Copia	461
MviSta	A2	RRautosomes	ClassI:LTR:Copia	776
MviSta	A2	RRautosomes	ClassI:LTR:Copia	524
MviSta	A2	RRautosomes	ClassI:LTR:Ty3	1644
MviSta	A2	RRautosomes	ClassI:LTR:Copia	869
MviSta	A2	RRautosomes	ClassI:LTR:Copia	1895
MviSta	A2	RRautosomes	ClassI:LTR:Copia	4494
MviSta	A2	RRautosomes	ClassI:LTR:Copia	188
MviSta	A2	RRautosomes	ClassI:LTR:Copia	4723
MviSta	A2	RRautosomes	ClassI:LTR:Copia	242
MviSta	A2	RRautosomes	ClassI:LTR:Copia	4934
MviSta	A2	RRautosomes	ClassI:LTR:Copia	1754
MviSta	A2	RRautosomes	ClassI:LTR:Copia	1185
MviSta	A2	RRautosomes	ClassI:LTR:Copia	246
MviSta	A2	RRautosomes	ClassI:LTR:Copia	800
MviSta	A2	RRautosomes	ClassI:LTR:Copia	33110
MviSta	A2	RRautosomes	ClassI:LTR:Ty3	5412
MviSta	A2	RRautosomes	ClassI:LTR:Ty3	318
MviSta	A2	RRautosomes	ClassI:LTR:Ty3	1930
MviSta	A2	RRautosomes	ClassI:LTR:Ty3	2314
MviSta	A2	RRautosomes	ClassI:LTR:Ty3	5484
MviSta	A2	RRautosomes	ClassI:LTR:Ty3	7215
MviSta	A2	RRautosomes	ClassI:LTR:Ty3	7547
MviSta	A2	RRautosomes	ClassI:LTR:Copia	40511
MviSta	A2	RRautosomes	ClassI:LTR:Copia	14846
MviSta	A2	RRautosomes	ClassI:LTR:Copia	4829
MviSta	A2	RRautosomes	ClassI:LTR:Copia	4701
MviSta	A2	RRautosomes	ClassI:LTR:Copia	1146
MviSta	A2	RRautosomes	ClassI:LTR:Copia	135
MviSta	A2	RRautosomes	ClassI:LTR:Ty3	345
MviSta	A2	RRautosomes	ClassI:LTR:Copia	236
MviSta	A2	RRautosomes	ClassI:LTR:Copia	5152
MviSta	A2	RRautosomes	ClassI:LTR:Copia	4292
MviSta	A2	RRautosomes	ClassI:LTR:Ty3	7417
MviSta	A2	RRautosomes	ClassI:LTR:Copia	35384
MviSta	A2	RRautosomes	ClassI:LTR:Copia	517
MviSta	A2	RRautosomes	ClassI:LTR:Copia	9168
MviSta	A2	RRautosomes	ClassI:LTR:Copia	1336
MviSta	A2	RRautosomes	ClassI:LTR:Copia	855
MviSta	A2	RRautosomes	ClassI:LTR:Ty3	341
MviSta	A2	RRautosomes	ClassI:LTR:Ty3	1242
MviSta	A2	RRautosomes	ClassI:LTR:Copia	1902
MviSta	A2	RRautosomes	ClassI:LTR:Ty3	8121
MviSta	A2	RRautosomes	ClassI:LTR:Ty3	940
MviSta	A2	RRautosomes	ClassI:LTR:Copia	469
MviSta	A2	RRautosomes	ClassI:LTR:Copia	9433
MviSta	A2	RRautosomes	ClassI:LTR:Copia	344
MviSta	A2	RRautosomes	ClassI:LTR:Copia	1472
MviSta	A2	RRautosomes	ClassI:LTR:Copia	2134
MviSta	A2	RRautosomes	ClassI:LTR:Copia	556
MviSta	A2	RRautosomes	ClassI:LTR:Copia	7944
MviSta	A2	RRautosomes	ClassI:LTR:Ty3	1012
MviSta	A2	RRautosomes	ClassI:LTR:Ty3	7526
MviSta	A2	RRautosomes	ClassI:LTR:Copia	4879
MviSta	A2	RRautosomes	ClassI:LTR:Copia	701
MviSta	A2	RRautosomes	ClassI:LTR:Copia	3251
MviSta	A2	RRautosomes	ClassI:LTR:Copia	4775
MviSta	A2	RRautosomes	ClassI:LTR:Copia	4895
MviSta	A2	RRautosomes	ClassI:LTR:Copia	4751
MviSta	A2	RRautosomes	ClassI:LTR:Ty3	7006
MviSta	A2	RRautosomes	ClassI:LTR:Ty3	7013
MviSta	A2	RRautosomes	ClassI:LTR:Ty3	229
MviSta	A2	RRautosomes	ClassI:LTR:Ty3	7644
MviSta	A2	RRautosomes	ClassI:LTR:Ty3	2675
MscKan	A1	NRR	ClassI:LTR:Copia	210
MscKan	A1	NRR	ClassI:LTR:Copia	3269
MscKan	A1	NRR	ClassI:LTR:Copia	5031
MscKan	A1	NRR	ClassI:LTR:Copia	462
MscKan	A1	NRR	ClassI:LTR:Ty3	2129
MscKan	A1	NRR	ClassI:LTR:Ty3	301
MscKan	A1	NRR	ClassI:LTR:Ty3	3245
MscKan	A1	NRR	ClassI:LTR:Ty3	5062
MscKan	A1	NRR	ClassI:LTR:Ty3	204
MscKan	A1	NRR	ClassI:LTR:Ty3	3881
MscKan	A1	NRR	ClassI:LTR:Ty3	204
MscKan	A1	NRR	ClassI:LTR:Copia	167
MscKan	A1	PAR	ClassI:LTR:Copia	141
MscKan	A1	PAR	ClassI:LTR:Copia	325
MscKan	A1	PAR	ClassI:LTR:Ty3	7092
MscKan	A1	PAR	ClassI:LTR:Ty3	127
MscKan	A1	PAR	ClassI:LTR:Copia	167
MscKan	A1	PAR	ClassI:LTR:Ty3	616
MscKan	A1	RRautosomes	ClassI:LTR:Copia	4694
MscKan	A1	RRautosomes	ClassI:LTR:Copia	8943
MscKan	A1	RRautosomes	ClassI:LTR:Copia	4307
MscKan	A1	RRautosomes	ClassI:LTR:Copia	5591
MscKan	A1	RRautosomes	ClassI:LTR:Copia	5210
MscKan	A1	RRautosomes	ClassI:LTR:Copia	5576
MscKan	A1	RRautosomes	ClassI:LTR:Copia	5052
MscKan	A1	RRautosomes	ClassI:LTR:Copia	5057
MscKan	A1	RRautosomes	ClassI:LTR:Copia	158
MscKan	A1	RRautosomes	ClassI:LTR:Copia	4774
MscKan	A1	RRautosomes	ClassI:LTR:Copia	5049
MscKan	A1	RRautosomes	ClassI:LTR:Copia	5619
MscKan	A1	RRautosomes	ClassI:LTR:Copia	5518
MscKan	A1	RRautosomes	ClassI:LTR:Copia	367
MscKan	A1	RRautosomes	ClassI:LTR:Copia	359
MscKan	A1	RRautosomes	ClassI:LTR:Ty3	203
MscKan	A1	RRautosomes	ClassI:LTR:Ty3	6898
MscKan	A1	RRautosomes	ClassI:LTR:Ty3	11504
MscKan	A1	RRautosomes	ClassI:LTR:Ty3	3839
MscKan	A1	RRautosomes	ClassI:LTR:Ty3	3611
MscKan	A1	RRautosomes	ClassI:LTR:Ty3	309
MscKan	A1	RRautosomes	ClassI:LTR:Ty3	1734
MscKan	A1	RRautosomes	ClassI:LTR:Ty3	2895
MscKan	A1	RRautosomes	ClassI:LTR:Ty3	3949
MscKan	A1	RRautosomes	ClassI:LTR:Ty3	7266
MscKan	A1	RRautosomes	ClassI:LTR:Ty3	708
MscKan	A1	RRautosomes	ClassI:LTR:Ty3	2526
MscKan	A1	RRautosomes	ClassI:LTR:Ty3	525
MscKan	A1	RRautosomes	ClassI:LTR:Copia	148
MscKan	A1	RRautosomes	ClassI:LTR:Copia	272
MscKan	A1	RRautosomes	ClassI:LTR:Copia	355
MscKan	A1	RRautosomes	ClassI:LTR:Copia	1343
MscKan	A1	RRautosomes	ClassI:LTR:Copia	2901
MscKan	A1	RRautosomes	ClassI:LTR:Copia	5120
MscKan	A1	RRautosomes	ClassI:LTR:Copia	328
MscKan	A1	RRautosomes	ClassI:LTR:Copia	256
MscKan	A1	RRautosomes	ClassI:LTR:Copia	1420
MscKan	A1	RRautosomes	ClassI:LTR:Copia	5141
MscKan	A1	RRautosomes	ClassI:LTR:Copia	911
MscKan	A1	RRautosomes	ClassI:LTR:Copia	2380
MscKan	A1	RRautosomes	ClassI:LTR:Copia	208
MscKan	A1	RRautosomes	ClassI:LTR:Copia	5252
MscKan	A1	RRautosomes	ClassI:LTR:Copia	312
MscKan	A1	RRautosomes	ClassI:LTR:Copia	1946
MscKan	A1	RRautosomes	ClassI:LTR:Copia	145
MscKan	A1	RRautosomes	ClassI:LTR:Ty3	186
MscKan	A1	RRautosomes	ClassI:LTR:Ty3	7211
MscKan	A1	RRautosomes	ClassI:LTR:Ty3	11841
MscKan	A1	RRautosomes	ClassI:LTR:Ty3	5425
MscKan	A1	RRautosomes	ClassI:LTR:Ty3	1574
MscKan	A1	RRautosomes	ClassI:LTR:Ty3	1334
MscKan	A1	RRautosomes	ClassI:LTR:Ty3	10041
MscKan	A1	RRautosomes	ClassI:LTR:Ty3	2434
MscKan	A1	RRautosomes	ClassI:LTR:Ty3	2864
MscKan	A1	RRautosomes	ClassI:LTR:Ty3	14099
MscKan	A1	RRautosomes	ClassI:LTR:Ty3	9869
MscKan	A1	RRautosomes	ClassI:LTR:Ty3	7178
MscKan	A1	RRautosomes	ClassI:LTR:Ty3	3468
MscKan	A1	RRautosomes	ClassI:LTR:Ty3	6670
MscKan	A1	RRautosomes	ClassI:LTR:Ty3	5701
MscKan	A1	RRautosomes	ClassI:LTR:Ty3	4162
MscKan	A1	RRautosomes	ClassI:LTR:Ty3	6617
MscKan	A1	RRautosomes	ClassI:LTR:Ty3	243
MscKan	A1	RRautosomes	ClassI:LTR:Ty3	6338
MscKan	A1	RRautosomes	ClassI:LTR:Copia	263
MscKan	A1	RRautosomes	ClassI:LTR:Copia	4868
MscKan	A1	RRautosomes	ClassI:LTR:Copia	1209
MscKan	A1	RRautosomes	ClassI:LTR:Copia	1123
MscKan	A1	RRautosomes	ClassI:LTR:Copia	432
MscKan	A1	RRautosomes	ClassI:LTR:Copia	1988
MscKan	A1	RRautosomes	ClassI:LTR:Copia	182
MscKan	A1	RRautosomes	ClassI:LTR:Copia	1565
MscKan	A1	RRautosomes	ClassI:LTR:Copia	1360
MscKan	A1	RRautosomes	ClassI:LTR:Copia	1738
MscKan	A1	RRautosomes	ClassI:LTR:Copia	4034
MscKan	A1	RRautosomes	ClassI:LTR:Copia	1533
MscKan	A1	RRautosomes	ClassI:LTR:Copia	783
MscKan	A1	RRautosomes	ClassI:LTR:Copia	3385
MscKan	A1	RRautosomes	ClassI:LTR:Copia	1246
MscKan	A1	RRautosomes	ClassI:LTR:Copia	4861
MscKan	A1	RRautosomes	ClassI:LTR:Copia	3537
MscKan	A1	RRautosomes	ClassI:LTR:Copia	4152
MscKan	A1	RRautosomes	ClassI:LTR:Copia	5412
MscKan	A1	RRautosomes	ClassI:LTR:Copia	909
MscKan	A1	RRautosomes	ClassI:LTR:Copia	6542
MscKan	A1	RRautosomes	ClassI:LTR:Copia	1387
MscKan	A1	RRautosomes	ClassI:LTR:Copia	3417
MscKan	A1	RRautosomes	ClassI:LTR:Copia	5364
MscKan	A1	RRautosomes	ClassI:LTR:Copia	5512
MscKan	A1	RRautosomes	ClassI:LTR:Copia	5150
MscKan	A1	RRautosomes	ClassI:LTR:Copia	2550
MscKan	A1	RRautosomes	ClassI:LTR:Copia	101
MscKan	A1	RRautosomes	ClassI:LTR:Copia	3107
MscKan	A1	RRautosomes	ClassI:LTR:Copia	4858
MscKan	A1	RRautosomes	ClassI:LTR:Copia	314
MscKan	A1	RRautosomes	ClassI:LTR:Copia	3218
MscKan	A1	RRautosomes	ClassI:LTR:Copia	5061
MscKan	A1	RRautosomes	ClassI:LTR:Copia	367
MscKan	A1	RRautosomes	ClassI:LTR:Copia	5002
MscKan	A1	RRautosomes	ClassI:LTR:Ty3	4564
MscKan	A1	RRautosomes	ClassI:LTR:Ty3	7506
MscKan	A1	RRautosomes	ClassI:LTR:Ty3	613
MscKan	A1	RRautosomes	ClassI:LTR:Ty3	3211
MscKan	A1	RRautosomes	ClassI:LTR:Ty3	2301
MscKan	A1	RRautosomes	ClassI:LTR:Ty3	7150
MscKan	A1	RRautosomes	ClassI:LTR:Ty3	1574
MscKan	A1	RRautosomes	ClassI:LTR:Ty3	1624
MscKan	A1	RRautosomes	ClassI:LTR:Ty3	3493
MscKan	A1	RRautosomes	ClassI:LTR:Ty3	1090
MscKan	A1	RRautosomes	ClassI:LTR:Ty3	5887
MscKan	A1	RRautosomes	ClassI:LTR:Ty3	5584
MscKan	A1	RRautosomes	ClassI:LTR:Ty3	320
MscKan	A1	RRautosomes	ClassI:LTR:Ty3	3784
MscKan	A1	RRautosomes	ClassI:LTR:Ty3	6933
MscKan	A1	RRautosomes	ClassI:LTR:Ty3	4675
MscKan	A1	RRautosomes	ClassI:LTR:Copia	2132
MscKan	A1	RRautosomes	ClassI:LTR:Copia	2786
MscKan	A1	RRautosomes	ClassI:LTR:Copia	4869
MscKan	A1	RRautosomes	ClassI:LTR:Copia	5081
MscKan	A1	RRautosomes	ClassI:LTR:Copia	2580
MscKan	A1	RRautosomes	ClassI:LTR:Copia	1172
MscKan	A1	RRautosomes	ClassI:LTR:Copia	3116
MscKan	A1	RRautosomes	ClassI:LTR:Copia	4870
MscKan	A1	RRautosomes	ClassI:LTR:Copia	215
MscKan	A1	RRautosomes	ClassI:LTR:Copia	166
MscKan	A1	RRautosomes	ClassI:LTR:Copia	1056
MscKan	A1	RRautosomes	ClassI:LTR:Ty3	5174
MscKan	A1	RRautosomes	ClassI:LTR:Ty3	7155
MscKan	A1	RRautosomes	ClassI:LTR:Ty3	2827
MscKan	A1	RRautosomes	ClassI:LTR:Ty3	6049
MscKan	A1	RRautosomes	ClassI:LTR:Ty3	6044
MscKan	A1	RRautosomes	ClassI:LTR:Ty3	6694
MscKan	A1	RRautosomes	ClassI:LTR:Ty3	6641
MscKan	A1	RRautosomes	ClassI:LTR:Ty3	4541
MscKan	A1	RRautosomes	ClassI:LTR:Ty3	6918
MscKan	A1	RRautosomes	ClassI:LTR:Ty3	6047
MscKan	A1	RRautosomes	ClassI:LTR:Ty3	2419
MscKan	A1	RRautosomes	ClassI:LTR:Ty3	1107
MscKan	A1	RRautosomes	ClassI:LTR:Copia	249
MscKan	A1	RRautosomes	ClassI:LTR:Copia	344
MscKan	A1	RRautosomes	ClassI:LTR:Copia	2101
MscKan	A1	RRautosomes	ClassI:LTR:Copia	4751
MscKan	A1	RRautosomes	ClassI:LTR:Copia	2444
MscKan	A1	RRautosomes	ClassI:LTR:Copia	254
MscKan	A1	RRautosomes	ClassI:LTR:Copia	5406
MscKan	A1	RRautosomes	ClassI:LTR:Copia	5352
MscKan	A1	RRautosomes	ClassI:LTR:Copia	1529
MscKan	A1	RRautosomes	ClassI:LTR:Copia	1172
MscKan	A1	RRautosomes	ClassI:LTR:Copia	1593
MscKan	A1	RRautosomes	ClassI:LTR:Copia	1127
MscKan	A1	RRautosomes	ClassI:LTR:Copia	5268
MscKan	A1	RRautosomes	ClassI:LTR:Copia	1052
MscKan	A1	RRautosomes	ClassI:LTR:Copia	1996
MscKan	A1	RRautosomes	ClassI:LTR:Copia	4910
MscKan	A1	RRautosomes	ClassI:LTR:Copia	783
MscKan	A1	RRautosomes	ClassI:LTR:Copia	3355
MscKan	A1	RRautosomes	ClassI:LTR:Copia	3779
MscKan	A1	RRautosomes	ClassI:LTR:Copia	248
MscKan	A1	RRautosomes	ClassI:LTR:Ty3	972
MscKan	A1	RRautosomes	ClassI:LTR:Ty3	7149
MscKan	A1	RRautosomes	ClassI:LTR:Ty3	1172
MscKan	A1	RRautosomes	ClassI:LTR:Ty3	954
MscKan	A1	RRautosomes	ClassI:LTR:Ty3	7179
MscKan	A1	RRautosomes	ClassI:LTR:Ty3	7162
MscKan	A1	RRautosomes	ClassI:LTR:Ty3	1574
MscKan	A1	RRautosomes	ClassI:LTR:Ty3	1623
MscKan	A1	RRautosomes	ClassI:LTR:Ty3	744
MscKan	A1	RRautosomes	ClassI:LTR:Ty3	1574
MscKan	A1	RRautosomes	ClassI:LTR:Ty3	3098
MscKan	A1	RRautosomes	ClassI:LTR:Ty3	6061
MscKan	A1	RRautosomes	ClassI:LTR:Ty3	3133
MscKan	A1	RRautosomes	ClassI:LTR:Ty3	4539
MscKan	A1	RRautosomes	ClassI:LTR:Ty3	3550
MscKan	A1	RRautosomes	ClassI:LTR:Ty3	7299
MscKan	A1	RRautosomes	ClassI:LTR:Ty3	6052
MscKan	A1	RRautosomes	ClassI:LTR:Ty3	3041
MscKan	A1	RRautosomes	ClassI:LTR:Copia	2070
MscKan	A1	RRautosomes	ClassI:LTR:Copia	2581
MscKan	A1	RRautosomes	ClassI:LTR:Copia	2945
MscKan	A1	RRautosomes	ClassI:LTR:Copia	2009
MscKan	A1	RRautosomes	ClassI:LTR:Copia	5059
MscKan	A1	RRautosomes	ClassI:LTR:Copia	909
MscKan	A1	RRautosomes	ClassI:LTR:Copia	362
MscKan	A1	RRautosomes	ClassI:LTR:Copia	5131
MscKan	A1	RRautosomes	ClassI:LTR:Copia	4997
MscKan	A1	RRautosomes	ClassI:LTR:Copia	333
MscKan	A1	RRautosomes	ClassI:LTR:Copia	4978
MscKan	A1	RRautosomes	ClassI:LTR:Copia	149
MscKan	A1	RRautosomes	ClassI:LTR:Copia	317
MscKan	A1	RRautosomes	ClassI:LTR:Copia	439
MscKan	A1	RRautosomes	ClassI:LTR:Copia	2033
MscKan	A1	RRautosomes	ClassI:LTR:Ty3	3903
MscKan	A1	RRautosomes	ClassI:LTR:Ty3	4538
MscKan	A1	RRautosomes	ClassI:LTR:Ty3	228
MscKan	A1	RRautosomes	ClassI:LTR:Ty3	631
MscKan	A1	RRautosomes	ClassI:LTR:Ty3	3175
MscKan	A1	RRautosomes	ClassI:LTR:Ty3	1525
MscKan	A1	RRautosomes	ClassI:LTR:Ty3	1574
MscKan	A1	RRautosomes	ClassI:LTR:Ty3	627
MscKan	A1	RRautosomes	ClassI:LTR:Copia	2049
MscKan	A1	RRautosomes	ClassI:LTR:Copia	1206
MscKan	A1	RRautosomes	ClassI:LTR:Copia	1359
MscKan	A1	RRautosomes	ClassI:LTR:Copia	3477
MscKan	A1	RRautosomes	ClassI:LTR:Copia	5410
MscKan	A1	RRautosomes	ClassI:LTR:Copia	1866
MscKan	A1	RRautosomes	ClassI:LTR:Copia	4876
MscKan	A1	RRautosomes	ClassI:LTR:Copia	746
MscKan	A1	RRautosomes	ClassI:LTR:Copia	10509
MscKan	A1	RRautosomes	ClassI:LTR:Copia	5059
MscKan	A1	RRautosomes	ClassI:LTR:Copia	2889
MscKan	A1	RRautosomes	ClassI:LTR:Copia	9761
MscKan	A1	RRautosomes	ClassI:LTR:Copia	343
MscKan	A1	RRautosomes	ClassI:LTR:Copia	1233
MscKan	A1	RRautosomes	ClassI:LTR:Copia	4979
MscKan	A1	RRautosomes	ClassI:LTR:Ty3	4034
MscKan	A1	RRautosomes	ClassI:LTR:Ty3	3869
MscKan	A1	RRautosomes	ClassI:LTR:Ty3	3848
MscKan	A1	RRautosomes	ClassI:LTR:Ty3	4960
MscKan	A1	RRautosomes	ClassI:LTR:Ty3	5717
MscKan	A1	RRautosomes	ClassI:LTR:Ty3	219
MscKan	A1	RRautosomes	ClassI:LTR:Ty3	5282
MscKan	A1	RRautosomes	ClassI:LTR:Copia	5081
MscKan	A1	RRautosomes	ClassI:LTR:Copia	1726
MscKan	A1	RRautosomes	ClassI:LTR:Copia	1485
MscKan	A1	RRautosomes	ClassI:LTR:Copia	182
MscKan	A1	RRautosomes	ClassI:LTR:Copia	1860
MscKan	A1	RRautosomes	ClassI:LTR:Copia	4870
MscKan	A1	RRautosomes	ClassI:LTR:Copia	1300
MscKan	A1	RRautosomes	ClassI:LTR:Copia	4464
MscKan	A1	RRautosomes	ClassI:LTR:Copia	1632
MscKan	A1	RRautosomes	ClassI:LTR:Copia	5492
MscKan	A1	RRautosomes	ClassI:LTR:Copia	3237
MscKan	A1	RRautosomes	ClassI:LTR:Copia	1529
MscKan	A1	RRautosomes	ClassI:LTR:Copia	340
MscKan	A1	RRautosomes	ClassI:LTR:Copia	374
MscKan	A1	RRautosomes	ClassI:LTR:Copia	608
MscKan	A1	RRautosomes	ClassI:LTR:Copia	1896
MscKan	A1	RRautosomes	ClassI:LTR:Copia	5058
MscKan	A1	RRautosomes	ClassI:LTR:Copia	1347
MscKan	A1	RRautosomes	ClassI:LTR:Copia	5442
MscKan	A1	RRautosomes	ClassI:LTR:Copia	1026
MscKan	A1	RRautosomes	ClassI:LTR:Copia	1585
MscKan	A1	RRautosomes	ClassI:LTR:Copia	458
MscKan	A1	RRautosomes	ClassI:LTR:Copia	1233
MscKan	A1	RRautosomes	ClassI:LTR:Copia	2082
MscKan	A1	RRautosomes	ClassI:LTR:Copia	1133
MscKan	A1	RRautosomes	ClassI:LTR:Ty3	493
MscKan	A1	RRautosomes	ClassI:LTR:Ty3	3815
MscKan	A1	RRautosomes	ClassI:LTR:Ty3	1738
MscKan	A1	RRautosomes	ClassI:LTR:Ty3	5709
MscKan	A1	RRautosomes	ClassI:LTR:Ty3	7169
MscKan	A1	RRautosomes	ClassI:LTR:Ty3	4161
MscKan	A1	RRautosomes	ClassI:LTR:Ty3	426
MscKan	A1	RRautosomes	ClassI:LTR:Ty3	401
MscKan	A1	RRautosomes	ClassI:LTR:Ty3	6633
MscKan	A1	RRautosomes	ClassI:LTR:Ty3	6037
MscKan	A1	RRautosomes	ClassI:LTR:Copia	168
MscKan	A1	RRautosomes	ClassI:LTR:Copia	1290
MscKan	A1	RRautosomes	ClassI:LTR:Copia	3547
MscKan	A1	RRautosomes	ClassI:LTR:Copia	1420
MscKan	A1	RRautosomes	ClassI:LTR:Copia	1017
MscKan	A1	RRautosomes	ClassI:LTR:Copia	2002
MscKan	A1	RRautosomes	ClassI:LTR:Ty3	7961
MscKan	A1	RRautosomes	ClassI:LTR:Ty3	3264
MscKan	A1	RRautosomes	ClassI:LTR:Ty3	11156
MscKan	A1	RRautosomes	ClassI:LTR:Ty3	6932
MscKan	A1	RRautosomes	ClassI:LTR:Ty3	4545
MscKan	A1	RRautosomes	ClassI:LTR:Ty3	943
MscKan	A1	RRautosomes	ClassI:LTR:Ty3	7548
MscKan	A1	RRautosomes	ClassI:LTR:Copia	1420
MscKan	A1	RRautosomes	ClassI:LTR:Copia	1017
MscKan	A1	RRautosomes	ClassI:LTR:Copia	3152
MscKan	A1	RRautosomes	ClassI:LTR:Copia	5058
MscKan	A1	RRautosomes	ClassI:LTR:Copia	3969
MscKan	A1	RRautosomes	ClassI:LTR:Copia	5050
MscKan	A1	RRautosomes	ClassI:LTR:Copia	3049
MscKan	A1	RRautosomes	ClassI:LTR:Copia	5059
MscKan	A1	RRautosomes	ClassI:LTR:Copia	3726
MscKan	A1	RRautosomes	ClassI:LTR:Copia	889
MscKan	A1	RRautosomes	ClassI:LTR:Copia	365
MscKan	A1	RRautosomes	ClassI:LTR:Ty3	7493
MscKan	A1	RRautosomes	ClassI:LTR:Ty3	3114
MscKan	A1	RRautosomes	ClassI:LTR:Ty3	1047
MscKan	A1	RRautosomes	ClassI:LTR:Ty3	4234
MscKan	A1	RRautosomes	ClassI:LTR:Ty3	7180
MscKan	A1	RRautosomes	ClassI:LTR:Ty3	1574
MscKan	A1	RRautosomes	ClassI:LTR:Ty3	7186
MscKan	A1	RRautosomes	ClassI:LTR:Copia	5060
MscKan	A1	RRautosomes	ClassI:LTR:Copia	3737
MscKan	A1	RRautosomes	ClassI:LTR:Copia	3663
MscKan	A1	RRautosomes	ClassI:LTR:Copia	1052
MscKan	A1	RRautosomes	ClassI:LTR:Copia	1931
MscKan	A1	RRautosomes	ClassI:LTR:Copia	1052
MscKan	A1	RRautosomes	ClassI:LTR:Copia	3609
MscKan	A1	RRautosomes	ClassI:LTR:Copia	343
MscKan	A1	RRautosomes	ClassI:LTR:Copia	2440
MscKan	A1	RRautosomes	ClassI:LTR:Copia	4938
MscKan	A1	RRautosomes	ClassI:LTR:Copia	740
MscKan	A1	RRautosomes	ClassI:LTR:Copia	5421
MscKan	A1	RRautosomes	ClassI:LTR:Ty3	7173
MscKan	A1	RRautosomes	ClassI:LTR:Ty3	4857
MscKan	A1	RRautosomes	ClassI:LTR:Ty3	3376
MscKan	A1	RRautosomes	ClassI:LTR:Ty3	3076
MscKan	A1	RRautosomes	ClassI:LTR:Ty3	3656
MscKan	A1	RRautosomes	ClassI:LTR:Ty3	3836
MscKan	A1	RRautosomes	ClassI:LTR:Ty3	16493
MscKan	A1	RRautosomes	ClassI:LTR:Ty3	237
MscKan	A1	RRautosomes	ClassI:LTR:Copia	366
MscKan	A1	RRautosomes	ClassI:LTR:Copia	157
MscKan	A1	RRautosomes	ClassI:LTR:Copia	7727
MscKan	A1	RRautosomes	ClassI:LTR:Copia	1495
MscKan	A1	RRautosomes	ClassI:LTR:Copia	966
MscKan	A1	RRautosomes	ClassI:LTR:Copia	1360
MscKan	A1	RRautosomes	ClassI:LTR:Copia	3938
MscKan	A1	RRautosomes	ClassI:LTR:Copia	5174
MscKan	A1	RRautosomes	ClassI:LTR:Copia	400
MscKan	A1	RRautosomes	ClassI:LTR:Copia	5075
MscKan	A1	RRautosomes	ClassI:LTR:Copia	7365
MscKan	A1	RRautosomes	ClassI:LTR:Copia	1113
MscKan	A1	RRautosomes	ClassI:LTR:Copia	317
MscKan	A1	RRautosomes	ClassI:LTR:Copia	809
MscKan	A1	RRautosomes	ClassI:LTR:Copia	1328
MscKan	A1	RRautosomes	ClassI:LTR:Copia	5058
MscKan	A1	RRautosomes	ClassI:LTR:Copia	1265
MscKan	A1	RRautosomes	ClassI:LTR:Ty3	3721
MscKan	A1	RRautosomes	ClassI:LTR:Ty3	153
MscKan	A1	RRautosomes	ClassI:LTR:Ty3	705
MscKan	A1	RRautosomes	ClassI:LTR:Ty3	1884
MscKan	A1	RRautosomes	ClassI:LTR:Ty3	1469
MscKan	A1	RRautosomes	ClassI:LTR:Ty3	1573
MscKan	A1	RRautosomes	ClassI:LTR:Ty3	3842
MscKan	A1	RRautosomes	ClassI:LTR:Ty3	1345
MscKan	A1	RRautosomes	ClassI:LTR:Ty3	4782
MscKan	A1	RRautosomes	ClassI:LTR:Ty3	1629
MscKan	A1	RRautosomes	ClassI:LTR:Ty3	957
MscKan	A1	RRautosomes	ClassI:LTR:Copia	5057
MscKan	A1	RRautosomes	ClassI:LTR:Copia	1265
MscKan	A1	RRautosomes	ClassI:LTR:Copia	992
MscKan	A1	RRautosomes	ClassI:LTR:Ty3	4774
MscKan	A1	RRautosomes	ClassI:LTR:Ty3	1629
MscKan	A1	RRautosomes	ClassI:LTR:Ty3	8150
MscKan	A1	RRautosomes	ClassI:LTR:Ty3	2342
MscKan	A1	RRautosomes	ClassI:LTR:Copia	3555
MscKan	A1	RRautosomes	ClassI:LTR:Copia	4879
MscKan	A1	RRautosomes	ClassI:LTR:Copia	1667
MscKan	A1	RRautosomes	ClassI:LTR:Copia	1693
MscKan	A1	RRautosomes	ClassI:LTR:Copia	252
MscKan	A1	RRautosomes	ClassI:LTR:Copia	312
MscKan	A1	RRautosomes	ClassI:LTR:Copia	1832
MscKan	A1	RRautosomes	ClassI:LTR:Ty3	4814
MscKan	A1	RRautosomes	ClassI:LTR:Ty3	238
MscKan	A1	RRautosomes	ClassI:LTR:Ty3	6640
MscKan	A1	RRautosomes	ClassI:LTR:Ty3	7532
MscKan	A1	RRautosomes	ClassI:LTR:Copia	270
MscKan	A1	RRautosomes	ClassI:LTR:Copia	307
MscKan	A1	RRautosomes	ClassI:LTR:Copia	262
MscKan	A1	RRautosomes	ClassI:LTR:Copia	1228
MscKan	A1	RRautosomes	ClassI:LTR:Copia	217
MscKan	A1	RRautosomes	ClassI:LTR:Copia	737
MscKan	A1	RRautosomes	ClassI:LTR:Copia	3813
MscKan	A1	RRautosomes	ClassI:LTR:Copia	104
MscKan	A1	RRautosomes	ClassI:LTR:Copia	4457
MscKan	A1	RRautosomes	ClassI:LTR:Copia	430
MscKan	A1	RRautosomes	ClassI:LTR:Copia	1552
MscKan	A1	RRautosomes	ClassI:LTR:Copia	562
MscKan	A1	RRautosomes	ClassI:LTR:Copia	1323
MscKan	A1	RRautosomes	ClassI:LTR:Copia	321
MscKan	A1	RRautosomes	ClassI:LTR:Copia	1172
MscKan	A1	RRautosomes	ClassI:LTR:Copia	1738
MscKan	A1	RRautosomes	ClassI:LTR:Copia	340
MscKan	A1	RRautosomes	ClassI:LTR:Copia	374
MscKan	A1	RRautosomes	ClassI:LTR:Copia	5408
MscKan	A1	RRautosomes	ClassI:LTR:Copia	1265
MscKan	A1	RRautosomes	ClassI:LTR:Copia	595
MscKan	A1	RRautosomes	ClassI:LTR:Copia	4371
MscKan	A1	RRautosomes	ClassI:LTR:Ty3	4231
MscKan	A1	RRautosomes	ClassI:LTR:Ty3	9993
MscKan	A1	RRautosomes	ClassI:LTR:Ty3	2454
MscKan	A1	RRautosomes	ClassI:LTR:Ty3	1574
MscKan	A1	RRautosomes	ClassI:LTR:Ty3	3650
MscKan	A1	RRautosomes	ClassI:LTR:Copia	5408
MscKan	A1	RRautosomes	ClassI:LTR:Copia	1265
MscKan	A1	RRautosomes	ClassI:LTR:Copia	596
MscKan	A1	RRautosomes	ClassI:LTR:Copia	7476
MscKan	A1	RRautosomes	ClassI:LTR:Copia	5386
MscKan	A1	RRautosomes	ClassI:LTR:Copia	5593
MscKan	A1	RRautosomes	ClassI:LTR:Copia	104
MscKan	A1	RRautosomes	ClassI:LTR:Copia	2108
MscKan	A1	RRautosomes	ClassI:LTR:Copia	5503
MscKan	A1	RRautosomes	ClassI:LTR:Copia	4877
MscKan	A1	RRautosomes	ClassI:LTR:Copia	473
MscKan	A1	RRautosomes	ClassI:LTR:Ty3	1570
MscKan	A1	RRautosomes	ClassI:LTR:Ty3	3647
MscKan	A1	RRautosomes	ClassI:LTR:Ty3	3038
MscKan	A1	RRautosomes	ClassI:LTR:Ty3	1216
MscKan	A1	RRautosomes	ClassI:LTR:Ty3	5171
MscKan	A1	RRautosomes	ClassI:LTR:Ty3	7179
MscKan	A1	RRautosomes	ClassI:LTR:Ty3	4815
MscKan	A1	RRautosomes	ClassI:LTR:Copia	246
MscKan	A1	RRautosomes	ClassI:LTR:Copia	160
MscKan	A1	RRautosomes	ClassI:LTR:Copia	3042
MscKan	A1	RRautosomes	ClassI:LTR:Copia	4695
MscKan	A1	RRautosomes	ClassI:LTR:Copia	1266
MscKan	A1	RRautosomes	ClassI:LTR:Copia	2002
MscKan	A1	RRautosomes	ClassI:LTR:Copia	346
MscKan	A1	RRautosomes	ClassI:LTR:Copia	926
MscKan	A1	RRautosomes	ClassI:LTR:Copia	4945
MscKan	A1	RRautosomes	ClassI:LTR:Copia	1213
MscKan	A1	RRautosomes	ClassI:LTR:Copia	13206
MscKan	A1	RRautosomes	ClassI:LTR:Ty3	4751
MscKan	A1	RRautosomes	ClassI:LTR:Ty3	4375
MscKan	A1	RRautosomes	ClassI:LTR:Ty3	5904
MscKan	A1	RRautosomes	ClassI:LTR:Ty3	4149
MscKan	A1	RRautosomes	ClassI:LTR:Copia	1206
MscKan	A1	RRautosomes	ClassI:LTR:Copia	18263
MscKan	A1	RRautosomes	ClassI:LTR:Copia	5058
MscKan	A1	RRautosomes	ClassI:LTR:Copia	1390
MscKan	A1	RRautosomes	ClassI:LTR:Copia	5076
MscKan	A1	RRautosomes	ClassI:LTR:Copia	16796
MscKan	A1	RRautosomes	ClassI:LTR:Copia	1213
MscKan	A1	RRautosomes	ClassI:LTR:Copia	5386
MscKan	A1	RRautosomes	ClassI:LTR:Copia	12430
MscKan	A1	RRautosomes	ClassI:LTR:Copia	677
MscKan	A1	RRautosomes	ClassI:LTR:Copia	5385
MscKan	A1	RRautosomes	ClassI:LTR:Copia	12437
MscKan	A1	RRautosomes	ClassI:LTR:Copia	5076
MscKan	A1	RRautosomes	ClassI:LTR:Copia	5168
MscKan	A1	RRautosomes	ClassI:LTR:Ty3	3278
MscKan	A1	RRautosomes	ClassI:LTR:Copia	1090
MscKan	A1	RRautosomes	ClassI:LTR:Copia	400
[truncated: 22,898 more rows]
