# Supplementary material for: Dynamics of transposable element accumulation in the non-recombining regions of mating-type chromosomes in anther-smut fungi
Source: Nat Commun. 2023 Sep 14;14:5692. doi: 10.1038/s41467-023-41413-4 (PMC10502011; doi:10.1038/s41467-023-41413-4)
Supplement: Supplementary file 11 — Source Data [file 41467_2023_41413_MOESM11_ESM.zip › Fig_2D_and_SupTab_1.xlsx]

## Sheet: Fig_2D_and_SupTab_1
shortid	comp	feat	perc
MlaSvu	NRR	ClassII:Helitron	3.28555
MlaSvu	NRR	ClassII:TIR	0.247289
MlaSvu	NRR	ClassI:LTR:Copia	1.6293
MlaSvu	NRR	ClassI:LTR:Ty3	2.49677
MlaSvu	PAR	ClassII:Helitron	0.580952
MlaSvu	PAR	ClassII:TIR	0.0632657
MlaSvu	PAR	ClassI:LTR:Copia	1.21078
MlaSvu	PAR	ClassI:LTR:Ty3	0.472419
MlaSvu	RRautosomes	ClassII:Helitron	0.468328
MlaSvu	RRautosomes	ClassII:TIR	0.189964
MlaSvu	RRautosomes	ClassI:LTR:Copia	1.24409
MlaSvu	RRautosomes	ClassI:LTR:Ty3	1.37375
MldSil	NRR	ClassII:Helitron	5.97769
MldSil	NRR	ClassII:TIR	0.693484
MldSil	NRR	ClassI:LTR:Copia	14.8752
MldSil	NRR	ClassI:LTR:Ty3	11.6244
MldSil	PAR	ClassII:Helitron	1.29619
MldSil	PAR	ClassII:TIR	1.42444
MldSil	PAR	ClassI:LTR:Copia	3.66847
MldSil	PAR	ClassI:LTR:Ty3	0.477804
MldSil	RRautosomes	ClassII:Helitron	1.52128
MldSil	RRautosomes	ClassII:TIR	0.362926
MldSil	RRautosomes	ClassI:LTR:Copia	2.83923
MldSil	RRautosomes	ClassI:LTR:Ty3	2.96476
MsaSac	NRR	ClassII:Helitron	4.94161
MsaSac	NRR	ClassII:TIR	1.0749
MsaSac	NRR	ClassI:LTR:Copia	9.4825
MsaSac	NRR	ClassI:LTR:Ty3	4.09666
MsaSac	PAR	ClassII:Helitron	1.42952
MsaSac	PAR	ClassII:TIR	0.428425
MsaSac	PAR	ClassI:LTR:Copia	5.32357
MsaSac	PAR	ClassI:LTR:Ty3	1.04642
MsaSac	RRautosomes	ClassII:Helitron	1.71006
MsaSac	RRautosomes	ClassII:TIR	0.393331
MsaSac	RRautosomes	ClassI:LTR:Copia	5.1676
MsaSac	RRautosomes	ClassI:LTR:Ty3	2.97394
MsaSof	NRR	ClassII:Helitron	2.64502
MsaSof	NRR	ClassII:TIR	0.319809
MsaSof	NRR	ClassI:LTR:Copia	2.10873
MsaSof	NRR	ClassI:LTR:Ty3	1.85638
MsaSof	PAR	ClassII:Helitron	0.649764
MsaSof	PAR	ClassII:TIR	0.29664
MsaSof	PAR	ClassI:LTR:Copia	1.28221
MsaSof	PAR	ClassI:LTR:Ty3	0.948646
MsaSof	RRautosomes	ClassII:Helitron	0.557015
MsaSof	RRautosomes	ClassII:TIR	0.165013
MsaSof	RRautosomes	ClassI:LTR:Copia	4.32037
MsaSof	RRautosomes	ClassI:LTR:Ty3	4.89099
MscKan	NRR	ClassI:LTR:Copia	2.70438
MscKan	NRR	ClassI:LTR:Ty3	4.05526
MscKan	PAR	ClassI:LTR:Copia	0.111055
MscKan	PAR	ClassI:LTR:Ty3	1.85047
MscKan	RRautosomes	ClassI:LTR:Copia	0.784897
MscKan	RRautosomes	ClassI:LTR:Ty3	1.86795
MsdSdi	NRR	ClassII:Helitron	6.71609
MsdSdi	NRR	ClassII:TIR	1.01151
MsdSdi	NRR	ClassI:LTR:Copia	13.6039
MsdSdi	NRR	ClassI:LTR:Ty3	17.0044
MsdSdi	PAR	ClassII:Helitron	1.17047
MsdSdi	PAR	ClassII:TIR	1.33525
MsdSdi	PAR	ClassI:LTR:Copia	6.19068
MsdSdi	PAR	ClassI:LTR:Ty3	5.83558
MsdSdi	RRautosomes	ClassII:Helitron	1.54727
MsdSdi	RRautosomes	ClassII:TIR	0.394449
MsdSdi	RRautosomes	ClassI:LTR:Copia	4.38212
MsdSdi	RRautosomes	ClassI:LTR:Ty3	7.89346
MspMla	NRR	ClassII:Helitron	4.56302
MspMla	NRR	ClassII:TIR	1.44677
MspMla	NRR	ClassI:LTR:Copia	2.23085
MspMla	NRR	ClassI:LTR:Ty3	1.45121
MspMla	PAR	ClassII:Helitron	0.903944
MspMla	PAR	ClassII:TIR	1.12888
MspMla	PAR	ClassI:LTR:Copia	3.60004
MspMla	PAR	ClassI:LTR:Ty3	1.59498
MspMla	RRautosomes	ClassII:Helitron	0.501969
MspMla	RRautosomes	ClassII:TIR	0.285013
MspMla	RRautosomes	ClassI:LTR:Copia	1.20432
MspMla	RRautosomes	ClassI:LTR:Ty3	0.854462
MspSpr	NRR	ClassII:Helitron	8.58577
MspSpr	NRR	ClassII:TIR	0.86304
MspSpr	NRR	ClassI:LTR:Copia	11.0564
MspSpr	NRR	ClassI:LTR:Ty3	11.8226
MspSpr	PAR	ClassII:Helitron	1.31825
MspSpr	PAR	ClassII:TIR	0.782978
MspSpr	PAR	ClassI:LTR:Copia	2.11106
MspSpr	PAR	ClassI:LTR:Ty3	2.38554
MspSpr	RRautosomes	ClassII:Helitron	0.968465
MspSpr	RRautosomes	ClassII:TIR	0.0953966
MspSpr	RRautosomes	ClassI:LTR:Copia	1.55779
MspSpr	RRautosomes	ClassI:LTR:Ty3	1.81586
MspSra	NRR	ClassII:Helitron	15.6181
MspSra	NRR	ClassII:TIR	1.38346
MspSra	NRR	ClassI:LTR:Copia	13.2527
MspSra	NRR	ClassI:LTR:Ty3	9.90577
MspSra	PAR	ClassII:Helitron	4.66077
MspSra	PAR	ClassII:TIR	0.558219
MspSra	PAR	ClassI:LTR:Copia	2.60087
MspSra	PAR	ClassI:LTR:Ty3	0
MspSra	RRautosomes	ClassII:Helitron	3.30063
MspSra	RRautosomes	ClassII:TIR	0.400362
MspSra	RRautosomes	ClassI:LTR:Copia	3.2403
MspSra	RRautosomes	ClassI:LTR:Ty3	3.06579
MspSsc	NRR	ClassII:Helitron	4.08392
MspSsc	NRR	ClassII:TIR	0.927586
MspSsc	NRR	ClassI:LTR:Copia	19.5523
MspSsc	NRR	ClassI:LTR:Ty3	13.6056
MspSsc	PAR	ClassII:Helitron	0.258104
MspSsc	PAR	ClassII:TIR	0.714478
MspSsc	PAR	ClassI:LTR:Copia	4.34116
MspSsc	PAR	ClassI:LTR:Ty3	7.79132
MspSsc	RRautosomes	ClassII:Helitron	0.56278
MspSsc	RRautosomes	ClassII:TIR	0.162357
MspSsc	RRautosomes	ClassI:LTR:Copia	3.90841
MspSsc	RRautosomes	ClassI:LTR:Ty3	6.56943
MviLyf	NRR	ClassII:Helitron	9.27792
MviLyf	NRR	ClassII:TIR	0.993872
MviLyf	NRR	ClassI:LTR:Copia	10.6632
MviLyf	NRR	ClassI:LTR:Ty3	15.1329
MviLyf	PAR	ClassII:Helitron	2.09776
MviLyf	PAR	ClassII:TIR	2.9109
MviLyf	PAR	ClassI:LTR:Copia	5.7462
MviLyf	PAR	ClassI:LTR:Ty3	1.56949
MviLyf	RRautosomes	ClassII:Helitron	1.11501
MviLyf	RRautosomes	ClassII:TIR	1.06929
MviLyf	RRautosomes	ClassI:LTR:Copia	8.1449
MviLyf	RRautosomes	ClassI:LTR:Ty3	7.9129
MviSco	NRR	ClassII:Helitron	7.51277
MviSco	NRR	ClassII:TIR	1.09104
MviSco	NRR	ClassI:LTR:Copia	16.0128
MviSco	NRR	ClassI:LTR:Ty3	9.23584
MviSco	PAR	ClassII:Helitron	4.08892
MviSco	PAR	ClassII:TIR	0.760493
MviSco	PAR	ClassI:LTR:Copia	4.29423
MviSco	PAR	ClassI:LTR:Ty3	4.28368
MviSco	RRautosomes	ClassII:Helitron	1.11686
MviSco	RRautosomes	ClassII:TIR	0.206541
MviSco	RRautosomes	ClassI:LTR:Copia	5.84201
MviSco	RRautosomes	ClassI:LTR:Ty3	7.6869
MviSic	NRR	ClassII:Helitron	5.24505
MviSic	NRR	ClassII:TIR	2.04093
MviSic	NRR	ClassI:LTR:Copia	11.2641
MviSic	NRR	ClassI:LTR:Ty3	7.21761
MviSic	PAR	ClassII:Helitron	1.72755
MviSic	PAR	ClassII:TIR	0
MviSic	PAR	ClassI:LTR:Copia	0.0835576
MviSic	PAR	ClassI:LTR:Ty3	1.20114
MviSic	RRautosomes	ClassII:Helitron	0.692969
MviSic	RRautosomes	ClassII:TIR	0.15608
MviSic	RRautosomes	ClassI:LTR:Copia	2.9674
MviSic	RRautosomes	ClassI:LTR:Ty3	2.60354
MviSpa	NRR	ClassII:Helitron	5.25698
MviSpa	NRR	ClassII:TIR	3.61648
MviSpa	NRR	ClassI:LTR:Copia	14.8843
MviSpa	NRR	ClassI:LTR:Ty3	14.1294
MviSpa	PAR	ClassII:Helitron	1.06779
MviSpa	PAR	ClassII:TIR	1.74412
MviSpa	PAR	ClassI:LTR:Copia	3.62419
MviSpa	PAR	ClassI:LTR:Ty3	2.5868
MviSpa	RRautosomes	ClassII:Helitron	1.04244
MviSpa	RRautosomes	ClassII:TIR	0.503138
MviSpa	RRautosomes	ClassI:LTR:Copia	3.45681
MviSpa	RRautosomes	ClassI:LTR:Ty3	2.31576
MviSta	NRR	ClassII:Helitron	7.73747
MviSta	NRR	ClassII:TIR	2.18697
MviSta	NRR	ClassI:LTR:Copia	6.15684
MviSta	NRR	ClassI:LTR:Ty3	3.96436
MviSta	PAR	ClassII:Helitron	1.01655
MviSta	PAR	ClassII:TIR	0
MviSta	PAR	ClassI:LTR:Copia	0.515845
MviSta	PAR	ClassI:LTR:Ty3	0
MviSta	RRautosomes	ClassII:Helitron	0.524538
MviSta	RRautosomes	ClassII:TIR	0.201486
MviSta	RRautosomes	ClassI:LTR:Copia	2.02871
MviSta	RRautosomes	ClassI:LTR:Ty3	1.23508
