# Supplementary material for: Dynamics of transposable element accumulation in the non-recombining regions of mating-type chromosomes in anther-smut fungi
Source: Nat Commun. 2023 Sep 14;14:5692. doi: 10.1038/s41467-023-41413-4 (PMC10502011; doi:10.1038/s41467-023-41413-4)
Supplement: Supplementary file 11 — Source Data [file 41467_2023_41413_MOESM11_ESM.zip › Fig_3_area.xlsx]

## Sheet: Fig_3_area
contig	start	end	feat
MvSl-1064-A1-R4_A1	177416	3215913	NRR
MvSl-1064-A2-R4_A2	177367	3855653	NRR
MvSl-1064-A1-R4_A1	2207568	2500696	centromere
MvSl-1064-A2-R4_A2	2890434	3021947	centromere
MvSl-1064-A2-R4_MC01	2851000	3117000	centromere
MvSl-1064-A1-R4_MC01	2851	3104	centromere
MvSl-1064-A1-R4_MC01	3063	3063	contig_junction
