# Supplementary material for: Dynamics of transposable element accumulation in the non-recombining regions of mating-type chromosomes in anther-smut fungi
Source: Nat Commun. 2023 Sep 14;14:5692. doi: 10.1038/s41467-023-41413-4 (PMC10502011; doi:10.1038/s41467-023-41413-4)
Supplement: Supplementary file 11 — Source Data [file 41467_2023_41413_MOESM11_ESM.zip › Fig_3_density.xlsx]

## Sheet: Fig_3_density
Contig	start	end	gene	TE	RIPratioCorr
MvSl-1064-A1-R4_A1	0	1	0.452	0	-0.329091
MvSl-1064-A1-R4_A1	1	2	0.293	0.138	0.452363
MvSl-1064-A1-R4_A1	2	3	0	0.359	-0.212729
MvSl-1064-A1-R4_A1	3	4	0	0.925	-0.168908
MvSl-1064-A1-R4_A1	4	5	0	0.558	0.0263158
MvSl-1064-A1-R4_A1	5	6	0	1	-0.456463
MvSl-1064-A1-R4_A1	6	7	0	0.913	0.0386676
MvSl-1064-A1-R4_A1	7	8	0.217	0	0.262513
MvSl-1064-A1-R4_A1	8	9	1	0	-0.289641
MvSl-1064-A1-R4_A1	9	10	0.967	0	0.61039
MvSl-1064-A1-R4_A1	10	11	0.703	0	1.3913
MvSl-1064-A1-R4_A1	11	12	0.702	0	0.183215
MvSl-1064-A1-R4_A1	12	13	0.757	0	0.389328
MvSl-1064-A1-R4_A1	13	14	0.222	0	0.370968
MvSl-1064-A1-R4_A1	14	15	1	0	-0.161269
MvSl-1064-A1-R4_A1	15	16	1	0	0.309707
MvSl-1064-A1-R4_A1	16	17	1	0	-0.347079
MvSl-1064-A1-R4_A1	17	18	0.557	0	0.191851
MvSl-1064-A1-R4_A1	18	19	1	0	-0.224363
MvSl-1064-A1-R4_A1	19	20	0.664	0	-0.257839
MvSl-1064-A1-R4_A1	20	21	0	0	-0.23753
MvSl-1064-A1-R4_A1	21	22	0.744	0	-0.183689
MvSl-1064-A1-R4_A1	22	23	0.638	0	0.230861
MvSl-1064-A1-R4_A1	23	24	0.935	0	-0.220126
MvSl-1064-A1-R4_A1	24	25	0.689	0	-0.671191
MvSl-1064-A1-R4_A1	25	26	0.677	0	-0.173182
MvSl-1064-A1-R4_A1	26	27	0.17	0	-0.0907372
MvSl-1064-A1-R4_A1	27	28	0.328	0	-0.277835
MvSl-1064-A1-R4_A1	28	29	1	0	0.0312576
MvSl-1064-A1-R4_A1	29	30	0.826	0	-0.165527
MvSl-1064-A1-R4_A1	30	31	0	0.508	-0.0339181
MvSl-1064-A1-R4_A1	31	32	0.804	0.029	0.04
MvSl-1064-A1-R4_A1	32	33	0.882	0	-0.249817
MvSl-1064-A1-R4_A1	33	34	0	0	0.132075
MvSl-1064-A1-R4_A1	34	35	0.838	0	-0.045122
MvSl-1064-A1-R4_A1	35	36	1	0	-0.0392465
MvSl-1064-A1-R4_A1	36	37	0.492	0	-0.58309
MvSl-1064-A1-R4_A1	37	38	0.039	0.589	0.0820896
MvSl-1064-A1-R4_A1	38	39	1	0	-0.136329
MvSl-1064-A1-R4_A1	39	40	0.551	0	-0.150641
MvSl-1064-A1-R4_A1	40	41	0.471	0.08	-0.221684
MvSl-1064-A1-R4_A1	41	42	0	1	-0.10033
MvSl-1064-A1-R4_A1	42	43	0	0.838	-0.415584
MvSl-1064-A1-R4_A1	43	44	0	0.608	0.224691
MvSl-1064-A1-R4_A1	44	45	0.33	0.651	0.293103
MvSl-1064-A1-R4_A1	45	46	0.575	0	-0.542816
MvSl-1064-A1-R4_A1	46	47	0.412	0	-0.221378
MvSl-1064-A1-R4_A1	47	48	1	0	-0.471429
MvSl-1064-A1-R4_A1	48	49	0.824	0.051	-0.0570388
MvSl-1064-A1-R4_A1	49	50	0	0.352	0.0703463
MvSl-1064-A1-R4_A1	50	51	0	0.337	-0.173486
MvSl-1064-A1-R4_A1	51	52	0	0	-0.137681
MvSl-1064-A1-R4_A1	52	53	0	0	-0.349043
MvSl-1064-A1-R4_A1	53	54	0	0.368	0.299285
MvSl-1064-A1-R4_A1	54	55	0	0.67	0.0705645
MvSl-1064-A1-R4_A1	55	56	0	0.57	-0.0206131
MvSl-1064-A1-R4_A1	56	57	0.235	0	-0.0852403
MvSl-1064-A1-R4_A1	57	58	0.706	0	0.150982
MvSl-1064-A1-R4_A1	58	59	0	0.238	0.106942
MvSl-1064-A1-R4_A1	59	60	0.673	0	0.0913764
MvSl-1064-A1-R4_A1	60	61	0.547	0	-0.0563725
MvSl-1064-A1-R4_A1	61	62	0.664	0	0.523514
MvSl-1064-A1-R4_A1	62	63	1	0	-0.427036
MvSl-1064-A1-R4_A1	63	64	0.664	0	-0.00492611
MvSl-1064-A1-R4_A1	64	65	1	0	0.412987
MvSl-1064-A1-R4_A1	65	66	1	0	0.0912162
MvSl-1064-A1-R4_A1	66	67	0.64	0	-0.421053
MvSl-1064-A1-R4_A1	67	68	0.505	0	0.683862
MvSl-1064-A1-R4_A1	68	69	0.428	0	-0.0307452
MvSl-1064-A1-R4_A1	69	70	1	0	-0.207038
MvSl-1064-A1-R4_A1	70	71	0.18	0	-0.232014
MvSl-1064-A1-R4_A1	71	72	0.592	0	0.360782
MvSl-1064-A1-R4_A1	72	73	0.88	0	0.841991
MvSl-1064-A1-R4_A1	73	74	0.917	0	-0.301769
MvSl-1064-A1-R4_A1	74	75	1	0	0.519364
MvSl-1064-A1-R4_A1	75	76	0.674	0	-0.114286
MvSl-1064-A1-R4_A1	76	77	0	0	-0.334021
MvSl-1064-A1-R4_A1	77	78	0.701	0	-0.182237
MvSl-1064-A1-R4_A1	78	79	0.423	0	-0.317073
MvSl-1064-A1-R4_A1	79	80	0.658	0	-0.369447
MvSl-1064-A1-R4_A1	80	81	1	0	-0.174661
MvSl-1064-A1-R4_A1	81	82	1	0	-0.0168539
MvSl-1064-A1-R4_A1	82	83	0.82	0	-0.275141
MvSl-1064-A1-R4_A1	83	84	1	0	0.303421
MvSl-1064-A1-R4_A1	84	85	0.593	0	0.0269324
MvSl-1064-A1-R4_A1	85	86	0.264	0.261	-0.178744
MvSl-1064-A1-R4_A1	86	87	0.637	0	0.505
MvSl-1064-A1-R4_A1	87	88	0.92	0	-0.384921
MvSl-1064-A1-R4_A1	88	89	0	0	-0.170252
MvSl-1064-A1-R4_A1	89	90	0.887	0	0.180723
MvSl-1064-A1-R4_A1	90	91	0.801	0	0.151515
MvSl-1064-A1-R4_A1	91	92	0.903	0	-0.409105
MvSl-1064-A1-R4_A1	92	93	0.614	0	0.788889
MvSl-1064-A1-R4_A1	93	94	0.655	0	-0.474594
MvSl-1064-A1-R4_A1	94	95	0.752	0	-0.122921
MvSl-1064-A1-R4_A1	95	96	0.819	0	-0.516765
MvSl-1064-A1-R4_A1	96	97	0.514	0	-0.110959
MvSl-1064-A1-R4_A1	97	98	1	0	-0.246561
MvSl-1064-A1-R4_A1	98	99	1	0	0.239793
MvSl-1064-A1-R4_A1	99	100	0.661	0	-0.328744
MvSl-1064-A1-R4_A1	100	101	0	0	0.537002
MvSl-1064-A1-R4_A1	101	102	0.676	0	-0.476253
MvSl-1064-A1-R4_A1	102	103	1	0	0.355152
MvSl-1064-A1-R4_A1	103	104	1	0	0.429402
MvSl-1064-A1-R4_A1	104	105	1	0	0.561866
MvSl-1064-A1-R4_A1	105	106	1	0	0.162704
MvSl-1064-A1-R4_A1	106	107	0.549	0	0.104651
MvSl-1064-A1-R4_A1	107	108	0.89	0	-0.237647
MvSl-1064-A1-R4_A1	108	109	0.41	0	0.228184
MvSl-1064-A1-R4_A1	109	110	0	0	-0.412505
MvSl-1064-A1-R4_A1	110	111	0	0.075	-0.362361
MvSl-1064-A1-R4_A1	111	112	0.88	0.03	-0.340215
MvSl-1064-A1-R4_A1	112	113	0.733	0	-0.347934
MvSl-1064-A1-R4_A1	113	114	0.354	0	-0.174675
MvSl-1064-A1-R4_A1	114	115	1	0	0.00864198
MvSl-1064-A1-R4_A1	115	116	0.735	0	-0.00961538
MvSl-1064-A1-R4_A1	116	117	1	0	0.042524
MvSl-1064-A1-R4_A1	117	118	0.044	0	-0.508176
MvSl-1064-A1-R4_A1	118	119	0.014	0	0.347854
MvSl-1064-A1-R4_A1	119	120	1	0	-0.0022409
MvSl-1064-A1-R4_A1	120	121	1	0	-0.124089
MvSl-1064-A1-R4_A1	121	122	0.572	0	-0.107692
MvSl-1064-A1-R4_A1	122	123	0.035	0	-0.360478
MvSl-1064-A1-R4_A1	123	124	0.271	0	-0.116625
MvSl-1064-A1-R4_A1	124	125	0.212	0	-0.31411
MvSl-1064-A1-R4_A1	125	126	0.919	0	-0.136752
MvSl-1064-A1-R4_A1	126	127	0.633	0	-0.188216
MvSl-1064-A1-R4_A1	127	128	0	0	-0.232194
MvSl-1064-A1-R4_A1	128	129	0.689	0	0.641791
MvSl-1064-A1-R4_A1	129	130	0.271	0	-0.13253
MvSl-1064-A1-R4_A1	130	131	0.946	0	-0.541981
MvSl-1064-A1-R4_A1	131	132	1	0	-0.297368
MvSl-1064-A1-R4_A1	132	133	0.843	0	0.292374
MvSl-1064-A1-R4_A1	133	134	0.763	0	0.45377
MvSl-1064-A1-R4_A1	134	135	0.512	0	-0.353608
MvSl-1064-A1-R4_A1	135	136	0.332	0	-0.187848
MvSl-1064-A1-R4_A1	136	137	0.821	0	-0.255157
MvSl-1064-A1-R4_A1	137	138	0.495	0	0.4625
MvSl-1064-A1-R4_A1	138	139	1	0	-0.389474
MvSl-1064-A1-R4_A1	139	140	1	0	0.147929
MvSl-1064-A1-R4_A1	140	141	0.273	0	-0.466954
MvSl-1064-A1-R4_A1	141	142	0.7	0	-0.0387538
MvSl-1064-A1-R4_A1	142	143	0.589	0	-0.00724095
MvSl-1064-A1-R4_A1	143	144	1	0	0.787728
MvSl-1064-A1-R4_A1	144	145	0.606	0	-0.29704
MvSl-1064-A1-R4_A1	145	146	0.665	0	-0.134163
MvSl-1064-A1-R4_A1	146	147	0.902	0	0.116484
MvSl-1064-A1-R4_A1	147	148	0	0	-0.411786
MvSl-1064-A1-R4_A1	148	149	0	0	-0.314486
MvSl-1064-A1-R4_A1	149	150	0.78	0	0.333869
MvSl-1064-A1-R4_A1	150	151	1	0	0.111888
MvSl-1064-A1-R4_A1	151	152	1	0	-0.527144
MvSl-1064-A1-R4_A1	152	153	1	0	-0.448964
MvSl-1064-A1-R4_A1	153	154	0.705	0	-0.243384
MvSl-1064-A1-R4_A1	154	155	0.651	0	0.0365025
MvSl-1064-A1-R4_A1	155	156	1	0	-0.331056
MvSl-1064-A1-R4_A1	156	157	1	0	-0.182915
MvSl-1064-A1-R4_A1	157	158	0.189	0	-0.0494624
MvSl-1064-A1-R4_A1	158	159	0.578	0	-0.202778
MvSl-1064-A1-R4_A1	159	160	1	0	-0.282946
MvSl-1064-A1-R4_A1	160	161	0.681	0	-0.123457
MvSl-1064-A1-R4_A1	161	162	1	0	0.139241
MvSl-1064-A1-R4_A1	162	163	1	0	-0.228758
MvSl-1064-A1-R4_A1	163	164	0.05	0	-0.192089
MvSl-1064-A1-R4_A1	164	165	0	0	-0.23608
MvSl-1064-A1-R4_A1	165	166	0.671	0	-0.4
MvSl-1064-A1-R4_A1	166	167	0.779	0	-0.233761
MvSl-1064-A1-R4_A1	167	168	0.158	0	-0.403029
MvSl-1064-A1-R4_A1	168	169	1	0	-0.191776
MvSl-1064-A1-R4_A1	169	170	1	0	-0.200613
MvSl-1064-A1-R4_A1	170	171	0.926	0	-0.364449
MvSl-1064-A1-R4_A1	171	172	0.303	0	0.0859173
MvSl-1064-A1-R4_A1	172	173	1	0	0.0641026
MvSl-1064-A1-R4_A1	173	174	0.731	0	0.294794
MvSl-1064-A1-R4_A1	174	175	1	0	-0.137466
MvSl-1064-A1-R4_A1	175	176	1	0	0.224888
MvSl-1064-A1-R4_A1	176	177	0.567	0	-0.202114
MvSl-1064-A1-R4_A1	177	178	0.583	0	-0.295
MvSl-1064-A1-R4_A1	178	179	0.892	0	-0.233516
MvSl-1064-A1-R4_A1	179	180	0.461	0	0.708458
MvSl-1064-A1-R4_A1	180	181	0.284	0	-0.186663
MvSl-1064-A1-R4_A1	181	182	1	0	0.550448
MvSl-1064-A1-R4_A1	182	183	1	0	0.307631
MvSl-1064-A1-R4_A1	183	184	1	0	0.024359
MvSl-1064-A1-R4_A1	184	185	1	0	-0.329114
MvSl-1064-A1-R4_A1	185	186	0.718	0	0.0448143
MvSl-1064-A1-R4_A1	186	187	0.731	0	-0.0449775
MvSl-1064-A1-R4_A1	187	188	0.325	0.167	0.031764
MvSl-1064-A1-R4_A1	188	189	1	0	-0.348404
MvSl-1064-A1-R4_A1	189	190	0.629	0	-0.175
MvSl-1064-A1-R4_A1	190	191	0.522	0.147	-0.0557594
MvSl-1064-A1-R4_A1	191	192	1	0	-0.351607
MvSl-1064-A1-R4_A1	192	193	0.656	0.13	0.00673401
MvSl-1064-A1-R4_A1	193	194	0.058	0.48	0.510169
MvSl-1064-A1-R4_A1	194	195	0.704	0.183	0.464497
MvSl-1064-A1-R4_A1	195	196	1	0	-0.256159
MvSl-1064-A1-R4_A1	196	197	0.672	0.281	0.20034
MvSl-1064-A1-R4_A1	197	198	0	1	-0.383977
MvSl-1064-A1-R4_A1	198	199	0	1	-0.177741
MvSl-1064-A1-R4_A1	199	200	0	1	0.187888
MvSl-1064-A1-R4_A1	200	201	0	1	-0.196921
MvSl-1064-A1-R4_A1	201	202	0	1	-0.229947
MvSl-1064-A1-R4_A1	202	203	0	1	-0.211877
MvSl-1064-A1-R4_A1	203	204	0	1	0.188089
MvSl-1064-A1-R4_A1	204	205	0	1	0.331719
MvSl-1064-A1-R4_A1	205	206	0	1	-0.352034
MvSl-1064-A1-R4_A1	206	207	0.421	0.312	-0.121562
MvSl-1064-A1-R4_A1	207	208	0.529	0.128	0.213286
MvSl-1064-A1-R4_A1	208	209	0.205	0.253	0.166667
MvSl-1064-A1-R4_A1	209	210	0.308	0.092	-0.075188
MvSl-1064-A1-R4_A1	210	211	0.351	0	-0.0504348
MvSl-1064-A1-R4_A1	211	212	0.707	0.153	-0.110159
MvSl-1064-A1-R4_A1	212	213	0.912	0	-0.141514
MvSl-1064-A1-R4_A1	213	214	0.361	0.628	-0.121622
MvSl-1064-A1-R4_A1	214	215	0	0.481	-0.075188
MvSl-1064-A1-R4_A1	215	216	0.887	0	-0.0557229
MvSl-1064-A1-R4_A1	216	217	0.89	0	-0.486352
MvSl-1064-A1-R4_A1	217	218	0	0	0.445946
MvSl-1064-A1-R4_A1	218	219	0	0.912	-0.196536
MvSl-1064-A1-R4_A1	219	220	0	1	0.420682
MvSl-1064-A1-R4_A1	220	221	0	1	-0.11209
MvSl-1064-A1-R4_A1	221	222	0	1	-0.428793
MvSl-1064-A1-R4_A1	222	223	0	0.933	-0.0963693
MvSl-1064-A1-R4_A1	223	224	0.25	0	-0.179536
MvSl-1064-A1-R4_A1	224	225	0	0.323	-0.0782343
MvSl-1064-A1-R4_A1	225	226	0	0.3	-0.190225
MvSl-1064-A1-R4_A1	226	227	0.131	0	-0.202013
MvSl-1064-A1-R4_A1	227	228	1	0	-0.167208
MvSl-1064-A1-R4_A1	228	229	1	0	-0.35792
MvSl-1064-A1-R4_A1	229	230	0.344	0	0.245181
MvSl-1064-A1-R4_A1	230	231	0	0.866	-0.0606707
MvSl-1064-A1-R4_A1	231	232	0.462	0.237	0.204128
MvSl-1064-A1-R4_A1	232	233	1	0	0.107279
MvSl-1064-A1-R4_A1	233	234	0.324	0	-0.0939759
MvSl-1064-A1-R4_A1	234	235	0.582	0.127	-0.00813008
MvSl-1064-A1-R4_A1	235	236	1	0	-0.338195
MvSl-1064-A1-R4_A1	236	237	0.731	0	0.184615
MvSl-1064-A1-R4_A1	237	238	0	0	0.130878
MvSl-1064-A1-R4_A1	238	239	0.151	0	-0.367949
MvSl-1064-A1-R4_A1	239	240	0.857	0	0.0304904
MvSl-1064-A1-R4_A1	240	241	0.624	0	0.036
MvSl-1064-A1-R4_A1	241	242	1	0	-0.326473
MvSl-1064-A1-R4_A1	242	243	1	0	-0.352333
MvSl-1064-A1-R4_A1	243	244	0.364	0	-0.334304
MvSl-1064-A1-R4_A1	244	245	0.195	0	-0.169118
MvSl-1064-A1-R4_A1	245	246	0.498	0	-0.0658667
MvSl-1064-A1-R4_A1	246	247	0.121	0	-0.280303
MvSl-1064-A1-R4_A1	247	248	0	0	-0.193101
MvSl-1064-A1-R4_A1	248	249	0.084	0	0.252747
MvSl-1064-A1-R4_A1	249	250	1	0	-0.49191
MvSl-1064-A1-R4_A1	250	251	1	0	-0.197778
MvSl-1064-A1-R4_A1	251	252	0.783	0	-0.579201
MvSl-1064-A1-R4_A1	252	253	0	0	0.248524
MvSl-1064-A1-R4_A1	253	254	0	0.445	0.347555
MvSl-1064-A1-R4_A1	254	255	0	0.67	-0.576908
MvSl-1064-A1-R4_A1	255	256	0	0.162	-0.141323
MvSl-1064-A1-R4_A1	256	257	0	0	-0.127273
MvSl-1064-A1-R4_A1	257	258	0	0	-0.371578
MvSl-1064-A1-R4_A1	258	259	0.578	0	-0.0224404
MvSl-1064-A1-R4_A1	259	260	0.176	0.15	0.607713
MvSl-1064-A1-R4_A1	260	261	0	1	-0.329065
MvSl-1064-A1-R4_A1	261	262	0	1	-0.309785
MvSl-1064-A1-R4_A1	262	263	0	0.991	-0.453704
MvSl-1064-A1-R4_A1	263	264	0	1	-0.41847
MvSl-1064-A1-R4_A1	264	265	0	1	-0.238919
MvSl-1064-A1-R4_A1	265	266	0	1	0.222222
MvSl-1064-A1-R4_A1	266	267	0	1	0.453759
MvSl-1064-A1-R4_A1	267	268	0.115	0.474	0.254118
MvSl-1064-A1-R4_A1	268	269	0.632	0.121	0.192308
MvSl-1064-A1-R4_A1	269	270	0	0.685	0.103143
MvSl-1064-A1-R4_A1	270	271	0.821	0	0.224691
MvSl-1064-A1-R4_A1	271	272	0.168	0.431	0.0953947
MvSl-1064-A1-R4_A1	272	273	0.739	0.084	-0.0510544
MvSl-1064-A1-R4_A1	273	274	1	0	-0.0910891
MvSl-1064-A1-R4_A1	274	275	0.744	0	-0.0813892
MvSl-1064-A1-R4_A1	275	276	0.079	0.54	0.140893
MvSl-1064-A1-R4_A1	276	277	0	0	0.0644258
MvSl-1064-A1-R4_A1	277	278	0	0.914	0.148021
MvSl-1064-A1-R4_A1	278	279	0	1	-0.0373098
MvSl-1064-A1-R4_A1	279	280	0	1	0
MvSl-1064-A1-R4_A1	280	281	0	1	-0.257008
MvSl-1064-A1-R4_A1	281	282	0	0.766	-0.269845
MvSl-1064-A1-R4_A1	282	283	0.626	0	0.57265
MvSl-1064-A1-R4_A1	283	284	0.117	0.822	0.073
MvSl-1064-A1-R4_A1	284	285	0	1	-0.151383
MvSl-1064-A1-R4_A1	285	286	0.157	0.656	0.0905263
MvSl-1064-A1-R4_A1	286	287	0.896	0	-0.0429733
MvSl-1064-A1-R4_A1	287	288	0.191	0	0.562032
MvSl-1064-A1-R4_A1	288	289	0.209	0	0.0961538
MvSl-1064-A1-R4_A1	289	290	0	0.758	-0.1
MvSl-1064-A1-R4_A1	290	291	0	0.993	-0.379426
MvSl-1064-A1-R4_A1	291	292	0	1	-0.256275
MvSl-1064-A1-R4_A1	292	293	0.086	0.52	0.292623
MvSl-1064-A1-R4_A1	293	294	0.328	0.455	0.954167
MvSl-1064-A1-R4_A1	294	295	0	0.118	0.664348
MvSl-1064-A1-R4_A1	295	296	0	0.294	0.0646529
MvSl-1064-A1-R4_A1	296	297	0	1	-0.221154
MvSl-1064-A1-R4_A1	297	298	0	1	0.149903
MvSl-1064-A1-R4_A1	298	299	0.335	0.455	0.132969
MvSl-1064-A1-R4_A1	299	300	0	0.043	-0.119207
MvSl-1064-A1-R4_A1	300	301	0	1	-0.123905
MvSl-1064-A1-R4_A1	301	302	0	1	-0.124518
MvSl-1064-A1-R4_A1	302	303	0	0.786	0.207477
MvSl-1064-A1-R4_A1	303	304	0	1	0.609033
MvSl-1064-A1-R4_A1	304	305	0	1	-0.025
MvSl-1064-A1-R4_A1	305	306	0	0.974	1.78226
MvSl-1064-A1-R4_A1	306	307	0	1	1.24704
MvSl-1064-A1-R4_A1	307	308	0	1	0.111583
MvSl-1064-A1-R4_A1	308	309	0	0.747	0.551754
MvSl-1064-A1-R4_A1	309	310	0.67	0.106	0.257479
MvSl-1064-A1-R4_A1	310	311	0.429	0.186	0.588235
MvSl-1064-A1-R4_A1	311	312	0	0.798	0.451299
MvSl-1064-A1-R4_A1	312	313	0	1	0.387952
MvSl-1064-A1-R4_A1	313	314	0	0.884	-0.349043
MvSl-1064-A1-R4_A1	314	315	0	0.973	-0.513722
MvSl-1064-A1-R4_A1	315	316	0	1	0.212766
MvSl-1064-A1-R4_A1	316	317	0	1	-0.0617284
MvSl-1064-A1-R4_A1	317	318	0	0.501	1.2534
MvSl-1064-A1-R4_A1	318	319	0.997	0	0.310476
MvSl-1064-A1-R4_A1	319	320	0.379	0.117	-0.0981705
MvSl-1064-A1-R4_A1	320	321	0.757	0.037	0.269663
MvSl-1064-A1-R4_A1	321	322	0.598	0.263	-0.202203
MvSl-1064-A1-R4_A1	322	323	0.69	0.001	0.288462
MvSl-1064-A1-R4_A1	323	324	0	0.858	0.151685
MvSl-1064-A1-R4_A1	324	325	0	1	-0.334783
MvSl-1064-A1-R4_A1	325	326	0.246	0.358	0.118478
MvSl-1064-A1-R4_A1	326	327	1	0	-0.0597464
MvSl-1064-A1-R4_A1	327	328	1	0	0.11516
MvSl-1064-A1-R4_A1	328	329	0.502	0.414	-0.448485
MvSl-1064-A1-R4_A1	329	330	0	0.735	0.223077
MvSl-1064-A1-R4_A1	330	331	0.266	0.15	0.436053
MvSl-1064-A1-R4_A1	331	332	0.429	0.211	-0.221629
MvSl-1064-A1-R4_A1	332	333	1	0	0.598997
MvSl-1064-A1-R4_A1	333	334	0.481	0	0.103774
MvSl-1064-A1-R4_A1	334	335	0.544	0.109	0.17284
MvSl-1064-A1-R4_A1	335	336	1	0	-0.396825
MvSl-1064-A1-R4_A1	336	337	0.536	0.104	0.846847
MvSl-1064-A1-R4_A1	337	338	0.185	0.134	0.0488372
MvSl-1064-A1-R4_A1	338	339	1	0	-0.406492
MvSl-1064-A1-R4_A1	339	340	1	0	-0.0861356
MvSl-1064-A1-R4_A1	340	341	1	0	-0.431972
MvSl-1064-A1-R4_A1	341	342	1	0	-0.293177
MvSl-1064-A1-R4_A1	342	343	0.928	0	0.0731707
MvSl-1064-A1-R4_A1	343	344	0.542	0	-0.015625
MvSl-1064-A1-R4_A1	344	345	1	0	-0.207657
MvSl-1064-A1-R4_A1	345	346	0.785	0	-0.0015015
MvSl-1064-A1-R4_A1	346	347	0.946	0	-0.187692
MvSl-1064-A1-R4_A1	347	348	1	0	-0.0357143
MvSl-1064-A1-R4_A1	348	349	0.415	0.226	-0.381119
MvSl-1064-A1-R4_A1	349	350	0.941	0.055	-0.082381
MvSl-1064-A1-R4_A1	350	351	0.802	0	0.0482375
MvSl-1064-A1-R4_A1	351	352	0.507	0	-0.157407
MvSl-1064-A1-R4_A1	352	353	1	0	-0.314286
MvSl-1064-A1-R4_A1	353	354	0.612	0	-0.0335651
MvSl-1064-A1-R4_A1	354	355	0.66	0.101	-0.375439
MvSl-1064-A1-R4_A1	355	356	0.511	0	-0.197558
MvSl-1064-A1-R4_A1	356	357	0.624	0.091	-0.128582
MvSl-1064-A1-R4_A1	357	358	0.063	0.536	-0.461585
MvSl-1064-A1-R4_A1	358	359	1	0	-0.340056
MvSl-1064-A1-R4_A1	359	360	1	0	-0.0767857
MvSl-1064-A1-R4_A1	360	361	1	0	-0.122666
MvSl-1064-A1-R4_A1	361	362	0.103	0.441	0.0711051
MvSl-1064-A1-R4_A1	362	363	0	0	0.436314
MvSl-1064-A1-R4_A1	363	364	0	0.793	0.96337
MvSl-1064-A1-R4_A1	364	365	0	1	0.43617
MvSl-1064-A1-R4_A1	365	366	0	0.811	0.386667
MvSl-1064-A1-R4_A1	366	367	0.584	0	0.111111
MvSl-1064-A1-R4_A1	367	368	1	0	-0.115646
MvSl-1064-A1-R4_A1	368	369	0.114	0.749	-0.0168171
MvSl-1064-A1-R4_A1	369	370	0	1	0.406977
MvSl-1064-A1-R4_A1	370	371	0	0.412	-0.112111
MvSl-1064-A1-R4_A1	371	372	0	0.327	0.197148
MvSl-1064-A1-R4_A1	372	373	0	0.744	0.199634
MvSl-1064-A1-R4_A1	373	374	0	0.566	0.164336
MvSl-1064-A1-R4_A1	374	375	0	0.892	-0.225872
MvSl-1064-A1-R4_A1	375	376	0	0.694	0.609091
MvSl-1064-A1-R4_A1	376	377	0	1	0.0451731
MvSl-1064-A1-R4_A1	377	378	0	0.898	0.204525
MvSl-1064-A1-R4_A1	378	379	0.348	0.333	0.212121
MvSl-1064-A1-R4_A1	379	380	0.191	0	0.116206
MvSl-1064-A1-R4_A1	380	381	0.915	0	0.239243
MvSl-1064-A1-R4_A1	381	382	1	0	0.0541851
MvSl-1064-A1-R4_A1	382	383	0.864	0	-0.459127
MvSl-1064-A1-R4_A1	383	384	0.584	0.157	0.0722689
MvSl-1064-A1-R4_A1	384	385	0.228	0.569	0.146867
MvSl-1064-A1-R4_A1	385	386	0	0.76	-0.0779444
MvSl-1064-A1-R4_A1	386	387	0	1	-0.338909
MvSl-1064-A1-R4_A1	387	388	0	1	-0.12967
MvSl-1064-A1-R4_A1	388	389	0	1	-0.201166
MvSl-1064-A1-R4_A1	389	390	0	1	-0.242323
MvSl-1064-A1-R4_A1	390	391	0	1	0.0750733
MvSl-1064-A1-R4_A1	391	392	0	1	-0.307212
MvSl-1064-A1-R4_A1	392	393	0	1	-0.166077
MvSl-1064-A1-R4_A1	393	394	0	1	0.280084
MvSl-1064-A1-R4_A1	394	395	0.865	0.033	0.980299
MvSl-1064-A1-R4_A1	395	396	1	0	0.351601
MvSl-1064-A1-R4_A1	396	397	1	0	-0.298351
MvSl-1064-A1-R4_A1	397	398	0.843	0	-0.0420712
MvSl-1064-A1-R4_A1	398	399	0	0.046	0.364499
MvSl-1064-A1-R4_A1	399	400	0	0.322	0.0847727
MvSl-1064-A1-R4_A1	400	401	0	0.1	0.271739
MvSl-1064-A1-R4_A1	401	402	0.966	0	-0.120301
MvSl-1064-A1-R4_A1	402	403	1	0	-0.0312273
MvSl-1064-A1-R4_A1	403	404	0.04	0	1.15385
MvSl-1064-A1-R4_A1	404	405	0.943	0	0.164176
MvSl-1064-A1-R4_A1	405	406	0.445	0.168	0.0267156
MvSl-1064-A1-R4_A1	406	407	0.512	0	-0.37956
MvSl-1064-A1-R4_A1	407	408	0.469	0	-0.373844
MvSl-1064-A1-R4_A1	408	409	1	0	0.0021978
MvSl-1064-A1-R4_A1	409	410	1	0	-0.339201
MvSl-1064-A1-R4_A1	410	411	1	0	-0.550658
MvSl-1064-A1-R4_A1	411	412	0.847	0	-0.316731
MvSl-1064-A1-R4_A1	412	413	1	0	-0.22408
MvSl-1064-A1-R4_A1	413	414	0.463	0.186	0.124357
MvSl-1064-A1-R4_A1	414	415	1	0	-0.265022
MvSl-1064-A1-R4_A1	415	416	0.643	0	0.737008
MvSl-1064-A1-R4_A1	416	417	0.097	0.705	0.0422794
MvSl-1064-A1-R4_A1	417	418	1	0	-0.314237
MvSl-1064-A1-R4_A1	418	419	1	0	-0.509224
MvSl-1064-A1-R4_A1	419	420	1	0	-0.243243
MvSl-1064-A1-R4_A1	420	421	1	0	-0.0283019
MvSl-1064-A1-R4_A1	421	422	0.996	0	-0.342389
MvSl-1064-A1-R4_A1	422	423	0.591	0	-0.345692
MvSl-1064-A1-R4_A1	423	424	0.645	0	-0.458219
MvSl-1064-A1-R4_A1	424	425	0	0.223	-0.286731
MvSl-1064-A1-R4_A1	425	426	0	0.337	-0.0216028
MvSl-1064-A1-R4_A1	426	427	0.693	0	0.176568
MvSl-1064-A1-R4_A1	427	428	0.926	0	-0.103077
MvSl-1064-A1-R4_A1	428	429	1	0	-0.306024
MvSl-1064-A1-R4_A1	429	430	0.655	0.024	-0.395833
MvSl-1064-A1-R4_A1	430	431	0	0.881	0.21978
MvSl-1064-A1-R4_A1	431	432	0	1	-0.185179
MvSl-1064-A1-R4_A1	432	433	0	0.506	-0.101307
MvSl-1064-A1-R4_A1	433	434	0	0.283	0.447525
MvSl-1064-A1-R4_A1	434	435	0	1	-0.268105
MvSl-1064-A1-R4_A1	435	436	0	0.789	0.692484
MvSl-1064-A1-R4_A1	436	437	0	1	0.637341
MvSl-1064-A1-R4_A1	437	438	0	1	0.38589
MvSl-1064-A1-R4_A1	438	439	0	0.942	-0.084405
MvSl-1064-A1-R4_A1	439	440	0	1	0.674679
MvSl-1064-A1-R4_A1	440	441	0	1	-0.194878
MvSl-1064-A1-R4_A1	441	442	0	1	-0.158128
MvSl-1064-A1-R4_A1	442	443	0	1	-0.48471
MvSl-1064-A1-R4_A1	443	444	0	0.408	0.896842
MvSl-1064-A1-R4_A1	444	445	0	0.72	0.622449
MvSl-1064-A1-R4_A1	445	446	0	0.502	0.673394
MvSl-1064-A1-R4_A1	446	447	0	0.738	0.657929
MvSl-1064-A1-R4_A1	447	448	0	0.561	0.496633
MvSl-1064-A1-R4_A1	448	449	0	0.137	-0.0655914
MvSl-1064-A1-R4_A1	449	450	0	0.144	0.602765
MvSl-1064-A1-R4_A1	450	451	0	1	-0.254074
MvSl-1064-A1-R4_A1	451	452	0	1	-0.140465
MvSl-1064-A1-R4_A1	452	453	0	1	-0.0217391
MvSl-1064-A1-R4_A1	453	454	0	1	-0.120209
MvSl-1064-A1-R4_A1	454	455	0	0.896	-0.249421
MvSl-1064-A1-R4_A1	455	456	0	1	-0.286004
MvSl-1064-A1-R4_A1	456	457	0	1	0.0738636
MvSl-1064-A1-R4_A1	457	458	0	1	-0.156863
MvSl-1064-A1-R4_A1	458	459	0	1	-0.251651
MvSl-1064-A1-R4_A1	459	460	0	0.186	-0.293478
MvSl-1064-A1-R4_A1	460	461	0	0	0.244444
MvSl-1064-A1-R4_A1	461	462	0	0	0.283476
MvSl-1064-A1-R4_A1	462	463	0	0	0.0173221
MvSl-1064-A1-R4_A1	463	464	0	0	-0.0156403
MvSl-1064-A1-R4_A1	464	465	0	0.202	-0.147696
MvSl-1064-A1-R4_A1	465	466	0	1	0.064264
MvSl-1064-A1-R4_A1	466	467	0	1	0.0716049
MvSl-1064-A1-R4_A1	467	468	0	0.643	0.487333
MvSl-1064-A1-R4_A1	468	469	0.623	0.297	2.00169
MvSl-1064-A1-R4_A1	469	470	1	0	-0.0645161
MvSl-1064-A1-R4_A1	470	471	0.856	0	-0.166171
MvSl-1064-A1-R4_A1	471	472	0.46	0	-0.0885221
MvSl-1064-A1-R4_A1	472	473	0.718	0	0.1375
MvSl-1064-A1-R4_A1	473	474	0.86	0	-0.5833
MvSl-1064-A1-R4_A1	474	475	1	0	-0.0333817
MvSl-1064-A1-R4_A1	475	476	1	0	-0.176923
MvSl-1064-A1-R4_A1	476	477	0.235	0	-0.327757
MvSl-1064-A1-R4_A1	477	478	0	0.4	0.270821
MvSl-1064-A1-R4_A1	478	479	0	0.403	0.0564359
MvSl-1064-A1-R4_A1	479	480	0	0.489	0.0737609
MvSl-1064-A1-R4_A1	480	481	0	0.988	0.0885167
MvSl-1064-A1-R4_A1	481	482	0	0.909	0.399068
MvSl-1064-A1-R4_A1	482	483	0	0.926	0.496149
MvSl-1064-A1-R4_A1	483	484	0	1	-0.516384
MvSl-1064-A1-R4_A1	484	485	0	0.625	0.321557
MvSl-1064-A1-R4_A1	485	486	0	0.198	-0.0134748
MvSl-1064-A1-R4_A1	486	487	0.167	0.344	0.617687
MvSl-1064-A1-R4_A1	487	488	0	0.615	0.0139929
MvSl-1064-A1-R4_A1	488	489	0	0.649	-0.208333
MvSl-1064-A1-R4_A1	489	490	0	1	-0.131778
MvSl-1064-A1-R4_A1	490	491	0	1	-0.160099
MvSl-1064-A1-R4_A1	491	492	0	1	0.350211
MvSl-1064-A1-R4_A1	492	493	0	1	-0.0809859
MvSl-1064-A1-R4_A1	493	494	0	1	-0.321821
MvSl-1064-A1-R4_A1	494	495	0	1	-0.220325
MvSl-1064-A1-R4_A1	495	496	0	1	0.0838586
MvSl-1064-A1-R4_A1	496	497	0	1	-0.449631
MvSl-1064-A1-R4_A1	497	498	0	0.361	0.387579
MvSl-1064-A1-R4_A1	498	499	0	0.059	0.0252427
MvSl-1064-A1-R4_A1	499	500	0	1	-0.252503
MvSl-1064-A1-R4_A1	500	501	0	1	-0.169822
MvSl-1064-A1-R4_A1	501	502	0	1	0.0274725
MvSl-1064-A1-R4_A1	502	503	0	1	-0.279819
MvSl-1064-A1-R4_A1	503	504	0	0.484	-0.112331
MvSl-1064-A1-R4_A1	504	505	0	0.666	0.212206
MvSl-1064-A1-R4_A1	505	506	0	1	0.389456
MvSl-1064-A1-R4_A1	506	507	0	1	-0.260274
MvSl-1064-A1-R4_A1	507	508	0	1	-0.207962
MvSl-1064-A1-R4_A1	508	509	0	0.999	-0.0173913
MvSl-1064-A1-R4_A1	509	510	0.39	0.136	-0.202793
MvSl-1064-A1-R4_A1	510	511	1	0	-0.484407
MvSl-1064-A1-R4_A1	511	512	1	0	0.21595
MvSl-1064-A1-R4_A1	512	513	0.813	0	0.198668
MvSl-1064-A1-R4_A1	513	514	0.555	0	0.0199871
MvSl-1064-A1-R4_A1	514	515	0.367	0.214	0.626683
MvSl-1064-A1-R4_A1	515	516	0.236	0.24	0.377171
MvSl-1064-A1-R4_A1	516	517	0	0.328	0.291319
MvSl-1064-A1-R4_A1	517	518	0	0.979	-0.210884
MvSl-1064-A1-R4_A1	518	519	0	0.452	-0.329787
MvSl-1064-A1-R4_A1	519	520	0	1	0.0409782
MvSl-1064-A1-R4_A1	520	521	0	1	0.26433
MvSl-1064-A1-R4_A1	521	522	0	1	-0.0505051
MvSl-1064-A1-R4_A1	522	523	0	1	0.25063
MvSl-1064-A1-R4_A1	523	524	0	1	0.118488
MvSl-1064-A1-R4_A1	524	525	0	1	0.363485
MvSl-1064-A1-R4_A1	525	526	0.462	0.282	0.00571429
MvSl-1064-A1-R4_A1	526	527	0.84	0	-0.406947
MvSl-1064-A1-R4_A1	527	528	0.442	0.116	0.594982
MvSl-1064-A1-R4_A1	528	529	0.105	0.432	0
MvSl-1064-A1-R4_A1	529	530	0	0.383	-0.225153
MvSl-1064-A1-R4_A1	530	531	0	1	0.762673
MvSl-1064-A1-R4_A1	531	532	0	0.998	0.764922
MvSl-1064-A1-R4_A1	532	533	0	1	0.553571
MvSl-1064-A1-R4_A1	533	534	0	0.945	0.414222
MvSl-1064-A1-R4_A1	534	535	0	0	0.819079
MvSl-1064-A1-R4_A1	535	536	0	0.852	1.95077
MvSl-1064-A1-R4_A1	536	537	0	0.337	-0.0855801
MvSl-1064-A1-R4_A1	537	538	0	0.567	0.376794
MvSl-1064-A1-R4_A1	538	539	0	1	-0.122601
MvSl-1064-A1-R4_A1	539	540	0	1	0.00570301
MvSl-1064-A1-R4_A1	540	541	0.602	0	0
MvSl-1064-A1-R4_A1	541	542	0.585	0.152	-0.105929
MvSl-1064-A1-R4_A1	542	543	0	1	0.0531053
MvSl-1064-A1-R4_A1	543	544	0	1	-0.0434165
MvSl-1064-A1-R4_A1	544	545	0	0.859	0.671765
MvSl-1064-A1-R4_A1	545	546	0.107	0	0.378947
MvSl-1064-A1-R4_A1	546	547	0.933	0	-0.103617
MvSl-1064-A1-R4_A1	547	548	0.424	0	-0.237455
MvSl-1064-A1-R4_A1	548	549	0.955	0	-0.132653
MvSl-1064-A1-R4_A1	549	550	0.876	0	-0.445802
MvSl-1064-A1-R4_A1	550	551	0.85	0	0.208791
MvSl-1064-A1-R4_A1	551	552	0.356	0	0.0607143
MvSl-1064-A1-R4_A1	552	553	0.993	0	-0.184258
MvSl-1064-A1-R4_A1	553	554	0.387	0.069	-0.0392817
MvSl-1064-A1-R4_A1	554	555	0	0.558	0.0935543
MvSl-1064-A1-R4_A1	555	556	0	0.236	0.694372
MvSl-1064-A1-R4_A1	556	557	0	0.678	0.593681
MvSl-1064-A1-R4_A1	557	558	0	1	0.0321174
MvSl-1064-A1-R4_A1	558	559	0	1	0.190102
MvSl-1064-A1-R4_A1	559	560	0	1	0.107955
MvSl-1064-A1-R4_A1	560	561	0	0.654	0.273086
MvSl-1064-A1-R4_A1	561	562	0	0.285	0.497061
MvSl-1064-A1-R4_A1	562	563	0	1	-0.145289
MvSl-1064-A1-R4_A1	563	564	0	1	0.347084
MvSl-1064-A1-R4_A1	564	565	0	1	0.00413223
MvSl-1064-A1-R4_A1	565	566	0	1	-0.149758
MvSl-1064-A1-R4_A1	566	567	0	0.89	-0.302564
MvSl-1064-A1-R4_A1	567	568	0	0	0.428922
MvSl-1064-A1-R4_A1	568	569	0	0.747	0.44213
MvSl-1064-A1-R4_A1	569	570	0	1	-0.175824
MvSl-1064-A1-R4_A1	570	571	0	0.396	0.141141
MvSl-1064-A1-R4_A1	571	572	0	0.345	0.194595
MvSl-1064-A1-R4_A1	572	573	0	1	-0.322156
MvSl-1064-A1-R4_A1	573	574	0	1	-0.171703
MvSl-1064-A1-R4_A1	574	575	0	1	0.0317207
MvSl-1064-A1-R4_A1	575	576	0	1	0.415663
MvSl-1064-A1-R4_A1	576	577	0	1	0.588235
MvSl-1064-A1-R4_A1	577	578	0	0.894	0.14852
MvSl-1064-A1-R4_A1	578	579	0.849	0.066	-0.0208333
MvSl-1064-A1-R4_A1	579	580	1	0	-0.189272
MvSl-1064-A1-R4_A1	580	581	1	0	-0.324782
MvSl-1064-A1-R4_A1	581	582	0.176	0.303	1.049
MvSl-1064-A1-R4_A1	582	583	1	0	-0.541667
MvSl-1064-A1-R4_A1	583	584	1	0	-0.372549
MvSl-1064-A1-R4_A1	584	585	0.313	0.149	-0.326762
MvSl-1064-A1-R4_A1	585	586	0.353	0.289	0.114812
MvSl-1064-A1-R4_A1	586	587	0.757	0.146	0.035
MvSl-1064-A1-R4_A1	587	588	0.509	0	0.457164
MvSl-1064-A1-R4_A1	588	589	0	0.539	0.207997
MvSl-1064-A1-R4_A1	589	590	0.223	0.658	0.0321101
MvSl-1064-A1-R4_A1	590	591	0	1	0.300597
MvSl-1064-A1-R4_A1	591	592	0	1	0.0644589
MvSl-1064-A1-R4_A1	592	593	0	1	0.173052
MvSl-1064-A1-R4_A1	593	594	0	1	-0.0672994
MvSl-1064-A1-R4_A1	594	595	0	0.96	0.687627
MvSl-1064-A1-R4_A1	595	596	0	1	0.145455
MvSl-1064-A1-R4_A1	596	597	0	1	-0.0884146
MvSl-1064-A1-R4_A1	597	598	0	1	-0.0639535
MvSl-1064-A1-R4_A1	598	599	0	1	-0.224178
MvSl-1064-A1-R4_A1	599	600	0.564	0.271	0.610926
MvSl-1064-A1-R4_A1	600	601	1	0	0.201203
MvSl-1064-A1-R4_A1	601	602	0.293	0.327	0.216182
MvSl-1064-A1-R4_A1	602	603	0.343	0.554	-0.287129
MvSl-1064-A1-R4_A1	603	604	0	0.314	0.18066
MvSl-1064-A1-R4_A1	604	605	0	1	-0.268246
MvSl-1064-A1-R4_A1	605	606	0	1	1.34722
MvSl-1064-A1-R4_A1	606	607	0	1	0.650228
MvSl-1064-A1-R4_A1	607	608	0	1	0.657143
MvSl-1064-A1-R4_A1	608	609	0	0.744	0.405714
MvSl-1064-A1-R4_A1	609	610	0	0	0.199248
MvSl-1064-A1-R4_A1	610	611	0	0.338	0.445013
MvSl-1064-A1-R4_A1	611	612	0	0.942	-0.278016
MvSl-1064-A1-R4_A1	612	613	0.23	0.313	0.824324
MvSl-1064-A1-R4_A1	613	614	0	0.357	0.260204
MvSl-1064-A1-R4_A1	614	615	0.209	0.264	0.151685
MvSl-1064-A1-R4_A1	615	616	0.278	0	-0.2
MvSl-1064-A1-R4_A1	616	617	0.596	0	-0.172632
MvSl-1064-A1-R4_A1	617	618	1	0	-0.164751
MvSl-1064-A1-R4_A1	618	619	1	0	-0.196617
MvSl-1064-A1-R4_A1	619	620	1	0	-0.513395
MvSl-1064-A1-R4_A1	620	621	0.052	0.238	-0.026087
MvSl-1064-A1-R4_A1	621	622	0.874	0	0.236667
MvSl-1064-A1-R4_A1	622	623	0.892	0	-0.471257
MvSl-1064-A1-R4_A1	623	624	0.642	0	-0.17354
MvSl-1064-A1-R4_A1	624	625	0.503	0.147	-0.028133
MvSl-1064-A1-R4_A1	625	626	0.144	0.315	0.353675
MvSl-1064-A1-R4_A1	626	627	1	0	0.371497
MvSl-1064-A1-R4_A1	627	628	0.554	0.36	-0.109774
MvSl-1064-A1-R4_A1	628	629	0	0.953	0.289234
MvSl-1064-A1-R4_A1	629	630	0	0.745	0.326923
MvSl-1064-A1-R4_A1	630	631	0	0.921	-0.0697674
MvSl-1064-A1-R4_A1	631	632	0	1	-0.381526
MvSl-1064-A1-R4_A1	632	633	0	1	-0.292632
MvSl-1064-A1-R4_A1	633	634	0	1	0.290441
MvSl-1064-A1-R4_A1	634	635	0	1	0.212474
MvSl-1064-A1-R4_A1	635	636	0.324	0.403	-0.0357143
MvSl-1064-A1-R4_A1	636	637	0	0.346	0.639927
MvSl-1064-A1-R4_A1	637	638	0.966	0	0.23359
MvSl-1064-A1-R4_A1	638	639	0.515	0.139	-0.115385
MvSl-1064-A1-R4_A1	639	640	0.596	0.07	0.275253
MvSl-1064-A1-R4_A1	640	641	0.297	0.177	0.0643642
MvSl-1064-A1-R4_A1	641	642	0.89	0	-0.392756
MvSl-1064-A1-R4_A1	642	643	1	0	-0.438406
MvSl-1064-A1-R4_A1	643	644	1	0	-0.117302
MvSl-1064-A1-R4_A1	644	645	1	0	0.00280674
MvSl-1064-A1-R4_A1	645	646	1	0	0.000438789
MvSl-1064-A1-R4_A1	646	647	0.799	0	-0.235893
MvSl-1064-A1-R4_A1	647	648	1	0	-0.490385
MvSl-1064-A1-R4_A1	648	649	1	0	-0.338202
MvSl-1064-A1-R4_A1	649	650	1	0	-0.0614099
MvSl-1064-A1-R4_A1	650	651	1	0	-0.339962
MvSl-1064-A1-R4_A1	651	652	0.281	0.113	0.6
MvSl-1064-A1-R4_A1	652	653	0	0	0.237528
MvSl-1064-A1-R4_A1	653	654	0	0.869	-0.197861
MvSl-1064-A1-R4_A1	654	655	0	1	-0.347659
MvSl-1064-A1-R4_A1	655	656	0	1	-0.0507232
MvSl-1064-A1-R4_A1	656	657	0	1	0.236063
MvSl-1064-A1-R4_A1	657	658	0	0.986	-0.157706
MvSl-1064-A1-R4_A1	658	659	0	0	0.159221
MvSl-1064-A1-R4_A1	659	660	0.001	0.236	0.316667
MvSl-1064-A1-R4_A1	660	661	0.204	0.278	0.167759
MvSl-1064-A1-R4_A1	661	662	0	0.828	-0.0107527
MvSl-1064-A1-R4_A1	662	663	0	1	-0.360423
MvSl-1064-A1-R4_A1	663	664	0	1	0.408163
MvSl-1064-A1-R4_A1	664	665	0	1	-0.168636
MvSl-1064-A1-R4_A1	665	666	0	0.985	-0.44
MvSl-1064-A1-R4_A1	666	667	0	0	-0.22454
MvSl-1064-A1-R4_A1	667	668	0.19	0	-0.552437
MvSl-1064-A1-R4_A1	668	669	1	0	-0.45122
MvSl-1064-A1-R4_A1	669	670	1	0	0.0642479
MvSl-1064-A1-R4_A1	670	671	1	0	-0.122622
MvSl-1064-A1-R4_A1	671	672	0.393	0	0.542102
MvSl-1064-A1-R4_A1	672	673	0	0	0.658656
MvSl-1064-A1-R4_A1	673	674	0	0	0.293169
MvSl-1064-A1-R4_A1	674	675	0	0	0.0860215
MvSl-1064-A1-R4_A1	675	676	0	0	-0.342767
MvSl-1064-A1-R4_A1	676	677	0	0	0.286172
MvSl-1064-A1-R4_A1	677	678	0	0.368	0.143855
MvSl-1064-A1-R4_A1	678	679	0	0	-0.00321479
MvSl-1064-A1-R4_A1	679	680	0.857	0	-0.365355
MvSl-1064-A1-R4_A1	680	681	1	0	-0.167421
MvSl-1064-A1-R4_A1	681	682	0.565	0	0.019883
MvSl-1064-A1-R4_A1	682	683	0.555	0.253	0.0353899
MvSl-1064-A1-R4_A1	683	684	0	0.811	1.34813
MvSl-1064-A1-R4_A1	684	685	0	0.889	-0.0657797
MvSl-1064-A1-R4_A1	685	686	0	1	0.438746
MvSl-1064-A1-R4_A1	686	687	0	1	-0.39168
MvSl-1064-A1-R4_A1	687	688	0	0.706	0.9
MvSl-1064-A1-R4_A1	688	689	0.591	0.019	0.962594
MvSl-1064-A1-R4_A1	689	690	0.296	0.205	-0.0040404
MvSl-1064-A1-R4_A1	690	691	0.613	0	0.171111
MvSl-1064-A1-R4_A1	691	692	0	0.155	0.112069
MvSl-1064-A1-R4_A1	692	693	0.053	0.525	-0.298311
MvSl-1064-A1-R4_A1	693	694	1	0	0.346939
MvSl-1064-A1-R4_A1	694	695	0.939	0	-0.30124
MvSl-1064-A1-R4_A1	695	696	0	0.129	-0.292798
MvSl-1064-A1-R4_A1	696	697	0.816	0	0.401754
MvSl-1064-A1-R4_A1	697	698	1	0	-0.40443
MvSl-1064-A1-R4_A1	698	699	1	0	0.111111
MvSl-1064-A1-R4_A1	699	700	0.765	0	-0.352381
MvSl-1064-A1-R4_A1	700	701	0.132	0.543	0.424375
MvSl-1064-A1-R4_A1	701	702	0	1	0.33774
MvSl-1064-A1-R4_A1	702	703	0.23	0.15	-0.240042
MvSl-1064-A1-R4_A1	703	704	1	0	-0.0516291
MvSl-1064-A1-R4_A1	704	705	0.882	0	0.155
MvSl-1064-A1-R4_A1	705	706	0.173	0.302	-0.165167
MvSl-1064-A1-R4_A1	706	707	0.208	0.532	0.184883
MvSl-1064-A1-R4_A1	707	708	0.62	0.169	0.218623
MvSl-1064-A1-R4_A1	708	709	0.317	0.45	0.512276
MvSl-1064-A1-R4_A1	709	710	0.864	0	-0.233191
MvSl-1064-A1-R4_A1	710	711	1	0	0.01513
MvSl-1064-A1-R4_A1	711	712	1	0	-0.426385
MvSl-1064-A1-R4_A1	712	713	0.039	0.424	0.0847222
MvSl-1064-A1-R4_A1	713	714	0.94	0	-0.28523
MvSl-1064-A1-R4_A1	714	715	1	0	-0.306624
MvSl-1064-A1-R4_A1	715	716	1	0	-0.104879
MvSl-1064-A1-R4_A1	716	717	1	0	0.0336134
MvSl-1064-A1-R4_A1	717	718	1	0	0.0297578
MvSl-1064-A1-R4_A1	718	719	0.554	0	-0.48
MvSl-1064-A1-R4_A1	719	720	0.371	0.177	-0.258892
MvSl-1064-A1-R4_A1	720	721	0	1	-0.0869194
MvSl-1064-A1-R4_A1	721	722	0	0.107	-0.209091
MvSl-1064-A1-R4_A1	722	723	0.35	0	0.0144725
MvSl-1064-A1-R4_A1	723	724	0.684	0.001	0.6233
MvSl-1064-A1-R4_A1	724	725	0	1	0.120924
MvSl-1064-A1-R4_A1	725	726	0	1	-0.309707
MvSl-1064-A1-R4_A1	726	727	0	1	-0.0266854
MvSl-1064-A1-R4_A1	727	728	0	0.954	-0.0315315
MvSl-1064-A1-R4_A1	728	729	0	0.198	0.219429
MvSl-1064-A1-R4_A1	729	730	0	0.788	1.03441
MvSl-1064-A1-R4_A1	730	731	0	0.961	0.928621
MvSl-1064-A1-R4_A1	731	732	0	1	1.18692
MvSl-1064-A1-R4_A1	732	733	0.546	0.32	0.133992
MvSl-1064-A1-R4_A1	733	734	0.231	0.664	0.0698758
MvSl-1064-A1-R4_A1	734	735	0	0.996	0.0846512
MvSl-1064-A1-R4_A1	735	736	0	1	-0.194684
MvSl-1064-A1-R4_A1	736	737	0	0.949	-0.019802
MvSl-1064-A1-R4_A1	737	738	0	0.949	-0.320124
MvSl-1064-A1-R4_A1	738	739	0.587	0.18	-0.289873
MvSl-1064-A1-R4_A1	739	740	0.578	0	-0.263027
MvSl-1064-A1-R4_A1	740	741	0.36	0	-0.36874
MvSl-1064-A1-R4_A1	741	742	0.935	0	-0.0117261
MvSl-1064-A1-R4_A1	742	743	0.427	0	-0.164557
MvSl-1064-A1-R4_A1	743	744	0.784	0	0.357143
MvSl-1064-A1-R4_A1	744	745	0	0	0.277778
MvSl-1064-A1-R4_A1	745	746	0	0.064	0.41998
MvSl-1064-A1-R4_A1	746	747	0	1	0.496032
MvSl-1064-A1-R4_A1	747	748	0	1	-0.0575925
MvSl-1064-A1-R4_A1	748	749	0	1	-0.12
MvSl-1064-A1-R4_A1	749	750	0	1	-0.315339
MvSl-1064-A1-R4_A1	750	751	0.37	0.601	0.387097
MvSl-1064-A1-R4_A1	751	752	0.492	0	-0.0113636
MvSl-1064-A1-R4_A1	752	753	0.23	0.275	0.243697
MvSl-1064-A1-R4_A1	753	754	1	0	-0.0306122
MvSl-1064-A1-R4_A1	754	755	0.467	0	0.207018
MvSl-1064-A1-R4_A1	755	756	0	0.353	0.96875
MvSl-1064-A1-R4_A1	756	757	0	0.935	0.691057
MvSl-1064-A1-R4_A1	757	758	0	1	0.27744
MvSl-1064-A1-R4_A1	758	759	0	1	0.646078
MvSl-1064-A1-R4_A1	759	760	0	1	-0.0923521
MvSl-1064-A1-R4_A1	760	761	0	0.983	-0.177778
MvSl-1064-A1-R4_A1	761	762	0.515	0	0.453894
MvSl-1064-A1-R4_A1	762	763	0.703	0	0.556475
MvSl-1064-A1-R4_A1	763	764	1	0	-0.055144
MvSl-1064-A1-R4_A1	764	765	0.881	0	0.739382
MvSl-1064-A1-R4_A1	765	766	1	0	0.590643
MvSl-1064-A1-R4_A1	766	767	0.563	0	1.06545
MvSl-1064-A1-R4_A1	767	768	0.728	0	0.254972
MvSl-1064-A1-R4_A1	768	769	0.726	0	0.382488
MvSl-1064-A1-R4_A1	769	770	0.465	0.097	0.128852
MvSl-1064-A1-R4_A1	770	771	0	0.679	0.155
MvSl-1064-A1-R4_A1	771	772	0.304	0.455	0.240506
MvSl-1064-A1-R4_A1	772	773	0	0.152	0.505724
MvSl-1064-A1-R4_A1	773	774	0	0.122	0.273786
MvSl-1064-A1-R4_A1	774	775	0	1	0.096396
MvSl-1064-A1-R4_A1	775	776	0	1	0.0555556
MvSl-1064-A1-R4_A1	776	777	0	1	0.157234
MvSl-1064-A1-R4_A1	777	778	0	1	-0.0515464
MvSl-1064-A1-R4_A1	778	779	0	0.107	0.0356732
MvSl-1064-A1-R4_A1	779	780	0	0.585	0.0470914
MvSl-1064-A1-R4_A1	780	781	0	0.725	0.0582233
MvSl-1064-A1-R4_A1	781	782	0	1	-0.0289098
MvSl-1064-A1-R4_A1	782	783	0.766	0.179	-0.0500275
MvSl-1064-A1-R4_A1	783	784	0.98	0	-0.175084
MvSl-1064-A1-R4_A1	784	785	0	0	-0.0844444
MvSl-1064-A1-R4_A1	785	786	0	0.237	-0.488636
MvSl-1064-A1-R4_A1	786	787	0	0	0.254125
MvSl-1064-A1-R4_A1	787	788	0.36	0	-0.171978
MvSl-1064-A1-R4_A1	788	789	1	0	-0.440777
MvSl-1064-A1-R4_A1	789	790	1	0	-0.547101
MvSl-1064-A1-R4_A1	790	791	0.8	0	-0.375391
MvSl-1064-A1-R4_A1	791	792	1	0	-0.408741
MvSl-1064-A1-R4_A1	792	793	1	0	-0.153061
MvSl-1064-A1-R4_A1	793	794	1	0	0.0767903
MvSl-1064-A1-R4_A1	794	795	1	0	-0.47187
MvSl-1064-A1-R4_A1	795	796	0.531	0	-0.103659
MvSl-1064-A1-R4_A1	796	797	0.542	0.278	0.0483022
MvSl-1064-A1-R4_A1	797	798	0	0.794	0.0713675
MvSl-1064-A1-R4_A1	798	799	0	0.599	-0.389211
MvSl-1064-A1-R4_A1	799	800	0	0.92	-0.176374
MvSl-1064-A1-R4_A1	800	801	0.76	0.125	0.230052
MvSl-1064-A1-R4_A1	801	802	0.535	0.133	0.0365449
MvSl-1064-A1-R4_A1	802	803	0.169	0.609	-0.20665
MvSl-1064-A1-R4_A1	803	804	0	1	0.355556
MvSl-1064-A1-R4_A1	804	805	0	1	1.10629
MvSl-1064-A1-R4_A1	805	806	0	1	1.3384
MvSl-1064-A1-R4_A1	806	807	0	1	0.0458716
MvSl-1064-A1-R4_A1	807	808	0	1	0.258146
MvSl-1064-A1-R4_A1	808	809	0	0.761	-0.211913
MvSl-1064-A1-R4_A1	809	810	0	1	-0.181386
MvSl-1064-A1-R4_A1	810	811	0	1	-0.190625
MvSl-1064-A1-R4_A1	811	812	0	1	0.220779
MvSl-1064-A1-R4_A1	812	813	0	1	-0.257294
MvSl-1064-A1-R4_A1	813	814	0	1	-0.514085
MvSl-1064-A1-R4_A1	814	815	0	0.982	0.3125
MvSl-1064-A1-R4_A1	815	816	0	0	0.378125
MvSl-1064-A1-R4_A1	816	817	0	0.61	0.2
MvSl-1064-A1-R4_A1	817	818	0.677	0	0.0867787
MvSl-1064-A1-R4_A1	818	819	1	0	-0.325755
MvSl-1064-A1-R4_A1	819	820	0.348	0.256	-0.0175439
MvSl-1064-A1-R4_A1	820	821	0	0.861	0.134914
MvSl-1064-A1-R4_A1	821	822	0	0.939	0.231771
MvSl-1064-A1-R4_A1	822	823	0	1	0.162029
MvSl-1064-A1-R4_A1	823	824	0	1	-0.0430403
MvSl-1064-A1-R4_A1	824	825	0	1	0.109589
MvSl-1064-A1-R4_A1	825	826	0	1	0.192347
MvSl-1064-A1-R4_A1	826	827	0	1	0.112235
MvSl-1064-A1-R4_A1	827	828	0	0.259	0.107143
MvSl-1064-A1-R4_A1	828	829	0.303	0.147	0.134349
MvSl-1064-A1-R4_A1	829	830	0.89	0	-0.249285
MvSl-1064-A1-R4_A1	830	831	0.817	0	-0.237817
MvSl-1064-A1-R4_A1	831	832	0.118	0.588	0.228223
MvSl-1064-A1-R4_A1	832	833	0	1	-0.518094
MvSl-1064-A1-R4_A1	833	834	0	0.298	-0.0888889
MvSl-1064-A1-R4_A1	834	835	0.624	0	0.34222
MvSl-1064-A1-R4_A1	835	836	1	0	0.0386473
MvSl-1064-A1-R4_A1	836	837	0.308	0	-0.138258
MvSl-1064-A1-R4_A1	837	838	0.662	0	0.540606
MvSl-1064-A1-R4_A1	838	839	0.894	0	0.702598
MvSl-1064-A1-R4_A1	839	840	1	0	0.0572511
MvSl-1064-A1-R4_A1	840	841	1	0	-0.103316
MvSl-1064-A1-R4_A1	841	842	0.553	0	0.00732601
MvSl-1064-A1-R4_A1	842	843	1	0	-0.412592
MvSl-1064-A1-R4_A1	843	844	1	0	0.245754
MvSl-1064-A1-R4_A1	844	845	0.224	0	0.0409207
MvSl-1064-A1-R4_A1	845	846	1	0	0.533008
MvSl-1064-A1-R4_A1	846	847	1	0	0.106004
MvSl-1064-A1-R4_A1	847	848	1	0	-0.467195
MvSl-1064-A1-R4_A1	848	849	0.787	0	-0.677738
MvSl-1064-A1-R4_A1	849	850	0.844	0	0.689655
MvSl-1064-A1-R4_A1	850	851	1	0	0.118373
MvSl-1064-A1-R4_A1	851	852	1	0	0.140911
MvSl-1064-A1-R4_A1	852	853	0.723	0	-0.259514
MvSl-1064-A1-R4_A1	853	854	0.825	0	-0.425641
MvSl-1064-A1-R4_A1	854	855	0.606	0	-0.0788333
MvSl-1064-A1-R4_A1	855	856	1	0	-0.332886
MvSl-1064-A1-R4_A1	856	857	0.791	0.202	-0.0326168
MvSl-1064-A1-R4_A1	857	858	0	0.372	0.0609244
MvSl-1064-A1-R4_A1	858	859	0.402	0.481	-0.466803
MvSl-1064-A1-R4_A1	859	860	0.911	0	-0.512336
MvSl-1064-A1-R4_A1	860	861	1	0	-0.390756
MvSl-1064-A1-R4_A1	861	862	0.497	0	-0.183118
MvSl-1064-A1-R4_A1	862	863	0.053	0.229	-0.314045
MvSl-1064-A1-R4_A1	863	864	0.639	0	0.181089
MvSl-1064-A1-R4_A1	864	865	0	0.817	-0.445957
MvSl-1064-A1-R4_A1	865	866	0	0.5	-0.704874
MvSl-1064-A1-R4_A1	866	867	0.71	0	0.507177
MvSl-1064-A1-R4_A1	867	868	0.855	0	-0.169719
MvSl-1064-A1-R4_A1	868	869	0.359	0.177	0.277494
MvSl-1064-A1-R4_A1	869	870	0.275	0	0.00816327
MvSl-1064-A1-R4_A1	870	871	0.419	0	0.150521
MvSl-1064-A1-R4_A1	871	872	0.158	0	-0.268632
MvSl-1064-A1-R4_A1	872	873	0	0	-0.400463
MvSl-1064-A1-R4_A1	873	874	0.158	0	0.00766479
MvSl-1064-A1-R4_A1	874	875	0	0.243	-0.0860215
MvSl-1064-A1-R4_A1	875	876	0	0.161	-0.0806705
MvSl-1064-A1-R4_A1	876	877	0	1	-0.134295
MvSl-1064-A1-R4_A1	877	878	0	1	-0.121429
MvSl-1064-A1-R4_A1	878	879	0	1	0.0543011
MvSl-1064-A1-R4_A1	879	880	0	1	0.416825
MvSl-1064-A1-R4_A1	880	881	0	1	0.545265
MvSl-1064-A1-R4_A1	881	882	0	1	-0.357091
MvSl-1064-A1-R4_A1	882	883	0	0.529	0.412222
MvSl-1064-A1-R4_A1	883	884	0	0	-0.137789
MvSl-1064-A1-R4_A1	884	885	0	0	-0.19907
MvSl-1064-A1-R4_A1	885	886	0.6	0	-0.315264
MvSl-1064-A1-R4_A1	886	887	0.813	0	-0.581714
MvSl-1064-A1-R4_A1	887	888	0	0	-0.214844
MvSl-1064-A1-R4_A1	888	889	0	0	0.437991
MvSl-1064-A1-R4_A1	889	890	0.008	0	-0.136
MvSl-1064-A1-R4_A1	890	891	1	0	-0.373643
MvSl-1064-A1-R4_A1	891	892	1	0	0.0238095
MvSl-1064-A1-R4_A1	892	893	0.373	0	-0.240741
MvSl-1064-A1-R4_A1	893	894	0.519	0	-0.347527
MvSl-1064-A1-R4_A1	894	895	0.012	0	-0.527889
MvSl-1064-A1-R4_A1	895	896	0.669	0	-0.0759648
MvSl-1064-A1-R4_A1	896	897	0.908	0	0.0727756
MvSl-1064-A1-R4_A1	897	898	1	0	-0.184475
MvSl-1064-A1-R4_A1	898	899	1	0	0.0555556
MvSl-1064-A1-R4_A1	899	900	1	0	0.624615
MvSl-1064-A1-R4_A1	900	901	0.842	0	-0.141335
MvSl-1064-A1-R4_A1	901	902	0.358	0	0.174251
MvSl-1064-A1-R4_A1	902	903	0.941	0	-0.335849
MvSl-1064-A1-R4_A1	903	904	0.544	0	-0.0571429
MvSl-1064-A1-R4_A1	904	905	0.718	0	-0.249215
MvSl-1064-A1-R4_A1	905	906	0.581	0	0.436801
MvSl-1064-A1-R4_A1	906	907	0	0	-0.334713
MvSl-1064-A1-R4_A1	907	908	0.631	0	0.774001
MvSl-1064-A1-R4_A1	908	909	0.346	0	-0.262306
MvSl-1064-A1-R4_A1	909	910	1	0	-0.246479
MvSl-1064-A1-R4_A1	910	911	1	0	-0.461279
MvSl-1064-A1-R4_A1	911	912	0.656	0	-0.24878
MvSl-1064-A1-R4_A1	912	913	0.909	0	-0.0872966
MvSl-1064-A1-R4_A1	913	914	0.46	0	-0.0639731
MvSl-1064-A1-R4_A1	914	915	0.67	0	-0.207755
MvSl-1064-A1-R4_A1	915	916	1	0	0.00543294
MvSl-1064-A1-R4_A1	916	917	1	0	-0.407823
MvSl-1064-A1-R4_A1	917	918	1	0	0.138042
MvSl-1064-A1-R4_A1	918	919	1	0	-0.277778
MvSl-1064-A1-R4_A1	919	920	0.456	0	-0.455974
MvSl-1064-A1-R4_A1	920	921	1	0	-0.398438
MvSl-1064-A1-R4_A1	921	922	1	0	-0.122655
MvSl-1064-A1-R4_A1	922	923	1	0	-0.38331
MvSl-1064-A1-R4_A1	923	924	1	0	0.103682
MvSl-1064-A1-R4_A1	924	925	0.851	0	-0.0885417
MvSl-1064-A1-R4_A1	925	926	0.669	0	-0.529042
MvSl-1064-A1-R4_A1	926	927	1	0	-0.498039
MvSl-1064-A1-R4_A1	927	928	0.977	0	-0.318895
MvSl-1064-A1-R4_A1	928	929	0.141	0	-0.25
MvSl-1064-A1-R4_A1	929	930	0.767	0	0.26878
MvSl-1064-A1-R4_A1	930	931	0.671	0.057	0.297465
MvSl-1064-A1-R4_A1	931	932	0	0.667	0.117021
MvSl-1064-A1-R4_A1	932	933	0	0.752	-0.359498
MvSl-1064-A1-R4_A1	933	934	0	0.878	-0.163717
MvSl-1064-A1-R4_A1	934	935	0	0.414	-0.217905
MvSl-1064-A1-R4_A1	935	936	0	0.55	0.316993
MvSl-1064-A1-R4_A1	936	937	0	1	0.195517
MvSl-1064-A1-R4_A1	937	938	0	1	0.032924
MvSl-1064-A1-R4_A1	938	939	0.457	0.185	-0.215933
MvSl-1064-A1-R4_A1	939	940	0.618	0	1.57537
MvSl-1064-A1-R4_A1	940	941	0	0.867	-0.0885714
MvSl-1064-A1-R4_A1	941	942	0	1	-0.0896552
MvSl-1064-A1-R4_A1	942	943	0	0.93	-0.25942
MvSl-1064-A1-R4_A1	943	944	0.832	0	-0.037323
MvSl-1064-A1-R4_A1	944	945	0.388	0.544	0.763787
MvSl-1064-A1-R4_A1	945	946	0	1	1.25594
MvSl-1064-A1-R4_A1	946	947	0	0.587	0.404598
MvSl-1064-A1-R4_A1	947	948	0.244	0.343	-0.168774
MvSl-1064-A1-R4_A1	948	949	0.011	0.828	0.666667
MvSl-1064-A1-R4_A1	949	950	1	0	0.171875
MvSl-1064-A1-R4_A1	950	951	0.519	0.13	0.462488
MvSl-1064-A1-R4_A1	951	952	0	0.967	-0.130435
MvSl-1064-A1-R4_A1	952	953	0	1	0.238521
MvSl-1064-A1-R4_A1	953	954	0	1	0.146922
MvSl-1064-A1-R4_A1	954	955	0	0.999	-0.0449438
MvSl-1064-A1-R4_A1	955	956	0	1	-0.0958333
MvSl-1064-A1-R4_A1	956	957	0	1	-0.185792
MvSl-1064-A1-R4_A1	957	958	0	1	0.245725
MvSl-1064-A1-R4_A1	958	959	0	1	-0.556748
MvSl-1064-A1-R4_A1	959	960	0	0.96	0.470588
MvSl-1064-A1-R4_A1	960	961	0	1	0.134545
MvSl-1064-A1-R4_A1	961	962	0	0.678	-0.280702
MvSl-1064-A1-R4_A1	962	963	0.153	0.261	-0.160354
MvSl-1064-A1-R4_A1	963	964	0.87	0	0.395122
MvSl-1064-A1-R4_A1	964	965	0.476	0.263	0.104473
MvSl-1064-A1-R4_A1	965	966	0	1	0.451456
MvSl-1064-A1-R4_A1	966	967	0	1	0.338688
MvSl-1064-A1-R4_A1	967	968	0	1	0.282254
MvSl-1064-A1-R4_A1	968	969	0	1	0.292879
MvSl-1064-A1-R4_A1	969	970	0	1	0.0125184
MvSl-1064-A1-R4_A1	970	971	0	0.877	0.121795
MvSl-1064-A1-R4_A1	971	972	0	0.994	-0.0434379
MvSl-1064-A1-R4_A1	972	973	0	1	0.965812
MvSl-1064-A1-R4_A1	973	974	0	0.529	0.407834
MvSl-1064-A1-R4_A1	974	975	0	0.595	-0.191753
MvSl-1064-A1-R4_A1	975	976	0	0.746	-0.297659
MvSl-1064-A1-R4_A1	976	977	0	1	-0.149084
MvSl-1064-A1-R4_A1	977	978	0	1	0.0305556
MvSl-1064-A1-R4_A1	978	979	0	1	-0.200951
MvSl-1064-A1-R4_A1	979	980	0	1	-0.340278
MvSl-1064-A1-R4_A1	980	981	0	0.131	-0.100023
MvSl-1064-A1-R4_A1	981	982	0.422	0.253	-0.0515464
MvSl-1064-A1-R4_A1	982	983	0.76	0	-0.243163
MvSl-1064-A1-R4_A1	983	984	0.595	0	0.44375
MvSl-1064-A1-R4_A1	984	985	0.033	0	-0.0806168
MvSl-1064-A1-R4_A1	985	986	0.791	0	-0.131313
MvSl-1064-A1-R4_A1	986	987	1	0	-0.290681
MvSl-1064-A1-R4_A1	987	988	0.418	0.116	0.722857
MvSl-1064-A1-R4_A1	988	989	1	0	-0.0902256
MvSl-1064-A1-R4_A1	989	990	0.574	0	0.088172
MvSl-1064-A1-R4_A1	990	991	0.838	0	-0.0509259
MvSl-1064-A1-R4_A1	991	992	0	0.689	-0.337537
MvSl-1064-A1-R4_A1	992	993	0	1	-0.445971
MvSl-1064-A1-R4_A1	993	994	0	1	-0.398892
MvSl-1064-A1-R4_A1	994	995	0.62	0.085	0.040404
MvSl-1064-A1-R4_A1	995	996	1	0	0.0868368
MvSl-1064-A1-R4_A1	996	997	0.066	0.832	0.325301
MvSl-1064-A1-R4_A1	997	998	0	1	0.258003
MvSl-1064-A1-R4_A1	998	999	0.293	0.544	0.0744139
MvSl-1064-A1-R4_A1	999	1000	1	0	-0.0336538
MvSl-1064-A1-R4_A1	1000	1001	0.561	0.115	0.223577
MvSl-1064-A1-R4_A1	1001	1002	0.398	0	-0.316616
MvSl-1064-A1-R4_A1	1002	1003	0.022	0.355	0.158841
MvSl-1064-A1-R4_A1	1003	1004	0.676	0.138	-0.199519
MvSl-1064-A1-R4_A1	1004	1005	0.449	0	0.0120694
MvSl-1064-A1-R4_A1	1005	1006	0	0.524	-0.0513514
MvSl-1064-A1-R4_A1	1006	1007	0	0.704	0.570099
MvSl-1064-A1-R4_A1	1007	1008	0	0.965	-0.0333717
MvSl-1064-A1-R4_A1	1008	1009	0	1	-0.0515059
MvSl-1064-A1-R4_A1	1009	1010	0	0.428	0.588941
MvSl-1064-A1-R4_A1	1010	1011	0.937	0	0.345794
MvSl-1064-A1-R4_A1	1011	1012	1	0	-0.302757
MvSl-1064-A1-R4_A1	1012	1013	0.462	0.16	0.584477
MvSl-1064-A1-R4_A1	1013	1014	0.088	0.602	1.04819
MvSl-1064-A1-R4_A1	1014	1015	0.577	0.142	0.182796
MvSl-1064-A1-R4_A1	1015	1016	0.398	0.466	0.27789
MvSl-1064-A1-R4_A1	1016	1017	0.332	0	0.285714
MvSl-1064-A1-R4_A1	1017	1018	0.436	0.162	0.166976
MvSl-1064-A1-R4_A1	1018	1019	0	0.167	0.1
MvSl-1064-A1-R4_A1	1019	1020	0	0.869	-0.223204
MvSl-1064-A1-R4_A1	1020	1021	0	1	0.0144928
MvSl-1064-A1-R4_A1	1021	1022	0.488	0.197	-0.217416
MvSl-1064-A1-R4_A1	1022	1023	1	0	-0.288241
MvSl-1064-A1-R4_A1	1023	1024	1	0	0.517483
MvSl-1064-A1-R4_A1	1024	1025	0.178	0.15	1.11014
MvSl-1064-A1-R4_A1	1025	1026	0	1	0.17265
MvSl-1064-A1-R4_A1	1026	1027	0	1	-0.122559
MvSl-1064-A1-R4_A1	1027	1028	0	1	-0.430211
MvSl-1064-A1-R4_A1	1028	1029	0	0.975	-0.0528857
MvSl-1064-A1-R4_A1	1029	1030	0.532	0	0.55408
MvSl-1064-A1-R4_A1	1030	1031	0.18	0.75	0.183239
MvSl-1064-A1-R4_A1	1031	1032	0	1	0.260504
MvSl-1064-A1-R4_A1	1032	1033	0	0.097	-0.0766765
MvSl-1064-A1-R4_A1	1033	1034	0.846	0	-0.33271
MvSl-1064-A1-R4_A1	1034	1035	1	0	0.0644745
MvSl-1064-A1-R4_A1	1035	1036	0.508	0	0.213292
MvSl-1064-A1-R4_A1	1036	1037	1	0	-0.0977444
MvSl-1064-A1-R4_A1	1037	1038	0.68	0	-0.134194
MvSl-1064-A1-R4_A1	1038	1039	0.927	0	-0.103529
MvSl-1064-A1-R4_A1	1039	1040	0.964	0	-0.186667
MvSl-1064-A1-R4_A1	1040	1041	0.716	0	0.00850093
MvSl-1064-A1-R4_A1	1041	1042	0.508	0	0.0964052
MvSl-1064-A1-R4_A1	1042	1043	1	0	-0.205421
MvSl-1064-A1-R4_A1	1043	1044	1	0	0.254884
MvSl-1064-A1-R4_A1	1044	1045	0.231	0	-0.546271
MvSl-1064-A1-R4_A1	1045	1046	0	0.715	0.513421
MvSl-1064-A1-R4_A1	1046	1047	0	1	0.360656
MvSl-1064-A1-R4_A1	1047	1048	0.584	0.135	-0.284282
MvSl-1064-A1-R4_A1	1048	1049	0.111	0.613	3.09302
MvSl-1064-A1-R4_A1	1049	1050	0.194	0.536	0.0149502
MvSl-1064-A1-R4_A1	1050	1051	0	0.931	0.0427011
MvSl-1064-A1-R4_A1	1051	1052	0.305	0.055	-0.280556
MvSl-1064-A1-R4_A1	1052	1053	0.269	0.246	0.663546
MvSl-1064-A1-R4_A1	1053	1054	0	0.629	1.04082
MvSl-1064-A1-R4_A1	1054	1055	0.192	0.138	0.258333
MvSl-1064-A1-R4_A1	1055	1056	1	0	0.643394
MvSl-1064-A1-R4_A1	1056	1057	1	0	0.0866935
MvSl-1064-A1-R4_A1	1057	1058	0.437	0.172	-0.0346476
MvSl-1064-A1-R4_A1	1058	1059	0.048	0.308	-0.350259
MvSl-1064-A1-R4_A1	1059	1060	0.372	0.262	0.209077
MvSl-1064-A1-R4_A1	1060	1061	0	0.436	0.708153
MvSl-1064-A1-R4_A1	1061	1062	0	1	-0.1
MvSl-1064-A1-R4_A1	1062	1063	0	1	0.911765
MvSl-1064-A1-R4_A1	1063	1064	0	1	1.25664
MvSl-1064-A1-R4_A1	1064	1065	0	1	0.480106
MvSl-1064-A1-R4_A1	1065	1066	0	1	0.453608
MvSl-1064-A1-R4_A1	1066	1067	0	0.974	0.631868
MvSl-1064-A1-R4_A1	1067	1068	0.283	0.245	0.368666
MvSl-1064-A1-R4_A1	1068	1069	1	0	0.599169
MvSl-1064-A1-R4_A1	1069	1070	0.708	0	2.0603
MvSl-1064-A1-R4_A1	1070	1071	0.283	0.455	0.190939
MvSl-1064-A1-R4_A1	1071	1072	0	1	0.775384
MvSl-1064-A1-R4_A1	1072	1073	0.137	0.673	1.16272
MvSl-1064-A1-R4_A1	1073	1074	0.165	0	-0.292717
MvSl-1064-A1-R4_A1	1074	1075	0	0.093	0.33152
MvSl-1064-A1-R4_A1	1075	1076	0	0.237	0.582772
MvSl-1064-A1-R4_A1	1076	1077	0	0.978	0.479469
MvSl-1064-A1-R4_A1	1077	1078	0	1	0.100665
MvSl-1064-A1-R4_A1	1078	1079	0	1	0.268873
MvSl-1064-A1-R4_A1	1079	1080	0	1	0.596244
MvSl-1064-A1-R4_A1	1080	1081	0	1	-0.246468
MvSl-1064-A1-R4_A1	1081	1082	0	1	0.0274725
MvSl-1064-A1-R4_A1	1082	1083	0	0.892	0.0412441
MvSl-1064-A1-R4_A1	1083	1084	0	1	0.0118595
MvSl-1064-A1-R4_A1	1084	1085	0	0.725	1.00161
MvSl-1064-A1-R4_A1	1085	1086	0	1	0.497217
MvSl-1064-A1-R4_A1	1086	1087	0	1	0.767316
MvSl-1064-A1-R4_A1	1087	1088	0	1	0.810651
MvSl-1064-A1-R4_A1	1088	1089	0	1	-0.12234
MvSl-1064-A1-R4_A1	1089	1090	0	0.653	-0.0888355
MvSl-1064-A1-R4_A1	1090	1091	0	0.01	-0.204404
MvSl-1064-A1-R4_A1	1091	1092	0	1	-0.130719
MvSl-1064-A1-R4_A1	1092	1093	0	1	0.383529
MvSl-1064-A1-R4_A1	1093	1094	0	1	0.227462
MvSl-1064-A1-R4_A1	1094	1095	0	1	0.78022
MvSl-1064-A1-R4_A1	1095	1096	0	0.885	0.151082
MvSl-1064-A1-R4_A1	1096	1097	0.571	0.228	0.345029
MvSl-1064-A1-R4_A1	1097	1098	0.182	0.426	0.336898
MvSl-1064-A1-R4_A1	1098	1099	0.493	0	-0.479565
MvSl-1064-A1-R4_A1	1099	1100	0.824	0	-0.510855
MvSl-1064-A1-R4_A1	1100	1101	0	0.231	0.155455
MvSl-1064-A1-R4_A1	1101	1102	0	1	0.409061
MvSl-1064-A1-R4_A1	1102	1103	0	0.555	-0.0865284
MvSl-1064-A1-R4_A1	1103	1104	0	1	0.0911248
MvSl-1064-A1-R4_A1	1104	1105	0	1	-0.0801282
MvSl-1064-A1-R4_A1	1105	1106	0	0.219	0.326651
MvSl-1064-A1-R4_A1	1106	1107	0	0.627	-0.128681
MvSl-1064-A1-R4_A1	1107	1108	0	0.171	-0.0755814
MvSl-1064-A1-R4_A1	1108	1109	0.714	0	0.215622
MvSl-1064-A1-R4_A1	1109	1110	1	0	-0.282986
MvSl-1064-A1-R4_A1	1110	1111	0.87	0	-0.410739
MvSl-1064-A1-R4_A1	1111	1112	0.899	0	-0.311707
MvSl-1064-A1-R4_A1	1112	1113	0.696	0	-0.041738
MvSl-1064-A1-R4_A1	1113	1114	1	0	-0.0671316
MvSl-1064-A1-R4_A1	1114	1115	1	0	-0.0785714
MvSl-1064-A1-R4_A1	1115	1116	1	0	-0.342273
MvSl-1064-A1-R4_A1	1116	1117	0.761	0	-0.178872
MvSl-1064-A1-R4_A1	1117	1118	1	0	-0.306452
MvSl-1064-A1-R4_A1	1118	1119	0.832	0	-0.231061
MvSl-1064-A1-R4_A1	1119	1120	0.21	0	0.0457099
MvSl-1064-A1-R4_A1	1120	1121	1	0	0.169513
MvSl-1064-A1-R4_A1	1121	1122	1	0	-0.0237797
MvSl-1064-A1-R4_A1	1122	1123	1	0	0.639828
MvSl-1064-A1-R4_A1	1123	1124	1	0	-0.157832
MvSl-1064-A1-R4_A1	1124	1125	1	0	0.0288356
MvSl-1064-A1-R4_A1	1125	1126	0.321	0	-0.293155
MvSl-1064-A1-R4_A1	1126	1127	1	0	0.215296
MvSl-1064-A1-R4_A1	1127	1128	1	0	-0.1875
MvSl-1064-A1-R4_A1	1128	1129	0.494	0	-0.367619
MvSl-1064-A1-R4_A1	1129	1130	1	0	-0.0644678
MvSl-1064-A1-R4_A1	1130	1131	1	0	0.151187
MvSl-1064-A1-R4_A1	1131	1132	0.716	0	-0.00630252
MvSl-1064-A1-R4_A1	1132	1133	0.716	0	0.196911
MvSl-1064-A1-R4_A1	1133	1134	1	0	0.34373
MvSl-1064-A1-R4_A1	1134	1135	0.724	0	-0.091199
MvSl-1064-A1-R4_A1	1135	1136	0.956	0	-0.25
MvSl-1064-A1-R4_A1	1136	1137	0.804	0	-0.00354767
MvSl-1064-A1-R4_A1	1137	1138	1	0	-0.362456
MvSl-1064-A1-R4_A1	1138	1139	0.565	0	-0.0442816
MvSl-1064-A1-R4_A1	1139	1140	0.476	0	-0.565204
MvSl-1064-A1-R4_A1	1140	1141	1	0	-0.201961
MvSl-1064-A1-R4_A1	1141	1142	1	0	-0.34375
MvSl-1064-A1-R4_A1	1142	1143	1	0	-0.202983
MvSl-1064-A1-R4_A1	1143	1144	1	0	-0.133589
MvSl-1064-A1-R4_A1	1144	1145	0.719	0	-0.452174
MvSl-1064-A1-R4_A1	1145	1146	1	0	0.101212
MvSl-1064-A1-R4_A1	1146	1147	1	0	0.0502564
MvSl-1064-A1-R4_A1	1147	1148	1	0	-0.36714
MvSl-1064-A1-R4_A1	1148	1149	0.391	0	-0.0184783
MvSl-1064-A1-R4_A1	1149	1150	1	0	1.01303
MvSl-1064-A1-R4_A1	1150	1151	0.596	0	0.0872952
MvSl-1064-A1-R4_A1	1151	1152	0.727	0	0.002849
MvSl-1064-A1-R4_A1	1152	1153	1	0	-0.363176
MvSl-1064-A1-R4_A1	1153	1154	0.656	0	-0.352941
MvSl-1064-A1-R4_A1	1154	1155	1	0	-0.416822
MvSl-1064-A1-R4_A1	1155	1156	1	0	0.0882353
MvSl-1064-A1-R4_A1	1156	1157	0.498	0	0.0635659
MvSl-1064-A1-R4_A1	1157	1158	1	0	-0.154092
MvSl-1064-A1-R4_A1	1158	1159	0.76	0	-0.40629
MvSl-1064-A1-R4_A1	1159	1160	1	0	0.247768
MvSl-1064-A1-R4_A1	1160	1161	1	0	0.0803513
MvSl-1064-A1-R4_A1	1161	1162	0.921	0	-0.0645372
MvSl-1064-A1-R4_A1	1162	1163	0.35	0	0.163158
MvSl-1064-A1-R4_A1	1163	1164	1	0	-0.116627
MvSl-1064-A1-R4_A1	1164	1165	0.824	0	-0.46791
MvSl-1064-A1-R4_A1	1165	1166	0	0	-0.353944
MvSl-1064-A1-R4_A1	1166	1167	0.963	0	0.131985
MvSl-1064-A1-R4_A1	1167	1168	0.391	0.26	-0.456522
MvSl-1064-A1-R4_A1	1168	1169	1	0	0.237374
MvSl-1064-A1-R4_A1	1169	1170	1	0	0.191924
MvSl-1064-A1-R4_A1	1170	1171	0	0	-0.274395
MvSl-1064-A1-R4_A1	1171	1172	0	0.115	0.469136
MvSl-1064-A1-R4_A1	1172	1173	0.083	0	0.151899
MvSl-1064-A1-R4_A1	1173	1174	1	0	0.119792
MvSl-1064-A1-R4_A1	1174	1175	0.782	0	0.0296804
MvSl-1064-A1-R4_A1	1175	1176	0.619	0	0.176471
MvSl-1064-A1-R4_A1	1176	1177	0.356	0	-0.585042
MvSl-1064-A1-R4_A1	1177	1178	1	0	0.310345
MvSl-1064-A1-R4_A1	1178	1179	1	0	0.181139
MvSl-1064-A1-R4_A1	1179	1180	1	0	0.0832266
MvSl-1064-A1-R4_A1	1180	1181	0.058	0.144	0.0488215
MvSl-1064-A1-R4_A1	1181	1182	0.097	0	-0.487179
MvSl-1064-A1-R4_A1	1182	1183	1	0	-0.386642
MvSl-1064-A1-R4_A1	1183	1184	0.843	0	-0.160586
MvSl-1064-A1-R4_A1	1184	1185	1	0	-0.308085
MvSl-1064-A1-R4_A1	1185	1186	0.811	0	-0.453488
MvSl-1064-A1-R4_A1	1186	1187	0.82	0	-0.2
MvSl-1064-A1-R4_A1	1187	1188	1	0	-0.0596162
MvSl-1064-A1-R4_A1	1188	1189	1	0	0.125
MvSl-1064-A1-R4_A1	1189	1190	0.824	0	-0.187787
MvSl-1064-A1-R4_A1	1190	1191	0.954	0	-0.128167
MvSl-1064-A1-R4_A1	1191	1192	0.752	0	0.483516
MvSl-1064-A1-R4_A1	1192	1193	0.825	0	0.138824
MvSl-1064-A1-R4_A1	1193	1194	0.936	0	0.0422833
MvSl-1064-A1-R4_A1	1194	1195	0.157	0.437	0.0184524
MvSl-1064-A1-R4_A1	1195	1196	0	0.142	-0.0732568
MvSl-1064-A1-R4_A1	1196	1197	0	0	0.2046
MvSl-1064-A1-R4_A1	1197	1198	0	0	0.523477
MvSl-1064-A1-R4_A1	1198	1199	0	0.889	-0.406103
MvSl-1064-A1-R4_A1	1199	1200	0.095	0.799	-0.0733753
MvSl-1064-A1-R4_A1	1200	1201	1	0	-0.497835
MvSl-1064-A1-R4_A1	1201	1202	1	0	-0.529644
MvSl-1064-A1-R4_A1	1202	1203	1	0	-0.355248
MvSl-1064-A1-R4_A1	1203	1204	1	0	-0.135365
MvSl-1064-A1-R4_A1	1204	1205	1	0	0.333043
MvSl-1064-A1-R4_A1	1205	1206	1	0	0.0696517
MvSl-1064-A1-R4_A1	1206	1207	0.247	0	0.0314745
MvSl-1064-A1-R4_A1	1207	1208	0.824	0	-0.21875
MvSl-1064-A1-R4_A1	1208	1209	0.666	0	-0.040404
MvSl-1064-A1-R4_A1	1209	1210	0.719	0	-0.236111
MvSl-1064-A1-R4_A1	1210	1211	1	0	0.164888
MvSl-1064-A1-R4_A1	1211	1212	1	0	0.537
MvSl-1064-A1-R4_A1	1212	1213	0.345	0	-0.303348
MvSl-1064-A1-R4_A1	1213	1214	0.768	0	-0.264706
MvSl-1064-A1-R4_A1	1214	1215	1	0	-0.120696
MvSl-1064-A1-R4_A1	1215	1216	0.487	0	-0.266315
MvSl-1064-A1-R4_A1	1216	1217	0.564	0	-0.316642
MvSl-1064-A1-R4_A1	1217	1218	0.151	0	-0.298759
MvSl-1064-A1-R4_A1	1218	1219	0.755	0	-0.121452
MvSl-1064-A1-R4_A1	1219	1220	1	0	-0.393189
MvSl-1064-A1-R4_A1	1220	1221	0.55	0.111	0.124786
MvSl-1064-A1-R4_A1	1221	1222	0	0.091	-0.0633108
MvSl-1064-A1-R4_A1	1222	1223	0	0.34	0.380687
MvSl-1064-A1-R4_A1	1223	1224	0	1	0.399057
MvSl-1064-A1-R4_A1	1224	1225	0	0.203	0.31215
MvSl-1064-A1-R4_A1	1225	1226	0	0.048	0.938202
MvSl-1064-A1-R4_A1	1226	1227	0	0.308	0.605361
MvSl-1064-A1-R4_A1	1227	1228	0	0.145	0.329545
MvSl-1064-A1-R4_A1	1228	1229	0	0.667	-0.272334
MvSl-1064-A1-R4_A1	1229	1230	0	0.503	0.0988787
MvSl-1064-A1-R4_A1	1230	1231	0	0.562	-0.186644
MvSl-1064-A1-R4_A1	1231	1232	0	0.904	0.217868
MvSl-1064-A1-R4_A1	1232	1233	0	0.836	0.127321
MvSl-1064-A1-R4_A1	1233	1234	0	1	-0.210112
MvSl-1064-A1-R4_A1	1234	1235	0	0.376	-0.353865
MvSl-1064-A1-R4_A1	1235	1236	0	1	0.961433
MvSl-1064-A1-R4_A1	1236	1237	0	0.241	-0.0789474
MvSl-1064-A1-R4_A1	1237	1238	0	0.615	-0.272133
MvSl-1064-A1-R4_A1	1238	1239	0	1	-0.135919
MvSl-1064-A1-R4_A1	1239	1240	0	1	0.245471
MvSl-1064-A1-R4_A1	1240	1241	0	1	-0.0517241
MvSl-1064-A1-R4_A1	1241	1242	0	0.78	-0.0688398
MvSl-1064-A1-R4_A1	1242	1243	0	0.838	0.0528455
MvSl-1064-A1-R4_A1	1243	1244	0	0	-0.408331
MvSl-1064-A1-R4_A1	1244	1245	0	0.311	0.137346
MvSl-1064-A1-R4_A1	1245	1246	0	0.254	0.762963
MvSl-1064-A1-R4_A1	1246	1247	0	0.191	0.56396
MvSl-1064-A1-R4_A1	1247	1248	0	0.889	0.269688
MvSl-1064-A1-R4_A1	1248	1249	0	0.958	0.0454545
MvSl-1064-A1-R4_A1	1249	1250	0	1	-0.0702862
MvSl-1064-A1-R4_A1	1250	1251	0	1	0.165485
MvSl-1064-A1-R4_A1	1251	1252	0	1	0.0812004
MvSl-1064-A1-R4_A1	1252	1253	0	1	-0.323115
MvSl-1064-A1-R4_A1	1253	1254	0	0.984	0.0584914
MvSl-1064-A1-R4_A1	1254	1255	0.238	0.395	-0.0738916
MvSl-1064-A1-R4_A1	1255	1256	0	0.134	-0.0111498
MvSl-1064-A1-R4_A1	1256	1257	0	0.456	0.189744
MvSl-1064-A1-R4_A1	1257	1258	0.626	0	-0.100622
MvSl-1064-A1-R4_A1	1258	1259	0	0.203	-0.0534591
MvSl-1064-A1-R4_A1	1259	1260	0	1	-0.0137533
MvSl-1064-A1-R4_A1	1260	1261	0	1	0.27
MvSl-1064-A1-R4_A1	1261	1262	0	1	0.395074
MvSl-1064-A1-R4_A1	1262	1263	0	1	0.77907
MvSl-1064-A1-R4_A1	1263	1264	0	0.671	0.258065
MvSl-1064-A1-R4_A1	1264	1265	0	1	0.67689
MvSl-1064-A1-R4_A1	1265	1266	0	1	0.3387
MvSl-1064-A1-R4_A1	1266	1267	0	1	0.291262
MvSl-1064-A1-R4_A1	1267	1268	0	1	0.342754
MvSl-1064-A1-R4_A1	1268	1269	0	1	0.0863787
MvSl-1064-A1-R4_A1	1269	1270	0	1	0.116505
MvSl-1064-A1-R4_A1	1270	1271	0	1	-0.156044
MvSl-1064-A1-R4_A1	1271	1272	0	1	0.142394
MvSl-1064-A1-R4_A1	1272	1273	0	1	0.0741688
MvSl-1064-A1-R4_A1	1273	1274	0.137	0.712	-0.0449438
MvSl-1064-A1-R4_A1	1274	1275	0.733	0	-0.221591
MvSl-1064-A1-R4_A1	1275	1276	1	0	-0.0729647
MvSl-1064-A1-R4_A1	1276	1277	1	0	-0.121457
MvSl-1064-A1-R4_A1	1277	1278	1	0	0.116846
MvSl-1064-A1-R4_A1	1278	1279	0.533	0	-0.50244
MvSl-1064-A1-R4_A1	1279	1280	0.277	0.556	0.368799
MvSl-1064-A1-R4_A1	1280	1281	0.764	0	-0.0634648
MvSl-1064-A1-R4_A1	1281	1282	0.171	0.382	0.216681
MvSl-1064-A1-R4_A1	1282	1283	0	0.404	0.241077
MvSl-1064-A1-R4_A1	1283	1284	0	0.416	0.163525
MvSl-1064-A1-R4_A1	1284	1285	0.18	0.226	-0.228704
MvSl-1064-A1-R4_A1	1285	1286	0.167	0.212	-0.292739
MvSl-1064-A1-R4_A1	1286	1287	0	0.652	-0.227124
MvSl-1064-A1-R4_A1	1287	1288	0	1	-0.254079
MvSl-1064-A1-R4_A1	1288	1289	0	1	0.0314607
MvSl-1064-A1-R4_A1	1289	1290	0	1	0.0749072
MvSl-1064-A1-R4_A1	1290	1291	0.034	0.964	0.138393
MvSl-1064-A1-R4_A1	1291	1292	0.424	0.187	0.130258
MvSl-1064-A1-R4_A1	1292	1293	0.139	0.856	-0.0255772
MvSl-1064-A1-R4_A1	1293	1294	0	0.609	-0.147727
MvSl-1064-A1-R4_A1	1294	1295	0.323	0.171	-0.298453
MvSl-1064-A1-R4_A1	1295	1296	0	1	0.651642
MvSl-1064-A1-R4_A1	1296	1297	0	0.926	0.380594
MvSl-1064-A1-R4_A1	1297	1298	0.819	0	-0.208644
MvSl-1064-A1-R4_A1	1298	1299	0.775	0	-0.21757
MvSl-1064-A1-R4_A1	1299	1300	1	0	-0.20207
MvSl-1064-A1-R4_A1	1300	1301	0.784	0	-0.140052
MvSl-1064-A1-R4_A1	1301	1302	1	0	-0.207547
MvSl-1064-A1-R4_A1	1302	1303	1	0	-0.25142
MvSl-1064-A1-R4_A1	1303	1304	1	0	0.0440035
MvSl-1064-A1-R4_A1	1304	1305	0.63	0	-0.128861
MvSl-1064-A1-R4_A1	1305	1306	1	0	-0.207843
MvSl-1064-A1-R4_A1	1306	1307	0.659	0.056	-0.129163
MvSl-1064-A1-R4_A1	1307	1308	0	1	0.36424
MvSl-1064-A1-R4_A1	1308	1309	0.098	0.794	-0.291768
MvSl-1064-A1-R4_A1	1309	1310	0.347	0	0.168301
MvSl-1064-A1-R4_A1	1310	1311	0	0.927	0.890819
MvSl-1064-A1-R4_A1	1311	1312	0	1	0.23359
MvSl-1064-A1-R4_A1	1312	1313	0	1	0.123649
MvSl-1064-A1-R4_A1	1313	1314	0.712	0.127	0.0815091
MvSl-1064-A1-R4_A1	1314	1315	1	0	1.33083
MvSl-1064-A1-R4_A1	1315	1316	0.48	0.273	3.00391
MvSl-1064-A1-R4_A1	1316	1317	0.21	0.478	1.05311
MvSl-1064-A1-R4_A1	1317	1318	0.893	0	0.40824
MvSl-1064-A1-R4_A1	1318	1319	1	0	-0.0776488
MvSl-1064-A1-R4_A1	1319	1320	0.454	0	0.71875
MvSl-1064-A1-R4_A1	1320	1321	0.403	0	0.398026
MvSl-1064-A1-R4_A1	1321	1322	0	0.27	0.678571
MvSl-1064-A1-R4_A1	1322	1323	0	0.894	0.438596
MvSl-1064-A1-R4_A1	1323	1324	0	1	1.31879
MvSl-1064-A1-R4_A1	1324	1325	0	1	0.140496
MvSl-1064-A1-R4_A1	1325	1326	0	1	0.613445
MvSl-1064-A1-R4_A1	1326	1327	0	1	0.3411
MvSl-1064-A1-R4_A1	1327	1328	0	0.133	0.256977
MvSl-1064-A1-R4_A1	1328	1329	0	0.579	0.462185
MvSl-1064-A1-R4_A1	1329	1330	0.366	0.029	0.273921
MvSl-1064-A1-R4_A1	1330	1331	0.574	0	1.12995
MvSl-1064-A1-R4_A1	1331	1332	0	0.496	0.466667
MvSl-1064-A1-R4_A1	1332	1333	0.378	0.314	0.347945
MvSl-1064-A1-R4_A1	1333	1334	0.526	0.049	0.166667
MvSl-1064-A1-R4_A1	1334	1335	0	0.678	0.70232
MvSl-1064-A1-R4_A1	1335	1336	0	0.802	0.357653
MvSl-1064-A1-R4_A1	1336	1337	0	0	0.378378
MvSl-1064-A1-R4_A1	1337	1338	0	0	0.40625
MvSl-1064-A1-R4_A1	1338	1339	0.269	0.301	2.00952
MvSl-1064-A1-R4_A1	1339	1340	0	1	0.253034
MvSl-1064-A1-R4_A1	1340	1341	0	1	0.00744417
MvSl-1064-A1-R4_A1	1341	1342	0	0.675	0.225589
MvSl-1064-A1-R4_A1	1342	1343	0	0.495	0.8023
MvSl-1064-A1-R4_A1	1343	1344	0	1	0.53468
MvSl-1064-A1-R4_A1	1344	1345	0	0.175	0.319564
MvSl-1064-A1-R4_A1	1345	1346	0	0.663	0.625
MvSl-1064-A1-R4_A1	1346	1347	0	1	-0.411848
MvSl-1064-A1-R4_A1	1347	1348	0	1	-0.30719
MvSl-1064-A1-R4_A1	1348	1349	0	1	0.128205
MvSl-1064-A1-R4_A1	1349	1350	0	1	-0.346535
MvSl-1064-A1-R4_A1	1350	1351	0.018	0.322	0.223577
MvSl-1064-A1-R4_A1	1351	1352	0.85	0	-0.171717
MvSl-1064-A1-R4_A1	1352	1353	0.868	0.012	1.65628
MvSl-1064-A1-R4_A1	1353	1354	0.505	0.324	0.182266
MvSl-1064-A1-R4_A1	1354	1355	0.755	0	0.347724
MvSl-1064-A1-R4_A1	1355	1356	0.787	0	-0.01
MvSl-1064-A1-R4_A1	1356	1357	0.587	0.15	-0.057623
MvSl-1064-A1-R4_A1	1357	1358	1	0	-0.256047
MvSl-1064-A1-R4_A1	1358	1359	0.736	0	-0.246468
MvSl-1064-A1-R4_A1	1359	1360	0	0.749	-0.002849
MvSl-1064-A1-R4_A1	1360	1361	0.687	0.198	-0.00986842
MvSl-1064-A1-R4_A1	1361	1362	1	0	0.0681818
MvSl-1064-A1-R4_A1	1362	1363	0.886	0	-0.107733
MvSl-1064-A1-R4_A1	1363	1364	0	0.569	0.293419
MvSl-1064-A1-R4_A1	1364	1365	0	1	0.133607
MvSl-1064-A1-R4_A1	1365	1366	0	1	-0.221916
MvSl-1064-A1-R4_A1	1366	1367	0	1	0.0759676
MvSl-1064-A1-R4_A1	1367	1368	0	1	-0.00430328
MvSl-1064-A1-R4_A1	1368	1369	0	1	0.0720877
MvSl-1064-A1-R4_A1	1369	1370	0	0.931	0.11
MvSl-1064-A1-R4_A1	1370	1371	0.395	0.273	-0.0943205
MvSl-1064-A1-R4_A1	1371	1372	0	1	0.136842
MvSl-1064-A1-R4_A1	1372	1373	0	1	-0.00975244
MvSl-1064-A1-R4_A1	1373	1374	0	1	-0.182556
MvSl-1064-A1-R4_A1	1374	1375	0	1	-0.232323
MvSl-1064-A1-R4_A1	1375	1376	0	1	-0.177078
MvSl-1064-A1-R4_A1	1376	1377	0	0.708	-0.18091
MvSl-1064-A1-R4_A1	1377	1378	0	0.722	0.184783
MvSl-1064-A1-R4_A1	1378	1379	0.601	0	-0.163542
MvSl-1064-A1-R4_A1	1379	1380	1	0	-0.336043
MvSl-1064-A1-R4_A1	1380	1381	1	0	0.0204082
MvSl-1064-A1-R4_A1	1381	1382	0.105	0.605	0.801373
MvSl-1064-A1-R4_A1	1382	1383	0	0.123	0.298876
MvSl-1064-A1-R4_A1	1383	1384	0	0.352	-0.302692
MvSl-1064-A1-R4_A1	1384	1385	0.379	0.072	-0.00784929
MvSl-1064-A1-R4_A1	1385	1386	0.421	0.273	-0.276596
MvSl-1064-A1-R4_A1	1386	1387	0.37	0.294	-0.0244932
MvSl-1064-A1-R4_A1	1387	1388	0.128	0.246	0.770507
MvSl-1064-A1-R4_A1	1388	1389	0.185	0.299	0.307692
MvSl-1064-A1-R4_A1	1389	1390	0.766	0	0.0271739
MvSl-1064-A1-R4_A1	1390	1391	1	0	0.493789
MvSl-1064-A1-R4_A1	1391	1392	0.759	0	-0.0993262
MvSl-1064-A1-R4_A1	1392	1393	0	0.229	-0.270819
MvSl-1064-A1-R4_A1	1393	1394	0.776	0	-0.025641
MvSl-1064-A1-R4_A1	1394	1395	1	0	-0.0635382
MvSl-1064-A1-R4_A1	1395	1396	1	0	-0.551907
MvSl-1064-A1-R4_A1	1396	1397	0.612	0	0.153846
MvSl-1064-A1-R4_A1	1397	1398	1	0	-0.388323
MvSl-1064-A1-R4_A1	1398	1399	0.849	0	-0.451173
MvSl-1064-A1-R4_A1	1399	1400	0.704	0	-0.508772
MvSl-1064-A1-R4_A1	1400	1401	0.841	0	-0.201327
MvSl-1064-A1-R4_A1	1401	1402	1	0	-0.337055
MvSl-1064-A1-R4_A1	1402	1403	0.594	0.147	0.583624
MvSl-1064-A1-R4_A1	1403	1404	0	1	0.0974235
MvSl-1064-A1-R4_A1	1404	1405	0	1	0.416934
MvSl-1064-A1-R4_A1	1405	1406	0.574	0.22	-0.192614
MvSl-1064-A1-R4_A1	1406	1407	0.158	0	-0.0955429
MvSl-1064-A1-R4_A1	1407	1408	0	0.275	-0.0315789
MvSl-1064-A1-R4_A1	1408	1409	0	0.523	-0.350515
MvSl-1064-A1-R4_A1	1409	1410	0.254	0	0.00214535
MvSl-1064-A1-R4_A1	1410	1411	0.548	0.116	-0.159278
MvSl-1064-A1-R4_A1	1411	1412	0	0.789	0.534091
MvSl-1064-A1-R4_A1	1412	1413	0	1	1.1828
MvSl-1064-A1-R4_A1	1413	1414	0	1	1.19253
MvSl-1064-A1-R4_A1	1414	1415	0	1	-0.0573123
MvSl-1064-A1-R4_A1	1415	1416	0	0.579	0.00376523
MvSl-1064-A1-R4_A1	1416	1417	0	0.213	1.2381
MvSl-1064-A1-R4_A1	1417	1418	0	0.314	-0.205044
MvSl-1064-A1-R4_A1	1418	1419	0.182	0.006	-0.119365
MvSl-1064-A1-R4_A1	1419	1420	0.633	0	-0.416667
MvSl-1064-A1-R4_A1	1420	1421	1	0	-0.40041
MvSl-1064-A1-R4_A1	1421	1422	0.348	0.192	0.352322
MvSl-1064-A1-R4_A1	1422	1423	0	0.669	0.964583
MvSl-1064-A1-R4_A1	1423	1424	0.982	0	0.292683
MvSl-1064-A1-R4_A1	1424	1425	0.956	0	0.092233
MvSl-1064-A1-R4_A1	1425	1426	0	0.305	-0.324496
MvSl-1064-A1-R4_A1	1426	1427	0	1	0.00703565
MvSl-1064-A1-R4_A1	1427	1428	0	1	-0.110984
MvSl-1064-A1-R4_A1	1428	1429	0	1	-0.0687361
MvSl-1064-A1-R4_A1	1429	1430	0	0.77	-0.273921
MvSl-1064-A1-R4_A1	1430	1431	0	0.974	-0.122963
MvSl-1064-A1-R4_A1	1431	1432	0	0.779	0.147667
MvSl-1064-A1-R4_A1	1432	1433	0	0.681	0.295036
MvSl-1064-A1-R4_A1	1433	1434	0	0.968	-0.457118
MvSl-1064-A1-R4_A1	1434	1435	0	0.875	-0.128205
MvSl-1064-A1-R4_A1	1435	1436	0	0.937	-0.0861111
MvSl-1064-A1-R4_A1	1436	1437	0	1	-0.109859
MvSl-1064-A1-R4_A1	1437	1438	0.504	0.429	-0.0864198
MvSl-1064-A1-R4_A1	1438	1439	1	0	0.395207
MvSl-1064-A1-R4_A1	1439	1440	1	0	-0.447394
MvSl-1064-A1-R4_A1	1440	1441	0.368	0.117	-0.242847
MvSl-1064-A1-R4_A1	1441	1442	0.95	0	-0.310204
MvSl-1064-A1-R4_A1	1442	1443	1	0	-0.362375
MvSl-1064-A1-R4_A1	1443	1444	0.387	0	-0.694737
MvSl-1064-A1-R4_A1	1444	1445	0	0.587	-0.365909
MvSl-1064-A1-R4_A1	1445	1446	0	1	0.316422
MvSl-1064-A1-R4_A1	1446	1447	0	1	0.14989
MvSl-1064-A1-R4_A1	1447	1448	0	0.828	-0.0495073
MvSl-1064-A1-R4_A1	1448	1449	0	0.759	-0.5921
MvSl-1064-A1-R4_A1	1449	1450	0	1	-0.127293
MvSl-1064-A1-R4_A1	1450	1451	0	1	0.176531
MvSl-1064-A1-R4_A1	1451	1452	0	0.381	-0.306455
MvSl-1064-A1-R4_A1	1452	1453	0	0.305	-0.361111
MvSl-1064-A1-R4_A1	1453	1454	0.369	0.241	0.0461957
MvSl-1064-A1-R4_A1	1454	1455	0	0.398	0.0657895
MvSl-1064-A1-R4_A1	1455	1456	0.102	0.256	0.240064
MvSl-1064-A1-R4_A1	1456	1457	0.831	0	-0.136218
MvSl-1064-A1-R4_A1	1457	1458	0.669	0	1.37607
MvSl-1064-A1-R4_A1	1458	1459	0	0.799	0.291471
MvSl-1064-A1-R4_A1	1459	1460	0	1	-0.010989
MvSl-1064-A1-R4_A1	1460	1461	0	1	0.00460575
MvSl-1064-A1-R4_A1	1461	1462	0	1	0.0840774
MvSl-1064-A1-R4_A1	1462	1463	0	1	0.16458
MvSl-1064-A1-R4_A1	1463	1464	0.405	0.567	-0.125
MvSl-1064-A1-R4_A1	1464	1465	1	0	-0.0777874
MvSl-1064-A1-R4_A1	1465	1466	0.8	0	0.0503472
MvSl-1064-A1-R4_A1	1466	1467	0	0.849	0.382353
MvSl-1064-A1-R4_A1	1467	1468	0	1	0.240079
MvSl-1064-A1-R4_A1	1468	1469	0.377	0.521	0.564103
MvSl-1064-A1-R4_A1	1469	1470	0.957	0	-0.289091
MvSl-1064-A1-R4_A1	1470	1471	0.091	0.508	-0.106673
MvSl-1064-A1-R4_A1	1471	1472	0	0.385	0.607843
MvSl-1064-A1-R4_A1	1472	1473	0.511	0.211	-0.0310559
MvSl-1064-A1-R4_A1	1473	1474	0	0.145	-0.379365
MvSl-1064-A1-R4_A1	1474	1475	0	0.678	-0.339657
MvSl-1064-A1-R4_A1	1475	1476	0.327	0.246	-0.330592
MvSl-1064-A1-R4_A1	1476	1477	0.249	0.344	0.0198802
MvSl-1064-A1-R4_A1	1477	1478	0	0.333	0.0112554
MvSl-1064-A1-R4_A1	1478	1479	0.457	0.084	0.0584445
MvSl-1064-A1-R4_A1	1479	1480	0.936	0	-0.222222
MvSl-1064-A1-R4_A1	1480	1481	1	0	-0.236971
MvSl-1064-A1-R4_A1	1481	1482	1	0	-0.130024
MvSl-1064-A1-R4_A1	1482	1483	0.617	0.113	0.0273585
MvSl-1064-A1-R4_A1	1483	1484	0	1	-0.122759
MvSl-1064-A1-R4_A1	1484	1485	0	1	-0.0912483
MvSl-1064-A1-R4_A1	1485	1486	0	0.757	-0.163964
MvSl-1064-A1-R4_A1	1486	1487	0.729	0	-0.109662
MvSl-1064-A1-R4_A1	1487	1488	0.768	0	0.0242915
MvSl-1064-A1-R4_A1	1488	1489	0.99	0	-0.371689
MvSl-1064-A1-R4_A1	1489	1490	1	0	-0.220899
MvSl-1064-A1-R4_A1	1490	1491	0.661	0.167	-0.289839
MvSl-1064-A1-R4_A1	1491	1492	0.239	0.041	0.177778
MvSl-1064-A1-R4_A1	1492	1493	0.407	0	-0.468502
MvSl-1064-A1-R4_A1	1493	1494	1	0	0.145238
MvSl-1064-A1-R4_A1	1494	1495	0.857	0	-0.307692
MvSl-1064-A1-R4_A1	1495	1496	0.446	0.393	2.57292
MvSl-1064-A1-R4_A1	1496	1497	0	1	0.814607
MvSl-1064-A1-R4_A1	1497	1498	0	0.955	-0.209302
MvSl-1064-A1-R4_A1	1498	1499	0	1	-0.244298
MvSl-1064-A1-R4_A1	1499	1500	0	0.843	-0.11552
MvSl-1064-A1-R4_A1	1500	1501	0	0	-0.45941
MvSl-1064-A1-R4_A1	1501	1502	0	0.67	-0.194805
MvSl-1064-A1-R4_A1	1502	1503	0.806	0.047	-0.205255
MvSl-1064-A1-R4_A1	1503	1504	0.23	0.109	-0.0225225
MvSl-1064-A1-R4_A1	1504	1505	0.471	0.324	0.408696
MvSl-1064-A1-R4_A1	1505	1506	0	0.344	-0.0302256
MvSl-1064-A1-R4_A1	1506	1507	0.99	0	-0.365766
MvSl-1064-A1-R4_A1	1507	1508	0.991	0	-0.154841
MvSl-1064-A1-R4_A1	1508	1509	0.508	0.261	-0.209259
MvSl-1064-A1-R4_A1	1509	1510	0.802	0	-0.0801792
MvSl-1064-A1-R4_A1	1510	1511	0.748	0.171	-0.185714
MvSl-1064-A1-R4_A1	1511	1512	0.191	0.401	0.142857
MvSl-1064-A1-R4_A1	1512	1513	0.888	0	-0.311321
MvSl-1064-A1-R4_A1	1513	1514	0.514	0.344	0.887464
MvSl-1064-A1-R4_A1	1514	1515	0	0.854	0.0750114
MvSl-1064-A1-R4_A1	1515	1516	0	0	-0.119617
MvSl-1064-A1-R4_A1	1516	1517	0	0	0.0671551
MvSl-1064-A1-R4_A1	1517	1518	0	0	-0.361702
MvSl-1064-A1-R4_A1	1518	1519	0	0.623	0.577679
MvSl-1064-A1-R4_A1	1519	1520	0	0.479	-0.255847
MvSl-1064-A1-R4_A1	1520	1521	0	0.883	0.00812825
MvSl-1064-A1-R4_A1	1521	1522	0	1	0.110765
MvSl-1064-A1-R4_A1	1522	1523	0	1	-0.128806
MvSl-1064-A1-R4_A1	1523	1524	0	0.394	-0.0781111
MvSl-1064-A1-R4_A1	1524	1525	0.525	0	0.226496
MvSl-1064-A1-R4_A1	1525	1526	0.014	0.3	0.262513
MvSl-1064-A1-R4_A1	1526	1527	0.812	0	0.210303
MvSl-1064-A1-R4_A1	1527	1528	0.713	0	0.0113636
MvSl-1064-A1-R4_A1	1528	1529	0.962	0	-0.315636
MvSl-1064-A1-R4_A1	1529	1530	1	0	-0.274231
MvSl-1064-A1-R4_A1	1530	1531	1	0	0.0480769
MvSl-1064-A1-R4_A1	1531	1532	1	0	-0.160354
MvSl-1064-A1-R4_A1	1532	1533	0.853	0	-0.022261
MvSl-1064-A1-R4_A1	1533	1534	0.593	0	-0.334739
MvSl-1064-A1-R4_A1	1534	1535	0	0.78	0.239909
MvSl-1064-A1-R4_A1	1535	1536	0	1	0.138362
MvSl-1064-A1-R4_A1	1536	1537	0	1	-0.191919
MvSl-1064-A1-R4_A1	1537	1538	0	0.799	0.000845309
MvSl-1064-A1-R4_A1	1538	1539	0	1	0.671897
MvSl-1064-A1-R4_A1	1539	1540	0.341	0.368	-0.164912
MvSl-1064-A1-R4_A1	1540	1541	1	0	-0.238709
MvSl-1064-A1-R4_A1	1541	1542	0.133	0.442	-0.430693
MvSl-1064-A1-R4_A1	1542	1543	0	1	0.303383
MvSl-1064-A1-R4_A1	1543	1544	0	0.872	0.105943
MvSl-1064-A1-R4_A1	1544	1545	0.998	0	-0.425349
MvSl-1064-A1-R4_A1	1545	1546	1	0	-0.155367
MvSl-1064-A1-R4_A1	1546	1547	0.709	0	-0.247036
MvSl-1064-A1-R4_A1	1547	1548	1	0	-0.0552036
MvSl-1064-A1-R4_A1	1548	1549	1	0	-0.345791
MvSl-1064-A1-R4_A1	1549	1550	0.632	0.159	-0.190772
MvSl-1064-A1-R4_A1	1550	1551	0.486	0.338	-0.229925
MvSl-1064-A1-R4_A1	1551	1552	0.842	0	-0.209101
MvSl-1064-A1-R4_A1	1552	1553	0.242	0	-0.181292
MvSl-1064-A1-R4_A1	1553	1554	0.61	0	0.241026
MvSl-1064-A1-R4_A1	1554	1555	0.367	0	-0.159091
MvSl-1064-A1-R4_A1	1555	1556	0	0.591	0.0693196
MvSl-1064-A1-R4_A1	1556	1557	0	1	0.0933333
MvSl-1064-A1-R4_A1	1557	1558	0	0.684	-0.241873
MvSl-1064-A1-R4_A1	1558	1559	0	0	0.08
MvSl-1064-A1-R4_A1	1559	1560	0.589	0	0.0559006
MvSl-1064-A1-R4_A1	1560	1561	0	0.966	0.43266
MvSl-1064-A1-R4_A1	1561	1562	0	1	0.11391
MvSl-1064-A1-R4_A1	1562	1563	0.494	0.404	0.3931
MvSl-1064-A1-R4_A1	1563	1564	0.908	0	-0.264706
MvSl-1064-A1-R4_A1	1564	1565	0	0.478	-0.0807114
MvSl-1064-A1-R4_A1	1565	1566	0	0	-0.322391
MvSl-1064-A1-R4_A1	1566	1567	0	0	0.142399
MvSl-1064-A1-R4_A1	1567	1568	0	0.108	1.89157
MvSl-1064-A1-R4_A1	1568	1569	0	0.271	0.169884
MvSl-1064-A1-R4_A1	1569	1570	0.384	0	-0.159695
MvSl-1064-A1-R4_A1	1570	1571	0.333	0.593	-0.22449
MvSl-1064-A1-R4_A1	1571	1572	0	1	-0.10628
MvSl-1064-A1-R4_A1	1572	1573	0	1	-0.312012
MvSl-1064-A1-R4_A1	1573	1574	0	1	0.352007
MvSl-1064-A1-R4_A1	1574	1575	0	1	-0.11871
MvSl-1064-A1-R4_A1	1575	1576	0	1	-0.257143
MvSl-1064-A1-R4_A1	1576	1577	0.344	0.56	0.00956522
MvSl-1064-A1-R4_A1	1577	1578	0.711	0	-0.362061
MvSl-1064-A1-R4_A1	1578	1579	0.425	0	-0.252525
MvSl-1064-A1-R4_A1	1579	1580	1	0	0.1375
MvSl-1064-A1-R4_A1	1580	1581	1	0	-0.390897
MvSl-1064-A1-R4_A1	1581	1582	1	0	-0.511021
MvSl-1064-A1-R4_A1	1582	1583	0.088	0	-0.216479
MvSl-1064-A1-R4_A1	1583	1584	0	0	-0.130719
MvSl-1064-A1-R4_A1	1584	1585	0.994	0	-0.0191176
MvSl-1064-A1-R4_A1	1585	1586	1	0	0.0300983
MvSl-1064-A1-R4_A1	1586	1587	0.51	0	0.0943396
MvSl-1064-A1-R4_A1	1587	1588	0	0	-0.311111
MvSl-1064-A1-R4_A1	1588	1589	0.203	0	-0.412662
MvSl-1064-A1-R4_A1	1589	1590	1	0	-0.320652
MvSl-1064-A1-R4_A1	1590	1591	1	0	-0.439216
MvSl-1064-A1-R4_A1	1591	1592	1	0	0.0762712
MvSl-1064-A1-R4_A1	1592	1593	0.442	0	-0.248885
MvSl-1064-A1-R4_A1	1593	1594	0.387	0	-0.22338
MvSl-1064-A1-R4_A1	1594	1595	0.973	0	-0.28839
MvSl-1064-A1-R4_A1	1595	1596	0	0.149	0.295894
MvSl-1064-A1-R4_A1	1596	1597	0	1	-0.0805254
MvSl-1064-A1-R4_A1	1597	1598	0	1	-0.00960879
MvSl-1064-A1-R4_A1	1598	1599	0	1	0.507883
MvSl-1064-A1-R4_A1	1599	1600	0	1	0.448381
MvSl-1064-A1-R4_A1	1600	1601	0	0.946	0.207843
MvSl-1064-A1-R4_A1	1601	1602	0	0	0.986711
MvSl-1064-A1-R4_A1	1602	1603	0	0	0.88427
MvSl-1064-A1-R4_A1	1603	1604	0	0.141	2.39111
MvSl-1064-A1-R4_A1	1604	1605	0	0.374	0.0713392
MvSl-1064-A1-R4_A1	1605	1606	0	0	-0.41122
MvSl-1064-A1-R4_A1	1606	1607	0.853	0	-0.416165
MvSl-1064-A1-R4_A1	1607	1608	0.468	0	-0.135135
MvSl-1064-A1-R4_A1	1608	1609	0.888	0	-0.184385
MvSl-1064-A1-R4_A1	1609	1610	0.681	0	0.927459
MvSl-1064-A1-R4_A1	1610	1611	0.877	0	-0.0408249
MvSl-1064-A1-R4_A1	1611	1612	0.449	0.362	-0.281845
MvSl-1064-A1-R4_A1	1612	1613	0.58	0.12	-0.126077
MvSl-1064-A1-R4_A1	1613	1614	0.03	0.614	-0.0447227
MvSl-1064-A1-R4_A1	1614	1615	0	1	0.410678
MvSl-1064-A1-R4_A1	1615	1616	0	1	0.314039
MvSl-1064-A1-R4_A1	1616	1617	0	1	1.2069
MvSl-1064-A1-R4_A1	1617	1618	0	1	0.937419
MvSl-1064-A1-R4_A1	1618	1619	0	0.939	0.777738
MvSl-1064-A1-R4_A1	1619	1620	0	1	0.574558
MvSl-1064-A1-R4_A1	1620	1621	0	0.98	0.108711
MvSl-1064-A1-R4_A1	1621	1622	0	0	-0.151483
MvSl-1064-A1-R4_A1	1622	1623	0	0.274	0.386235
MvSl-1064-A1-R4_A1	1623	1624	0	0.804	0.13912
MvSl-1064-A1-R4_A1	1624	1625	0	1	-0.073939
MvSl-1064-A1-R4_A1	1625	1626	0	1	0.54025
MvSl-1064-A1-R4_A1	1626	1627	0	0.798	0.969904
MvSl-1064-A1-R4_A1	1627	1628	0	0.963	0.135965
MvSl-1064-A1-R4_A1	1628	1629	0	1	-0.152728
MvSl-1064-A1-R4_A1	1629	1630	0	1	-0.0540881
MvSl-1064-A1-R4_A1	1630	1631	0	1	0.0793651
MvSl-1064-A1-R4_A1	1631	1632	0	1	-0.652063
MvSl-1064-A1-R4_A1	1632	1633	0	1	-0.481959
MvSl-1064-A1-R4_A1	1633	1634	0	1	-0.0146762
MvSl-1064-A1-R4_A1	1634	1635	0	0.657	-0.283298
MvSl-1064-A1-R4_A1	1635	1636	0.231	0.167	0.0626087
MvSl-1064-A1-R4_A1	1636	1637	0.619	0.038	-0.0207875
MvSl-1064-A1-R4_A1	1637	1638	0.392	0.439	0.161381
MvSl-1064-A1-R4_A1	1638	1639	0.887	0	0.282313
MvSl-1064-A1-R4_A1	1639	1640	0	0.291	-0.239286
MvSl-1064-A1-R4_A1	1640	1641	0.273	0.178	0.879493
MvSl-1064-A1-R4_A1	1641	1642	0.797	0	0.755102
MvSl-1064-A1-R4_A1	1642	1643	0.504	0.119	0.163636
MvSl-1064-A1-R4_A1	1643	1644	0	0.644	0.568892
MvSl-1064-A1-R4_A1	1644	1645	0.87	0	-0.283447
MvSl-1064-A1-R4_A1	1645	1646	0.484	0.145	0.48913
MvSl-1064-A1-R4_A1	1646	1647	1	0	-0.359792
MvSl-1064-A1-R4_A1	1647	1648	1	0	-0.0519689
MvSl-1064-A1-R4_A1	1648	1649	0.821	0	0.0891841
MvSl-1064-A1-R4_A1	1649	1650	1	0	0.00409836
MvSl-1064-A1-R4_A1	1650	1651	1	0	-0.415094
MvSl-1064-A1-R4_A1	1651	1652	1	0	-0.353673
MvSl-1064-A1-R4_A1	1652	1653	0.928	0	-0.287757
MvSl-1064-A1-R4_A1	1653	1654	0	0.238	0.0946746
MvSl-1064-A1-R4_A1	1654	1655	0	1	-0.0676692
MvSl-1064-A1-R4_A1	1655	1656	0	1	0.441092
MvSl-1064-A1-R4_A1	1656	1657	0	0.74	0.455782
MvSl-1064-A1-R4_A1	1657	1658	0.855	0	0.123784
MvSl-1064-A1-R4_A1	1658	1659	1	0	-0.20904
MvSl-1064-A1-R4_A1	1659	1660	0.498	0.463	0.0819361
MvSl-1064-A1-R4_A1	1660	1661	0	1	0.471742
MvSl-1064-A1-R4_A1	1661	1662	0	1	-0.0258893
MvSl-1064-A1-R4_A1	1662	1663	0	1	0.0475594
MvSl-1064-A1-R4_A1	1663	1664	0	1	0.289377
MvSl-1064-A1-R4_A1	1664	1665	0	1	-0.327473
MvSl-1064-A1-R4_A1	1665	1666	0	1	0.0204342
MvSl-1064-A1-R4_A1	1666	1667	0	1	-0.05706
MvSl-1064-A1-R4_A1	1667	1668	0	1	0.29529
MvSl-1064-A1-R4_A1	1668	1669	0	1	0.733746
MvSl-1064-A1-R4_A1	1669	1670	0	1	0.473868
MvSl-1064-A1-R4_A1	1670	1671	0	0.593	0.101852
MvSl-1064-A1-R4_A1	1671	1672	0	0.959	0.903846
MvSl-1064-A1-R4_A1	1672	1673	0	1	-0.194444
MvSl-1064-A1-R4_A1	1673	1674	0	0.811	0.228723
MvSl-1064-A1-R4_A1	1674	1675	0	1	0.117675
MvSl-1064-A1-R4_A1	1675	1676	0	0.56	0.562771
MvSl-1064-A1-R4_A1	1676	1677	0.173	0.118	0.365248
MvSl-1064-A1-R4_A1	1677	1678	0.124	0.682	0.0579937
MvSl-1064-A1-R4_A1	1678	1679	0	1	0.199495
MvSl-1064-A1-R4_A1	1679	1680	0	1	-0.0219533
MvSl-1064-A1-R4_A1	1680	1681	0	1	-0.34359
MvSl-1064-A1-R4_A1	1681	1682	0	1	0.249446
MvSl-1064-A1-R4_A1	1682	1683	0	1	0.0324489
MvSl-1064-A1-R4_A1	1683	1684	0	0.66	0.144499
MvSl-1064-A1-R4_A1	1684	1685	0.176	0	0.889022
MvSl-1064-A1-R4_A1	1685	1686	0.843	0	0.964074
MvSl-1064-A1-R4_A1	1686	1687	1	0	-0.127277
MvSl-1064-A1-R4_A1	1687	1688	0.31	0.316	0.0515464
MvSl-1064-A1-R4_A1	1688	1689	0.69	0	-0.534616
MvSl-1064-A1-R4_A1	1689	1690	0	0	0.210559
MvSl-1064-A1-R4_A1	1690	1691	0.152	0.537	-0.027583
MvSl-1064-A1-R4_A1	1691	1692	0	1	-0.0801897
MvSl-1064-A1-R4_A1	1692	1693	0	0.886	-0.237797
MvSl-1064-A1-R4_A1	1693	1694	0.435	0.145	-0.264706
MvSl-1064-A1-R4_A1	1694	1695	0.918	0	0.034595
MvSl-1064-A1-R4_A1	1695	1696	0.936	0	-0.503891
MvSl-1064-A1-R4_A1	1696	1697	0	0.871	0.232444
MvSl-1064-A1-R4_A1	1697	1698	0.463	0.32	0.212121
MvSl-1064-A1-R4_A1	1698	1699	0.363	0.583	0.173469
MvSl-1064-A1-R4_A1	1699	1700	0.652	0.227	-0.283441
MvSl-1064-A1-R4_A1	1700	1701	1	0	-0.315765
MvSl-1064-A1-R4_A1	1701	1702	0.556	0	-0.251072
MvSl-1064-A1-R4_A1	1702	1703	1	0	-0.0319328
MvSl-1064-A1-R4_A1	1703	1704	0.146	0	0.0408163
MvSl-1064-A1-R4_A1	1704	1705	0	0	-0.138638
MvSl-1064-A1-R4_A1	1705	1706	0	0	-0.173913
MvSl-1064-A1-R4_A1	1706	1707	0.874	0	0.00253165
MvSl-1064-A1-R4_A1	1707	1708	1	0	-0.309084
MvSl-1064-A1-R4_A1	1708	1709	0.931	0	-0.105409
MvSl-1064-A1-R4_A1	1709	1710	1	0	-0.267045
MvSl-1064-A1-R4_A1	1710	1711	0.388	0.48	-0.00206186
MvSl-1064-A1-R4_A1	1711	1712	0	1	-0.30303
MvSl-1064-A1-R4_A1	1712	1713	0	1	0.292181
MvSl-1064-A1-R4_A1	1713	1714	0	1	0.171137
MvSl-1064-A1-R4_A1	1714	1715	0	1	0.2168
MvSl-1064-A1-R4_A1	1715	1716	0	1	0.227964
MvSl-1064-A1-R4_A1	1716	1717	0	0.508	-0.0592105
MvSl-1064-A1-R4_A1	1717	1718	0	0.846	0.489028
MvSl-1064-A1-R4_A1	1718	1719	0.928	0	0.0850722
MvSl-1064-A1-R4_A1	1719	1720	0.852	0.081	-0.361561
MvSl-1064-A1-R4_A1	1720	1721	0	0.508	0.460971
MvSl-1064-A1-R4_A1	1721	1722	0.442	0	0.043578
MvSl-1064-A1-R4_A1	1722	1723	1	0	-0.387387
MvSl-1064-A1-R4_A1	1723	1724	1	0	-0.275329
MvSl-1064-A1-R4_A1	1724	1725	0.771	0	0.0279212
MvSl-1064-A1-R4_A1	1725	1726	1	0	-0.242701
MvSl-1064-A1-R4_A1	1726	1727	1	0	-0.26261
MvSl-1064-A1-R4_A1	1727	1728	1	0	0.17619
MvSl-1064-A1-R4_A1	1728	1729	0.629	0	0.225248
MvSl-1064-A1-R4_A1	1729	1730	0.372	0.137	0.277586
MvSl-1064-A1-R4_A1	1730	1731	0.719	0	0.116494
MvSl-1064-A1-R4_A1	1731	1732	0.577	0.193	-0.0500275
MvSl-1064-A1-R4_A1	1732	1733	0	0.798	0.283418
MvSl-1064-A1-R4_A1	1733	1734	0	0.889	-0.170752
MvSl-1064-A1-R4_A1	1734	1735	0.53	0	1.20141
MvSl-1064-A1-R4_A1	1735	1736	0.304	0.374	0.131579
MvSl-1064-A1-R4_A1	1736	1737	0	0.815	0.474138
MvSl-1064-A1-R4_A1	1737	1738	0	0.238	0.365248
MvSl-1064-A1-R4_A1	1738	1739	0	1	0.03749
MvSl-1064-A1-R4_A1	1739	1740	0	1	0.43797
MvSl-1064-A1-R4_A1	1740	1741	0	0.311	0.61039
MvSl-1064-A1-R4_A1	1741	1742	0	0.925	0.432558
MvSl-1064-A1-R4_A1	1742	1743	0	0.997	0.131206
MvSl-1064-A1-R4_A1	1743	1744	0	1	0.377551
MvSl-1064-A1-R4_A1	1744	1745	0	1	0.390665
MvSl-1064-A1-R4_A1	1745	1746	0	1	0.0228233
MvSl-1064-A1-R4_A1	1746	1747	0	1	0.083498
MvSl-1064-A1-R4_A1	1747	1748	0	1	-0.0430934
MvSl-1064-A1-R4_A1	1748	1749	0	1	-0.0464453
MvSl-1064-A1-R4_A1	1749	1750	0	1	0.0477364
MvSl-1064-A1-R4_A1	1750	1751	0	0.921	0.237277
MvSl-1064-A1-R4_A1	1751	1752	0.233	0	0.495798
MvSl-1064-A1-R4_A1	1752	1753	0	0.229	-0.224734
MvSl-1064-A1-R4_A1	1753	1754	0.832	0	-0.209117
MvSl-1064-A1-R4_A1	1754	1755	0.571	0.163	0.465604
MvSl-1064-A1-R4_A1	1755	1756	0.588	0	0.390816
MvSl-1064-A1-R4_A1	1756	1757	0.194	0.273	0.034188
MvSl-1064-A1-R4_A1	1757	1758	0	0.567	0.817629
MvSl-1064-A1-R4_A1	1758	1759	0.217	0.426	0.12844
MvSl-1064-A1-R4_A1	1759	1760	0.847	0	-0.267469
MvSl-1064-A1-R4_A1	1760	1761	0.223	0.19	0.272171
MvSl-1064-A1-R4_A1	1761	1762	0.633	0	-0.532797
MvSl-1064-A1-R4_A1	1762	1763	1	0	-0.430665
MvSl-1064-A1-R4_A1	1763	1764	1	0	-0.23028
MvSl-1064-A1-R4_A1	1764	1765	0.651	0	-0.172246
MvSl-1064-A1-R4_A1	1765	1766	0.567	0.378	-0.182405
MvSl-1064-A1-R4_A1	1766	1767	1	0	-0.241513
MvSl-1064-A1-R4_A1	1767	1768	1	0	-0.0549645
MvSl-1064-A1-R4_A1	1768	1769	1	0	-0.239642
MvSl-1064-A1-R4_A1	1769	1770	0.696	0	-0.09
MvSl-1064-A1-R4_A1	1770	1771	0	0.637	-0.0253723
MvSl-1064-A1-R4_A1	1771	1772	0.591	0.357	0.125586
MvSl-1064-A1-R4_A1	1772	1773	0.344	0.463	0.263889
MvSl-1064-A1-R4_A1	1773	1774	0	1	0.0405405
MvSl-1064-A1-R4_A1	1774	1775	0	1	-0.401804
MvSl-1064-A1-R4_A1	1775	1776	0	1	-0.299081
MvSl-1064-A1-R4_A1	1776	1777	0	0.998	0.123482
MvSl-1064-A1-R4_A1	1777	1778	0	0.134	0.784823
MvSl-1064-A1-R4_A1	1778	1779	0	0.707	0.162587
MvSl-1064-A1-R4_A1	1779	1780	0	0.803	0.0206897
MvSl-1064-A1-R4_A1	1780	1781	0	0.934	-0.205955
MvSl-1064-A1-R4_A1	1781	1782	0	1	-0.13847
MvSl-1064-A1-R4_A1	1782	1783	0	1	0.283232
MvSl-1064-A1-R4_A1	1783	1784	0	1	-0.134107
MvSl-1064-A1-R4_A1	1784	1785	0	1	-0.1133
MvSl-1064-A1-R4_A1	1785	1786	0	0.993	0.0634921
MvSl-1064-A1-R4_A1	1786	1787	0.759	0	-0.477366
MvSl-1064-A1-R4_A1	1787	1788	1	0	-0.380533
MvSl-1064-A1-R4_A1	1788	1789	0.658	0	-0.248421
MvSl-1064-A1-R4_A1	1789	1790	0.644	0	-0.17354
MvSl-1064-A1-R4_A1	1790	1791	0.653	0.103	-0.625944
MvSl-1064-A1-R4_A1	1791	1792	1	0	0.11738
MvSl-1064-A1-R4_A1	1792	1793	0.679	0	-0.375387
MvSl-1064-A1-R4_A1	1793	1794	1	0	-0.600917
MvSl-1064-A1-R4_A1	1794	1795	0.579	0	-0.504015
MvSl-1064-A1-R4_A1	1795	1796	0.435	0	-0.183877
MvSl-1064-A1-R4_A1	1796	1797	0.905	0	-0.187739
MvSl-1064-A1-R4_A1	1797	1798	1	0	-0.445887
MvSl-1064-A1-R4_A1	1798	1799	1	0	-0.310052
MvSl-1064-A1-R4_A1	1799	1800	1	0	-0.334295
MvSl-1064-A1-R4_A1	1800	1801	0.988	0	-0.177613
MvSl-1064-A1-R4_A1	1801	1802	0	0.289	0.443344
MvSl-1064-A1-R4_A1	1802	1803	0	0.095	0.0204604
MvSl-1064-A1-R4_A1	1803	1804	0	0.989	0.481928
MvSl-1064-A1-R4_A1	1804	1805	0	1	-0.548516
MvSl-1064-A1-R4_A1	1805	1806	0	1	-0.509901
MvSl-1064-A1-R4_A1	1806	1807	0	1	-0.345902
MvSl-1064-A1-R4_A1	1807	1808	0	0.934	0.00651341
MvSl-1064-A1-R4_A1	1808	1809	0	0.985	-0.0350034
MvSl-1064-A1-R4_A1	1809	1810	0	0.901	-0.336842
MvSl-1064-A1-R4_A1	1810	1811	0	0.721	-0.224012
MvSl-1064-A1-R4_A1	1811	1812	0	1	-0.102186
MvSl-1064-A1-R4_A1	1812	1813	0	1	-0.353782
MvSl-1064-A1-R4_A1	1813	1814	0	1	0.118012
MvSl-1064-A1-R4_A1	1814	1815	0	1	0.0753338
MvSl-1064-A1-R4_A1	1815	1816	0	1	-0.316251
MvSl-1064-A1-R4_A1	1816	1817	0	1	-0.0893246
MvSl-1064-A1-R4_A1	1817	1818	0.2	0.454	0.360772
MvSl-1064-A1-R4_A1	1818	1819	0	0.369	2.37349
MvSl-1064-A1-R4_A1	1819	1820	0	1	1.41071
MvSl-1064-A1-R4_A1	1820	1821	0	1	1.0373
MvSl-1064-A1-R4_A1	1821	1822	0	0.904	0.565341
MvSl-1064-A1-R4_A1	1822	1823	0	1	0.167453
MvSl-1064-A1-R4_A1	1823	1824	0	1	0.249174
MvSl-1064-A1-R4_A1	1824	1825	0	0.954	0.0952381
MvSl-1064-A1-R4_A1	1825	1826	0	0.587	0.55
MvSl-1064-A1-R4_A1	1826	1827	0	0.967	0.427772
MvSl-1064-A1-R4_A1	1827	1828	0	1	-0.015015
MvSl-1064-A1-R4_A1	1828	1829	0	1	0.296825
MvSl-1064-A1-R4_A1	1829	1830	0	1	0.226356
MvSl-1064-A1-R4_A1	1830	1831	0	0.761	0.56936
MvSl-1064-A1-R4_A1	1831	1832	0	0.554	0.157609
MvSl-1064-A1-R4_A1	1832	1833	0.267	0	0.195808
MvSl-1064-A1-R4_A1	1833	1834	0.013	0.375	0.494071
MvSl-1064-A1-R4_A1	1834	1835	0.442	0.269	-0.107291
MvSl-1064-A1-R4_A1	1835	1836	1	0	-0.195335
MvSl-1064-A1-R4_A1	1836	1837	1	0	-0.05
MvSl-1064-A1-R4_A1	1837	1838	0.865	0	-0.335548
MvSl-1064-A1-R4_A1	1838	1839	0.708	0	-0.346078
MvSl-1064-A1-R4_A1	1839	1840	1	0	-0.310658
MvSl-1064-A1-R4_A1	1840	1841	1	0	-0.167332
MvSl-1064-A1-R4_A1	1841	1842	0.771	0	-0.433107
MvSl-1064-A1-R4_A1	1842	1843	0.578	0	-0.529412
MvSl-1064-A1-R4_A1	1843	1844	0.943	0	-0.324713
MvSl-1064-A1-R4_A1	1844	1845	1	0	-0.234157
MvSl-1064-A1-R4_A1	1845	1846	0.389	0	0.331679
MvSl-1064-A1-R4_A1	1846	1847	0.365	0.367	-0.132167
MvSl-1064-A1-R4_A1	1847	1848	0	1	-0.0378251
MvSl-1064-A1-R4_A1	1848	1849	0	1	0.172549
MvSl-1064-A1-R4_A1	1849	1850	0	0.704	0.203704
MvSl-1064-A1-R4_A1	1850	1851	0.757	0	-0.352562
MvSl-1064-A1-R4_A1	1851	1852	0.664	0.167	-0.0184877
MvSl-1064-A1-R4_A1	1852	1853	0.592	0.046	0.129716
MvSl-1064-A1-R4_A1	1853	1854	0	0.831	0.498708
MvSl-1064-A1-R4_A1	1854	1855	0	0.908	-0.159798
MvSl-1064-A1-R4_A1	1855	1856	0	0.376	0.137202
MvSl-1064-A1-R4_A1	1856	1857	0	0.597	-0.00406504
MvSl-1064-A1-R4_A1	1857	1858	0	0.86	0.935636
MvSl-1064-A1-R4_A1	1858	1859	0	0.548	0.239667
MvSl-1064-A1-R4_A1	1859	1860	0	0	0.330693
MvSl-1064-A1-R4_A1	1860	1861	0	0.838	0.0735493
MvSl-1064-A1-R4_A1	1861	1862	0.161	0.227	0.160201
MvSl-1064-A1-R4_A1	1862	1863	0	0.34	0.309622
MvSl-1064-A1-R4_A1	1863	1864	0	1	1.08117
MvSl-1064-A1-R4_A1	1864	1865	0	1	0.591837
MvSl-1064-A1-R4_A1	1865	1866	0	0.688	1.52101
MvSl-1064-A1-R4_A1	1866	1867	0	0	0.362158
MvSl-1064-A1-R4_A1	1867	1868	0.164	0	0.406552
MvSl-1064-A1-R4_A1	1868	1869	1	0	-0.115751
MvSl-1064-A1-R4_A1	1869	1870	0.571	0.16	0.223577
MvSl-1064-A1-R4_A1	1870	1871	1	0	1.19375
MvSl-1064-A1-R4_A1	1871	1872	0.976	0	-0.0749774
MvSl-1064-A1-R4_A1	1872	1873	0.928	0	0.367273
MvSl-1064-A1-R4_A1	1873	1874	1	0	0.16036
MvSl-1064-A1-R4_A1	1874	1875	0.749	0.104	0.55976
MvSl-1064-A1-R4_A1	1875	1876	0.195	0.476	1.14118
MvSl-1064-A1-R4_A1	1876	1877	0.302	0	-0.256245
MvSl-1064-A1-R4_A1	1877	1878	0.41	0.205	-0.0180332
MvSl-1064-A1-R4_A1	1878	1879	0	1	-0.208629
MvSl-1064-A1-R4_A1	1879	1880	0	1	-0.077783
MvSl-1064-A1-R4_A1	1880	1881	0.298	0.419	0.0669811
MvSl-1064-A1-R4_A1	1881	1882	0.191	0.638	0.451829
MvSl-1064-A1-R4_A1	1882	1883	0	1	-0.0672018
MvSl-1064-A1-R4_A1	1883	1884	0	1	1.60215
MvSl-1064-A1-R4_A1	1884	1885	0	1	1.72
MvSl-1064-A1-R4_A1	1885	1886	0	1	0.535194
MvSl-1064-A1-R4_A1	1886	1887	0	1	0.235374
MvSl-1064-A1-R4_A1	1887	1888	0	0.639	0.391185
MvSl-1064-A1-R4_A1	1888	1889	0	1	0.130723
MvSl-1064-A1-R4_A1	1889	1890	0	1	0.049247
MvSl-1064-A1-R4_A1	1890	1891	0.251	0.63	0.396104
MvSl-1064-A1-R4_A1	1891	1892	1	0	-0.318841
MvSl-1064-A1-R4_A1	1892	1893	1	0	0.781004
MvSl-1064-A1-R4_A1	1893	1894	0.127	0.341	-0.109966
MvSl-1064-A1-R4_A1	1894	1895	0	0.545	0.322493
MvSl-1064-A1-R4_A1	1895	1896	0.269	0.419	0.844961
MvSl-1064-A1-R4_A1	1896	1897	0	0.961	0.24127
MvSl-1064-A1-R4_A1	1897	1898	0	1	0.202128
MvSl-1064-A1-R4_A1	1898	1899	0	0.353	-0.105376
MvSl-1064-A1-R4_A1	1899	1900	0	1	0.0156068
MvSl-1064-A1-R4_A1	1900	1901	0	1	-0.107595
MvSl-1064-A1-R4_A1	1901	1902	0	0.816	-0.18449
MvSl-1064-A1-R4_A1	1902	1903	0	1	0.4625
MvSl-1064-A1-R4_A1	1903	1904	0	1	0.270637
MvSl-1064-A1-R4_A1	1904	1905	0	0.593	0.0254136
MvSl-1064-A1-R4_A1	1905	1906	0	0.098	0.104526
MvSl-1064-A1-R4_A1	1906	1907	0.821	0.034	-0.229692
MvSl-1064-A1-R4_A1	1907	1908	0.385	0.107	-0.408647
MvSl-1064-A1-R4_A1	1908	1909	1	0	-0.162088
MvSl-1064-A1-R4_A1	1909	1910	0.744	0	0.253666
MvSl-1064-A1-R4_A1	1910	1911	0.152	0.312	-0.110672
MvSl-1064-A1-R4_A1	1911	1912	0	0.344	1.13636
MvSl-1064-A1-R4_A1	1912	1913	0	0.845	0.556561
MvSl-1064-A1-R4_A1	1913	1914	0	1	0.518088
MvSl-1064-A1-R4_A1	1914	1915	0	1	0.148076
MvSl-1064-A1-R4_A1	1915	1916	0	1	-0.0184679
MvSl-1064-A1-R4_A1	1916	1917	0	0.694	-0.400749
MvSl-1064-A1-R4_A1	1917	1918	0	0.063	1.01937
MvSl-1064-A1-R4_A1	1918	1919	0	1	-0.0330189
MvSl-1064-A1-R4_A1	1919	1920	0	1	0.535581
MvSl-1064-A1-R4_A1	1920	1921	0	1	0.436767
MvSl-1064-A1-R4_A1	1921	1922	0	0.723	0.467391
MvSl-1064-A1-R4_A1	1922	1923	0	0.911	0.356867
MvSl-1064-A1-R4_A1	1923	1924	0	1	0.22973
MvSl-1064-A1-R4_A1	1924	1925	0	1	-0.259259
MvSl-1064-A1-R4_A1	1925	1926	0	0.607	0.0263158
MvSl-1064-A1-R4_A1	1926	1927	0	1	0.285057
MvSl-1064-A1-R4_A1	1927	1928	0	1	0.454082
MvSl-1064-A1-R4_A1	1928	1929	0	1	0.166667
MvSl-1064-A1-R4_A1	1929	1930	0.139	0.008	0.159443
MvSl-1064-A1-R4_A1	1930	1931	1	0	0.225
MvSl-1064-A1-R4_A1	1931	1932	0.903	0	0.116057
MvSl-1064-A1-R4_A1	1932	1933	0.474	0	0.0214286
MvSl-1064-A1-R4_A1	1933	1934	0.715	0	0.222222
MvSl-1064-A1-R4_A1	1934	1935	0	0.352	-0.306122
MvSl-1064-A1-R4_A1	1935	1936	0	1	1.03877
MvSl-1064-A1-R4_A1	1936	1937	0	1	0.547368
MvSl-1064-A1-R4_A1	1937	1938	0	1	0.0810811
MvSl-1064-A1-R4_A1	1938	1939	0	1	0.519002
MvSl-1064-A1-R4_A1	1939	1940	0	1	-0.0972073
MvSl-1064-A1-R4_A1	1940	1941	0.44	0.479	1.38961
MvSl-1064-A1-R4_A1	1941	1942	0.096	0.504	0.509317
MvSl-1064-A1-R4_A1	1942	1943	0	0.482	3.53401
MvSl-1064-A1-R4_A1	1943	1944	0	0.643	-0.405505
MvSl-1064-A1-R4_A1	1944	1945	0	1	0.8
MvSl-1064-A1-R4_A1	1945	1946	0	1	-0.0508475
MvSl-1064-A1-R4_A1	1946	1947	0	0.269	0.215659
MvSl-1064-A1-R4_A1	1947	1948	0	0	0.462698
MvSl-1064-A1-R4_A1	1948	1949	0	0.333	0.519261
MvSl-1064-A1-R4_A1	1949	1950	0	0.108	0.919554
MvSl-1064-A1-R4_A1	1950	1951	0	0.096	0.546933
MvSl-1064-A1-R4_A1	1951	1952	0	1	-0.244779
MvSl-1064-A1-R4_A1	1952	1953	0	0.554	0.582031
MvSl-1064-A1-R4_A1	1953	1954	0	0.688	0.652263
MvSl-1064-A1-R4_A1	1954	1955	0	1	0.064239
MvSl-1064-A1-R4_A1	1955	1956	0	0.7	0.299465
MvSl-1064-A1-R4_A1	1956	1957	0	1	1.35294
MvSl-1064-A1-R4_A1	1957	1958	0	0.962	0.1
MvSl-1064-A1-R4_A1	1958	1959	0	1	0.62208
MvSl-1064-A1-R4_A1	1959	1960	0	1	0.767025
MvSl-1064-A1-R4_A1	1960	1961	0	1	0.0930335
MvSl-1064-A1-R4_A1	1961	1962	0	0.834	0.344267
MvSl-1064-A1-R4_A1	1962	1963	0	0.1	0.00518548
MvSl-1064-A1-R4_A1	1963	1964	0	0.97	-0.0210261
MvSl-1064-A1-R4_A1	1964	1965	0	0.972	0.414894
MvSl-1064-A1-R4_A1	1965	1966	0.544	0.211	-0.389004
MvSl-1064-A1-R4_A1	1966	1967	0.798	0	-0.209481
MvSl-1064-A1-R4_A1	1967	1968	0.834	0	-0.367598
MvSl-1064-A1-R4_A1	1968	1969	0	0	-0.160616
MvSl-1064-A1-R4_A1	1969	1970	0	0	-0.17712
MvSl-1064-A1-R4_A1	1970	1971	0.668	0	-0.117846
MvSl-1064-A1-R4_A1	1971	1972	1	0	-0.368403
MvSl-1064-A1-R4_A1	1972	1973	1	0	-0.561998
MvSl-1064-A1-R4_A1	1973	1974	1	0	-0.0994197
MvSl-1064-A1-R4_A1	1974	1975	0.462	0	0.666098
MvSl-1064-A1-R4_A1	1975	1976	0	0	1.18428
MvSl-1064-A1-R4_A1	1976	1977	0	0.401	-0.233862
MvSl-1064-A1-R4_A1	1977	1978	0	0.905	-0.159292
MvSl-1064-A1-R4_A1	1978	1979	0.158	0.41	0.0652748
MvSl-1064-A1-R4_A1	1979	1980	0.586	0.025	-0.277778
MvSl-1064-A1-R4_A1	1980	1981	0.209	0.437	0.494231
MvSl-1064-A1-R4_A1	1981	1982	0.758	0	0.560386
MvSl-1064-A1-R4_A1	1982	1983	0.9	0	0.150939
MvSl-1064-A1-R4_A1	1983	1984	0.439	0.116	0.382353
MvSl-1064-A1-R4_A1	1984	1985	0.712	0	0.0175439
MvSl-1064-A1-R4_A1	1985	1986	1	0	-0.488304
MvSl-1064-A1-R4_A1	1986	1987	1	0	-0.596382
MvSl-1064-A1-R4_A1	1987	1988	1	0	-0.416542
MvSl-1064-A1-R4_A1	1988	1989	1	0	0.319943
MvSl-1064-A1-R4_A1	1989	1990	1	0	-0.225554
MvSl-1064-A1-R4_A1	1990	1991	0.725	0	-0.424307
MvSl-1064-A1-R4_A1	1991	1992	0.825	0	-0.162143
MvSl-1064-A1-R4_A1	1992	1993	1	0	0.72619
MvSl-1064-A1-R4_A1	1993	1994	0.585	0	-0.425743
MvSl-1064-A1-R4_A1	1994	1995	1	0	-0.260188
MvSl-1064-A1-R4_A1	1995	1996	0.712	0	-0.170732
MvSl-1064-A1-R4_A1	1996	1997	0.674	0	0.248856
MvSl-1064-A1-R4_A1	1997	1998	1	0	-0.1875
MvSl-1064-A1-R4_A1	1998	1999	0.91	0	-0.310678
[truncated: 12,779 more rows]
