# Supplementary material for: Dynamics of transposable element accumulation in the non-recombining regions of mating-type chromosomes in anther-smut fungi
Source: Nat Commun. 2023 Sep 14;14:5692. doi: 10.1038/s41467-023-41413-4 (PMC10502011; doi:10.1038/s41467-023-41413-4)
Supplement: Supplementary file 11 — Source Data [file 41467_2023_41413_MOESM11_ESM.zip › Fig_3_dots.xlsx]

## Sheet: Fig_3_dots
contig	middle_point	feat
MvSl-1064-A1-R4_A1	703	PR
MvSl-1064-A2-R4_A2	1118	PR
MvSl-1064-A2-R4_A2	1121	PR
MvSl-1064-A1-R4_A1	1299	HD
MvSl-1064-A1-R4_A1	1300	HD
MvSl-1064-A2-R4_A2	466	HD
MvSl-1064-A2-R4_A2	467	HD
