# Supplementary material for: Dynamics of transposable element accumulation in the non-recombining regions of mating-type chromosomes in anther-smut fungi
Source: Nat Commun. 2023 Sep 14;14:5692. doi: 10.1038/s41467-023-41413-4 (PMC10502011; doi:10.1038/s41467-023-41413-4)
Supplement: Supplementary file 11 — Source Data [file 41467_2023_41413_MOESM11_ESM.zip › Fig_5_and_SupFig_13.xlsx]

## Sheet: Fig_5_and_SupFig_13
shortid	copy_age_subst	copy_distance_subst	comp
MvSl	7.50388575	0	blackStratum
MviSpa	2.03971312	1.6159	blackStratum
MviSpa	5.5031445	0	blackStratum
MviSpa	2.1111755	3.11475	blackStratum
MspSsc	4.1230738	1.58518	mixed
MspSra	1.03619981	1.03153	mixed
MvSl	8.59119102	0	mixed
MviSpa	2.160919	1.02174	blackStratum
MviLyf	0	0	RRautosomes
MviLyf	1.0881783	0	mixed
MspSsc	0	1.03279	mixed
MspSra	2.19548814	2.19549	mixed
MspSpr	5.40309504	0	blackStratum
MsdSdi	5.78256525	5.32258	blackStratum
MsdSdi	1.03265239	0	blackStratum
MsdSdi	0	0	blackStratum
MsdSdi	0	0	mixed
MsaSac	2.10101008	1.78544	RRautosomes
MviSpa	10.7507744	4.8458	mixed
MviSpa	3.20245434	1.04192	blackStratum
MviSpa	1.0479035	1.0479	blackStratum
MviSic	4.39160871	5.7439	mixed
MviSco	1.0140193	0	mixed
MviLyf	0	0	mixed
MviLyf	2.03674392	1.27213	mixed
MviLyf	1.02758744	0	mixed
MvSl	1.01075192	0	RRautosomes
MvSl	3.44067745	2.22772	blackStratum
MvSl	8.4427538	4.56097	blackStratum
MvSl	2.03361312	0	mixed
MviSpa	9.6406962	35.2658	blackStratum
MviSpa	4.46242827	0	mixed
MviSic	7.75833856	0	blackStratum
MviSco	5.38455804	1.03653	RRautosomes
MspSsc	0	6.16526	mixed
MspSsc	0	1.03858	mixed
MspSpr	13.34665002	0	mixed
MsaSac	2.19012552	5.16009	RRautosomes
MviSpa	17.83949821	13.2976	blackStratum
MviSpa	4.33519578	1.06011	mixed
MviSic	1.0106385	0	RRautosomes
MviSco	4.43752838	0	mixed
MviSco	3.34090869	0	blackStratum
MviSco	6.30274726	0	blackStratum
MspSsc	9.34147012	6.42029	mixed
MspSsc	1.02128136	1.00763	mixed
MsdSdi	3.22325619	0	blackStratum
MsaSac	5.42062502	0	RRautosomes
MviSpa	0	0	mixed
MviSic	7.97238602	0	mixed
MviSco	2.31496041	1.05	mixed
MspSsc	5.2309796	2.04787	mixed
MspSpr	0	1.01253	blackStratum
MsdSdi	1.0076042	1.42473	mixed
MvSl	2.02954059	3.10697	mixed
MvSl	1.00833414	0	blackStratum
MvSl	2.0334726	1.77372	blackStratum
MviSpa	2.0214691	3.07115	mixed
MviSpa	13.18768605	4.75728	blackStratum
MviSpa	8.48126535	6.38641	mixed
MviSpa	3.11030884	0	blackStratum
MviSco	7.4660606	0	mixed
MviLyf	1.01162904	0	mixed
MspSra	3.246376	0	mixed
MspSpr	2.05343476	0	blackStratum
MspSpr	13.90133467	8.54013	mixed
MvSl	5.19157139	1.53107	blackStratum
MvSl	0	0	blackStratum
MviSpa	4.17192048	0	blackStratum
MviSic	1.04582878	0	RRautosomes
MviSco	0	0	RRautosomes
MviSco	0	0	RRautosomes
MviSco	1.051281	6.50794	mixed
MspSsc	0	0	mixed
MspSra	0	0	mixed
MspSpr	4.11687	0	blackStratum
MspSpr	5.30753553	0	RRautosomes
MsdSdi	1.00598736	0	mixed
MvSl	7.458175	0	blackStratum
MviSpa	7.63016644	1.05238	blackStratum
MviSpa	2.08892821	0	centromeres
MviSic	5.2345904	8.21053	mixed
MspSra	1.04888784	0	blackStratum
MsdSdi	5.22051928	0	blackStratum
MsdSdi	8.8719694	4.73103	RRautosomes
MviSpa	3.17544304	1.97436	blackStratum
MviSpa	0	0	centromeres
MviSic	2.03149716	10.5638	mixed
MviSic	15.70434906	13.2308	mixed
MviSco	4.1628965	3.10811	mixed
MviLyf	7.4364402	2.43479	RRautosomes
MviLyf	0	0	mixed
MspSsc	0	2.08584	blackStratum
MspSra	5.11859025	2.59475	blackStratum
MviSpa	10.60125444	9.74144	blackStratum
MviSic	11.1879843	1.6028	RRautosomes
MviSco	7.48756205	0	blackStratum
MviSco	4.14545496	0	mixed
MspSra	2.2306834	1.00917	mixed
MsdSdi	12.82363698	0	blackStratum
MsaSac	1.0833342	1.04278	mixed
MviSpa	1.0754218	0	blackStratum
MviSic	6.196788	8.20391	mixed
MspSsc	0	1.7554	blackStratum
MspSra	3.31894995	0	RRautosomes
MspSra	1.01388824	3.10638	mixed
MspSra	3.39999966	2.09589	blackStratum
MspSpr	13.40192763	15.605	centromeres
MsaSac	4.71346642	1.26993	mixed
MvSl	1.084941	0	RRautosomes
MviSpa	0	7.79873	centromeres
MviSpa	9.0775378	3.99029	mixed
MviSic	5.67537627	5.71118	mixed
MviSco	0	0	RRautosomes
MviSco	6.330398	2.13841	RRautosomes
MviLyf	9.6286371	0	mixed
MviLyf	1.0580919	0	mixed
MspSsc	1.0132167	0	mixed
MsdSdi	33.70265974	3.15698	mixed
MvSl	1.10344832	0	blackStratum
MviSpa	5.46703347	3.19252	mixed
MviSic	1.00680774	2.0251	centromeres
MviSco	5.31707232	0	blackStratum
MspSsc	3.21917805	2.05915	mixed
MspSra	0	0	RRautosomes
MsaSac	1.00459512	2.58015	mixed
MsaSac	4.22821212	1.03432	RRautosomes
MvSl	14.4955064	3.05687	mixed
MvSl	6.97109808	3.58928	RRautosomes
MvSl	4.31333864	0	RRautosomes
MviSpa	1.07533188	0	blackStratum
MviSic	0	0	RRautosomes
MviSco	6.9468682	0	mixed
MviLyf	0	2.11765	RRautosomes
MspSsc	1.01492448	0	mixed
MspSsc	1.04032308	1.04033	mixed
MspSsc	1.03718973	0	mixed
MviSpa	9.8861788	3.42857	blackStratum
MviSic	6.8709682	3.34143	mixed
MviLyf	2.0246117	7.6695	mixed
MviLyf	1.0940975	1.05264	mixed
MviLyf	1.04219427	0	RRautosomes
MspSra	5.21399584	13.5047	RRautosomes
MspSra	0	3.14348	blackStratum
MsdSdi	2.09361744	0	RRautosomes
MsaSac	2.19191583	0	RRautosomes
MsaSac	26.17492962	0	RRautosomes
MvSl	13.1470435	2.29365	blackStratum
MvSl	4.60901595	0	mixed
MviSpa	3.15919472	0	blackStratum
MviSpa	9.76150602	4.62398	blackStratum
MviSco	0	1.05192	mixed
MspSra	4.3314565	3.21116	mixed
MspSpr	10.34472148	0	mixed
MsdSdi	1.03070878	0	mixed
MsaSac	4.36550576	4.99876	RRautosomes
MvSl	2.11864375	0	mixed
MvSl	0	0	mixed
MviSpa	11.70299424	1.28736	blackStratum
MviSpa	2.15007967	1.06776	RRautosomes
MviSpa	5.57575752	3.10112	mixed
MviSpa	2.09324784	0	blackStratum
MviLyf	6.36120413	11.9946	centromeres
MviLyf	5.6134242	3.72	centromeres
MviLyf	0	0	mixed
MviLyf	3.1276602	0	centromeres
MspSra	3.20461866	1.02	RRautosomes
MspSpr	6.32214822	3.24969	centromeres
MsdSdi	2.07031176	0	mixed
MsdSdi	3.39416055	2.12329	mixed
MsdSdi	13.41386564	1.13953	mixed
MvSl	2.02919706	0	mixed
MviSpa	15.1024458	4.29752	mixed
MviSpa	1.0420567	0	mixed
MviSpa	2.1149466	0	blackStratum
MviSpa	5.33916448	1.71901	blackStratum
MviSic	2.0293824	5.2142	RRautosomes
MviSco	4.1252166	1.72956	mixed
MviSco	1.02347512	0	blackStratum
MviSco	4.16931194	0	mixed
MspSsc	3.08108028	5.18936	blackStratum
MspSsc	3.0769216	1.02074	mixed
MspSra	3.05454576	2.0241	mixed
MspSpr	16.09572228	14.0103	blackStratum
MsdSdi	6.6584622	12.7607	mixed
MviSic	3.1004447	1.93182	RRautosomes
MviSco	3.17789136	2.23122	RRautosomes
MviLyf	0	0	mixed
MspSsc	4.3478265	1.01351	RRautosomes
MspSra	6.38803184	0	RRautosomes
MspSra	3.43055583	2.28703	mixed
MspSra	5.53030407	1.01389	blackStratum
MviSic	2.01090903	4.09424	centromeres
MviSco	2.10794436	0	blackStratum
MspSra	5.5769233	0	blackStratum
MspSra	1.10077548	1.08397	mixed
MspSpr	11.1493	0	RRautosomes
MvSl	7.49271175	8.59099	centromeres
MviSpa	4.42328018	3.17478	blackStratum
MviSic	2.02509288	4.13769	centromeres
MviSco	2.03773536	0	blackStratum
MviLyf	1.00641082	0	mixed
MviLyf	8.62242624	0	mixed
MspSsc	4.2158496	1.04918	mixed
MspSsc	4.4211913	1.07798	RRautosomes
MspSra	4.086677	1.35585	mixed
MspSpr	2.02475475	0	mixed
MsdSdi	0	2.02133	mixed
MsdSdi	0	0	mixed
MsaSac	9.2179809	0	mixed
MvSl	12.0046875	0	blackStratum
MviSpa	7.95504929	4.40777	blackStratum
MspSsc	4.35123844	0	RRautosomes
MsdSdi	2.04040402	2.72973	RRautosomes
MsdSdi	0	0	mixed
MsdSdi	7.45656387	0	blackStratum
MsaSac	0	0	RRautosomes
MsaSac	1.00943372	0	RRautosomes
MvSl	6.58908315	3.20625	mixed
MvSl	1.0943382	0	blackStratum
MviSpa	18.56936848	2.15287	blackStratum
MviSpa	1.02326686	0	blackStratum
MviSpa	2.08234908	0	blackStratum
MviSic	0	3.06464	RRautosomes
MviLyf	0	0	blackStratum
MspSra	2.03137326	1.00778	RRautosomes
MspSra	7.58821851	0	RRautosomes
MspSra	2.1904763	1.85484	RRautosomes
MspSra	2.23529376	1.11765	mixed
MsdSdi	1.11176415	0	mixed
MsaSac	0	1.05448	RRautosomes
MvSl	14.36862882	0	blackStratum
MviSpa	8.302456	4.349	blackStratum
MviSpa	1.0051122	1.00511	blackStratum
MviSpa	2.04347916	1.11243	blackStratum
MviSpa	23.04253525	10.9245	blackStratum
MviSic	15.926501	7.77552	blackStratum
MviSco	6.37289016	0	mixed
MspSsc	1.00524861	4.98023	centromeres
MspSra	1.00994936	0	mixed
MsdSdi	0	0	mixed
MsdSdi	22.99609598	1.12598	blackStratum
MsdSdi	0	0	blackStratum
MsaSac	5.6130336	0	RRautosomes
MsaSac	7.4182114	5.24875	mixed
MvSl	27.89163993	1.41718	mixed
MviSpa	6.30274726	5.17439	mixed
MviSpa	0	0	blackStratum
MviSpa	6.1134942	0	blackStratum
MviSco	4.23008968	3.10389	blackStratum
MspSsc	3.13392924	3.12702	mixed
MspSra	2.02580554	2.03236	RRautosomes
MspSra	1.0133365	1.5396	mixed
MspSra	2.08298876	2.08299	RRautosomes
MspSra	1.0148525	1.01486	RRautosomes
MsdSdi	6.48837068	1.57207	mixed
MsdSdi	3.09729802	0	RRautosomes
MviSpa	4.17486272	5.25659	mixed
MviSco	2.04719937	0	RRautosomes
MspSsc	1.01282108	4.14426	centromeres
MspSsc	19.61764344	0	RRautosomes
MspSsc	6.56662615	2.86151	blackStratum
MsdSdi	0	0	blackStratum
MsaSac	1.12931039	0	mixed
MvSl	22.79534436	3.49382	blackStratum
MviSco	1.05661052	2.11898	RRautosomes
MviLyf	0	1.05988	mixed
MspSpr	12.5535716	3.80645	centromeres
MviSpa	3.20845776	0	RRautosomes
MviSpa	4.58620708	0	blackStratum
MviLyf	1.04000338	0	blackStratum
MspSra	4.61788686	1.08397	blackStratum
MsaSac	1.04798414	0	mixed
MsaSac	2.12658264	2.06347	mixed
MvSl	5.24596848	0	blackStratum
MviSpa	1.0328032	1.49008	centromeres
MviSco	2.1698108	1.07477	blackStratum
MviLyf	1.00480314	0	RRautosomes
MspSra	2.05536474	0	RRautosomes
MsdSdi	4.14073572	0	blackStratum
MsdSdi	1.00724682	0	blackStratum
MsaSac	0	0	mixed
MsaSac	3.288	0	RRautosomes
MvSl	5.18968044	0	blackStratum
MviSpa	1.05952364	1.05953	mixed
MviSco	5.1106176	4.8	mixed
MviSco	4.54431858	0	blackStratum
MspSsc	3.3834585	1.04895	RRautosomes
MspSpr	13.2340908	7.48595	blackStratum
MsdSdi	1.01436705	2.93996	mixed
MsaSac	4.16494912	2.02761	mixed
MvSl	3.25092775	1.07362	mixed
MviSpa	12.90972267	14.0292	blackStratum
MviSpa	8.83041	3.03032	blackStratum
MviSco	2.06635006	1.60294	mixed
MviSco	2.03571396	0	mixed
MspSsc	2.0214691	0	mixed
MspSra	6.17725812	2.02321	blackStratum
MviSpa	2.01190155	3.03261	mixed
MviSpa	5.3426424	2.1069	mixed
MviSpa	10.16595258	1.58919	blackStratum
MviSic	8.51277518	0	RRautosomes
MspSsc	9.69749595	2.39865	RRautosomes
MspSsc	1.00639035	0	RRautosomes
MspSra	0	0	RRautosomes
MspSra	3.15671646	1.09728	mixed
MsaSac	5.22769686	2.93151	mixed
MvSl	0	0	blackStratum
MviSpa	12.70928984	2.86666	blackStratum
MviSpa	8.0203008	3.99029	blackStratum
MviSic	5.25625065	0	mixed
MspSsc	1.08540696	1.08541	mixed
MspSpr	1.01058291	0	blackStratum
MsdSdi	0	0	blackStratum
MviSpa	17.8598952	3	blackStratum
MviSpa	5.41041244	4.28395	blackStratum
MviSpa	0	0	blackStratum
MviSic	8.00477162	4.46296	mixed
MviSco	2.0545886	0	blackStratum
MviSco	3.32142804	2.15652	mixed
MviLyf	7.78491648	0	blackStratum
MviLyf	1.0481934	0	blackStratum
MspSsc	1.04435534	0	mixed
MspSsc	8.7470376	4.50848	blackStratum
MspSra	3.0493614	1.00592	RRautosomes
MsdSdi	9.76559061	0	mixed
MsdSdi	2.03146906	0	blackStratum
MsdSdi	2.03599822	0	mixed
MvSl	2.1195862	0	mixed
MvSl	11.97981806	0	mixed
MviSpa	5.16492504	7.2757	blackStratum
MviSpa	2.0772956	2.0773	blackStratum
MviSic	7.52037196	3.12122	blackStratum
MspSsc	0	0	centromeres
MspSpr	1.0089675	1.00897	mixed
MsaSac	9.93782335	0	RRautosomes
MviSpa	1.0095228	0	mixed
MviSco	2.25954264	0	mixed
MsdSdi	7.32507854	4.66207	mixed
MsdSdi	2.1052813	0	RRautosomes
MvSl	0	0	blackStratum
MvSl	1.01229492	1.12785	RRautosomes
MvSl	2.07352908	0	mixed
MvSl	1.00727172	0	mixed
MvSl	1.01087001	0	RRautosomes
MvSl	3.0545452	0	blackStratum
MvSl	8.7331329	0	blackStratum
MviSpa	9.48990404	6.63434	mixed
MviSic	20.55448538	2.20179	mixed
MviSic	3.15590112	6.4424	mixed
MviSco	4.26445	3.37838	RRautosomes
MviSco	1.01886768	0	RRautosomes
MspSpr	4.1224831	3.3077	mixed
MspSpr	3.16701798	2.04166	RRautosomes
MsdSdi	0	0	mixed
MsdSdi	0	0	blackStratum
MsdSdi	0	0	mixed
MspSsc	3.1293317	3.32539	mixed
MspSra	12.1552536	0	blackStratum
MspSpr	2.08971576	3.75949	mixed
MviSpa	24.92075264	23.5209	centromeres
MviSpa	1.00925934	0	mixed
MviLyf	1.02350024	0	mixed
MspSsc	5.69085348	1.08606	mixed
MspSsc	2.1799323	1.07143	mixed
MspSra	2.03485164	0	mixed
MspSra	3.10958901	2.0336	mixed
MsdSdi	4.1861156	2.07808	mixed
MsaSac	1.06323849	0	RRautosomes
MviSpa	0	0	blackStratum
MviSpa	4.347826	0	blackStratum
MviSco	3.15375255	3.17935	RRautosomes
MviSco	3.32188146	0	RRautosomes
MviLyf	0	0	mixed
MspSsc	4.1142515	15.0205	mixed
MspSsc	0	0	blackStratum
MspSsc	1.00881141	0	RRautosomes
MspSsc	1.0045695	0	mixed
MsdSdi	2.07506691	0	blackStratum
MvSl	0	0	blackStratum
MvSl	1.0053488	1.61374	mixed
MviSpa	3.18018053	0	RRautosomes
MviSpa	6.89473698	1.05645	blackStratum
MviSpa	10.63108539	0	blackStratum
MspSsc	0	0	RRautosomes
MspSsc	0	0	RRautosomes
MspSra	8.9903836	1.70543	mixed
MspSpr	2.05343476	0	blackStratum
MspSpr	2.0765024	0	centromeres
MsdSdi	4.12123384	0	blackStratum
MsaSac	6.72857098	0	RRautosomes
MvSl	2.02592135	1.00939	blackStratum
MviSpa	8.81225964	8.45493	mixed
MviSic	3.36557232	8.00698	mixed
MspSra	1.01158593	1.01159	RRautosomes
MspSpr	17.56703424	3.12728	mixed
MsdSdi	0	2.02271	mixed
MsaSac	9.6111678	0	RRautosomes
MsaSac	9.6111678	0	RRautosomes
MvSl	0	0	mixed
MviSpa	4.59171616	1.04865	blackStratum
MviSic	2.0687327	2.83777	blackStratum
MviLyf	0	0	mixed
MspSra	6.21140918	0	mixed
MspSra	3.09272306	0	RRautosomes
MsaSac	2.1470339	0	RRautosomes
MsaSac	0	1.02804	RRautosomes
MviSpa	8.5708658	2.25424	mixed
MviSpa	3.09559712	7.48357	blackStratum
MviSpa	5.28497496	1.02	mixed
MviSpa	6.00505327	0	blackStratum
MviSic	1.04830964	3.43766	centromeres
MviSco	3.18660354	0	blackStratum
MviLyf	1.0060247	2.80672	RRautosomes
MspSsc	4.22033031	0	blackStratum
MspSra	6.3103463	0	mixed
MsdSdi	0	0	RRautosomes
MsdSdi	4.17226625	7.01043	mixed
MsdSdi	2.02150384	0	blackStratum
MsdSdi	2.02538737	0	mixed
MvSl	3.22950672	3.2295	RRautosomes
MviSpa	4.1752257	1.01974	blackStratum
MviSpa	6.49450491	3.30167	mixed
MviSco	4.59428514	0	RRautosomes
MviLyf	2.179842	0	mixed
MspSsc	3.08849644	2.13456	mixed
MspSsc	2.05101456	1.6824	blackStratum
MspSsc	2.07078447	0	mixed
MspSpr	6.66630792	3.09108	blackStratum
MsdSdi	0	2.01707	mixed
MsaSac	6.7883211	0	mixed
MvSl	6.1419423	10.373	centromeres
MviSpa	0	4.05578	mixed
MviSpa	2.1383586	0	blackStratum
MviSpa	1.09523792	0	blackStratum
MviSic	4.58263344	0	RRautosomes
MviSic	4.16901348	3.07629	centromeres
MviSco	3.1255227	2.05785	mixed
MspSsc	2.1195862	1.06104	mixed
MspSra	0	3.61304	blackStratum
MsdSdi	3.11374419	0	blackStratum
MsdSdi	3.2666073	0	RRautosomes
MspSsc	0	1.04784	centromeres
MsdSdi	0	0	blackStratum
MvSl	1.01087001	0	RRautosomes
MviSpa	0	4.06452	RRautosomes
MviSpa	17.37794492	8.35309	blackStratum
MviSpa	0	3.02169	centromeres
MviSco	2.26301439	0	blackStratum
MspSsc	2.05696075	1.03339	RRautosomes
MspSsc	4.08247352	2.01756	mixed
MspSra	2.02116582	3.04386	RRautosomes
MspSpr	1.01124	2.03391	RRautosomes
MsdSdi	13.71003942	0	blackStratum
MsdSdi	0	0	mixed
MvSl	5.18656816	2.39655	blackStratum
MviSpa	10.75597474	9.67219	blackStratum
MviSpa	0	7.62731	blackStratum
MviSpa	3.09625654	2.02892	blackStratum
MviSpa	5.4008348	0	blackStratum
MviSco	1.0093464	0	blackStratum
MviLyf	3.24175795	0	mixed
MspSsc	2.05505244	1.81295	blackStratum
MspSra	21.72806685	0	mixed
MspSra	5.45331549	0	mixed
MspSpr	1.04232897	0	blackStratum
MsdSdi	22.92376881	0	blackStratum
MsdSdi	1.0106964	0	mixed
MvSl	1.00833414	0	blackStratum
MviSpa	16.91483164	12.4902	blackStratum
MviSpa	5.52067061	1.38372	mixed
MviSic	1.00797703	3.06059	centromeres
MspSra	2.13636385	0	mixed
MsdSdi	0	0	mixed
MviSpa	3.2886315	1.00985	blackStratum
MviSic	2.02475475	5.29452	mixed
MvSl	3.08571336	3.07847	mixed
MviSpa	20.81105144	8.23727	blackStratum
MviSpa	12.20398424	2.03637	blackStratum
MviSic	11.84126045	0	RRautosomes
MviLyf	2.03870876	0	mixed
MspSsc	3.0642187	1.00703	mixed
MspSra	1.11	34.4725	mixed
MsaSac	10.02147419	0	mixed
MsaSac	3.21319873	1.055	mixed
MviSpa	13.75349885	1.73997	blackStratum
MviSpa	8.55480334	8.44447	blackStratum
MviSpa	3.291152	0	mixed
MviLyf	10.0724592	0	blackStratum
MspSsc	8.63116449	1.87986	mixed
MspSpr	3.19655247	0	mixed
MsdSdi	10.95948216	0	mixed
MsdSdi	3.16574669	0	blackStratum
MsaSac	10.23451357	0	RRautosomes
MvSl	1.0060974	3.04616	mixed
MviSpa	5.47486016	1.15976	mixed
MviSpa	1.04191548	2.12195	mixed
MspSsc	0	0	blackStratum
MspSpr	1.06545348	0	RRautosomes
MvSl	2.06603724	3.11375	RRautosomes
MvSl	1.00727172	0	mixed
MviSpa	35.04414115	0	blackStratum
MviSpa	3.11897718	0	blackStratum
MviSic	5.32891704	3.14229	centromeres
MspSra	1.00703205	0	mixed
MspSra	1.01388824	3.10638	mixed
MspSra	16.79945672	1.34	mixed
MspSpr	12.85360854	0	centromeres
MviSpa	6.46451656	4.63889	blackStratum
MviSpa	0	2.02159	mixed
MviSic	5.2829781	4.22038	mixed
MviSco	7.50528809	4.78594	RRautosomes
MviSco	0	2.22141	mixed
MviSco	1.0093464	1.00934	RRautosomes
MviSco	0	0	RRautosomes
MviLyf	1.01044539	0	mixed
MspSsc	0	0	mixed
MspSsc	12.8849826	4.48193	mixed
MspSpr	11.69588334	0	RRautosomes
MsaSac	2.0455713	0	RRautosomes
MsaSac	5.24460768	0	RRautosomes
MviSpa	9.1265702	6.35678	blackStratum
MviSpa	12.72974868	4.77858	blackStratum
MviSpa	4.17777736	1.11243	blackStratum
MviSco	3.26601093	0	RRautosomes
MviLyf	3.12448063	0	mixed
MspSra	12.0738069	0	mixed
MspSpr	4.46948292	2.92025	blackStratum
MspSpr	8.5263146	3.90753	mixed
MsdSdi	2.04999918	0	mixed
MsdSdi	1.03652967	0	blackStratum
MviSpa	9.80735916	2.13127	mixed
MviSic	2.19047584	6.31504	RRautosomes
MviSco	14.83690384	2.21004	RRautosomes
MviLyf	1.0330575	0	blackStratum
MspSsc	19.94864364	1.12791	blackStratum
MspSpr	7.63297344	3.14579	mixed
MsdSdi	5.49088452	1.06167	RRautosomes
MsaSac	2.11374341	0	RRautosomes
MvSl	6.55011994	1.44445	blackStratum
MviSpa	16.98618638	4.65487	blackStratum
MviSpa	0	0	mixed
MviSpa	12.54968117	5.28627	blackStratum
MviSpa	6.42226478	1.02021	blackStratum
MviSpa	1.06060605	3.2312	blackStratum
MviSpa	19.29812016	7.51971	blackStratum
MviSco	7.595	1.02359	mixed
MviLyf	3.28723367	0	mixed
MsaSac	4.1982292	0	RRautosomes
MsaSac	2.19469088	0	mixed
MvSl	5.23163392	0	mixed
MviSpa	11.9808927	4.02353	blackStratum
MviSic	3.11413085	4.51181	mixed
MviSco	4.16894274	0	mixed
MviSco	13.89324576	11.232	mixed
MspSra	1.029413	0	blackStratum
MsdSdi	2.22548984	0	blackStratum
MviSpa	8.634118	1.05541	blackStratum
MviSic	5.49399446	4.38835	centromeres
MviSco	1.00884984	0	RRautosomes
MviLyf	2.04199326	0	RRautosomes
MspSra	0	0	RRautosomes
MspSra	0	3.07668	RRautosomes
MsdSdi	3.07297369	0	blackStratum
MsaSac	15.63930654	1.10667	mixed
MsaSac	9.61888356	1.5	RRautosomes
MvSl	7.64052221	3.12165	blackStratum
MviSic	7.78528212	7.60709	mixed
MviLyf	1.04590211	0	mixed
MsdSdi	4.31121312	0	RRautosomes
MvSl	6.35294016	4.12417	mixed
MviSpa	3.0408821	0	blackStratum
MviSco	0	0	mixed
MviLyf	3.13680879	4.98964	centromeres
MspSsc	1.12931039	1.10084	mixed
MsdSdi	2.02680954	0	mixed
MsaSac	3.18421059	0	blackStratum
MviSpa	5.34468	1.05232	mixed
MviSpa	7.17762474	0	blackStratum
MviSpa	1.00596859	1.00597	blackStratum
MviSpa	0	0	blackStratum
MviSco	3.2109375	1.03398	RRautosomes
MspSsc	0	1.06667	mixed
MspSpr	5.36829184	3.97917	centromeres
MvSl	0	0	blackStratum
MvSl	2.0334726	0	blackStratum
MvSl	6.19780352	0	blackStratum
MvSl	4.18811013	0	mixed
MviSpa	34.90615999	9.61514	mixed
MviSco	4.16842074	1.99	RRautosomes
MviLyf	3.24175795	0	mixed
MspSsc	5.27777801	5.26597	centromeres
MsdSdi	5.24964216	1.09384	RRautosomes
MsdSdi	2.06279558	0	blackStratum
MviSpa	0	0	blackStratum
MviSpa	4.3786131	3.24635	blackStratum
MviSpa	6.5528711	0	blackStratum
MviSco	12.15628582	0	mixed
MviLyf	1.00480314	0	RRautosomes
MspSsc	1.0256416	3.13725	centromeres
MspSsc	4.25670348	1.65672	mixed
MspSsc	5.196079	0	blackStratum
MsdSdi	2.08439815	0	blackStratum
MsaSac	17.56857224	1.77862	mixed
MsaSac	4.30843701	0	RRautosomes
MviSpa	17.1824475	25.1202	mixed
MviSpa	0	1.02163	blackStratum
MviSic	5.77836854	0	mixed
MviLyf	3.5217396	1.12794	mixed
MsdSdi	3.22891492	1.43316	blackStratum
MsaSac	7.7373864	0	RRautosomes
MvSl	3.5643564	2.37624	mixed
MviSpa	3.24137944	1.80769	blackStratum
MviSpa	3.09890176	1.82524	blackStratum
MviSco	3.04783381	1.00879	mixed
MviLyf	8.5114719	39.3358	centromeres
MviLyf	0	0	mixed
MviLyf	0	0	blackStratum
MspSpr	7.56310435	0	mixed
MsaSac	1.00943372	0	RRautosomes
MviSpa	8.79528588	5.93182	blackStratum
MviSic	4.26168252	2.07983	centromeres
MviSco	2.1445568	0	mixed
MspSra	20.54335246	1.21171	mixed
MsaSac	8.79583566	0	RRautosomes
MsaSac	2.01928608	1.0123	RRautosomes
MvSl	5.49896851	1.10624	blackStratum
MviSpa	2.09756064	0	blackStratum
MviSpa	3.1621629	3.16218	blackStratum
MviSpa	1.00685004	1.00685	blackStratum
MviSpa	2.02970064	2.23478	blackStratum
MviSco	2.20895476	1.09629	mixed
MviSco	0	0	mixed
MviSco	1.0093464	1.00934	mixed
MviSco	4.26274569	0	mixed
MviSco	0	0	mixed
MspSsc	1.00598736	0	mixed
MspSra	3.408	0	blackStratum
MsdSdi	5.15226008	0	mixed
MviSpa	14.83109184	5.5361	blackStratum
MviSco	3.27050225	0	mixed
MviLyf	1.00447231	2.01646	RRautosomes
MspSsc	2.02572405	4.08217	centromeres
MspSra	2.15165809	2.15166	RRautosomes
MsaSac	1.11764688	1.13859	RRautosomes
MviSic	4.16747972	5.0122	mixed
MviLyf	3.09966858	0	mixed
MspSra	0	2.01695	blackStratum
MspSra	0	0	RRautosomes
MspSra	16.6733374	4.31604	blackStratum
MspSpr	2.03591533	1.00665	mixed
MvSl	6.67455648	0	RRautosomes
MviSpa	6.79590296	3.08	blackStratum
MviSco	3.3068173	0	blackStratum
MviLyf	6.84409515	3.18653	centromeres
MspSsc	2.0805588	1.41231	centromeres
MspSpr	2.19999978	0	centromeres
MsaSac	2.03940954	1.60465	mixed
MvSl	1.0060974	4.10427	mixed
MviSpa	2.04210608	1.02105	mixed
MviSco	5.49822837	4.46667	mixed
MviLyf	1.02892527	2.05785	mixed
MspSra	2.06635006	3.10697	mixed
MviSpa	4.36479205	0	RRautosomes
MviSpa	3.06344272	0	blackStratum
MviSpa	0	3.02169	centromeres
MviSpa	6.25235793	14.4028	blackStratum
MviLyf	1.00641082	0	mixed
MspSsc	9.44392051	5.94457	centromeres
MspSsc	5.17354715	2.03552	blackStratum
MspSsc	5.46355	1.10619	blackStratum
MspSpr	9.24137901	3.09231	mixed
MspSpr	1.01058291	0	mixed
MsdSdi	2.07136238	0	mixed
MvSl	1.0061149	3.03693	mixed
MviSpa	3.09118506	2.24503	blackStratum
MviSic	6.4589598	2.94167	mixed
MviSic	2.0354429	3.37388	RRautosomes
MspSra	0	0	RRautosomes
MspSpr	10.8355869	4.30327	blackStratum
MsdSdi	0	0	blackStratum
MsaSac	2.08269575	2.0827	RRautosomes
MvSl	6.3964199	1.01841	mixed
MvSl	4.44776026	0	blackStratum
MviSpa	2.05979286	0	blackStratum
MviSpa	6.34718456	0	blackStratum
MviLyf	1.02080319	0	RRautosomes
MspSsc	11.8909544	2.17512	mixed
MspSsc	6.31678185	1.76724	mixed
MspSsc	1.09459512	0	mixed
MsdSdi	1.04762636	2.11306	RRautosomes
MsdSdi	3.0494098	0	blackStratum
MviSpa	3.17544304	0	blackStratum
MviSpa	0	0	blackStratum
MspSsc	2.04747808	1.03119	blackStratum
MspSsc	10.58307866	0	mixed
MspSra	1.06701048	0	mixed
MsdSdi	3.09729802	0	RRautosomes
MsaSac	4.50477168	0	mixed
MviSpa	6.47952531	1.14201	blackStratum
MviSco	4.39814034	71.8064	RRautosomes
MspSsc	1.02477375	0	mixed
MspSra	2.12531802	1.06	RRautosomes
MsaSac	13.60392448	0	mixed
MvSl	2.18079192	1.93	blackStratum
MviSpa	2.06949868	0	blackStratum
MviSpa	6.33741354	0	mixed
MviSpa	6.29670273	4.44186	blackStratum
MviSic	10.56972467	4.21534	RRautosomes
MviLyf	9.52348198	11.8433	centromeres
MviLyf	0	0	mixed
MspSsc	0	0	centromeres
MsdSdi	2.03146906	0	blackStratum
MsdSdi	4.32838684	2.12856	blackStratum
MsdSdi	1.00904535	0	blackStratum
MvSl	3.1934003	1.07345	blackStratum
MviSpa	10.3520935	2.60661	blackStratum
MviSpa	15.50461938	1.76292	blackStratum
MviSpa	0	0	blackStratum
MviSic	1.00743437	0	mixed
MviLyf	1.00615284	0	mixed
MviLyf	0	0	mixed
MspSsc	1.0606064	0	mixed
MspSra	1.01689238	8.30372	RRautosomes
MsaSac	7.83195798	0	PAR
MvSl	2.04363713	0	mixed
MviSpa	6.50076583	2.14304	blackStratum
MviSpa	5.30551098	2.21666	blackStratum
MviSco	14.8635663	7.54682	mixed
MspSsc	5.34384938	0	mixed
MspSra	2.06169698	0	RRautosomes
MsdSdi	0	1.32667	mixed
MsaSac	3.24999883	2.02252	mixed
MvSl	2.03922615	12.6123	mixed
MvSl	6.96276658	4.35009	mixed
MviSpa	9.63134893	0	blackStratum
MviSic	4.20439968	2.05267	mixed
MviSco	3.05970085	0	RRautosomes
MviSco	2.15223184	0	mixed
MviSco	1.02054111	1.15152	RRautosomes
MspSpr	1.0038639	0	RRautosomes
MviSpa	0	2.01439	mixed
MviSpa	14.05280437	10.8829	blackStratum
MviSic	18.55701552	1.52972	blackStratum
MviSic	2.1256944	0	RRautosomes
MviSco	2.20540524	0	RRautosomes
MviLyf	2.09322126	0	mixed
MspSsc	9.50169987	0	blackStratum
MspSpr	9.85316924	1.04251	blackStratum
MspSpr	12.78817684	4.35024	mixed
MspSpr	2.02010226	0	RRautosomes
MvSl	2.15589036	1.37375	RRautosomes
MvSl	3.12184036	3.93182	blackStratum
MviSpa	22.46636448	2.08871	blackStratum
MviLyf	11.06949924	5.59055	mixed
MviLyf	1.03797486	1.03797	mixed
MspSsc	0	0	blackStratum
MspSra	3.11624442	1.67593	blackStratum
MspSpr	9.93290694	0	blackStratum
MsdSdi	0	0	mixed
MvSl	2.0418408	0	blackStratum
MviSpa	16.59579748	3.78333	blackStratum
MspSsc	4.18521054	2.2064	blackStratum
MspSsc	3.29605228	0	mixed
MspSpr	0	0	blackStratum
MsdSdi	0	0	RRautosomes
MvSl	3.04917984	0	blackStratum
MvSl	1.0572696	0	mixed
MviSpa	6.46451656	4.18525	blackStratum
MviSpa	13.34093865	4.88961	blackStratum
MviSco	1.052632	0	blackStratum
MviSco	4.1757865	0	mixed
MspSsc	0	0	mixed
MspSra	5.35120807	0	blackStratum
MspSra	0	2.06531	blackStratum
MspSra	5.66493456	1.42599	blackStratum
MsdSdi	0	0	mixed
MsaSac	6.64748238	0	mixed
MsaSac	8.0141264	2.29274	RRautosomes
MviSpa	12.4400084	3.43689	mixed
MviSco	2.06361291	1.00691	RRautosomes
MviSco	8.41865024	4.79436	RRautosomes
MviSco	0	0	mixed
MviSco	5.52447632	5.06952	mixed
MviSco	7.6366602	3.2056	mixed
MspSsc	7.54646064	6.04056	mixed
MspSsc	6.77829632	0	mixed
MspSra	2.14349779	2.0942	blackStratum
MviSpa	20.87188779	9.86805	blackStratum
MviSpa	0	0	blackStratum
MviSco	3.1428562	2.0853	mixed
MspSsc	4.62035316	3.264	blackStratum
MspSsc	2.03603739	0	mixed
MspSra	3.30593446	3.27749	blackStratum
MspSpr	5.27868768	4.25082	centromeres
MsdSdi	6.42440568	24.1365	blackStratum
MsdSdi	1.04385848	0	blackStratum
MsdSdi	4.1817195	1.22318	mixed
MsdSdi	1.07757273	0	mixed
MviSco	1.17111918	9.76055	blackStratum
MviLyf	0	0	mixed
MviLyf	0	0	mixed
MviLyf	10.63323384	0	mixed
MspSsc	8.30165294	1.82802	mixed
MspSra	5.20080288	3.08333	RRautosomes
MspSra	4.13617104	0	blackStratum
MspSpr	1.015	0	RRautosomes
MsaSac	0	0	RRautosomes
MsaSac	1.0987328	1.09873	RRautosomes
MvSl	1.0083681	0	blackStratum
MvSl	7.56506662	0	blackStratum
MviSpa	0	14.4604	RRautosomes
MviSpa	3.12262653	3.61895	RRautosomes
MviSic	5.3092792	3.12122	blackStratum
MviSco	11.09073524	3.44349	blackStratum
MviSco	2.0404632	0	blackStratum
MviLyf	0	1.02723	RRautosomes
MviLyf	6.217824	0	mixed
MspSpr	1.0106385	0	blackStratum
MsdSdi	1.00598736	0	mixed
MsaSac	4.11951871	5.18508	RRautosomes
MvSl	2.20035852	1.09092	RRautosomes
MvSl	2.10341749	0	mixed
MviSpa	1.00735278	0	mixed
MviSpa	1.03333385	0	blackStratum
MviSco	6.57787218	0	mixed
MviSco	2.2663836	2.28855	mixed
MviLyf	10.07062118	1.30539	mixed
MsdSdi	6.95454564	3.09091	RRautosomes
MsaSac	7.09802933	0	mixed
MvSl	1.01834952	1.0137	RRautosomes
MvSl	0	0	blackStratum
MviSpa	5.13959934	2.17308	blackStratum
MviSic	2.19794712	0	mixed
MviSic	8.52025424	9.04	mixed
MviSic	3.16666692	4.13612	centromeres
MviSco	2.11522565	2.10656	mixed
MviLyf	1.02057704	0	mixed
MviLyf	6.92153462	0	mixed
MspSra	1.01326264	0	RRautosomes
MspSra	7.61885008	4.8	mixed
MspSra	9.2186715	6.83341	mixed
MsdSdi	7.5188774	8.51644	mixed
MvSl	6.4185642	3.20245	RRautosomes
MvSl	0	0	RRautosomes
MviSpa	5.20080288	4.46552	blackStratum
MviSpa	8.26692965	2.08653	blackStratum
MviSpa	2.20853188	0	blackStratum
MviSco	3.18801892	0	blackStratum
MviSco	1.02058946	0	RRautosomes
MviLyf	9.34206091	0	mixed
MviLyf	10.9230109	0	mixed
MspSsc	3.0642187	0	blackStratum
MspSsc	2.03137326	0	blackStratum
MspSra	6.29589976	0	mixed
MsdSdi	2.04999918	0	mixed
MvSl	3.29508144	2.14688	blackStratum
MviSpa	3.07672706	0	blackStratum
MviSco	3.06405792	1.01773	mixed
MspSra	6.4641034	0	mixed
MspSpr	2.11307486	2.11307	mixed
MsaSac	0	1.125	mixed
MsaSac	5.26223852	6.49682	mixed
MviSpa	5.38152576	0	blackStratum
MviSpa	4.17204372	1.02105	mixed
MviSic	6.4054833	0	blackStratum
MspSsc	2.0334726	3.07595	blackStratum
MspSpr	4.39130426	3.25806	centromeres
MspSpr	0	0	RRautosomes
MspSpr	6.12610106	1.00501	blackStratum
MsaSac	2.18957277	0	RRautosomes
MvSl	5.165324	6.4979	mixed
MviSco	8.7299812	3.12933	mixed
MviLyf	5.669468	7.64405	RRautosomes
MviLyf	10.5933767	0	mixed
MspSpr	1.01058291	0	blackStratum
MsdSdi	2.04999918	0	mixed
MvSl	3.33913088	2.48544	blackStratum
MviSpa	10.42940411	0	blackStratum
MviSpa	7.5205791	1.03604	blackStratum
MviSpa	2.04347916	3.46012	blackStratum
MviSic	8.5748539	6.56424	RRautosomes
MviSco	8.9691462	4.46782	mixed
MviLyf	1.08018842	0	RRautosomes
MspSsc	2.03791405	1.00939	mixed
MspSra	0	0	mixed
MspSpr	1.0089675	1.01352	mixed
MsdSdi	6.74205224	0	RRautosomes
MsdSdi	10.2990236	0	blackStratum
MsaSac	3.55045926	1.04878	blackStratum
MvSl	4.41989	1.07527	blackStratum
MvSl	3.2481216	0	blackStratum
MvSl	4.28469888	4.85484	blackStratum
MviSic	2.03745408	0	RRautosomes
MviSic	6.31038716	0	blackStratum
MviSco	9.85349632	2.76757	centromeres
MviLyf	1.00481764	1.02455	mixed
MviLyf	0	0	mixed
MviLyf	1.00701699	0	mixed
MspSsc	1.0158302	11.6153	mixed
MspSsc	3.09625654	3.32401	blackStratum
MspSsc	2.01686212	3.03693	mixed
MspSpr	0	0	RRautosomes
MsdSdi	10.88449675	0	mixed
MvSl	1.0198996	2.18085	mixed
MvSl	11.80713512	0	mixed
MvSl	2.04847785	0	blackStratum
MviSpa	19.01111124	6.29905	blackStratum
MviSic	7.7615055	4.39227	mixed
MviSco	1.0523799	0	mixed
MspSsc	1.03879194	0	blackStratum
MsdSdi	2.22141192	1.04965	mixed
MviSpa	1.0104708	1.01047	mixed
MviSpa	2.12571247	2.1369	RRautosomes
MviSco	19.96149778	0	RRautosomes
MviLyf	0	0	blackStratum
MspSra	5.508855	2.83871	blackStratum
MspSpr	3.39999966	2.30088	RRautosomes
MsaSac	4.4416671	0	RRautosomes
MvSl	5.26698928	2.05445	mixed
MvSl	2.20618592	1.07	blackStratum
MviSpa	1.0032375	3.03261	mixed
MviLyf	0	1.01611	RRautosomes
MspSpr	4.61728432	3.13408	centromeres
MspSpr	2.06337925	0	RRautosomes
MsdSdi	0	0	blackStratum
MsaSac	4.21545684	1.17578	mixed
MvSl	4.48624212	1.03582	blackStratum
MviSco	5.739753	0	blackStratum
MviSco	4.11407836	3.06344	blackStratum
MviSco	3.09999907	0	mixed
MviLyf	2.02919706	0	mixed
MspSsc	0	0	mixed
MspSsc	0	1.06329	mixed
MspSra	2.14925328	2.14925	blackStratum
MsdSdi	3.08860812	0	mixed
MsdSdi	2.17316051	0	blackStratum
MvSl	5.25659695	3.30273	blackStratum
MviSpa	0	0	blackStratum
MviSic	4.3144997	1.04938	mixed
MviLyf	3.28723367	0	mixed
MviLyf	1.06321905	0	blackStratum
MviLyf	7.36161225	0	mixed
MspSsc	2.189781	1.07914	blackStratum
MspSsc	2.10833249	2.10834	blackStratum
MspSsc	0	0	mixed
MspSra	18.12568536	4.17265	RRautosomes
MsdSdi	5.2290755	2.16835	mixed
MsdSdi	1.04385848	0	RRautosomes
MviLyf	11.5150416	30	mixed
MspSsc	4.2368828	2.48175	blackStratum
MspSsc	7.85453074	1.09175	RRautosomes
MsdSdi	6.82090125	3.20513	mixed
MviSpa	1.010988	0	mixed
MviSco	1.01219496	2.35046	mixed
MviSco	4.25539125	0	mixed
MviLyf	4.36856025	0	mixed
MspSsc	3.04834989	4.13095	mixed
MspSsc	2.03778072	0	mixed
MspSra	7.56644721	0	mixed
MspSra	4.4176302	0	RRautosomes
MsdSdi	0	0	blackStratum
MsdSdi	0	0	mixed
MsaSac	2.02261692	1.11818	mixed
MvSl	1.0420567	0	mixed
MvSl	1.05164416	2.02486	mixed
MviSco	1.01760657	0	RRautosomes
MviLyf	2.05241204	0	mixed
MspSpr	4.1474655	4.89131	centromeres
MsdSdi	1.1065572	0	blackStratum
MsaSac	3.13179048	0	mixed
MsaSac	5.91743124	0	blackStratum
MsaSac	1.1027632	0	RRautosomes
MviSpa	5.24972196	4.18009	blackStratum
MviSpa	6.3789479	1.00749	blackStratum
MviSpa	2.09090907	1.035	blackStratum
MviSco	2.10210117	1.04907	RRautosomes
MviLyf	15.81217092	0	RRautosomes
MspSsc	3.1757294	0	mixed
MspSsc	4.17307709	1.02359	blackStratum
MspSsc	0	0	RRautosomes
MspSra	0	0	RRautosomes
MsaSac	4.3532952	0	RRautosomes
MsaSac	2.10450702	2.10451	RRautosomes
MviSic	3.08372129	7.36484	mixed
MviSco	17.2551168	6.16013	blackStratum
MspSra	2.01767608	3.04366	RRautosomes
MspSpr	4.08142612	0	mixed
MsdSdi	5.24225474	0	mixed
MsdSdi	4.15458905	0	mixed
MsdSdi	2.03333252	0	blackStratum
MsdSdi	3.06060704	1.34221	RRautosomes
MsdSdi	6.28062276	0	blackStratum
MsdSdi	1.0480344	0	mixed
MsaSac	2.13461436	0	RRautosomes
MsaSac	4.3225694	1.05909	mixed
MvSl	0	0	RRautosomes
MvSl	5.19055332	1.23246	mixed
MviSic	4.3027875	1.04247	RRautosomes
MviSic	2.08924905	0	mixed
MspSsc	1.00692111	0	mixed
MspSra	0	0	RRautosomes
MspSra	8.89675514	2.18551	blackStratum
MsdSdi	0	0	blackStratum
MsdSdi	2.15090986	0	blackStratum
MvSl	0	0	RRautosomes
MvSl	12.89081871	0	mixed
MviSco	1.0328648	0	blackStratum
MviSco	18.71721768	1.21461	RRautosomes
MviLyf	10.63728656	0	RRautosomes
MspSsc	2.01756204	1.87538	mixed
MvSl	3.50261445	1.075	RRautosomes
MviSpa	30.424836	4.53536	mixed
MviSpa	7.52587212	3.12245	blackStratum
MviSco	2.08495157	0	mixed
MspSsc	3.22031308	0	mixed
MspSra	6.77272795	1.04196	blackStratum
MspSpr	5.1647535	2.17324	mixed
MsdSdi	8.660262	0	mixed
MvSl	5.28888836	0	blackStratum
MvSl	0	0	blackStratum
MviSpa	11.7670345	6.19577	mixed
MviSpa	3.14285664	3.14284	mixed
MviSpa	1.11173141	0	mixed
MviSic	7.37152047	9.46784	blackStratum
MviSic	3.10305458	3.09589	centromeres
MspSsc	1.0149238	0	mixed
MsdSdi	2.03763286	0	blackStratum
MsdSdi	0	0	blackStratum
MsaSac	1.00745043	0	RRautosomes
MvSl	1.00540998	0	blackStratum
MviSpa	1.00430922	4.23	mixed
MviSpa	8.51685912	1.67797	mixed
MviSpa	5.1416729	0	blackStratum
MviSpa	2.10077574	0	blackStratum
MviSpa	0	0	blackStratum
MviSic	30.07815826	0	RRautosomes
MviSic	3.11078496	4.31316	centromeres
MviSic	5.19473929	6.25122	centromeres
MviLyf	0	0	mixed
MspSra	4.4296688	2.14815	mixed
MsaSac	3.13705658	1.01478	RRautosomes
MviSpa	26.74361718	10.969	mixed
MviSpa	2.09341604	3.11369	mixed
MviSco	3.13138683	0	mixed
MviSco	6.301263	1.00939	mixed
MviLyf	9.99668808	0	mixed
MspSpr	1.0106385	0	mixed
MsaSac	1.00943372	0	RRautosomes
MvSl	8.33844375	5.1171	mixed
MviSpa	13.58599181	10.2095	mixed
MviSpa	5.2732232	3.1129	mixed
MviSco	2.026045	1.00943	mixed
MviSco	4.1747582	5.17355	blackStratum
MviSco	2.1445568	0	RRautosomes
MviSco	7.58131864	3.26782	mixed
MviSco	9.5756086	0	mixed
MviLyf	0	0	RRautosomes
MviLyf	1.0076042	0	blackStratum
MspSsc	8.66080041	0	mixed
MspSsc	1.0328648	0	mixed
MspSra	1.00778195	1.00778	RRautosomes
MvSl	4.13996373	1.01888	mixed
MviSpa	6.36521824	5.23605	blackStratum
MviSpa	2.05380942	1.01985	centromeres
MviSco	2.03571396	0	mixed
MsdSdi	2.07031176	0	RRautosomes
MsdSdi	3.09729802	0	RRautosomes
MspSsc	4.29389099	2.05631	blackStratum
MspSsc	7.00000056	3.6699	mixed
MsdSdi	4.27918032	0	RRautosomes
MsdSdi	2.14136848	0	RRautosomes
MvSl	4.16522813	0	blackStratum
MviSpa	8.28830662	1.29598	blackStratum
MviSic	1.0185175	0	mixed
MviSco	3.18502226	3.17816	mixed
MviSco	4.15458905	0	mixed
MspSpr	3.16570079	0	mixed
MsdSdi	0	0	blackStratum
MsdSdi	18.38723775	4.37501	mixed
MsaSac	5.44918088	0	RRautosomes
MvSl	3.22556377	5.47192	blackStratum
MvSl	11.05757433	0	blackStratum
MviSpa	1.00432095	4.05566	mixed
MviSpa	1.0081125	0	blackStratum
MviSpa	20.25077457	1.23784	blackStratum
MviSco	3.17409744	0	mixed
MviLyf	0	0	mixed
MspSsc	3.202689	1.04478	mixed
MspSra	5.1483696	2.02332	blackStratum
MspSpr	1.01058291	0	mixed
MsdSdi	2.07973689	0	mixed
MvSl	1.0704315	0	blackStratum
MviSpa	8.3999994	3.44118	blackStratum
MviSpa	2.09174382	2.09174	blackStratum
MspSra	1.0042172	1.24121	blackStratum
MsdSdi	0	0	mixed
MsdSdi	1.01632254	1.62084	mixed
MsaSac	7.54656786	0	RRautosomes
MsaSac	6.3598173	5.55183	mixed
MvSl	1.05952364	0	mixed
MvSl	1.10347552	6.52426	mixed
MviSpa	1.0350193	1.03502	mixed
MviSic	1.06349301	3.24194	mixed
MviLyf	3.08347092	0	blackStratum
MspSra	0	0	mixed
MspSra	4.06659456	0	mixed
MspSpr	13.78535406	2.30435	centromeres
MsaSac	16.41548304	0	RRautosomes
MsaSac	2.08339	1.04988	RRautosomes
MvSl	4.13064144	4.13064	mixed
MviSic	3.18918954	2.40816	RRautosomes
MviSic	6.36381182	7.51915	mixed
MviSco	6.53731352	1.07353	mixed
MviSco	3.2133888	0	RRautosomes
MspSsc	2.16981195	2.11009	mixed
MsdSdi	1.14666724	1.14287	RRautosomes
MsaSac	8.58769236	3.25	mixed
MsaSac	2.1914898	5.54391	RRautosomes
MviSco	5.44035936	2.7046	mixed
MspSsc	1.02325608	0	mixed
MspSpr	4.62979536	0	blackStratum
MsdSdi	5.17722678	1.7234	mixed
MsaSac	1.04237334	0	mixed
MsaSac	14.84567442	2	blackStratum
MviSco	6.301263	2.02592	mixed
MviSco	3.0625	1.02083	mixed
MspSra	5.20130076	0	mixed
MspSra	8.54395416	0	mixed
MsdSdi	1.04545419	0	blackStratum
MsdSdi	2.0412664	0	blackStratum
MvSl	3.34351096	1.02817	mixed
MviSpa	10.92826931	8.59752	blackStratum
MviSic	3.0505208	0	RRautosomes
MviSco	3.16398396	0	mixed
MviSco	6.78684111	0	blackStratum
MsdSdi	6.46753264	1.01219	mixed
MsaSac	0	0	RRautosomes
MvSl	1.03947252	0	mixed
MviSpa	3.13561864	0	blackStratum
MviSpa	4.13064144	1.00749	blackStratum
MviSco	1.00659927	3.0739	RRautosomes
MspSsc	5.42688611	4.336	blackStratum
MspSsc	6.35467975	1.01415	blackStratum
MspSpr	3.0938934	2.16842	RRautosomes
MsaSac	2.03746224	2.03746	RRautosomes
