# Supplementary material for: Dynamics of transposable element accumulation in the non-recombining regions of mating-type chromosomes in anther-smut fungi
Source: Nat Commun. 2023 Sep 14;14:5692. doi: 10.1038/s41467-023-41413-4 (PMC10502011; doi:10.1038/s41467-023-41413-4)
Supplement: Supplementary file 11 — Source Data [file 41467_2023_41413_MOESM11_ESM.zip › Fig_5H_area.xlsx]

## Sheet: Fig_5H_area
contig	start	end	feat
MvSof-1268-A1-R1_PR	324	954	NRR
MvSof-1268-A1-R1_HD	1342	1614	NRR
MvSof-1269-A2-R1_PR	307	1123	NRR
MvSof-1269-A2-R1_HD	1328	1682	NRR
MvSof-1268-A1-R1_PR	359	484	purpleStratum
MvSof-1269-A2-R1_PR	343	345	purpleStratum
MvSof-1269-A2-R1_PR	959	1104	purpleStratum
MvSof-1268-A1-R1_HD	1513	1518	blueStratum
MvSof-1268-A1-R1_HD	1581	1615	blueStratum
MvSof-1269-A2-R1_HD	1580	1585	blueStratum
MvSof-1269-A2-R1_HD	1649	1682	blueStratum
MvSof-1268-A1-R1_PR	778	917	centromere
MvSof-1268-A1-R1_HD	1342	1474	centromere
MvSof-1269-A2-R1_PR	452	656	centromere
MvSof-1269-A2-R1_HD	1328	1542	centromere
MvSof-1268-A1-R1_Chr1-3	0	149	centromere
MvSof-1269-A2-R1_Chr1-3	0	83	centromere
MvSof-1268-A1-R1_PR	195	195	contig_junction
MvSof-1268-A1-R1_PR	858	858	contig_junction
MvSof-1268-A1-R1_HD	1167	1167	contig_junction
MvSof-1268-A1-R1_HD	1431	1431	contig_junction
MvSof-1269-A2-R1_PR	539	539	contig_junction
MvSof-1269-A2-R1_PR	904	904	contig_junction
MvSof-1269-A2-R1_HD	1456	1456	contig_junction
