# Supplementary material for: Dynamics of transposable element accumulation in the non-recombining regions of mating-type chromosomes in anther-smut fungi
Source: Nat Commun. 2023 Sep 14;14:5692. doi: 10.1038/s41467-023-41413-4 (PMC10502011; doi:10.1038/s41467-023-41413-4)
Supplement: Supplementary file 11 — Source Data [file 41467_2023_41413_MOESM11_ESM.zip › Fig_7_and_SupTab_4.xlsx]

## Sheet: Fig_7_and_SupTab_4
stratum	stratum_perc	stratum_perc_min	stratum_perc_max	stratum_size	stratum_age	stratum_age_min	stratum_age_max	ancestral_stratum_size
MlaSvu_blueToCENStratum	15.2804	12.7104	17.8503	117384	0.014	0.003	0.026	195380.5
MlaSvu_purpleToCENStratum	15.2531	11.0531	19.4531	562590	0.121	0.09	0.153	471413.5
MldSil-MsdSdi_blackStratum	45.9	42.1586	49.6361	3419190	1.134	0.913	1.339	750708.5
MsaSac_blackStratum	29.9749	28.2123	31.7376	924972	0.226	0.099	0.38	554948.5
MsaSof_blueToCENStratum	7.17223	6.89776	7.4467	139558	0.007	0.0001	0.016	195380.5
MsaSof_purpleToCENStratum	14.9489	11.5356	18.3622	551946	0.183	0.14	0.227	471413.5
MscKan_lightgrayStratum	11.9182	10.5311	13.3053	77394.5	3.582	2.913	4.265	195380.5
MspMla_blackStratum	15.5605	14.4436	16.6775	652419	0.304	0.151	0.518	604147.5
MspSra_blackStratum	62.7576	61.6626	63.8527	2054109	0.846	0.59	1.05	588776
MspSsc_blackStratum	45.2567	41.648	48.8653	786062	0.567	0.467	0.667	442215.25
MspSsc-MviSco_darkgrayStratum	38.9268	35.9118	41.1465	491057	0.882	0.674	1.126	146560.75
MspSsc-MviSco-MspSra_lightgrayStratum	61.1984	10.5311	73.1143	325996	1.536	1.233	1.806	195380.5
MviLyf_blackStratum	47.3936	47.0219	47.7652	3723520	1.205	0.931	1.505	750708.5
MviSco_blackStratum	39.4574	35.1022	43.8126	739515	0.567	0.467	0.667	442215.25
MviSic_lightblueStratum	36.1743	34.4697	37.8789	284170	0.255	0.183	0.331	205295.5
MviSic-MspSpr_blackStratum	42.6179	36.8896	50.5764	1933796	2.513	1.895	3.304	604147.5
MviSpa_blackStratum	52.3614	51.6846	53.0381	2630450	2.683	2.133	2.912	442215.25
MviSpa_brownStratum	49.5507	48.7733	50.3281	1827113	3.823	2.896	4.695	341941.25
MviSpa_lightbrownStratum	48.7186	47.9785	49.4587	1448242	2.721	2.18	3.262	510522.5
MviSpa_pinkStratum	10.28	9.62163	10.9383	83989.5	0.183	0.133	0.232	95040.5
MviSpa_whiteStratum	11.4432	5.52595	17.3604	784740	0.149	0.118	0.179	735999.5
MviSta_blackStratum	30.2587	26.2537	34.2637	924979	0.806	0.621	1.029	604147.5
MinSal_autosomes	4.814	4.3129	5.3176	20441992.5	3E-08	0	0	20441992.5
