# Supplementary material for: Dynamics of transposable element accumulation in the non-recombining regions of mating-type chromosomes in anther-smut fungi
Source: Nat Commun. 2023 Sep 14;14:5692. doi: 10.1038/s41467-023-41413-4 (PMC10502011; doi:10.1038/s41467-023-41413-4)
Supplement: Supplementary file 11 — Source Data [file 41467_2023_41413_MOESM11_ESM.zip › SupFig_1.xlsx]

## Sheet: SupFig_1
shortid	mat	feat	perc
MinSal	A1	ClassII:Helitron	0.028477
MinSal	A1	ClassI:LTR:Copia	0.991535
MinSal	A1	ClassI:LTR:Ty3	2.63179
MinSal	A1	ClassI:others	0.945893
MinSal	A1	MultipleAnnotations	0.297576
MinSal	A1	SimpleRepeat/uncharacterized	0.000942694
MinSal	A1	unclassified	0.868575
MinSal	A2	ClassII:Helitron	0.0527982
MinSal	A2	ClassI:LTR:Copia	1.15966
MinSal	A2	ClassI:LTR:Ty3	2.74494
MinSal	A2	ClassI:others	1.01408
MinSal	A2	MultipleAnnotations	0.313797
MinSal	A2	SimpleRepeat/uncharacterized	0.000941987
MinSal	A2	unclassified	1.7463
MlaSvu	A1	ClassII:Helitron	0.602919
MlaSvu	A1	ClassII:others	0.0890081
MlaSvu	A1	ClassII:TIR	0.168755
MlaSvu	A1	ClassI:LTR:Copia	2.85431
MlaSvu	A1	ClassI:LTR:Ty3	2.32669
MlaSvu	A1	ClassI:LTR:others	0.318159
MlaSvu	A1	ClassI:others	0.701157
MlaSvu	A1	MultipleAnnotations	0.0834011
MlaSvu	A1	SimpleRepeat/uncharacterized	0.257798
MlaSvu	A1	unclassified	3.20925
MlaSvu	A2	ClassII:Helitron	0.562588
MlaSvu	A2	ClassII:others	0.0821418
MlaSvu	A2	ClassII:TIR	0.175628
MlaSvu	A2	ClassI:LTR:Copia	2.97305
MlaSvu	A2	ClassI:LTR:Ty3	2.35344
MlaSvu	A2	ClassI:LTR:others	0.195229
MlaSvu	A2	ClassI:others	0.64344
MlaSvu	A2	MultipleAnnotations	0.0834586
MlaSvu	A2	SimpleRepeat/uncharacterized	0.260879
MlaSvu	A2	unclassified	3.10593
MldSil	A1	ClassII:Helitron	2.00179
MldSil	A1	ClassII:others	0.649731
MldSil	A1	ClassII:TIR	0.393313
MldSil	A1	ClassI:LTR:Copia	8.28792
MldSil	A1	ClassI:LTR:Ty3	4.14274
MldSil	A1	ClassI:LTR:others	0.0686963
MldSil	A1	ClassI:others	1.3325
MldSil	A1	MultipleAnnotations	0.292544
MldSil	A1	SimpleRepeat/uncharacterized	0.316593
MldSil	A1	unclassified	2.00206
MldSil	A2	ClassII:Helitron	1.89823
MldSil	A2	ClassII:others	0.288578
MldSil	A2	ClassII:TIR	0.398195
MldSil	A2	ClassI:LTR:Copia	7.91822
MldSil	A2	ClassI:LTR:Ty3	4.58291
MldSil	A2	ClassI:LTR:others	0.0461536
MldSil	A2	ClassI:others	1.42793
MldSil	A2	MultipleAnnotations	0.289135
MldSil	A2	SimpleRepeat/uncharacterized	0.256657
MldSil	A2	unclassified	2.17748
MsaSac	A1	ClassII:Helitron	1.8671
MsaSac	A1	ClassII:others	0.519149
MsaSac	A1	ClassII:TIR	0.382275
MsaSac	A1	ClassI:LTR:Copia	7.7759
MsaSac	A1	ClassI:LTR:Ty3	3.57466
MsaSac	A1	ClassI:LTR:others	0.0720637
MsaSac	A1	ClassI:others	0.950574
MsaSac	A1	MultipleAnnotations	0.198201
MsaSac	A1	SimpleRepeat/uncharacterized	0.828385
MsaSac	A1	unclassified	2.80637
MsaSac	A2	ClassII:Helitron	1.7302
MsaSac	A2	ClassII:others	0.619996
MsaSac	A2	ClassII:TIR	0.377502
MsaSac	A2	ClassI:LTR:Copia	8.2694
MsaSac	A2	ClassI:LTR:Ty3	3.42629
MsaSac	A2	ClassI:LTR:others	0.0687017
MsaSac	A2	ClassI:others	0.991962
MsaSac	A2	MultipleAnnotations	0.167576
MsaSac	A2	SimpleRepeat/uncharacterized	0.871208
MsaSac	A2	unclassified	2.91033
MsaSof	A1	ClassII:Helitron	0.61726
MsaSof	A1	ClassII:others	0.283941
MsaSof	A1	ClassII:TIR	0.168752
MsaSof	A1	ClassI:LTR:Copia	7.10432
MsaSof	A1	ClassI:LTR:Ty3	5.66167
MsaSof	A1	ClassI:LTR:others	0.0434038
MsaSof	A1	ClassI:others	1.19025
MsaSof	A1	MultipleAnnotations	0.573545
MsaSof	A1	SimpleRepeat/uncharacterized	0.303918
MsaSof	A1	unclassified	2.93255
MsaSof	A2	ClassII:Helitron	0.662448
MsaSof	A2	ClassII:others	0.278433
MsaSof	A2	ClassII:TIR	0.179691
MsaSof	A2	ClassI:LTR:Copia	5.35635
MsaSof	A2	ClassI:LTR:Ty3	5.47987
MsaSof	A2	ClassI:LTR:others	0.0356849
MsaSof	A2	ClassI:others	1.20217
MsaSof	A2	MultipleAnnotations	0.521167
MsaSof	A2	SimpleRepeat/uncharacterized	0.310181
MsaSof	A2	unclassified	3.08426
MscKan	A1	ClassI:LTR:Copia	3.68527
MscKan	A1	ClassI:LTR:Ty3	3.22097
MscKan	A1	ClassI:LTR:others	0.0148808
MscKan	A1	ClassI:others	1.15657
MscKan	A1	MultipleAnnotations	0.359049
MscKan	A1	SimpleRepeat/uncharacterized	0.117923
MscKan	A1	unclassified	0.830715
MscKan	A2	ClassI:LTR:Copia	3.38446
MscKan	A2	ClassI:LTR:Ty3	3.48183
MscKan	A2	ClassI:LTR:others	0.0148363
MscKan	A2	ClassI:others	0.981984
MscKan	A2	MultipleAnnotations	0.325191
MscKan	A2	SimpleRepeat/uncharacterized	0.10525
MscKan	A2	unclassified	0.831812
MsdSdi	A1	ClassII:Helitron	2.15407
MsdSdi	A1	ClassII:others	0.415741
MsdSdi	A1	ClassII:TIR	0.426353
MsdSdi	A1	ClassI:LTR:Copia	8.26833
MsdSdi	A1	ClassI:LTR:Ty3	9.5145
MsdSdi	A1	ClassI:LTR:others	0.104048
MsdSdi	A1	ClassI:others	1.70824
MsdSdi	A1	MultipleAnnotations	0.334546
MsdSdi	A1	SimpleRepeat/uncharacterized	0.381811
MsdSdi	A1	unclassified	2.14939
MsdSdi	A2	ClassII:Helitron	1.98492
MsdSdi	A2	ClassII:others	0.467349
MsdSdi	A2	ClassII:TIR	0.485421
MsdSdi	A2	ClassI:LTR:Copia	8.19143
MsdSdi	A2	ClassI:LTR:Ty3	9.81199
MsdSdi	A2	ClassI:LTR:others	0.0618011
MsdSdi	A2	ClassI:others	1.89788
MsdSdi	A2	MultipleAnnotations	0.282294
MsdSdi	A2	SimpleRepeat/uncharacterized	0.357414
MsdSdi	A2	unclassified	2.17499
MspMla	A1	ClassII:Helitron	0.708327
MspMla	A1	ClassII:others	0.0500699
MspMla	A1	ClassII:TIR	0.355868
MspMla	A1	ClassI:LTR:Copia	2.18448
MspMla	A1	ClassI:LTR:Ty3	1.0034
MspMla	A1	ClassI:LTR:others	0.0928632
MspMla	A1	ClassI:others	0.597644
MspMla	A1	MultipleAnnotations	0.144925
MspMla	A1	SimpleRepeat/uncharacterized	0.244071
MspMla	A1	unclassified	1.89006
MspMla	A2	ClassII:Helitron	0.594723
MspMla	A2	ClassII:others	0.0458127
MspMla	A2	ClassII:TIR	0.316382
MspMla	A2	ClassI:LTR:Copia	2.13628
MspMla	A2	ClassI:LTR:Ty3	1.03407
MspMla	A2	ClassI:LTR:others	0.094029
MspMla	A2	ClassI:others	0.620106
MspMla	A2	MultipleAnnotations	0.155854
MspMla	A2	SimpleRepeat/uncharacterized	0.195547
MspMla	A2	unclassified	1.57742
MspSpr	A1	ClassII:Helitron	1.52888
MspSpr	A1	ClassII:others	0.17508
MspSpr	A1	ClassII:TIR	0.198114
MspSpr	A1	ClassI:LTR:Copia	3.72619
MspSpr	A1	ClassI:LTR:Ty3	3.2782
MspSpr	A1	ClassI:LTR:others	0.125978
MspSpr	A1	ClassI:others	1.12181
MspSpr	A1	MultipleAnnotations	0.225544
MspSpr	A1	SimpleRepeat/uncharacterized	0.502251
MspSpr	A1	unclassified	2.6221
MspSpr	A2	ClassII:Helitron	1.8024
MspSpr	A2	ClassII:others	0.299089
MspSpr	A2	ClassII:TIR	0.165981
MspSpr	A2	ClassI:LTR:Copia	4.04118
MspSpr	A2	ClassI:LTR:Ty3	3.86123
MspSpr	A2	ClassI:LTR:others	0.26203
MspSpr	A2	ClassI:others	1.24289
MspSpr	A2	MultipleAnnotations	0.201351
MspSpr	A2	SimpleRepeat/uncharacterized	0.530393
MspSpr	A2	unclassified	2.63474
MspSra	A1	ClassII:Helitron	4.26602
MspSra	A1	ClassII:others	0.490557
MspSra	A1	ClassII:TIR	0.428057
MspSra	A1	ClassI:LTR:Copia	6.57827
MspSra	A1	ClassI:LTR:Ty3	5.80402
MspSra	A1	ClassI:LTR:others	0.110035
MspSra	A1	ClassI:others	1.12215
MspSra	A1	MultipleAnnotations	0.254493
MspSra	A1	SimpleRepeat/uncharacterized	0.361061
MspSra	A1	unclassified	10.1454
MspSra	A2	ClassII:Helitron	4.21139
MspSra	A2	ClassII:others	0.562766
MspSra	A2	ClassII:TIR	0.483089
MspSra	A2	ClassI:LTR:Copia	6.58093
MspSra	A2	ClassI:LTR:Ty3	6.22426
MspSra	A2	ClassI:LTR:others	0.156564
MspSra	A2	ClassI:others	1.23995
MspSra	A2	MultipleAnnotations	0.246761
MspSra	A2	SimpleRepeat/uncharacterized	0.34487
MspSra	A2	unclassified	10.2064
MspSsc	A1	ClassII:Helitron	0.786059
MspSsc	A1	ClassII:others	0.0630001
MspSsc	A1	ClassII:TIR	0.170285
MspSsc	A1	ClassI:LTR:Copia	7.82528
MspSsc	A1	ClassI:LTR:Ty3	11.081
MspSsc	A1	ClassI:LTR:others	0.0320499
MspSsc	A1	ClassI:others	1.09754
MspSsc	A1	MultipleAnnotations	0.367464
MspSsc	A1	SimpleRepeat/uncharacterized	0.318193
MspSsc	A1	unclassified	2.59177
MspSsc	A2	ClassII:Helitron	0.738674
MspSsc	A2	ClassII:others	0.0507772
MspSsc	A2	ClassII:TIR	0.253578
MspSsc	A2	ClassI:LTR:Copia	7.44862
MspSsc	A2	ClassI:LTR:Ty3	10.4
MspSsc	A2	ClassI:LTR:others	0.0189482
MspSsc	A2	ClassI:others	1.30893
MspSsc	A2	MultipleAnnotations	0.324997
MspSsc	A2	SimpleRepeat/uncharacterized	0.334364
MspSsc	A2	unclassified	2.6096
MviLyf	A1	ClassII:Helitron	1.94602
MviLyf	A1	ClassII:others	0.495687
MviLyf	A1	ClassII:TIR	1.07381
MviLyf	A1	ClassI:LTR:Copia	10.3236
MviLyf	A1	ClassI:LTR:Ty3	9.35292
MviLyf	A1	ClassI:LTR:others	0.0755704
MviLyf	A1	ClassI:others	1.74183
MviLyf	A1	MultipleAnnotations	0.176792
MviLyf	A1	SimpleRepeat/uncharacterized	0.546676
MviLyf	A1	unclassified	2.67816
MviLyf	A2	ClassII:Helitron	2.07231
MviLyf	A2	ClassII:others	0.417739
MviLyf	A2	ClassII:TIR	1.04165
MviLyf	A2	ClassI:LTR:Copia	10.2155
MviLyf	A2	ClassI:LTR:Ty3	8.93632
MviLyf	A2	ClassI:LTR:others	0.103812
MviLyf	A2	ClassI:others	1.51951
MviLyf	A2	MultipleAnnotations	0.210038
MviLyf	A2	SimpleRepeat/uncharacterized	0.661694
MviLyf	A2	unclassified	2.83926
MviSco	A1	ClassII:Helitron	1.44333
MviSco	A1	ClassII:others	0.112334
MviSco	A1	ClassII:TIR	0.249434
MviSco	A1	ClassI:LTR:Copia	8.19532
MviSco	A1	ClassI:LTR:Ty3	9.66593
MviSco	A1	ClassI:LTR:others	0.105447
MviSco	A1	ClassI:others	1.02038
MviSco	A1	MultipleAnnotations	0.298055
MviSco	A1	SimpleRepeat/uncharacterized	0.6758
MviSco	A1	unclassified	2.85333
MviSco	A2	ClassII:Helitron	1.62429
MviSco	A2	ClassII:others	0.100344
MviSco	A2	ClassII:TIR	0.270216
MviSco	A2	ClassI:LTR:Copia	7.71731
MviSco	A2	ClassI:LTR:Ty3	10.3142
MviSco	A2	ClassI:LTR:others	0.0966569
MviSco	A2	ClassI:others	1.12515
MviSco	A2	MultipleAnnotations	0.337345
MviSco	A2	SimpleRepeat/uncharacterized	0.570998
MviSco	A2	unclassified	2.90703
MviSic	A1	ClassII:Helitron	1.01447
MviSic	A1	ClassII:others	0.15232
MviSic	A1	ClassII:TIR	0.22314
MviSic	A1	ClassI:LTR:Copia	6.36724
MviSic	A1	ClassI:LTR:Ty3	3.8438
MviSic	A1	ClassI:LTR:others	0.0293571
MviSic	A1	ClassI:others	0.928882
MviSic	A1	MultipleAnnotations	0.303152
MviSic	A1	SimpleRepeat/uncharacterized	0.367359
MviSic	A1	unclassified	3.21877
MviSic	A2	ClassII:Helitron	0.875536
MviSic	A2	ClassII:others	0.157959
MviSic	A2	ClassII:TIR	0.321284
MviSic	A2	ClassI:LTR:Copia	6.34544
MviSic	A2	ClassI:LTR:Ty3	3.87474
MviSic	A2	ClassI:LTR:others	0.0188883
MviSic	A2	ClassI:others	0.938459
MviSic	A2	MultipleAnnotations	0.429808
MviSic	A2	SimpleRepeat/uncharacterized	0.425719
MviSic	A2	unclassified	3.27756
MviSpa	A1	ClassII:Helitron	1.68816
MviSpa	A1	ClassII:others	0.451424
MviSpa	A1	ClassII:TIR	1.20149
MviSpa	A1	ClassI:LTR:Copia	9.68248
MviSpa	A1	ClassI:LTR:Ty3	6.70912
MviSpa	A1	ClassI:LTR:others	0.612643
MviSpa	A1	ClassI:others	1.05265
MviSpa	A1	MultipleAnnotations	0.191726
MviSpa	A1	SimpleRepeat/uncharacterized	0.737584
MviSpa	A1	unclassified	7.3239
MviSpa	A2	ClassII:Helitron	2.24203
MviSpa	A2	ClassII:others	0.463764
MviSpa	A2	ClassII:TIR	1.24619
MviSpa	A2	ClassI:LTR:Copia	10.4073
MviSpa	A2	ClassI:LTR:Ty3	6.77993
MviSpa	A2	ClassI:LTR:others	0.414903
MviSpa	A2	ClassI:others	0.98304
MviSpa	A2	MultipleAnnotations	0.244663
MviSpa	A2	SimpleRepeat/uncharacterized	0.784698
MviSpa	A2	unclassified	7.43434
MviSta	A1	ClassII:Helitron	0.848927
MviSta	A1	ClassII:others	0.108985
MviSta	A1	ClassII:TIR	0.292613
MviSta	A1	ClassI:LTR:Copia	3.74236
MviSta	A1	ClassI:LTR:Ty3	1.88792
MviSta	A1	ClassI:LTR:others	0.0197953
MviSta	A1	ClassI:others	0.634268
MviSta	A1	MultipleAnnotations	0.206483
MviSta	A1	SimpleRepeat/uncharacterized	0.220013
MviSta	A1	unclassified	1.6325
MviSta	A2	ClassII:Helitron	0.776568
MviSta	A2	ClassII:others	0.166444
MviSta	A2	ClassII:TIR	0.255497
MviSta	A2	ClassI:LTR:Copia	3.69393
MviSta	A2	ClassI:LTR:Ty3	1.83528
MviSta	A2	ClassI:LTR:others	0.0104742
MviSta	A2	ClassI:others	0.525217
MviSta	A2	MultipleAnnotations	0.216756
MviSta	A2	SimpleRepeat/uncharacterized	0.220103
MviSta	A2	unclassified	1.53298
Rho	A1	ClassI:LTR:Ty3	0.0290916
Rho	A1	unclassified	1.99451
Rho	A2	ClassI:LTR:Ty3	0.0609513
Rho	A2	MultipleAnnotations	0.0438082
Rho	A2	unclassified	1.94566
