# Supplementary material for: Dynamics of transposable element accumulation in the non-recombining regions of mating-type chromosomes in anther-smut fungi
Source: Nat Commun. 2023 Sep 14;14:5692. doi: 10.1038/s41467-023-41413-4 (PMC10502011; doi:10.1038/s41467-023-41413-4)
Supplement: Supplementary file 11 — Source Data [file 41467_2023_41413_MOESM11_ESM.zip › SupFig_12A.xlsx]

## Sheet: SupFig_12A
MvSl-1064-A1-R4_A1g01509	MvSl-1064-A2-R4_A2g01822	MvSv-1253-A1-R1_MC03g02122	MvSv-1253-A2-R1_MC03g02171	0	0	gray
MvSl-1064-A1-R4_A1g01508	MvSl-1064-A2-R4_A2g01821	MvSv-1253-A1-R1_MC03g02123	MvSv-1253-A2-R1_MC03g02172	0	0	gray
MvSl-1064-A1-R4_A1g01502	MvSl-1064-A2-R4_A2g01815	MvSv-1253-A1-R1_MC03g02124	MvSv-1253-A2-R1_MC03g02173	0.0011	0.0009	gray
MvSl-1064-A1-R4_A1g01501	MvSl-1064-A2-R4_A2g01814	MvSv-1253-A1-R1_MC03g02125	MvSv-1253-A2-R1_MC03g02174	0	0	gray
MvSl-1064-A1-R4_A1g01500	MvSl-1064-A2-R4_A2g01813	MvSv-1253-A1-R1_MC03g02126	MvSv-1253-A2-R1_MC03g02175	0	0	gray
MvSl-1064-A1-R4_A1g01498	MvSl-1064-A2-R4_A2g01811	MvSv-1253-A1-R1_MC03g02130	MvSv-1253-A2-R1_MC03g02179	0	0	gray
MvSl-1064-A1-R4_A1g01506	MvSl-1064-A2-R4_A2g01819	MvSv-1253-A1-R1_MC03g02132	MvSv-1253-A2-R1_MC03g02181	0	0	gray
MvSl-1064-A1-R4_A1g01497	MvSl-1064-A2-R4_A2g01810	MvSv-1253-A1-R1_MC03g02134	MvSv-1253-A2-R1_MC03g02183	0	0	gray
MvSl-1064-A1-R4_A1g01492	MvSl-1064-A2-R4_A2g01805	MvSv-1253-A1-R1_MC03g02142	MvSv-1253-A2-R1_MC03g02191	0	0	gray
MvSl-1064-A1-R4_A1g01507	MvSl-1064-A2-R4_A2g01820	MvSv-1253-A1-R1_MC03g02146	MvSv-1253-A2-R1_MC03g02195	0	0	gray
MvSl-1064-A1-R4_A1g01489	MvSl-1064-A2-R4_A2g01802	MvSv-1253-A1-R1_MC03g02148	MvSv-1253-A2-R1_MC03g02197	0	0	gray
MvSl-1064-A1-R4_A1g01488	MvSl-1064-A2-R4_A2g01801	MvSv-1253-A1-R1_MC03g02149	MvSv-1253-A2-R1_MC03g02198	0	0	gray
MvSl-1064-A1-R4_A1g01487	MvSl-1064-A2-R4_A2g01800	MvSv-1253-A1-R1_MC03g02150	MvSv-1253-A2-R1_MC03g02199	0	0	gray
MvSl-1064-A1-R4_A1g01486	MvSl-1064-A2-R4_A2g01799	MvSv-1253-A1-R1_MC03g02154	MvSv-1253-A2-R1_MC03g02203	0	0	gray
MvSl-1064-A1-R4_A1g01485	MvSl-1064-A2-R4_A2g01798	MvSv-1253-A1-R1_MC03g02155	MvSv-1253-A2-R1_MC03g02204	0	0	gray
MvSl-1064-A1-R4_A1g01476	MvSl-1064-A2-R4_A2g01789	MvSv-1253-A1-R1_MC03g02160	MvSv-1253-A2-R1_MC03g02209	0	0	gray
MvSl-1064-A1-R4_A1g01477	MvSl-1064-A2-R4_A2g01790	MvSv-1253-A1-R1_MC03g02164	MvSv-1253-A2-R1_MC03g02213	0	0	gray
MvSl-1064-A1-R4_A1g01473	MvSl-1064-A2-R4_A2g01786	MvSv-1253-A1-R1_MC03g02166	MvSv-1253-A2-R1_MC03g02215	0	0	gray
MvSl-1064-A1-R4_A1g01472	MvSl-1064-A2-R4_A2g01785	MvSv-1253-A1-R1_MC03g02167	MvSv-1253-A2-R1_MC03g02216	0	0	gray
MvSl-1064-A1-R4_A1g01471	MvSl-1064-A2-R4_A2g01784	MvSv-1253-A1-R1_MC03g02168	MvSv-1253-A2-R1_MC03g02217	0	0	gray
MvSl-1064-A1-R4_A1g01470	MvSl-1064-A2-R4_A2g01783	MvSv-1253-A1-R1_MC03g02170	MvSv-1253-A2-R1_MC03g02219	0	0	gray
MvSl-1064-A1-R4_A1g01468	MvSl-1064-A2-R4_A2g01781	MvSv-1253-A1-R1_MC03g02172	MvSv-1253-A2-R1_MC03g02221	0	0	gray
MvSl-1064-A1-R4_A1g01466	MvSl-1064-A2-R4_A2g01779	MvSv-1253-A1-R1_MC03g02174	MvSv-1253-A2-R1_MC03g02223	0	0	gray
MvSl-1064-A1-R4_A1g01462	MvSl-1064-A2-R4_A2g01775	MvSv-1253-A1-R1_MC03g02181	MvSv-1253-A2-R1_MC03g02230	0	0	gray
MvSl-1064-A1-R4_A1g01461	MvSl-1064-A2-R4_A2g01774	MvSv-1253-A1-R1_MC03g02182	MvSv-1253-A2-R1_MC03g02231	0	0	gray
MvSl-1064-A1-R4_A1g01460	MvSl-1064-A2-R4_A2g01773	MvSv-1253-A1-R1_MC03g02183	MvSv-1253-A2-R1_MC03g02232	0	0	gray
MvSl-1064-A1-R4_A1g01458	MvSl-1064-A2-R4_A2g01771	MvSv-1253-A1-R1_MC03g02185	MvSv-1253-A2-R1_MC03g02234	0	0	gray
MvSl-1064-A1-R4_A1g01457	MvSl-1064-A2-R4_A2g01770	MvSv-1253-A1-R1_MC03g02186	MvSv-1253-A2-R1_MC03g02235	0	0	gray
MvSl-1064-A1-R4_A1g01456	MvSl-1064-A2-R4_A2g01769	MvSv-1253-A1-R1_MC03g02187	MvSv-1253-A2-R1_MC03g02236	0	0	gray
MvSl-1064-A1-R4_A1g01455	MvSl-1064-A2-R4_A2g01768	MvSv-1253-A1-R1_MC03g02188	MvSv-1253-A2-R1_MC03g02237	0	0	gray
MvSl-1064-A1-R4_A1g01454	MvSl-1064-A2-R4_A2g01767	MvSv-1253-A1-R1_MC03g02189	MvSv-1253-A2-R1_MC03g02238	0	0	gray
MvSl-1064-A1-R4_A1g01453	MvSl-1064-A2-R4_A2g01766	MvSv-1253-A1-R1_MC03g02190	MvSv-1253-A2-R1_MC03g02239	0	0	gray
MvSl-1064-A1-R4_A1g01451	MvSl-1064-A2-R4_A2g01764	MvSv-1253-A1-R1_MC03g02191	MvSv-1253-A2-R1_MC03g02240	0	0	gray
MvSl-1064-A1-R4_A1g01450	MvSl-1064-A2-R4_A2g01763	MvSv-1253-A1-R1_MC03g02192	MvSv-1253-A2-R1_MC03g02241	0	0	gray
MvSl-1064-A1-R4_A1g01447	MvSl-1064-A2-R4_A2g01760	MvSv-1253-A1-R1_MC03g02193	MvSv-1253-A2-R1_MC03g02242	0	0	gray
MvSl-1064-A1-R4_A1g01446	MvSl-1064-A2-R4_A2g01759	MvSv-1253-A1-R1_MC03g02194	MvSv-1253-A2-R1_MC03g02243	0	0	gray
MvSl-1064-A1-R4_A1g01445	MvSl-1064-A2-R4_A2g01758	MvSv-1253-A1-R1_MC03g02195	MvSv-1253-A2-R1_MC03g02244	0	0	gray
MvSl-1064-A1-R4_A1g01444	MvSl-1064-A2-R4_A2g01757	MvSv-1253-A1-R1_MC03g02196	MvSv-1253-A2-R1_MC03g02245	0	0	gray
MvSl-1064-A1-R4_A1g01441	MvSl-1064-A2-R4_A2g01754	MvSv-1253-A1-R1_MC03g02203	MvSv-1253-A2-R1_MC03g02252	0	0	blue
MvSl-1064-A1-R4_A1g01440	MvSl-1064-A2-R4_A2g01753	MvSv-1253-A1-R1_MC03g02204	MvSv-1253-A2-R1_MC03g02253	0	0	blue
MvSl-1064-A1-R4_A1g01163	MvSl-1064-A2-R4_A2g00837	MvSv-1253-A1-R1_MC03g02211	MvSv-1253-A2-R1_MC03g02256	0.0408	0.0156	blue
MvSl-1064-A1-R4_A1g01162	MvSl-1064-A2-R4_A2g00836	MvSv-1253-A1-R1_MC03g02212	MvSv-1253-A2-R1_MC03g02257	0.0389	0.0197	blue
MvSl-1064-A1-R4_A1g01161	MvSl-1064-A2-R4_A2g00835	MvSv-1253-A1-R1_MC03g02213	MvSv-1253-A2-R1_MC03g02258	0.0082	0.0047	blue
MvSl-1064-A1-R4_A1g01160	MvSl-1064-A2-R4_A2g00834	MvSv-1253-A1-R1_MC03g02214	MvSv-1253-A2-R1_MC03g02259	0.0031	0.0032	blue
MvSl-1064-A1-R4_A1g01159	MvSl-1064-A2-R4_A2g00833	MvSv-1253-A1-R1_MC03g02215	MvSv-1253-A2-R1_MC03g02260	0.0255	0.0085	blue
MvSl-1064-A1-R4_A1g01154	MvSl-1064-A2-R4_A2g00832	MvSv-1253-A1-R1_MC03g02216	MvSv-1253-A2-R1_MC03g02261	0.0087	0.0087	blue
MvSl-1064-A1-R4_A1g00801	MvSl-1064-A2-R4_A2g00204	MvSv-1253-A1-R1_MC03g02224	MvSv-1253-A2-R1_MC03g02267	0	0	blue
MvSl-1064-A1-R4_A1g00807	MvSl-1064-A2-R4_A2g00205	MvSv-1253-A1-R1_MC03g02225	MvSv-1253-A2-R1_MC03g02268	0.0372	0.0147	gray
MvSl-1064-A1-R4_A1g00591	MvSl-1064-A2-R4_A2g00208	MvSv-1253-A1-R1_MC03g02227	MvSv-1253-A2-R1_MC03g02272	0.4195	0.0461	HD_blue
MvSl-1064-A1-R4_A1g00592	MvSl-1064-A2-R4_A2g00209	MvSv-1253-A1-R1_MC03g02228	MvSv-1253-A2-R1_MC03g02273	0.7803	0.0847	HD_blue
MvSl-1064-A1-R4_A1g00593	MvSl-1064-A2-R4_A2g00210	MvSv-1253-A1-R1_MC03g02229	MvSv-1253-A2-R1_MC03g02274	0.0433	0.0071	blue
MvSl-1064-A1-R4_A1g00772	MvSl-1064-A2-R4_A2g00179	MvSv-1253-A1-R1_MC03g02230	MvSv-1253-A2-R1_MC03g02275	0.0345	0.0116	blue
MvSl-1064-A1-R4_A1g00025	MvSl-1064-A2-R4_A2g00025	MvSv-1253-A1-R1_MC03g02235	MvSv-1253-A2-R1_MC03g02278	0	0	blue
MvSl-1064-A1-R4_A1g00478	MvSl-1064-A2-R4_A2g01653	MvSv-1253-A1-R1_MC03g02236	MvSv-1253-A2-R1_MC03g02279	0.0954	0.0143	blue
MvSl-1064-A1-R4_A1g00495	MvSl-1064-A2-R4_A2g01715	MvSv-1253-A1-R1_MC03g02237	MvSv-1253-A2-R1_MC03g02281	0.0619	0.0146	blue
MvSl-1064-A1-R4_A1g01431	MvSl-1064-A2-R4_A2g01151	MvSv-1253-A1-R1_MC03g02238	MvSv-1253-A2-R1_MC03g02282	0.0372	0.0054	blue
MvSl-1064-A1-R4_A1g01432	MvSl-1064-A2-R4_A2g01152	MvSv-1253-A1-R1_MC03g02239	MvSv-1253-A2-R1_MC03g02283	0.0663	0.024	blue
MvSl-1064-A1-R4_A1g00997	MvSl-1064-A2-R4_A2g01153	MvSv-1253-A1-R1_MC03g02240	MvSv-1253-A2-R1_MC03g02284	0.0258	0.0065	blue
MvSl-1064-A1-R4_A1g00998	MvSl-1064-A2-R4_A2g01154	MvSv-1253-A1-R1_MC03g02241	MvSv-1253-A2-R1_MC03g02285	0.0443	0.0169	blue
MvSl-1064-A1-R4_A1g00960	MvSl-1064-A2-R4_A2g01189	MvSv-1253-A1-R1_MC03g02248	MvSv-1253-A2-R1_MC03g02292	0.0374	0.0155	black
MvSl-1064-A1-R4_A1g00958	MvSl-1064-A2-R4_A2g01187	MvSv-1253-A1-R1_MC03g02249	MvSv-1253-A2-R1_MC03g02293	0.0202	0.0061	black
MvSl-1064-A1-R4_A1g00957	MvSl-1064-A2-R4_A2g01186	MvSv-1253-A1-R1_MC03g02250	MvSv-1253-A2-R1_MC03g02294	0.029	0.0119	black
MvSl-1064-A1-R4_A1g00956	MvSl-1064-A2-R4_A2g01182	MvSv-1253-A1-R1_MC03g02251	MvSv-1253-A2-R1_MC03g02295	0.0387	0.0075	black
MvSl-1064-A1-R4_A1g00955	MvSl-1064-A2-R4_A2g01181	MvSv-1253-A1-R1_MC03g02252	MvSv-1253-A2-R1_MC03g02296	0.1754	0.0586	black
MvSl-1064-A1-R4_A1g00922	MvSl-1064-A2-R4_A2g01580	MvSv-1253-A1-R1_MC03g02253	MvSv-1253-A2-R1_MC03g02297	0.0506	0.0121	black
MvSl-1064-A1-R4_A1g00921	MvSl-1064-A2-R4_A2g01578	MvSv-1253-A1-R1_MC03g02254	MvSv-1253-A2-R1_MC03g02298	0.031	0.0088	black
MvSl-1064-A1-R4_A1g00920	MvSl-1064-A2-R4_A2g01577	MvSv-1253-A1-R1_MC03g02255	MvSv-1253-A2-R1_MC03g02299	0.0293	0.0044	black
MvSl-1064-A1-R4_A1g00912	MvSl-1064-A2-R4_A2g01608	MvSv-1253-A1-R1_MC03g02260	MvSv-1253-A2-R1_MC03g02304	0	0	black
MvSl-1064-A1-R4_A1g00911	MvSl-1064-A2-R4_A2g01609	MvSv-1253-A1-R1_MC03g02261	MvSv-1253-A2-R1_MC03g02305	0.0172	0.0173	black
MvSl-1064-A1-R4_A1g00794	MvSl-1064-A2-R4_A2g01610	MvSv-1253-A1-R1_MC03g02262	MvSv-1253-A2-R1_MC03g02306	0.036	0.0209	black
MvSl-1064-A1-R4_A1g00644	MvSl-1064-A2-R4_A2g01002	MvSv-1253-A1-R1_MC03g02267	MvSv-1253-A2-R1_MC03g02311	0.0291	0.0062	black
MvSl-1064-A1-R4_A1g00645	MvSl-1064-A2-R4_A2g01535	MvSv-1253-A1-R1_MC03g02268	MvSv-1253-A2-R1_MC03g02312	0.0143	0.0042	black
MvSl-1064-A1-R4_A1g00646	MvSl-1064-A2-R4_A2g01534	MvSv-1253-A1-R1_MC03g02269	MvSv-1253-A2-R1_MC03g02313	0.0091	0.0041	black
MvSl-1064-A1-R4_A1g00647	MvSl-1064-A2-R4_A2g00315	MvSv-1253-A1-R1_MC03g02270	MvSv-1253-A2-R1_MC03g02314	0.0753	0.0231	black
MvSl-1064-A1-R4_A1g00648	MvSl-1064-A2-R4_A2g00314	MvSv-1253-A1-R1_MC03g02271	MvSv-1253-A2-R1_MC03g02315	0.0206	0.0066	black
MvSl-1064-A1-R4_A1g01129	MvSl-1064-A2-R4_A2g01028	MvSv-1253-A1-R1_MC03g02273	MvSv-1253-A2-R1_MC03g02317	0.0485	0.0086	black
MvSl-1064-A1-R4_A1g00311	MvSl-1064-A2-R4_A2g00915	MvSv-1253-A1-R1_MC03g02276	MvSv-1253-A2-R1_MC03g02320	0.0248	0.0042	black
MvSl-1064-A1-R4_A1g00312	MvSl-1064-A2-R4_A2g00914	MvSv-1253-A1-R1_MC03g02277	MvSv-1253-A2-R1_MC03g02321	0.0263	0.0142	black
MvSl-1064-A1-R4_A1g00886	MvSl-1064-A2-R4_A2g01477	MvSv-1253-A1-R1_MC03g02280	MvSv-1253-A2-R1_MC03g02325	0.032	0.0081	black
MvSl-1064-A1-R4_A1g00869	MvSl-1064-A2-R4_A2g00351	MvSv-1253-A1-R1_MC03g02282	MvSv-1253-A2-R1_MC03g02327	0.0392	0.0091	black
MvSl-1064-A1-R4_A1g00020	MvSl-1064-A2-R4_A2g00020	MvSv-1253-A1-R1_MC03g02377	MvSv-1253-A2-R1_MC03g02422	0	0	black
MvSl-1064-A1-R4_A1g01135	MvSl-1064-A2-R4_A2g00602	MvSv-1253-A1-R1_MC16g09520	MvSv-1253-A2-R1_MC16g09483	0.1527	0.0286	black
MvSl-1064-A1-R4_A1g01136	MvSl-1064-A2-R4_A2g00826	MvSv-1253-A1-R1_MC16g09519	MvSv-1253-A2-R1_MC16g09482	0.0503	0.0123	black
MvSl-1064-A1-R4_A1g01137	MvSl-1064-A2-R4_A2g00825	MvSv-1253-A1-R1_MC16g09518	MvSv-1253-A2-R1_MC16g09481	0.03	0.0073	black
MvSl-1064-A1-R4_A1g00732	MvSl-1064-A2-R4_A2g01321	MvSv-1253-A1-R1_MC16g09516	MvSv-1253-A2-R1_MC16g09479	0.0028	0.0028	black
MvSl-1064-A1-R4_A1g01407	MvSl-1064-A2-R4_A2g01322	MvSv-1253-A1-R1_MC16g09514	MvSv-1253-A2-R1_MC16g09477	0.0191	0.0073	black
MvSl-1064-A1-R4_A1g01406	MvSl-1064-A2-R4_A2g01323	MvSv-1253-A1-R1_MC16g09512	MvSv-1253-A2-R1_MC16g09475	0.0028	0.0016	black
MvSl-1064-A1-R4_A1g01405	MvSl-1064-A2-R4_A2g00822	MvSv-1253-A1-R1_MC16g09511	MvSv-1253-A2-R1_MC16g09474	0.0138	0.0087	black
MvSl-1064-A1-R4_A1g01404	MvSl-1064-A2-R4_A2g00821	MvSv-1253-A1-R1_MC16g09510	MvSv-1253-A2-R1_MC16g09473	0.0823	0.0181	black
MvSl-1064-A1-R4_A1g00326	MvSl-1064-A2-R4_A2g00819	MvSv-1253-A1-R1_MC16g09508	MvSv-1253-A2-R1_MC16g09471	0.0412	0.0173	black
MvSl-1064-A1-R4_A1g00327	MvSl-1064-A2-R4_A2g00818	MvSv-1253-A1-R1_MC16g09507	MvSv-1253-A2-R1_MC16g09470	0.0284	0.0129	black
MvSl-1064-A1-R4_A1g00328	MvSl-1064-A2-R4_A2g01638	MvSv-1253-A1-R1_MC16g09506	MvSv-1253-A2-R1_MC16g09469	0.2594	0.0465	black
MvSl-1064-A1-R4_A1g00448	MvSl-1064-A2-R4_A2g01642	MvSv-1253-A1-R1_MC16g09503	MvSv-1253-A2-R1_MC16g09466	0.065	0.015	black
MvSl-1064-A1-R4_A1g00749	MvSl-1064-A2-R4_A2g00576	MvSv-1253-A1-R1_MC16g09501	MvSv-1253-A2-R1_MC16g09464	0.0228	0.0047	black
MvSl-1064-A1-R4_A1g00750	MvSl-1064-A2-R4_A2g00570	MvSv-1253-A1-R1_MC16g09500	MvSv-1253-A2-R1_MC16g09463	0.0032	0.0023	black
MvSl-1064-A1-R4_A1g00751	MvSl-1064-A2-R4_A2g00569	MvSv-1253-A1-R1_MC16g09499	MvSv-1253-A2-R1_MC16g09462	0.0079	0.003	black
MvSl-1064-A1-R4_A1g00755	MvSl-1064-A2-R4_A2g00567	MvSv-1253-A1-R1_MC16g09497	MvSv-1253-A2-R1_MC16g09460	0.1733	0.0282	black
MvSl-1064-A1-R4_A1g00544	MvSl-1064-A2-R4_A2g00869	MvSv-1253-A1-R1_MC16g09494	MvSv-1253-A2-R1_MC16g09457	0.0066	0.0038	black
MvSl-1064-A1-R4_A1g00543	MvSl-1064-A2-R4_A2g00868	MvSv-1253-A1-R1_MC16g09493	MvSv-1253-A2-R1_MC16g09456	0	0	black
MvSl-1064-A1-R4_A1g00542	MvSl-1064-A2-R4_A2g00867	MvSv-1253-A1-R1_MC16g09492	MvSv-1253-A2-R1_MC16g09455	0.003	0.003	black
MvSl-1064-A1-R4_A1g00541	MvSl-1064-A2-R4_A2g00866	MvSv-1253-A1-R1_MC16g09488	MvSv-1253-A2-R1_MC16g09451	0.0129	0.0026	black
MvSl-1064-A1-R4_A1g00534	MvSl-1064-A2-R4_A2g00865	MvSv-1253-A1-R1_MC16g09487	MvSv-1253-A2-R1_MC16g09450	0	0	black
MvSl-1064-A1-R4_A1g00533	MvSl-1064-A2-R4_A2g00864	MvSv-1253-A1-R1_MC16g09486	MvSv-1253-A2-R1_MC16g09449	0.0717	0.0175	black
MvSl-1064-A1-R4_A1g00532	MvSl-1064-A2-R4_A2g01664	MvSv-1253-A1-R1_MC16g09485	MvSv-1253-A2-R1_MC16g09448	0.0274	0.0074	black
MvSl-1064-A1-R4_A1g00525	MvSl-1064-A2-R4_A2g00886	MvSv-1253-A1-R1_MC16g09479	MvSv-1253-A2-R1_MC16g09442	0.0295	0.0112	black
MvSl-1064-A1-R4_A1g00522	MvSl-1064-A2-R4_A2g00889	MvSv-1253-A1-R1_MC16g09478	MvSv-1253-A2-R1_MC16g09441	0.0333	0.0097	black
MvSl-1064-A1-R4_A1g00521	MvSl-1064-A2-R4_A2g01513	MvSv-1253-A1-R1_MC16g09477	MvSv-1253-A2-R1_MC16g09440	0.0026	0.0019	black
MvSl-1064-A1-R4_A1g00520	MvSl-1064-A2-R4_A2g01512	MvSv-1253-A1-R1_MC16g09476	MvSv-1253-A2-R1_MC16g09439	0	0	black
MvSl-1064-A1-R4_A1g00519	MvSl-1064-A2-R4_A2g01511	MvSv-1253-A1-R1_MC16g09475	MvSv-1253-A2-R1_MC16g09438	0	0	black
MvSl-1064-A1-R4_A1g00518	MvSl-1064-A2-R4_A2g01506	MvSv-1253-A1-R1_MC16g09474	MvSv-1253-A2-R1_MC16g09437	0.0027	0.0027	black
MvSl-1064-A1-R4_A1g00517	MvSl-1064-A2-R4_A2g01505	MvSv-1253-A1-R1_MC16g09473	MvSv-1253-A2-R1_MC16g09436	0	0	black
MvSl-1064-A1-R4_A1g00516	MvSl-1064-A2-R4_A2g01504	MvSv-1253-A1-R1_MC16g09472	MvSv-1253-A2-R1_MC16g09435	0.0227	0.0102	black
MvSl-1064-A1-R4_A1g00514	MvSl-1064-A2-R4_A2g01252	MvSv-1253-A1-R1_MC16g09470	MvSv-1253-A2-R1_MC16g09433	0.0212	0.0038	black
MvSl-1064-A1-R4_A1g00513	MvSl-1064-A2-R4_A2g01277	MvSv-1253-A1-R1_MC16g09469	MvSv-1253-A2-R1_MC16g09432	0.0215	0.0073	black
MvSl-1064-A1-R4_A1g00512	MvSl-1064-A2-R4_A2g01276	MvSv-1253-A1-R1_MC16g09468	MvSv-1253-A2-R1_MC16g09431	0	0	black
MvSl-1064-A1-R4_A1g00511	MvSl-1064-A2-R4_A2g01275	MvSv-1253-A1-R1_MC16g09467	MvSv-1253-A2-R1_MC16g09430	0	0	black
MvSl-1064-A1-R4_A1g00510	MvSl-1064-A2-R4_A2g01274	MvSv-1253-A1-R1_MC16g09466	MvSv-1253-A2-R1_MC16g09429	0	0	black
MvSl-1064-A1-R4_A1g00509	MvSl-1064-A2-R4_A2g01273	MvSv-1253-A1-R1_MC16g09465	MvSv-1253-A2-R1_MC16g09428	0.0793	0.0214	black
MvSl-1064-A1-R4_A1g00508	MvSl-1064-A2-R4_A2g01271	MvSv-1253-A1-R1_MC16g09464	MvSv-1253-A2-R1_MC16g09427	0.0992	0.0195	black
MvSl-1064-A1-R4_A1g00507	MvSl-1064-A2-R4_A2g01269	MvSv-1253-A1-R1_MC16g09463	MvSv-1253-A2-R1_MC16g09426	0.0282	0.0053	black
MvSl-1064-A1-R4_A1g00506	MvSl-1064-A2-R4_A2g01268	MvSv-1253-A1-R1_MC16g09461	MvSv-1253-A2-R1_MC16g09424	0.0057	0.004	black
MvSl-1064-A1-R4_A1g00505	MvSl-1064-A2-R4_A2g01267	MvSv-1253-A1-R1_MC16g09460	MvSv-1253-A2-R1_MC16g09423	0	0	black
MvSl-1064-A1-R4_A1g00503	MvSl-1064-A2-R4_A2g01265	MvSv-1253-A1-R1_MC16g09459	MvSv-1253-A2-R1_MC16g09422	0.0098	0.0044	black
MvSl-1064-A1-R4_A1g01351	MvSl-1064-A2-R4_A2g01558	MvSv-1253-A1-R1_MC16g09458	MvSv-1253-A2-R1_MC16g09421	0.0074	0.0074	black
MvSl-1064-A1-R4_A1g01350	MvSl-1064-A2-R4_A2g01557	MvSv-1253-A1-R1_MC16g09457	MvSv-1253-A2-R1_MC16g09420	0.0119	0.0045	black
MvSl-1064-A1-R4_A1g01348	MvSl-1064-A2-R4_A2g01556	MvSv-1253-A1-R1_MC16g09456	MvSv-1253-A2-R1_MC16g09419	0.0108	0.0041	black
MvSl-1064-A1-R4_A1g01347	MvSl-1064-A2-R4_A2g01555	MvSv-1253-A1-R1_MC16g09455	MvSv-1253-A2-R1_MC16g09418	0.0306	0.0042	black
MvSl-1064-A1-R4_A1g01346	MvSl-1064-A2-R4_A2g01083	MvSv-1253-A1-R1_MC16g09454	MvSv-1253-A2-R1_MC16g09417	0.067	0.0303	black
MvSl-1064-A1-R4_A1g01393	MvSl-1064-A2-R4_A2g00154	MvSv-1253-A1-R1_MC16g09443	MvSv-1253-A2-R1_MC16g09407	0.0258	0.0082	black
MvSl-1064-A1-R4_A1g01392	MvSl-1064-A2-R4_A2g00153	MvSv-1253-A1-R1_MC16g09442	MvSv-1253-A2-R1_MC16g09406	0.0226	0.0046	black
MvSl-1064-A1-R4_A1g00779	MvSl-1064-A2-R4_A2g00329	MvSv-1253-A1-R1_MC12g07965	MvSv-1253-A2-R1_MC12g07923	0.0444	0.0076	black
MvSl-1064-A1-R4_A1g00778	MvSl-1064-A2-R4_A2g00328	MvSv-1253-A1-R1_MC12g07964	MvSv-1253-A2-R1_MC12g07922	0.0379	0.0074	black
MvSl-1064-A1-R4_A1g00241	MvSl-1064-A2-R4_A2g00643	MvSv-1253-A1-R1_MC12g07960	MvSv-1253-A2-R1_MC12g07918	0.0283	0.009	black
MvSl-1064-A1-R4_A1g00242	MvSl-1064-A2-R4_A2g00644	MvSv-1253-A1-R1_MC12g07959	MvSv-1253-A2-R1_MC12g07917	0.045	0.0185	black
MvSl-1064-A1-R4_A1g00245	MvSl-1064-A2-R4_A2g00611	MvSv-1253-A1-R1_MC12g07956	MvSv-1253-A2-R1_MC12g07914	0.0584	0.0265	black
MvSl-1064-A1-R4_A1g00246	MvSl-1064-A2-R4_A2g00241	MvSv-1253-A1-R1_MC12g07955	MvSv-1253-A2-R1_MC12g07913	0.0169	0.0076	black
MvSl-1064-A1-R4_A1g00270	MvSl-1064-A2-R4_A2g00647	MvSv-1253-A1-R1_MC12g07950	MvSv-1253-A2-R1_MC12g07908	0.0439	0.0119	black
MvSl-1064-A1-R4_A1g00292	MvSl-1064-A2-R4_A2g00711	MvSv-1253-A1-R1_MC12g07947	MvSv-1253-A2-R1_MC12g07905	0.0373	0.0097	black
MvSl-1064-A1-R4_A1g00290	MvSl-1064-A2-R4_A2g00169	MvSv-1253-A1-R1_MC12g07946	MvSv-1253-A2-R1_MC12g07904	0.0292	0.0059	black
MvSl-1064-A1-R4_A1g00693	MvSl-1064-A2-R4_A2g00976	MvSv-1253-A1-R1_MC12g07943	MvSv-1253-A2-R1_MC12g07901	0	0	black
MvSl-1064-A1-R4_A1g00694	MvSl-1064-A2-R4_A2g00975	MvSv-1253-A1-R1_MC12g07942	MvSv-1253-A2-R1_MC12g07900	0.0175	0.0053	black
MvSl-1064-A1-R4_A1g00718	MvSl-1064-A2-R4_A2g00298	MvSv-1253-A1-R1_MC12g07934	MvSv-1253-A2-R1_MC12g07892	0.0446	0.0117	black
MvSl-1064-A1-R4_A1g00254	MvSl-1064-A2-R4_A2g00300	MvSv-1253-A1-R1_MC12g07933	MvSv-1253-A2-R1_MC12g07891	0.0346	0.0077	black
MvSl-1064-A1-R4_A1g00359	MvSl-1064-A2-R4_A2g00301	MvSv-1253-A1-R1_MC12g07932	MvSv-1253-A2-R1_MC12g07890	0.0442	0.017	black
MvSl-1064-A1-R4_A1g00281	MvSl-1064-A2-R4_A2g00303	MvSv-1253-A1-R1_MC12g07931	MvSv-1253-A2-R1_MC12g07889	0.0484	0.0067	black
MvSl-1064-A1-R4_A1g00280	MvSl-1064-A2-R4_A2g00304	MvSv-1253-A1-R1_MC12g07930	MvSv-1253-A2-R1_MC12g07888	0.0321	0.0055	black
MvSl-1064-A1-R4_A1g00433	MvSl-1064-A2-R4_A2g00993	MvSv-1253-A1-R1_MC12g07928	MvSv-1253-A2-R1_MC12g07886	0.0201	0.0066	black
MvSl-1064-A1-R4_A1g00432	MvSl-1064-A2-R4_A2g00994	MvSv-1253-A1-R1_MC12g07927	MvSv-1253-A2-R1_MC12g07885	0.1985	0.0811	black
MvSl-1064-A1-R4_A1g00349	MvSl-1064-A2-R4_A2g00995	MvSv-1253-A1-R1_MC12g07926	MvSv-1253-A2-R1_MC12g07884	0.1173	0.0274	black
MvSl-1064-A1-R4_A1g00350	MvSl-1064-A2-R4_A2g00970	MvSv-1253-A1-R1_MC12g07925	MvSv-1253-A2-R1_MC12g07883	0.0239	0.0057	black
MvSl-1064-A1-R4_A1g00351	MvSl-1064-A2-R4_A2g00969	MvSv-1253-A1-R1_MC12g07924	MvSv-1253-A2-R1_MC12g07882	0.0301	0.0053	black
MvSl-1064-A1-R4_A1g00352	MvSl-1064-A2-R4_A2g00968	MvSv-1253-A1-R1_MC12g07923	MvSv-1253-A2-R1_MC12g07881	0.0415	0.016	black
MvSl-1064-A1-R4_A1g01272	MvSl-1064-A2-R4_A2g01395	MvSv-1253-A1-R1_MC12g07922	MvSv-1253-A2-R1_MC12g07880	0.0234	0.0136	black
MvSl-1064-A1-R4_A1g01271	MvSl-1064-A2-R4_A2g01394	MvSv-1253-A1-R1_MC12g07921	MvSv-1253-A2-R1_MC12g07879	0.022	0.0156	black
MvSl-1064-A1-R4_A1g01173	MvSl-1064-A2-R4_A2g01393	MvSv-1253-A1-R1_MC12g07920	MvSv-1253-A2-R1_MC12g07878	0.0354	0.0098	black
MvSl-1064-A1-R4_A1g01174	MvSl-1064-A2-R4_A2g01392	MvSv-1253-A1-R1_MC12g07919	MvSv-1253-A2-R1_MC12g07877	0.0331	0.0118	black
MvSl-1064-A1-R4_A1g01220	MvSl-1064-A2-R4_A2g01388	MvSv-1253-A1-R1_MC12g07918	MvSv-1253-A2-R1_MC12g07876	0.0852	0.0197	black
MvSl-1064-A1-R4_A1g01219	MvSl-1064-A2-R4_A2g01387	MvSv-1253-A1-R1_MC12g07917	MvSv-1253-A2-R1_MC12g07875	0.057	0.0085	black
MvSl-1064-A1-R4_A1g00165	MvSl-1064-A2-R4_A2g00290	MvSv-1253-A1-R1_MC12g07913	MvSv-1253-A2-R1_MC12g07871	0.0382	0.0076	black
MvSl-1064-A1-R4_A1g00155	MvSl-1064-A2-R4_A2g01433	MvSv-1253-A1-R1_MC12g07910	MvSv-1253-A2-R1_MC12g07868	0.0419	0.01	black
MvSl-1064-A1-R4_A1g00154	MvSl-1064-A2-R4_A2g01432	MvSv-1253-A1-R1_MC12g07909	MvSv-1253-A2-R1_MC12g07867	0.0425	0.0152	black
MvSl-1064-A1-R4_A1g00153	MvSl-1064-A2-R4_A2g01431	MvSv-1253-A1-R1_MC12g07908	MvSv-1253-A2-R1_MC12g07866	0.0341	0.0058	black
MvSl-1064-A1-R4_A1g01212	MvSl-1064-A2-R4_A2g00841	MvSv-1253-A1-R1_MC12g07907	MvSv-1253-A2-R1_MC12g07862	0.0463	0.0093	black
MvSl-1064-A1-R4_A1g01184	MvSl-1064-A2-R4_A2g01305	MvSv-1253-A1-R1_MC12g07904	MvSv-1253-A2-R1_MC12g07859	0.0378	0.0088	black
MvSl-1064-A1-R4_A1g01189	MvSl-1064-A2-R4_A2g00403	MvSv-1253-A1-R1_MC12g07903	MvSv-1253-A2-R1_MC12g07858	0.0283	0.01	black
MvSl-1064-A1-R4_A1g00016	MvSl-1064-A2-R4_A2g00016	MvSv-1253-A1-R1_MC12g07897	MvSv-1253-A2-R1_MC12g07853	0	0	black
MvSl-1064-A1-R4_A1g00017	MvSl-1064-A2-R4_A2g00017	MvSv-1253-A1-R1_MC12g07896	MvSv-1253-A2-R1_MC12g07852	0	0	black
MvSl-1064-A1-R4_A1g00144	MvSl-1064-A2-R4_A2g00759	MvSv-1253-A1-R1_MC12g07894	MvSv-1253-A2-R1_MC12g07851	0.0496	0.0204	black
MvSl-1064-A1-R4_A1g01389	MvSl-1064-A2-R4_A2g00185	MvSv-1253-A1-R1_MC12g07893	MvSv-1253-A2-R1_MC12g07850	0.0546	0.0318	black
MvSl-1064-A1-R4_A1g01388	MvSl-1064-A2-R4_A2g00186	MvSv-1253-A1-R1_MC12g07892	MvSv-1253-A2-R1_MC12g07849	0.052	0.0106	black
MvSl-1064-A1-R4_A1g01385	MvSl-1064-A2-R4_A2g01134	MvSv-1253-A1-R1_MC12g07891	MvSv-1253-A2-R1_MC12g07848	0.028	0.0085	black
MvSl-1064-A1-R4_A1g01384	MvSl-1064-A2-R4_A2g01135	MvSv-1253-A1-R1_MC12g07890	MvSv-1253-A2-R1_MC12g07847	0.0289	0.006	black
MvSl-1064-A1-R4_A1g01369	MvSl-1064-A2-R4_A2g00773	MvSv-1253-A1-R1_MC12g07886	MvSv-1253-A2-R1_MC12g07842	0.0277	0.0083	black
MvSl-1064-A1-R4_A1g01368	MvSl-1064-A2-R4_A2g00774	MvSv-1253-A1-R1_MC12g07885	MvSv-1253-A2-R1_MC12g07841	0.0256	0.0041	black
MvSl-1064-A1-R4_A1g01367	MvSl-1064-A2-R4_A2g00775	MvSv-1253-A1-R1_MC12g07884	MvSv-1253-A2-R1_MC12g07840	0.0117	0.0048	black
MvSl-1064-A1-R4_A1g01366	MvSl-1064-A2-R4_A2g00776	MvSv-1253-A1-R1_MC12g07883	MvSv-1253-A2-R1_MC12g07839	0.0338	0.0073	black
MvSl-1064-A1-R4_A1g00845	MvSl-1064-A2-R4_A2g01038	MvSv-1253-A1-R1_MC12g07881	MvSv-1253-A2-R1_MC12g07837	0.0342	0.0051	black
MvSl-1064-A1-R4_A1g00844	MvSl-1064-A2-R4_A2g00925	MvSv-1253-A1-R1_MC12g07880	MvSv-1253-A2-R1_MC12g07836	0.0096	0.0068	black
MvSl-1064-A1-R4_A1g00843	MvSl-1064-A2-R4_A2g00924	MvSv-1253-A1-R1_MC12g07879	MvSv-1253-A2-R1_MC12g07835	0.0159	0.008	black
MvSl-1064-A1-R4_A1g00842	MvSl-1064-A2-R4_A2g00923	MvSv-1253-A1-R1_MC12g07878	MvSv-1253-A2-R1_MC12g07834	0.0636	0.014	black
MvSl-1064-A1-R4_A1g00840	MvSl-1064-A2-R4_A2g01736	MvSv-1253-A1-R1_MC12g07874	MvSv-1253-A2-R1_MC12g07832	0.0399	0.0091	black
MvSl-1064-A1-R4_A1g00576	MvSl-1064-A2-R4_A2g00560	MvSv-1253-A1-R1_MC12g07871	MvSv-1253-A2-R1_MC12g07830	0.2453	0.0557	black
MvSl-1064-A1-R4_A1g00575	MvSl-1064-A2-R4_A2g00559	MvSv-1253-A1-R1_MC12g07870	MvSv-1253-A2-R1_MC12g07829	0.0287	0.0058	black
MvSl-1064-A1-R4_A1g00186	MvSl-1064-A2-R4_A2g00444	MvSv-1253-A1-R1_MC12g07863	MvSv-1253-A2-R1_MC12g07825	0.0314	0.0088	black
MvSl-1064-A1-R4_A1g00185	MvSl-1064-A2-R4_A2g00443	MvSv-1253-A1-R1_MC12g07862	MvSv-1253-A2-R1_MC12g07824	0.0201	0.0049	black
MvSl-1064-A1-R4_A1g00184	MvSl-1064-A2-R4_A2g01227	MvSv-1253-A1-R1_MC12g07861	MvSv-1253-A2-R1_MC12g07823	0	0	black
MvSl-1064-A1-R4_A1g00175	MvSl-1064-A2-R4_A2g01447	MvSv-1253-A1-R1_MC12g07851	MvSv-1253-A2-R1_MC12g07765	0.1432	0.0181	purple
MvSl-1064-A1-R4_A1g00853	MvSl-1064-A2-R4_A2g01112	MvSv-1253-A1-R1_MC12g07847	MvSv-1253-A2-R1_MC12g07784	0.0339	0.007	purple
MvSl-1064-A1-R4_A1g00854	MvSl-1064-A2-R4_A2g01111	MvSv-1253-A1-R1_MC12g07846	MvSv-1253-A2-R1_MC12g07785	0.0559	0.0098	purple
MvSl-1064-A1-R4_A1g01227	MvSl-1064-A2-R4_A2g01519	MvSv-1253-A1-R1_MC12g07836	MvSv-1253-A2-R1_MC12g07755	0.0541	0.0235	purple
MvSl-1064-A1-R4_A1g00230	MvSl-1064-A2-R4_A2g00529	MvSv-1253-A1-R1_MC12g07828	MvSv-1253-A2-R1_MC12g07815	0.1111	0.0287	purple
MvSl-1064-A1-R4_A1g01017	MvSl-1064-A2-R4_A2g01279	MvSv-1253-A1-R1_MC12g07823	MvSv-1253-A2-R1_MC12g07780	0.0299	0.0058	purple
MvSl-1064-A1-R4_A1g00624	MvSl-1064-A2-R4_A2g00431	MvSv-1253-A1-R1_MC12g07792	MvSv-1253-A2-R1_MC12g07792	0.0899	0.0213	purple
MvSl-1064-A1-R4_A1g00126	MvSl-1064-A2-R4_A2g01242	MvSv-1253-A1-R1_MC12g07780	MvSv-1253-A2-R1_MC12g07812	0.3627	0.0584	purple
MvSl-1064-A1-R4_A1g00306	MvSl-1064-A2-R4_A2g00528	MvSv-1253-A1-R1_MC12g07758	MvSv-1253-A2-R1_MC12g07814	1.3	0	PR_purple
MvSl-1064-A1-R4_A1g00307	MvSl-1064-A2-R4_A2g01256	MvSv-1253-A1-R1_MC12g07757	MvSv-1253-A2-R1_MC12g07751	0.1099	0.0222	purple
MvSl-1064-A1-R4_A1g00441	MvSl-1064-A2-R4_A2g00737	MvSv-1253-A1-R1_MC12g07755	MvSv-1253-A2-R1_MC12g07750	0.0341	0.0115	purple
MvSl-1064-A1-R4_A1g01253	MvSl-1064-A2-R4_A2g00196	MvSv-1253-A1-R1_MC12g07753	MvSv-1253-A2-R1_MC12g07748	0.036	0.0181	orange
MvSl-1064-A1-R4_A1g01252	MvSl-1064-A2-R4_A2g00195	MvSv-1253-A1-R1_MC12g07752	MvSv-1253-A2-R1_MC12g07747	0.0708	0.0172	orange
MvSl-1064-A1-R4_A1g00668	MvSl-1064-A2-R4_A2g00904	MvSv-1253-A1-R1_MC12g07751	MvSv-1253-A2-R1_MC12g07746	0.0454	0.0095	orange
MvSl-1064-A1-R4_A1g00669	MvSl-1064-A2-R4_A2g00902	MvSv-1253-A1-R1_MC12g07750	MvSv-1253-A2-R1_MC12g07745	0.034	0.0077	orange
MvSl-1064-A1-R4_A1g01261	MvSl-1064-A2-R4_A2g01419	MvSv-1253-A1-R1_MC12g07749	MvSv-1253-A2-R1_MC12g07744	0.0313	0.0041	orange
MvSl-1064-A1-R4_A1g00407	MvSl-1064-A2-R4_A2g01066	MvSv-1253-A1-R1_MC12g07746	MvSv-1253-A2-R1_MC12g07741	0.0832	0.0216	red
MvSl-1064-A1-R4_A1g00406	MvSl-1064-A2-R4_A2g00732	MvSv-1253-A1-R1_MC12g07745	MvSv-1253-A2-R1_MC12g07740	0	0	red
MvSl-1064-A1-R4_A1g00404	MvSl-1064-A2-R4_A2g00366	MvSv-1253-A1-R1_MC12g07742	MvSv-1253-A2-R1_MC12g07737	0	0	red
MvSl-1064-A1-R4_A1g00403	MvSl-1064-A2-R4_A2g00367	MvSv-1253-A1-R1_MC12g07741	MvSv-1253-A2-R1_MC12g07736	0.0048	0.0022	red
MvSl-1064-A1-R4_A1g00402	MvSl-1064-A2-R4_A2g00368	MvSv-1253-A1-R1_MC12g07740	MvSv-1253-A2-R1_MC12g07735	0.0134	0.0032	red
MvSl-1064-A1-R4_A1g00401	MvSl-1064-A2-R4_A2g00369	MvSv-1253-A1-R1_MC12g07739	MvSv-1253-A2-R1_MC12g07734	0	0	red
MvSl-1064-A1-R4_A1g00400	MvSl-1064-A2-R4_A2g00370	MvSv-1253-A1-R1_MC12g07738	MvSv-1253-A2-R1_MC12g07733	0.013	0.0041	red
MvSl-1064-A1-R4_A1g00399	MvSl-1064-A2-R4_A2g00371	MvSv-1253-A1-R1_MC12g07737	MvSv-1253-A2-R1_MC12g07732	0	0	red
MvSl-1064-A1-R4_A1g00398	MvSl-1064-A2-R4_A2g00372	MvSv-1253-A1-R1_MC12g07736	MvSv-1253-A2-R1_MC12g07731	0	0	red
MvSl-1064-A1-R4_A1g00397	MvSl-1064-A2-R4_A2g00373	MvSv-1253-A1-R1_MC12g07735	MvSv-1253-A2-R1_MC12g07730	0	0	red
MvSl-1064-A1-R4_A1g00396	MvSl-1064-A2-R4_A2g00374	MvSv-1253-A1-R1_MC12g07734	MvSv-1253-A2-R1_MC12g07729	0	0	red
MvSl-1064-A1-R4_A1g00395	MvSl-1064-A2-R4_A2g00375	MvSv-1253-A1-R1_MC12g07733	MvSv-1253-A2-R1_MC12g07728	0.0018	0.0013	red
MvSl-1064-A1-R4_A1g00394	MvSl-1064-A2-R4_A2g00376	MvSv-1253-A1-R1_MC12g07732	MvSv-1253-A2-R1_MC12g07727	0	0	red
MvSl-1064-A1-R4_A1g00391	MvSl-1064-A2-R4_A2g00379	MvSv-1253-A1-R1_MC12g07730	MvSv-1253-A2-R1_MC12g07725	0.0096	0.0048	red
MvSl-1064-A1-R4_A1g00390	MvSl-1064-A2-R4_A2g00380	MvSv-1253-A1-R1_MC12g07729	MvSv-1253-A2-R1_MC12g07724	0.0089	0.0051	red
MvSl-1064-A1-R4_A1g00384	MvSl-1064-A2-R4_A2g00387	MvSv-1253-A1-R1_MC12g07725	MvSv-1253-A2-R1_MC12g07720	0.3624	0.2043	red
MvSl-1064-A1-R4_A1g00380	MvSl-1064-A2-R4_A2g00393	MvSv-1253-A1-R1_MC12g07724	MvSv-1253-A2-R1_MC12g07719	0.0218	0.022	red
MvSl-1064-A1-R4_A1g00374	MvSl-1064-A2-R4_A2g00131	MvSv-1253-A1-R1_MC12g07723	MvSv-1253-A2-R1_MC12g07718	0.0018	0.0018	red
MvSl-1064-A1-R4_A1g00373	MvSl-1064-A2-R4_A2g00130	MvSv-1253-A1-R1_MC12g07722	MvSv-1253-A2-R1_MC12g07717	0	0	red
MvSl-1064-A1-R4_A1g00372	MvSl-1064-A2-R4_A2g00129	MvSv-1253-A1-R1_MC12g07721	MvSv-1253-A2-R1_MC12g07716	0.0036	0.0026	red
MvSl-1064-A1-R4_A1g00371	MvSl-1064-A2-R4_A2g00128	MvSv-1253-A1-R1_MC12g07720	MvSv-1253-A2-R1_MC12g07715	0.0051	0.0023	red
MvSl-1064-A1-R4_A1g00370	MvSl-1064-A2-R4_A2g00127	MvSv-1253-A1-R1_MC12g07719	MvSv-1253-A2-R1_MC12g07714	0.0018	0.0018	red
MvSl-1064-A1-R4_A1g00369	MvSl-1064-A2-R4_A2g00126	MvSv-1253-A1-R1_MC12g07718	MvSv-1253-A2-R1_MC12g07713	0.0037	0.0026	red
MvSl-1064-A1-R4_A1g00368	MvSl-1064-A2-R4_A2g00125	MvSv-1253-A1-R1_MC12g07717	MvSv-1253-A2-R1_MC12g07712	0.0059	0.0042	red
MvSl-1064-A1-R4_A1g00367	MvSl-1064-A2-R4_A2g00124	MvSv-1253-A1-R1_MC12g07716	MvSv-1253-A2-R1_MC12g07711	0.047	0.0107	red
MvSl-1064-A1-R4_A1g00113	MvSl-1064-A2-R4_A2g00123	MvSv-1253-A1-R1_MC12g07715	MvSv-1253-A2-R1_MC12g07709	0.0078	0.0035	red
MvSl-1064-A1-R4_A1g00110	MvSl-1064-A2-R4_A2g00120	MvSv-1253-A1-R1_MC12g07712	MvSv-1253-A2-R1_MC12g07706	0.0013	0.0013	red
MvSl-1064-A1-R4_A1g00109	MvSl-1064-A2-R4_A2g00119	MvSv-1253-A1-R1_MC12g07711	MvSv-1253-A2-R1_MC12g07705	0.0047	0.0047	red
MvSl-1064-A1-R4_A1g00079	MvSl-1064-A2-R4_A2g00079	MvSv-1253-A1-R1_MC12g07705	MvSv-1253-A2-R1_MC12g07698	0	0	red
MvSl-1064-A1-R4_A1g00078	MvSl-1064-A2-R4_A2g00078	MvSv-1253-A1-R1_MC12g07704	MvSv-1253-A2-R1_MC12g07697	0	0	red
MvSl-1064-A1-R4_A1g00077	MvSl-1064-A2-R4_A2g00077	MvSv-1253-A1-R1_MC12g07703	MvSv-1253-A2-R1_MC12g07696	0.0088	0.0047	red
MvSl-1064-A1-R4_A1g00076	MvSl-1064-A2-R4_A2g00076	MvSv-1253-A1-R1_MC12g07702	MvSv-1253-A2-R1_MC12g07695	0	0	gray
MvSl-1064-A1-R4_A1g00075	MvSl-1064-A2-R4_A2g00075	MvSv-1253-A1-R1_MC12g07701	MvSv-1253-A2-R1_MC12g07694	0	0	gray
MvSl-1064-A1-R4_A1g00074	MvSl-1064-A2-R4_A2g00074	MvSv-1253-A1-R1_MC12g07700	MvSv-1253-A2-R1_MC12g07693	0	0	gray
MvSl-1064-A1-R4_A1g00073	MvSl-1064-A2-R4_A2g00073	MvSv-1253-A1-R1_MC12g07699	MvSv-1253-A2-R1_MC12g07692	0	0	gray
MvSl-1064-A1-R4_A1g00072	MvSl-1064-A2-R4_A2g00072	MvSv-1253-A1-R1_MC12g07698	MvSv-1253-A2-R1_MC12g07691	0	0	gray
MvSl-1064-A1-R4_A1g00071	MvSl-1064-A2-R4_A2g00071	MvSv-1253-A1-R1_MC12g07697	MvSv-1253-A2-R1_MC12g07690	0	0	gray
MvSl-1064-A1-R4_A1g00070	MvSl-1064-A2-R4_A2g00070	MvSv-1253-A1-R1_MC12g07696	MvSv-1253-A2-R1_MC12g07689	0	0	gray
MvSl-1064-A1-R4_A1g00069	MvSl-1064-A2-R4_A2g00069	MvSv-1253-A1-R1_MC12g07695	MvSv-1253-A2-R1_MC12g07688	0	0	gray
MvSl-1064-A1-R4_A1g00068	MvSl-1064-A2-R4_A2g00068	MvSv-1253-A1-R1_MC12g07694	MvSv-1253-A2-R1_MC12g07687	0	0	gray
MvSl-1064-A1-R4_A1g00067	MvSl-1064-A2-R4_A2g00067	MvSv-1253-A1-R1_MC12g07693	MvSv-1253-A2-R1_MC12g07686	0	0	gray
MvSl-1064-A1-R4_A1g00066	MvSl-1064-A2-R4_A2g00066	MvSv-1253-A1-R1_MC12g07692	MvSv-1253-A2-R1_MC12g07685	0	0	gray
MvSl-1064-A1-R4_A1g00065	MvSl-1064-A2-R4_A2g00065	MvSv-1253-A1-R1_MC12g07691	MvSv-1253-A2-R1_MC12g07684	0	0	gray
MvSl-1064-A1-R4_A1g00064	MvSl-1064-A2-R4_A2g00064	MvSv-1253-A1-R1_MC12g07683	MvSv-1253-A2-R1_MC12g07676	0	0	gray
MvSl-1064-A1-R4_A1g00063	MvSl-1064-A2-R4_A2g00063	MvSv-1253-A1-R1_MC12g07682	MvSv-1253-A2-R1_MC12g07675	0	0	gray
MvSl-1064-A1-R4_A1g00062	MvSl-1064-A2-R4_A2g00062	MvSv-1253-A1-R1_MC12g07681	MvSv-1253-A2-R1_MC12g07674	0	0	gray
MvSl-1064-A1-R4_A1g00061	MvSl-1064-A2-R4_A2g00061	MvSv-1253-A1-R1_MC12g07680	MvSv-1253-A2-R1_MC12g07673	0	0	gray
MvSl-1064-A1-R4_A1g00060	MvSl-1064-A2-R4_A2g00060	MvSv-1253-A1-R1_MC12g07679	MvSv-1253-A2-R1_MC12g07672	0	0	gray
MvSl-1064-A1-R4_A1g00057	MvSl-1064-A2-R4_A2g00057	MvSv-1253-A1-R1_MC12g07678	MvSv-1253-A2-R1_MC12g07671	0	0	gray
MvSl-1064-A1-R4_A1g00056	MvSl-1064-A2-R4_A2g00056	MvSv-1253-A1-R1_MC12g07677	MvSv-1253-A2-R1_MC12g07670	0	0	gray
MvSl-1064-A1-R4_A1g00055	MvSl-1064-A2-R4_A2g00055	MvSv-1253-A1-R1_MC12g07676	MvSv-1253-A2-R1_MC12g07669	0	0	gray
MvSl-1064-A1-R4_A1g00054	MvSl-1064-A2-R4_A2g00054	MvSv-1253-A1-R1_MC12g07675	MvSv-1253-A2-R1_MC12g07668	0	0	gray
MvSl-1064-A1-R4_A1g00053	MvSl-1064-A2-R4_A2g00053	MvSv-1253-A1-R1_MC12g07674	MvSv-1253-A2-R1_MC12g07667	0	0	gray
MvSl-1064-A1-R4_A1g00052	MvSl-1064-A2-R4_A2g00052	MvSv-1253-A1-R1_MC12g07673	MvSv-1253-A2-R1_MC12g07666	0	0	gray
MvSl-1064-A1-R4_A1g00051	MvSl-1064-A2-R4_A2g00051	MvSv-1253-A1-R1_MC12g07672	MvSv-1253-A2-R1_MC12g07665	0	0	gray
MvSl-1064-A1-R4_A1g00050	MvSl-1064-A2-R4_A2g00050	MvSv-1253-A1-R1_MC12g07671	MvSv-1253-A2-R1_MC12g07664	0	0	gray
MvSl-1064-A1-R4_A1g00049	MvSl-1064-A2-R4_A2g00049	MvSv-1253-A1-R1_MC12g07670	MvSv-1253-A2-R1_MC12g07663	0	0	gray
MvSl-1064-A1-R4_A1g00048	MvSl-1064-A2-R4_A2g00048	MvSv-1253-A1-R1_MC12g07669	MvSv-1253-A2-R1_MC12g07662	0	0	gray
MvSl-1064-A1-R4_A1g00047	MvSl-1064-A2-R4_A2g00047	MvSv-1253-A1-R1_MC12g07668	MvSv-1253-A2-R1_MC12g07661	0	0	gray
MvSl-1064-A1-R4_A1g00046	MvSl-1064-A2-R4_A2g00046	MvSv-1253-A1-R1_MC12g07667	MvSv-1253-A2-R1_MC12g07660	0	0	gray
MvSl-1064-A1-R4_A1g00044	MvSl-1064-A2-R4_A2g00044	MvSv-1253-A1-R1_MC12g07665	MvSv-1253-A2-R1_MC12g07658	0	0	gray
MvSl-1064-A1-R4_A1g00040	MvSl-1064-A2-R4_A2g00040	MvSv-1253-A1-R1_MC12g07664	MvSv-1253-A2-R1_MC12g07657	0	0	gray
MvSl-1064-A1-R4_A1g00039	MvSl-1064-A2-R4_A2g00039	MvSv-1253-A1-R1_MC12g07663	MvSv-1253-A2-R1_MC12g07656	0	0	gray
MvSl-1064-A1-R4_A1g00037	MvSl-1064-A2-R4_A2g00037	MvSv-1253-A1-R1_MC12g07660	MvSv-1253-A2-R1_MC12g07653	0	0	gray
MvSl-1064-A1-R4_A1g00036	MvSl-1064-A2-R4_A2g00036	MvSv-1253-A1-R1_MC12g07659	MvSv-1253-A2-R1_MC12g07652	0	0	gray
MvSl-1064-A1-R4_A1g00033	MvSl-1064-A2-R4_A2g00033	MvSv-1253-A1-R1_MC12g07656	MvSv-1253-A2-R1_MC12g07649	0	0	gray
MvSl-1064-A1-R4_A1g00032	MvSl-1064-A2-R4_A2g00032	MvSv-1253-A1-R1_MC12g07655	MvSv-1253-A2-R1_MC12g07648	0	0	gray
MvSl-1064-A1-R4_A1g00031	MvSl-1064-A2-R4_A2g00031	MvSv-1253-A1-R1_MC12g07654	MvSv-1253-A2-R1_MC12g07647	0	0	gray
MvSl-1064-A1-R4_A1g00028	MvSl-1064-A2-R4_A2g00028	MvSv-1253-A1-R1_MC12g07651	MvSv-1253-A2-R1_MC12g07644	0	0	gray
MvSl-1064-A1-R4_A1g01516	MvSl-1064-A2-R4_A2g01829	MvSv-1253-A1-R1_MC12g07646	MvSv-1253-A2-R1_MC12g07639	0	0	gray
MvSl-1064-A1-R4_A1g00009	MvSl-1064-A2-R4_A2g00009	MvSv-1253-A1-R1_MC12g07644	MvSv-1253-A2-R1_MC12g07637	0	0	gray
MvSl-1064-A1-R4_A1g00008	MvSl-1064-A2-R4_A2g00008	MvSv-1253-A1-R1_MC12g07643	MvSv-1253-A2-R1_MC12g07636	0	0	gray
MvSl-1064-A1-R4_A1g00007	MvSl-1064-A2-R4_A2g00007	MvSv-1253-A1-R1_MC12g07642	MvSv-1253-A2-R1_MC12g07635	0	0	gray
MvSl-1064-A1-R4_A1g00006	MvSl-1064-A2-R4_A2g00006	MvSv-1253-A1-R1_MC12g07641	MvSv-1253-A2-R1_MC12g07634	0	0	gray
MvSl-1064-A1-R4_A1g00005	MvSl-1064-A2-R4_A2g00005	MvSv-1253-A1-R1_MC12g07640	MvSv-1253-A2-R1_MC12g07633	0	0	gray
MvSl-1064-A1-R4_A1g00004	MvSl-1064-A2-R4_A2g00004	MvSv-1253-A1-R1_MC12g07639	MvSv-1253-A2-R1_MC12g07632	0	0	gray
