# Supplementary material for: Dynamics of transposable element accumulation in the non-recombining regions of mating-type chromosomes in anther-smut fungi
Source: Nat Commun. 2023 Sep 14;14:5692. doi: 10.1038/s41467-023-41413-4 (PMC10502011; doi:10.1038/s41467-023-41413-4)
Supplement: Supplementary file 11 — Source Data [file 41467_2023_41413_MOESM11_ESM.zip › SupFig_12B.xlsx]

## Sheet: SupFig_12B
MvSlatifolia-1318-D-TG7-PbcR_C14g09521	MvSlatifolia-1318-T-TG8-PbcR_C16g09921	MvSv-1253-A1-R1_MC03g02122	MvSv-1253-A2-R1_MC03g02171	0	0	gray
MvSlatifolia-1318-D-TG7-PbcR_C14g09520	MvSlatifolia-1318-T-TG8-PbcR_C16g09920	MvSv-1253-A1-R1_MC03g02123	MvSv-1253-A2-R1_MC03g02172	0	0	gray
MvSlatifolia-1318-D-TG7-PbcR_C14g09513	MvSlatifolia-1318-T-TG8-PbcR_C16g09913	MvSv-1253-A1-R1_MC03g02124	MvSv-1253-A2-R1_MC03g02173	0	0	gray
MvSlatifolia-1318-D-TG7-PbcR_C14g09512	MvSlatifolia-1318-T-TG8-PbcR_C16g09912	MvSv-1253-A1-R1_MC03g02125	MvSv-1253-A2-R1_MC03g02174	0	0	gray
MvSlatifolia-1318-D-TG7-PbcR_C14g09511	MvSlatifolia-1318-T-TG8-PbcR_C16g09911	MvSv-1253-A1-R1_MC03g02126	MvSv-1253-A2-R1_MC03g02175	0	0	gray
MvSlatifolia-1318-D-TG7-PbcR_C14g09509	MvSlatifolia-1318-T-TG8-PbcR_C16g09909	MvSv-1253-A1-R1_MC03g02130	MvSv-1253-A2-R1_MC03g02179	0	0	gray
MvSlatifolia-1318-D-TG7-PbcR_C14g09518	MvSlatifolia-1318-T-TG8-PbcR_C16g09918	MvSv-1253-A1-R1_MC03g02132	MvSv-1253-A2-R1_MC03g02181	0	0	gray
MvSlatifolia-1318-D-TG7-PbcR_C14g09508	MvSlatifolia-1318-T-TG8-PbcR_C16g09908	MvSv-1253-A1-R1_MC03g02134	MvSv-1253-A2-R1_MC03g02183	0	0	gray
MvSlatifolia-1318-D-TG7-PbcR_C14g09504	MvSlatifolia-1318-T-TG8-PbcR_C16g09904	MvSv-1253-A1-R1_MC03g02142	MvSv-1253-A2-R1_MC03g02191	0	0	gray
MvSlatifolia-1318-D-TG7-PbcR_C14g09519	MvSlatifolia-1318-T-TG8-PbcR_C16g09919	MvSv-1253-A1-R1_MC03g02146	MvSv-1253-A2-R1_MC03g02195	0	0	gray
MvSlatifolia-1318-D-TG7-PbcR_C14g09501	MvSlatifolia-1318-T-TG8-PbcR_C16g09901	MvSv-1253-A1-R1_MC03g02148	MvSv-1253-A2-R1_MC03g02197	0	0	gray
MvSlatifolia-1318-D-TG7-PbcR_C14g09500	MvSlatifolia-1318-T-TG8-PbcR_C16g09900	MvSv-1253-A1-R1_MC03g02149	MvSv-1253-A2-R1_MC03g02198	0	0	gray
MvSlatifolia-1318-D-TG7-PbcR_C14g09499	MvSlatifolia-1318-T-TG8-PbcR_C16g09899	MvSv-1253-A1-R1_MC03g02150	MvSv-1253-A2-R1_MC03g02199	0	0	gray
MvSlatifolia-1318-D-TG7-PbcR_C14g09498	MvSlatifolia-1318-T-TG8-PbcR_C16g09898	MvSv-1253-A1-R1_MC03g02154	MvSv-1253-A2-R1_MC03g02203	0	0	gray
MvSlatifolia-1318-D-TG7-PbcR_C14g09497	MvSlatifolia-1318-T-TG8-PbcR_C16g09897	MvSv-1253-A1-R1_MC03g02155	MvSv-1253-A2-R1_MC03g02204	0	0	gray
MvSlatifolia-1318-D-TG7-PbcR_C14g09487	MvSlatifolia-1318-T-TG8-PbcR_C16g09887	MvSv-1253-A1-R1_MC03g02160	MvSv-1253-A2-R1_MC03g02209	0	0	gray
MvSlatifolia-1318-D-TG7-PbcR_C14g09488	MvSlatifolia-1318-T-TG8-PbcR_C16g09888	MvSv-1253-A1-R1_MC03g02164	MvSv-1253-A2-R1_MC03g02213	0	0	gray
MvSlatifolia-1318-D-TG7-PbcR_C14g09484	MvSlatifolia-1318-T-TG8-PbcR_C16g09884	MvSv-1253-A1-R1_MC03g02166	MvSv-1253-A2-R1_MC03g02215	0	0	gray
MvSlatifolia-1318-D-TG7-PbcR_C14g09483	MvSlatifolia-1318-T-TG8-PbcR_C16g09883	MvSv-1253-A1-R1_MC03g02167	MvSv-1253-A2-R1_MC03g02216	0.0032	0.0032	gray
MvSlatifolia-1318-D-TG7-PbcR_C14g09482	MvSlatifolia-1318-T-TG8-PbcR_C16g09882	MvSv-1253-A1-R1_MC03g02168	MvSv-1253-A2-R1_MC03g02217	0	0	gray
MvSlatifolia-1318-D-TG7-PbcR_C14g09481	MvSlatifolia-1318-T-TG8-PbcR_C16g09881	MvSv-1253-A1-R1_MC03g02170	MvSv-1253-A2-R1_MC03g02219	0	0	gray
MvSlatifolia-1318-D-TG7-PbcR_C14g09478	MvSlatifolia-1318-T-TG8-PbcR_C16g09878	MvSv-1253-A1-R1_MC03g02172	MvSv-1253-A2-R1_MC03g02221	0	0	gray
MvSlatifolia-1318-D-TG7-PbcR_C14g09476	MvSlatifolia-1318-T-TG8-PbcR_C16g09876	MvSv-1253-A1-R1_MC03g02174	MvSv-1253-A2-R1_MC03g02223	0	0	gray
MvSlatifolia-1318-D-TG7-PbcR_C14g09472	MvSlatifolia-1318-T-TG8-PbcR_C16g09872	MvSv-1253-A1-R1_MC03g02181	MvSv-1253-A2-R1_MC03g02230	0	0	gray
MvSlatifolia-1318-D-TG7-PbcR_C14g09471	MvSlatifolia-1318-T-TG8-PbcR_C16g09871	MvSv-1253-A1-R1_MC03g02182	MvSv-1253-A2-R1_MC03g02231	0	0	gray
MvSlatifolia-1318-D-TG7-PbcR_C14g09470	MvSlatifolia-1318-T-TG8-PbcR_C16g09870	MvSv-1253-A1-R1_MC03g02183	MvSv-1253-A2-R1_MC03g02232	0	0	gray
MvSlatifolia-1318-D-TG7-PbcR_C14g09468	MvSlatifolia-1318-T-TG8-PbcR_C16g09868	MvSv-1253-A1-R1_MC03g02185	MvSv-1253-A2-R1_MC03g02234	0	0	gray
MvSlatifolia-1318-D-TG7-PbcR_C14g09467	MvSlatifolia-1318-T-TG8-PbcR_C16g09867	MvSv-1253-A1-R1_MC03g02186	MvSv-1253-A2-R1_MC03g02235	0	0	gray
MvSlatifolia-1318-D-TG7-PbcR_C14g09466	MvSlatifolia-1318-T-TG8-PbcR_C16g09866	MvSv-1253-A1-R1_MC03g02187	MvSv-1253-A2-R1_MC03g02236	0	0	gray
MvSlatifolia-1318-D-TG7-PbcR_C14g09465	MvSlatifolia-1318-T-TG8-PbcR_C16g09865	MvSv-1253-A1-R1_MC03g02188	MvSv-1253-A2-R1_MC03g02237	0	0	gray
MvSlatifolia-1318-D-TG7-PbcR_C14g09464	MvSlatifolia-1318-T-TG8-PbcR_C16g09864	MvSv-1253-A1-R1_MC03g02189	MvSv-1253-A2-R1_MC03g02238	0	0	gray
MvSlatifolia-1318-D-TG7-PbcR_C14g09463	MvSlatifolia-1318-T-TG8-PbcR_C16g09863	MvSv-1253-A1-R1_MC03g02190	MvSv-1253-A2-R1_MC03g02239	0	0	gray
MvSlatifolia-1318-D-TG7-PbcR_C14g09461	MvSlatifolia-1318-T-TG8-PbcR_C16g09861	MvSv-1253-A1-R1_MC03g02191	MvSv-1253-A2-R1_MC03g02240	0	0	gray
MvSlatifolia-1318-D-TG7-PbcR_C14g09460	MvSlatifolia-1318-T-TG8-PbcR_C16g09860	MvSv-1253-A1-R1_MC03g02192	MvSv-1253-A2-R1_MC03g02241	0	0	gray
MvSlatifolia-1318-D-TG7-PbcR_C14g09457	MvSlatifolia-1318-T-TG8-PbcR_C16g09857	MvSv-1253-A1-R1_MC03g02193	MvSv-1253-A2-R1_MC03g02242	0	0	gray
MvSlatifolia-1318-D-TG7-PbcR_C14g09456	MvSlatifolia-1318-T-TG8-PbcR_C16g09856	MvSv-1253-A1-R1_MC03g02194	MvSv-1253-A2-R1_MC03g02243	0	0	gray
MvSlatifolia-1318-D-TG7-PbcR_C14g09455	MvSlatifolia-1318-T-TG8-PbcR_C16g09855	MvSv-1253-A1-R1_MC03g02195	MvSv-1253-A2-R1_MC03g02244	0	0	gray
MvSlatifolia-1318-D-TG7-PbcR_C14g09454	MvSlatifolia-1318-T-TG8-PbcR_C16g09854	MvSv-1253-A1-R1_MC03g02196	MvSv-1253-A2-R1_MC03g02245	0	0	gray
MvSlatifolia-1318-D-TG7-PbcR_C14g09451	MvSlatifolia-1318-T-TG8-PbcR_C16g09851	MvSv-1253-A1-R1_MC03g02203	MvSv-1253-A2-R1_MC03g02252	0	0	gray
MvSlatifolia-1318-D-TG7-PbcR_C14g09450	MvSlatifolia-1318-T-TG8-PbcR_C16g09850	MvSv-1253-A1-R1_MC03g02204	MvSv-1253-A2-R1_MC03g02253	0	0	gray
MvSlatifolia-1318-D-TG7-PbcR_C14g09149	MvSlatifolia-1318-T-TG8-PbcR_C11g07307	MvSv-1253-A1-R1_MC03g02211	MvSv-1253-A2-R1_MC03g02256	0.0408	0.0156	blue
MvSlatifolia-1318-D-TG7-PbcR_C14g09150	MvSlatifolia-1318-T-TG8-PbcR_C11g07306	MvSv-1253-A1-R1_MC03g02212	MvSv-1253-A2-R1_MC03g02257	0.0389	0.0197	blue
MvSlatifolia-1318-D-TG7-PbcR_C14g09151	MvSlatifolia-1318-T-TG8-PbcR_C11g07305	MvSv-1253-A1-R1_MC03g02213	MvSv-1253-A2-R1_MC03g02258	0.0085	0.0049	blue
MvSlatifolia-1318-D-TG7-PbcR_C14g09152	MvSlatifolia-1318-T-TG8-PbcR_C11g07304	MvSv-1253-A1-R1_MC03g02214	MvSv-1253-A2-R1_MC03g02259	0.0063	0.0045	blue
MvSlatifolia-1318-D-TG7-PbcR_C14g09153	MvSlatifolia-1318-T-TG8-PbcR_C11g07303	MvSv-1253-A1-R1_MC03g02215	MvSv-1253-A2-R1_MC03g02260	0.0255	0.0085	blue
MvSlatifolia-1318-D-TG7-PbcR_C14g09157	MvSlatifolia-1318-T-TG8-PbcR_C11g07302	MvSv-1253-A1-R1_MC03g02216	MvSv-1253-A2-R1_MC03g02261	0.0175	0.0124	blue
MvSlatifolia-1318-D-TG7-PbcR_C03g02753	MvSlatifolia-1318-T-TG8-PbcR_C11g07624	MvSv-1253-A1-R1_MC03g02224	MvSv-1253-A2-R1_MC03g02267	0	0	blue
MvSlatifolia-1318-D-TG7-PbcR_C03g02735	MvSlatifolia-1318-T-TG8-PbcR_C11g07620	MvSv-1253-A1-R1_MC03g02227	MvSv-1253-A2-R1_MC03g02272	0.4195	0.0461	HD_blue
MvSlatifolia-1318-D-TG7-PbcR_C03g02734	MvSlatifolia-1318-T-TG8-PbcR_C11g07619	MvSv-1253-A1-R1_MC03g02228	MvSv-1253-A2-R1_MC03g02273	0.8093	0.0869	HD_blue
MvSlatifolia-1318-D-TG7-PbcR_C03g02733	MvSlatifolia-1318-T-TG8-PbcR_C11g07618	MvSv-1253-A1-R1_MC03g02229	MvSv-1253-A2-R1_MC03g02274	0.0398	0.0068	blue
MvSlatifolia-1318-D-TG7-PbcR_C03g02795	MvSlatifolia-1318-T-TG8-PbcR_C11g07651	MvSv-1253-A1-R1_MC03g02230	MvSv-1253-A2-R1_MC03g02275	0.0262	0.0093	blue
MvSlatifolia-1318-D-TG7-PbcR_C03g03300	MvSlatifolia-1318-T-TG8-PbcR_C11g07797	MvSv-1253-A1-R1_MC03g02235	MvSv-1253-A2-R1_MC03g02278	0	0	blue
MvSlatifolia-1318-D-TG7-PbcR_C03g02615	MvSlatifolia-1318-T-TG8-PbcR_C16g09738	MvSv-1253-A1-R1_MC03g02236	MvSv-1253-A2-R1_MC03g02279	0.0975	0.0145	blue
MvSlatifolia-1318-D-TG7-PbcR_C03g02634	MvSlatifolia-1318-T-TG8-PbcR_C16g09809	MvSv-1253-A1-R1_MC03g02237	MvSv-1253-A2-R1_MC03g02281	0.0746	0.0155	blue
MvSlatifolia-1318-D-TG7-PbcR_C14g09441	MvSlatifolia-1318-T-TG8-PbcR_C05g04230	MvSv-1253-A1-R1_MC03g02238	MvSv-1253-A2-R1_MC03g02282	0.0373	0.0054	blue
MvSlatifolia-1318-D-TG7-PbcR_C14g09442	MvSlatifolia-1318-T-TG8-PbcR_C05g04231	MvSv-1253-A1-R1_MC03g02239	MvSv-1253-A2-R1_MC03g02283	0.0664	0.024	blue
MvSlatifolia-1318-D-TG7-PbcR_C03g02313	MvSlatifolia-1318-T-TG8-PbcR_C05g04232	MvSv-1253-A1-R1_MC03g02240	MvSv-1253-A2-R1_MC03g02284	0.0243	0.0063	blue
MvSlatifolia-1318-D-TG7-PbcR_C03g02314	MvSlatifolia-1318-T-TG8-PbcR_C05g04233	MvSv-1253-A1-R1_MC03g02241	MvSv-1253-A2-R1_MC03g02285	0.0443	0.0169	blue
MvSlatifolia-1318-D-TG7-PbcR_C03g02334	MvSlatifolia-1318-T-TG8-PbcR_C05g04353	MvSv-1253-A1-R1_MC03g02242	MvSv-1253-A2-R1_MC03g02286	0.0181	0.0074	blue
MvSlatifolia-1318-D-TG7-PbcR_C03g02335	MvSlatifolia-1318-T-TG8-PbcR_C05g04352	MvSv-1253-A1-R1_MC03g02243	MvSv-1253-A2-R1_MC03g02287	0.0287	0.0118	blue
MvSlatifolia-1318-D-TG7-PbcR_C03g02336	MvSlatifolia-1318-T-TG8-PbcR_C05g04351	MvSv-1253-A1-R1_MC03g02244	MvSv-1253-A2-R1_MC03g02288	0.0187	0.0071	blue
MvSlatifolia-1318-D-TG7-PbcR_C03g02346	MvSlatifolia-1318-T-TG8-PbcR_C05g04268	MvSv-1253-A1-R1_MC03g02248	MvSv-1253-A2-R1_MC03g02292	0.0312	0.0141	black
MvSlatifolia-1318-D-TG7-PbcR_C03g02348	MvSlatifolia-1318-T-TG8-PbcR_C05g04266	MvSv-1253-A1-R1_MC03g02249	MvSv-1253-A2-R1_MC03g02293	0.0203	0.0062	black
MvSlatifolia-1318-D-TG7-PbcR_C03g02349	MvSlatifolia-1318-T-TG8-PbcR_C05g04265	MvSv-1253-A1-R1_MC03g02250	MvSv-1253-A2-R1_MC03g02294	0.0294	0.0121	black
MvSlatifolia-1318-D-TG7-PbcR_C03g02350	MvSlatifolia-1318-T-TG8-PbcR_C05g04260	MvSv-1253-A1-R1_MC03g02251	MvSv-1253-A2-R1_MC03g02295	0.0339	0.0086	black
MvSlatifolia-1318-D-TG7-PbcR_C03g02351	MvSlatifolia-1318-T-TG8-PbcR_C05g04259	MvSv-1253-A1-R1_MC03g02252	MvSv-1253-A2-R1_MC03g02296	0.1754	0.0586	black
MvSlatifolia-1318-D-TG7-PbcR_C03g02382	MvSlatifolia-1318-T-TG8-PbcR_C16g09672	MvSv-1253-A1-R1_MC03g02253	MvSv-1253-A2-R1_MC03g02297	0.0535	0.0125	black
MvSlatifolia-1318-D-TG7-PbcR_C03g02383	MvSlatifolia-1318-T-TG8-PbcR_C16g09670	MvSv-1253-A1-R1_MC03g02254	MvSv-1253-A2-R1_MC03g02298	0.0308	0.0088	black
MvSlatifolia-1318-D-TG7-PbcR_C03g02384	MvSlatifolia-1318-T-TG8-PbcR_C16g09669	MvSv-1253-A1-R1_MC03g02255	MvSv-1253-A2-R1_MC03g02299	0.028	0.0043	black
MvSlatifolia-1318-D-TG7-PbcR_C03g02392	MvSlatifolia-1318-T-TG8-PbcR_C16g09699	MvSv-1253-A1-R1_MC03g02260	MvSv-1253-A2-R1_MC03g02304	0	0	black
MvSlatifolia-1318-D-TG7-PbcR_C03g02391	MvSlatifolia-1318-T-TG8-PbcR_C16g09700	MvSv-1253-A1-R1_MC03g02261	MvSv-1253-A2-R1_MC03g02305	0.0172	0.0173	black
MvSlatifolia-1318-D-TG7-PbcR_C03g02761	MvSlatifolia-1318-T-TG8-PbcR_C16g09701	MvSv-1253-A1-R1_MC03g02262	MvSv-1253-A2-R1_MC03g02306	0.036	0.0209	black
MvSlatifolia-1318-D-TG7-PbcR_C03g02927	MvSlatifolia-1318-T-TG8-PbcR_C05g04076	MvSv-1253-A1-R1_MC03g02267	MvSv-1253-A2-R1_MC03g02311	0.0288	0.0061	black
MvSlatifolia-1318-D-TG7-PbcR_C03g02926	MvSlatifolia-1318-T-TG8-PbcR_C16g09625	MvSv-1253-A1-R1_MC03g02268	MvSv-1253-A2-R1_MC03g02312	0.0167	0.0045	black
MvSlatifolia-1318-D-TG7-PbcR_C03g02925	MvSlatifolia-1318-T-TG8-PbcR_C16g09624	MvSv-1253-A1-R1_MC03g02269	MvSv-1253-A2-R1_MC03g02313	0.0107	0.0044	black
MvSlatifolia-1318-D-TG7-PbcR_C03g02924	MvSlatifolia-1318-T-TG8-PbcR_C11g07548	MvSv-1253-A1-R1_MC03g02270	MvSv-1253-A2-R1_MC03g02314	0.0753	0.0231	black
MvSlatifolia-1318-D-TG7-PbcR_C03g02923	MvSlatifolia-1318-T-TG8-PbcR_C11g07549	MvSv-1253-A1-R1_MC03g02271	MvSv-1253-A2-R1_MC03g02315	0.0172	0.0061	black
MvSlatifolia-1318-D-TG7-PbcR_C14g09125	MvSlatifolia-1318-T-TG8-PbcR_C05g04105	MvSv-1253-A1-R1_MC03g02273	MvSv-1253-A2-R1_MC03g02317	0.0502	0.0088	black
MvSlatifolia-1318-D-TG7-PbcR_C03g03013	MvSlatifolia-1318-T-TG8-PbcR_C05g03979	MvSv-1253-A1-R1_MC03g02276	MvSv-1253-A2-R1_MC03g02320	0.0228	0.004	black
MvSlatifolia-1318-D-TG7-PbcR_C03g03012	MvSlatifolia-1318-T-TG8-PbcR_C05g03980	MvSv-1253-A1-R1_MC03g02277	MvSv-1253-A2-R1_MC03g02321	0.0426	0.0183	black
MvSlatifolia-1318-D-TG7-PbcR_C03g02417	MvSlatifolia-1318-T-TG8-PbcR_C16g09567	MvSv-1253-A1-R1_MC03g02280	MvSv-1253-A2-R1_MC03g02325	0.0341	0.0084	black
MvSlatifolia-1318-D-TG7-PbcR_C03g02434	MvSlatifolia-1318-T-TG8-PbcR_C11g07514	MvSv-1253-A1-R1_MC03g02282	MvSv-1253-A2-R1_MC03g02327	0.0371	0.0088	black
MvSlatifolia-1318-D-TG7-PbcR_C03g03309	MvSlatifolia-1318-T-TG8-PbcR_C11g07806	MvSv-1253-A1-R1_MC03g02377	MvSv-1253-A2-R1_MC03g02422	0	0	black
MvSlatifolia-1318-D-TG7-PbcR_C14g09132	MvSlatifolia-1318-T-TG8-PbcR_C05g03892	MvSv-1253-A1-R1_MC16g09520	MvSv-1253-A2-R1_MC16g09483	0.0542	0.0179	black
MvSlatifolia-1318-D-TG7-PbcR_C14g09133	MvSlatifolia-1318-T-TG8-PbcR_C11g07295	MvSv-1253-A1-R1_MC16g09519	MvSv-1253-A2-R1_MC16g09482	0.0449	0.0117	black
MvSlatifolia-1318-D-TG7-PbcR_C14g09134	MvSlatifolia-1318-T-TG8-PbcR_C11g07294	MvSv-1253-A1-R1_MC16g09518	MvSv-1253-A2-R1_MC16g09481	0.03	0.0074	black
MvSlatifolia-1318-D-TG7-PbcR_C03g02834	MvSlatifolia-1318-T-TG8-PbcR_C05g04385	MvSv-1253-A1-R1_MC16g09516	MvSv-1253-A2-R1_MC16g09479	0.0028	0.0028	black
MvSlatifolia-1318-D-TG7-PbcR_C14g09403	MvSlatifolia-1318-T-TG8-PbcR_C05g04386	MvSv-1253-A1-R1_MC16g09514	MvSv-1253-A2-R1_MC16g09477	0.0166	0.0069	black
MvSlatifolia-1318-D-TG7-PbcR_C14g09404	MvSlatifolia-1318-T-TG8-PbcR_C05g04387	MvSv-1253-A1-R1_MC16g09512	MvSv-1253-A2-R1_MC16g09475	0.0028	0.0016	black
MvSlatifolia-1318-D-TG7-PbcR_C14g09405	MvSlatifolia-1318-T-TG8-PbcR_C11g07292	MvSv-1253-A1-R1_MC16g09511	MvSv-1253-A2-R1_MC16g09474	0.0276	0.0124	black
MvSlatifolia-1318-D-TG7-PbcR_C14g09406	MvSlatifolia-1318-T-TG8-PbcR_C11g07291	MvSv-1253-A1-R1_MC16g09510	MvSv-1253-A2-R1_MC16g09473	0.0825	0.0182	black
MvSlatifolia-1318-D-TG7-PbcR_C03g02462	MvSlatifolia-1318-T-TG8-PbcR_C11g07289	MvSv-1253-A1-R1_MC16g09508	MvSv-1253-A2-R1_MC16g09471	0.0345	0.0159	black
MvSlatifolia-1318-D-TG7-PbcR_C03g02463	MvSlatifolia-1318-T-TG8-PbcR_C11g07288	MvSv-1253-A1-R1_MC16g09507	MvSv-1253-A2-R1_MC16g09470	0.0342	0.0142	black
MvSlatifolia-1318-D-TG7-PbcR_C03g02464	MvSlatifolia-1318-T-TG8-PbcR_C16g09727	MvSv-1253-A1-R1_MC16g09506	MvSv-1253-A2-R1_MC16g09469	0.2564	0.0463	black
MvSlatifolia-1318-D-TG7-PbcR_C03g02587	MvSlatifolia-1318-T-TG8-PbcR_C16g09723	MvSv-1253-A1-R1_MC16g09503	MvSv-1253-A2-R1_MC16g09466	0.0639	0.0147	black
MvSlatifolia-1318-D-TG7-PbcR_C03g02820	MvSlatifolia-1318-T-TG8-PbcR_C05g03916	MvSv-1253-A1-R1_MC16g09502	MvSv-1253-A2-R1_MC16g09465	0.0099	0.007	black
MvSlatifolia-1318-D-TG7-PbcR_C03g02819	MvSlatifolia-1318-T-TG8-PbcR_C05g03917	MvSv-1253-A1-R1_MC16g09501	MvSv-1253-A2-R1_MC16g09464	0.0217	0.0046	black
MvSlatifolia-1318-D-TG7-PbcR_C03g02818	MvSlatifolia-1318-T-TG8-PbcR_C05g03923	MvSv-1253-A1-R1_MC16g09500	MvSv-1253-A2-R1_MC16g09463	0.0049	0.0028	black
MvSlatifolia-1318-D-TG7-PbcR_C03g02817	MvSlatifolia-1318-T-TG8-PbcR_C05g03924	MvSv-1253-A1-R1_MC16g09499	MvSv-1253-A2-R1_MC16g09462	0.0092	0.0033	black
MvSlatifolia-1318-D-TG7-PbcR_C03g02816	MvSlatifolia-1318-T-TG8-PbcR_C05g03925	MvSv-1253-A1-R1_MC16g09498	MvSv-1253-A2-R1_MC16g09461	0.065	0.0144	black
MvSlatifolia-1318-D-TG7-PbcR_C03g02813	MvSlatifolia-1318-T-TG8-PbcR_C05g03926	MvSv-1253-A1-R1_MC16g09497	MvSv-1253-A2-R1_MC16g09460	0.182	0.0293	black
MvSlatifolia-1318-D-TG7-PbcR_C03g02685	MvSlatifolia-1318-T-TG8-PbcR_C05g03941	MvSv-1253-A1-R1_MC16g09494	MvSv-1253-A2-R1_MC16g09457	0.0102	0.0051	black
MvSlatifolia-1318-D-TG7-PbcR_C03g02684	MvSlatifolia-1318-T-TG8-PbcR_C05g03942	MvSv-1253-A1-R1_MC16g09493	MvSv-1253-A2-R1_MC16g09456	0	0	black
MvSlatifolia-1318-D-TG7-PbcR_C03g02683	MvSlatifolia-1318-T-TG8-PbcR_C05g03943	MvSv-1253-A1-R1_MC16g09492	MvSv-1253-A2-R1_MC16g09455	0	0	black
MvSlatifolia-1318-D-TG7-PbcR_C03g02682	MvSlatifolia-1318-T-TG8-PbcR_C05g03944	MvSv-1253-A1-R1_MC16g09488	MvSv-1253-A2-R1_MC16g09451	0.0144	0.0027	black
MvSlatifolia-1318-D-TG7-PbcR_C03g02675	MvSlatifolia-1318-T-TG8-PbcR_C05g03945	MvSv-1253-A1-R1_MC16g09487	MvSv-1253-A2-R1_MC16g09450	0	0	black
MvSlatifolia-1318-D-TG7-PbcR_C03g02674	MvSlatifolia-1318-T-TG8-PbcR_C05g03946	MvSv-1253-A1-R1_MC16g09486	MvSv-1253-A2-R1_MC16g09449	0.0721	0.0176	black
MvSlatifolia-1318-D-TG7-PbcR_C03g02673	MvSlatifolia-1318-T-TG8-PbcR_C16g09751	MvSv-1253-A1-R1_MC16g09485	MvSv-1253-A2-R1_MC16g09448	0.0294	0.0077	black
MvSlatifolia-1318-D-TG7-PbcR_C03g02671	MvSlatifolia-1318-T-TG8-PbcR_C16g09786	MvSv-1253-A1-R1_MC16g09483	MvSv-1253-A2-R1_MC16g09446	0.0158	0.0046	black
MvSlatifolia-1318-D-TG7-PbcR_C03g02669	MvSlatifolia-1318-T-TG8-PbcR_C16g09793	MvSv-1253-A1-R1_MC16g09482	MvSv-1253-A2-R1_MC16g09445	0.0276	0.0139	black
MvSlatifolia-1318-D-TG7-PbcR_C03g02668	MvSlatifolia-1318-T-TG8-PbcR_C05g03961	MvSv-1253-A1-R1_MC16g09481	MvSv-1253-A2-R1_MC16g09444	0.0328	0.0088	black
MvSlatifolia-1318-D-TG7-PbcR_C03g02666	MvSlatifolia-1318-T-TG8-PbcR_C05g03962	MvSv-1253-A1-R1_MC16g09479	MvSv-1253-A2-R1_MC16g09442	0.0335	0.0119	black
MvSlatifolia-1318-D-TG7-PbcR_C03g02664	MvSlatifolia-1318-T-TG8-PbcR_C05g03965	MvSv-1253-A1-R1_MC16g09478	MvSv-1253-A2-R1_MC16g09441	0.0336	0.0098	black
MvSlatifolia-1318-D-TG7-PbcR_C03g02663	MvSlatifolia-1318-T-TG8-PbcR_C16g09602	MvSv-1253-A1-R1_MC16g09477	MvSv-1253-A2-R1_MC16g09440	0.0079	0.0032	black
MvSlatifolia-1318-D-TG7-PbcR_C03g02662	MvSlatifolia-1318-T-TG8-PbcR_C16g09601	MvSv-1253-A1-R1_MC16g09476	MvSv-1253-A2-R1_MC16g09439	0.0066	0.0033	black
MvSlatifolia-1318-D-TG7-PbcR_C03g02661	MvSlatifolia-1318-T-TG8-PbcR_C16g09600	MvSv-1253-A1-R1_MC16g09475	MvSv-1253-A2-R1_MC16g09438	0	0	black
MvSlatifolia-1318-D-TG7-PbcR_C03g02660	MvSlatifolia-1318-T-TG8-PbcR_C16g09596	MvSv-1253-A1-R1_MC16g09474	MvSv-1253-A2-R1_MC16g09437	0.0027	0.0027	black
MvSlatifolia-1318-D-TG7-PbcR_C03g02659	MvSlatifolia-1318-T-TG8-PbcR_C16g09595	MvSv-1253-A1-R1_MC16g09473	MvSv-1253-A2-R1_MC16g09436	0	0	black
MvSlatifolia-1318-D-TG7-PbcR_C03g02658	MvSlatifolia-1318-T-TG8-PbcR_C16g09594	MvSv-1253-A1-R1_MC16g09472	MvSv-1253-A2-R1_MC16g09435	0.0191	0.0096	black
MvSlatifolia-1318-D-TG7-PbcR_C03g02657	MvSlatifolia-1318-T-TG8-PbcR_C05g04312	MvSv-1253-A1-R1_MC16g09471	MvSv-1253-A2-R1_MC16g09434	0.011	0.0035	black
MvSlatifolia-1318-D-TG7-PbcR_C03g02656	MvSlatifolia-1318-T-TG8-PbcR_C05g04315	MvSv-1253-A1-R1_MC16g09470	MvSv-1253-A2-R1_MC16g09433	0.0199	0.0037	black
MvSlatifolia-1318-D-TG7-PbcR_C03g02655	MvSlatifolia-1318-T-TG8-PbcR_C05g04341	MvSv-1253-A1-R1_MC16g09469	MvSv-1253-A2-R1_MC16g09432	0	0	black
MvSlatifolia-1318-D-TG7-PbcR_C03g02654	MvSlatifolia-1318-T-TG8-PbcR_C05g04340	MvSv-1253-A1-R1_MC16g09468	MvSv-1253-A2-R1_MC16g09431	0	0	black
MvSlatifolia-1318-D-TG7-PbcR_C03g02653	MvSlatifolia-1318-T-TG8-PbcR_C05g04339	MvSv-1253-A1-R1_MC16g09467	MvSv-1253-A2-R1_MC16g09430	0	0	black
MvSlatifolia-1318-D-TG7-PbcR_C03g02652	MvSlatifolia-1318-T-TG8-PbcR_C05g04338	MvSv-1253-A1-R1_MC16g09466	MvSv-1253-A2-R1_MC16g09429	0	0	black
MvSlatifolia-1318-D-TG7-PbcR_C03g02651	MvSlatifolia-1318-T-TG8-PbcR_C05g04337	MvSv-1253-A1-R1_MC16g09465	MvSv-1253-A2-R1_MC16g09428	0.0786	0.0216	black
MvSlatifolia-1318-D-TG7-PbcR_C03g02650	MvSlatifolia-1318-T-TG8-PbcR_C05g04335	MvSv-1253-A1-R1_MC16g09464	MvSv-1253-A2-R1_MC16g09427	0.1034	0.0204	black
MvSlatifolia-1318-D-TG7-PbcR_C03g02649	MvSlatifolia-1318-T-TG8-PbcR_C05g04333	MvSv-1253-A1-R1_MC16g09463	MvSv-1253-A2-R1_MC16g09426	0.0284	0.0054	black
MvSlatifolia-1318-D-TG7-PbcR_C03g02648	MvSlatifolia-1318-T-TG8-PbcR_C05g04332	MvSv-1253-A1-R1_MC16g09461	MvSv-1253-A2-R1_MC16g09424	0.0028	0.0028	black
MvSlatifolia-1318-D-TG7-PbcR_C03g02647	MvSlatifolia-1318-T-TG8-PbcR_C05g04331	MvSv-1253-A1-R1_MC16g09460	MvSv-1253-A2-R1_MC16g09423	0	0	black
MvSlatifolia-1318-D-TG7-PbcR_C03g02645	MvSlatifolia-1318-T-TG8-PbcR_C05g04329	MvSv-1253-A1-R1_MC16g09459	MvSv-1253-A2-R1_MC16g09422	0.0078	0.0039	black
MvSlatifolia-1318-D-TG7-PbcR_C14g09357	MvSlatifolia-1318-T-TG8-PbcR_C16g09639	MvSv-1253-A1-R1_MC16g09458	MvSv-1253-A2-R1_MC16g09421	0.0074	0.0074	black
MvSlatifolia-1318-D-TG7-PbcR_C14g09356	MvSlatifolia-1318-T-TG8-PbcR_C16g09640	MvSv-1253-A1-R1_MC16g09457	MvSv-1253-A2-R1_MC16g09420	0	0	black
MvSlatifolia-1318-D-TG7-PbcR_C14g09355	MvSlatifolia-1318-T-TG8-PbcR_C16g09641	MvSv-1253-A1-R1_MC16g09456	MvSv-1253-A2-R1_MC16g09419	0.0104	0.004	black
MvSlatifolia-1318-D-TG7-PbcR_C14g09354	MvSlatifolia-1318-T-TG8-PbcR_C16g09642	MvSv-1253-A1-R1_MC16g09455	MvSv-1253-A2-R1_MC16g09418	0.031	0.0042	black
MvSlatifolia-1318-D-TG7-PbcR_C14g09353	MvSlatifolia-1318-T-TG8-PbcR_C05g04161	MvSv-1253-A1-R1_MC16g09454	MvSv-1253-A2-R1_MC16g09417	0.067	0.0303	black
MvSlatifolia-1318-D-TG7-PbcR_C14g09296	MvSlatifolia-1318-T-TG8-PbcR_C05g03748	MvSv-1253-A1-R1_MC16g09453	MvSv-1253-A2-R1_MC16g09416	0.0352	0.0068	black
MvSlatifolia-1318-D-TG7-PbcR_C14g09425	MvSlatifolia-1318-T-TG8-PbcR_C11g07669	MvSv-1253-A1-R1_MC16g09444	MvSv-1253-A2-R1_MC16g09408	0.0225	0.0086	black
MvSlatifolia-1318-D-TG7-PbcR_C14g09417	MvSlatifolia-1318-T-TG8-PbcR_C11g07679	MvSv-1253-A1-R1_MC16g09443	MvSv-1253-A2-R1_MC16g09407	0.0075	0.0043	black
MvSlatifolia-1318-D-TG7-PbcR_C14g09418	MvSlatifolia-1318-T-TG8-PbcR_C11g07680	MvSv-1253-A1-R1_MC16g09442	MvSv-1253-A2-R1_MC16g09406	0.0256	0.005	black
MvSlatifolia-1318-D-TG7-PbcR_C03g03160	MvSlatifolia-1318-T-TG8-PbcR_C05g03766	MvSv-1253-A1-R1_MC12g07980	MvSv-1253-A2-R1_MC12g07941	0.0043	0.0025	black
MvSlatifolia-1318-D-TG7-PbcR_C03g03161	MvSlatifolia-1318-T-TG8-PbcR_C05g03767	MvSv-1253-A1-R1_MC12g07979	MvSv-1253-A2-R1_MC12g07940	0.0059	0.0059	black
MvSlatifolia-1318-D-TG7-PbcR_C03g02775	MvSlatifolia-1318-T-TG8-PbcR_C11g07535	MvSv-1253-A1-R1_MC12g07965	MvSv-1253-A2-R1_MC12g07923	0.0446	0.0075	black
MvSlatifolia-1318-D-TG7-PbcR_C03g02776	MvSlatifolia-1318-T-TG8-PbcR_C11g07536	MvSv-1253-A1-R1_MC12g07964	MvSv-1253-A2-R1_MC12g07922	0.0413	0.0078	black
MvSlatifolia-1318-D-TG7-PbcR_C03g03087	MvSlatifolia-1318-T-TG8-PbcR_C05g03853	MvSv-1253-A1-R1_MC12g07960	MvSv-1253-A2-R1_MC12g07918	0.0282	0.009	black
MvSlatifolia-1318-D-TG7-PbcR_C03g03086	MvSlatifolia-1318-T-TG8-PbcR_C05g03852	MvSv-1253-A1-R1_MC12g07959	MvSv-1253-A2-R1_MC12g07917	0.0469	0.0193	black
MvSlatifolia-1318-D-TG7-PbcR_C03g03084	MvSlatifolia-1318-T-TG8-PbcR_C05g03882	MvSv-1253-A1-R1_MC12g07957	MvSv-1253-A2-R1_MC12g07915	0.1325	0.0399	black
MvSlatifolia-1318-D-TG7-PbcR_C03g03083	MvSlatifolia-1318-T-TG8-PbcR_C05g03883	MvSv-1253-A1-R1_MC12g07956	MvSv-1253-A2-R1_MC12g07914	0.0584	0.0265	black
MvSlatifolia-1318-D-TG7-PbcR_C03g03082	MvSlatifolia-1318-T-TG8-PbcR_C11g07587	MvSv-1253-A1-R1_MC12g07955	MvSv-1253-A2-R1_MC12g07913	0	0	black
MvSlatifolia-1318-D-TG7-PbcR_C03g03056	MvSlatifolia-1318-T-TG8-PbcR_C05g03849	MvSv-1253-A1-R1_MC12g07950	MvSv-1253-A2-R1_MC12g07908	0.0442	0.012	black
MvSlatifolia-1318-D-TG7-PbcR_C03g03036	MvSlatifolia-1318-T-TG8-PbcR_C11g07662	MvSv-1253-A1-R1_MC12g07946	MvSv-1253-A2-R1_MC12g07904	0.0307	0.0061	black
MvSlatifolia-1318-D-TG7-PbcR_C03g02859	MvSlatifolia-1318-T-TG8-PbcR_C05g04050	MvSv-1253-A1-R1_MC12g07943	MvSv-1253-A2-R1_MC12g07901	0	0	black
MvSlatifolia-1318-D-TG7-PbcR_C03g02860	MvSlatifolia-1318-T-TG8-PbcR_C05g04049	MvSv-1253-A1-R1_MC12g07942	MvSv-1253-A2-R1_MC12g07900	0.0208	0.0058	black
MvSlatifolia-1318-D-TG7-PbcR_C03g03073	MvSlatifolia-1318-T-TG8-PbcR_C11g07563	MvSv-1253-A1-R1_MC12g07933	MvSv-1253-A2-R1_MC12g07891	0.0344	0.0076	black
MvSlatifolia-1318-D-TG7-PbcR_C03g02491	MvSlatifolia-1318-T-TG8-PbcR_C11g07562	MvSv-1253-A1-R1_MC12g07932	MvSv-1253-A2-R1_MC12g07890	0.0437	0.0168	black
MvSlatifolia-1318-D-TG7-PbcR_C03g03044	MvSlatifolia-1318-T-TG8-PbcR_C11g07560	MvSv-1253-A1-R1_MC12g07931	MvSv-1253-A2-R1_MC12g07889	0.0485	0.0068	black
MvSlatifolia-1318-D-TG7-PbcR_C03g03045	MvSlatifolia-1318-T-TG8-PbcR_C11g07559	MvSv-1253-A1-R1_MC12g07930	MvSv-1253-A2-R1_MC12g07888	0.0311	0.0054	black
MvSlatifolia-1318-D-TG7-PbcR_C03g03106	MvSlatifolia-1318-T-TG8-PbcR_C05g04065	MvSv-1253-A1-R1_MC12g07929	MvSv-1253-A2-R1_MC12g07887	0.0955	0.0213	black
MvSlatifolia-1318-D-TG7-PbcR_C03g02572	MvSlatifolia-1318-T-TG8-PbcR_C05g04067	MvSv-1253-A1-R1_MC12g07928	MvSv-1253-A2-R1_MC12g07886	0.0225	0.007	black
MvSlatifolia-1318-D-TG7-PbcR_C03g02571	MvSlatifolia-1318-T-TG8-PbcR_C05g04068	MvSv-1253-A1-R1_MC12g07927	MvSv-1253-A2-R1_MC12g07885	0.1985	0.0811	black
MvSlatifolia-1318-D-TG7-PbcR_C03g02481	MvSlatifolia-1318-T-TG8-PbcR_C05g04069	MvSv-1253-A1-R1_MC12g07926	MvSv-1253-A2-R1_MC12g07884	0.0875	0.0225	black
MvSlatifolia-1318-D-TG7-PbcR_C03g02482	MvSlatifolia-1318-T-TG8-PbcR_C05g04044	MvSv-1253-A1-R1_MC12g07925	MvSv-1253-A2-R1_MC12g07883	0.023	0.0053	black
MvSlatifolia-1318-D-TG7-PbcR_C03g02483	MvSlatifolia-1318-T-TG8-PbcR_C05g04043	MvSv-1253-A1-R1_MC12g07924	MvSv-1253-A2-R1_MC12g07882	0.0301	0.0053	black
MvSlatifolia-1318-D-TG7-PbcR_C03g02484	MvSlatifolia-1318-T-TG8-PbcR_C05g04042	MvSv-1253-A1-R1_MC12g07923	MvSv-1253-A2-R1_MC12g07881	0.0415	0.016	black
MvSlatifolia-1318-D-TG7-PbcR_C14g09277	MvSlatifolia-1318-T-TG8-PbcR_C25g11766	MvSv-1253-A1-R1_MC12g07922	MvSv-1253-A2-R1_MC12g07880	0.0234	0.0136	black
MvSlatifolia-1318-D-TG7-PbcR_C14g09276	MvSlatifolia-1318-T-TG8-PbcR_C25g11767	MvSv-1253-A1-R1_MC12g07921	MvSv-1253-A2-R1_MC12g07879	0.0344	0.02	black
MvSlatifolia-1318-D-TG7-PbcR_C14g09164	MvSlatifolia-1318-T-TG8-PbcR_C25g11768	MvSv-1253-A1-R1_MC12g07920	MvSv-1253-A2-R1_MC12g07878	0.0362	0.011	black
MvSlatifolia-1318-D-TG7-PbcR_C14g09165	MvSlatifolia-1318-T-TG8-PbcR_C25g11769	MvSv-1253-A1-R1_MC12g07919	MvSv-1253-A2-R1_MC12g07877	0.0331	0.0118	black
MvSlatifolia-1318-D-TG7-PbcR_C14g09233	MvSlatifolia-1318-T-TG8-PbcR_C25g11773	MvSv-1253-A1-R1_MC12g07918	MvSv-1253-A2-R1_MC12g07876	0.0852	0.0199	black
MvSlatifolia-1318-D-TG7-PbcR_C14g09234	MvSlatifolia-1318-T-TG8-PbcR_C25g11774	MvSv-1253-A1-R1_MC12g07917	MvSv-1253-A2-R1_MC12g07875	0.0598	0.0087	black
MvSlatifolia-1318-D-TG7-PbcR_C03g03120	MvSlatifolia-1318-T-TG8-PbcR_C11g07573	MvSv-1253-A1-R1_MC12g07913	MvSv-1253-A2-R1_MC12g07871	0.038	0.0075	black
MvSlatifolia-1318-D-TG7-PbcR_C03g03167	MvSlatifolia-1318-T-TG8-PbcR_C25g11729	MvSv-1253-A1-R1_MC12g07910	MvSv-1253-A2-R1_MC12g07868	0.0442	0.0103	black
MvSlatifolia-1318-D-TG7-PbcR_C03g03168	MvSlatifolia-1318-T-TG8-PbcR_C25g11730	MvSv-1253-A1-R1_MC12g07909	MvSv-1253-A2-R1_MC12g07867	0.0425	0.0152	black
MvSlatifolia-1318-D-TG7-PbcR_C03g03169	MvSlatifolia-1318-T-TG8-PbcR_C25g11731	MvSv-1253-A1-R1_MC12g07908	MvSv-1253-A2-R1_MC12g07866	0.0356	0.0059	black
MvSlatifolia-1318-D-TG7-PbcR_C14g09240	MvSlatifolia-1318-T-TG8-PbcR_C11g07311	MvSv-1253-A1-R1_MC12g07907	MvSv-1253-A2-R1_MC12g07862	0.0403	0.008	black
MvSlatifolia-1318-D-TG7-PbcR_C14g09185	MvSlatifolia-1318-T-TG8-PbcR_C05g04369	MvSv-1253-A1-R1_MC12g07904	MvSv-1253-A2-R1_MC12g07859	0.0378	0.0088	black
MvSlatifolia-1318-D-TG7-PbcR_C14g09191	MvSlatifolia-1318-T-TG8-PbcR_C11g07466	MvSv-1253-A1-R1_MC12g07903	MvSv-1253-A2-R1_MC12g07858	0.0281	0.01	black
MvSlatifolia-1318-D-TG7-PbcR_C03g03314	MvSlatifolia-1318-T-TG8-PbcR_C11g07811	MvSv-1253-A1-R1_MC12g07897	MvSv-1253-A2-R1_MC12g07853	0	0	black
MvSlatifolia-1318-D-TG7-PbcR_C03g03313	MvSlatifolia-1318-T-TG8-PbcR_C11g07810	MvSv-1253-A1-R1_MC12g07896	MvSv-1253-A2-R1_MC12g07852	0	0	black
MvSlatifolia-1318-D-TG7-PbcR_C03g03177	MvSlatifolia-1318-T-TG8-PbcR_C05g03833	MvSv-1253-A1-R1_MC12g07894	MvSv-1253-A2-R1_MC12g07851	0.0579	0.0221	black
MvSlatifolia-1318-D-TG7-PbcR_C14g09398	MvSlatifolia-1318-T-TG8-PbcR_C11g07645	MvSv-1253-A1-R1_MC12g07893	MvSv-1253-A2-R1_MC12g07850	0.0567	0.0331	black
MvSlatifolia-1318-D-TG7-PbcR_C14g09397	MvSlatifolia-1318-T-TG8-PbcR_C11g07644	MvSv-1253-A1-R1_MC12g07892	MvSv-1253-A2-R1_MC12g07849	0.0518	0.0103	black
MvSlatifolia-1318-D-TG7-PbcR_C14g09394	MvSlatifolia-1318-T-TG8-PbcR_C05g04213	MvSv-1253-A1-R1_MC12g07891	MvSv-1253-A2-R1_MC12g07848	0.0252	0.008	black
MvSlatifolia-1318-D-TG7-PbcR_C14g09393	MvSlatifolia-1318-T-TG8-PbcR_C05g04214	MvSv-1253-A1-R1_MC12g07890	MvSv-1253-A2-R1_MC12g07847	0.0284	0.0059	black
MvSlatifolia-1318-D-TG7-PbcR_C14g09376	MvSlatifolia-1318-T-TG8-PbcR_C05g03722	MvSv-1253-A1-R1_MC12g07886	MvSv-1253-A2-R1_MC12g07842	0.024	0.0077	black
MvSlatifolia-1318-D-TG7-PbcR_C14g09375	MvSlatifolia-1318-T-TG8-PbcR_C05g03721	MvSv-1253-A1-R1_MC12g07885	MvSv-1253-A2-R1_MC12g07841	0.0243	0.004	black
MvSlatifolia-1318-D-TG7-PbcR_C14g09374	MvSlatifolia-1318-T-TG8-PbcR_C05g03720	MvSv-1253-A1-R1_MC12g07884	MvSv-1253-A2-R1_MC12g07840	0.0157	0.0056	black
MvSlatifolia-1318-D-TG7-PbcR_C14g09373	MvSlatifolia-1318-T-TG8-PbcR_C05g03719	MvSv-1253-A1-R1_MC12g07883	MvSv-1253-A2-R1_MC12g07839	0.0338	0.0073	black
MvSlatifolia-1318-D-TG7-PbcR_C03g03008	MvSlatifolia-1318-T-TG8-PbcR_C05g04117	MvSv-1253-A1-R1_MC12g07881	MvSv-1253-A2-R1_MC12g07837	0.034	0.005	black
MvSlatifolia-1318-D-TG7-PbcR_C03g03007	MvSlatifolia-1318-T-TG8-PbcR_C05g04002	MvSv-1253-A1-R1_MC12g07880	MvSv-1253-A2-R1_MC12g07836	0.0097	0.0069	black
MvSlatifolia-1318-D-TG7-PbcR_C03g03006	MvSlatifolia-1318-T-TG8-PbcR_C05g04001	MvSv-1253-A1-R1_MC12g07879	MvSv-1253-A2-R1_MC12g07835	0.0159	0.008	black
MvSlatifolia-1318-D-TG7-PbcR_C03g03005	MvSlatifolia-1318-T-TG8-PbcR_C05g04000	MvSv-1253-A1-R1_MC12g07878	MvSv-1253-A2-R1_MC12g07834	0.0671	0.0145	black
MvSlatifolia-1318-D-TG7-PbcR_C03g03003	MvSlatifolia-1318-T-TG8-PbcR_C16g09831	MvSv-1253-A1-R1_MC12g07874	MvSv-1253-A2-R1_MC12g07832	0.038	0.0088	black
MvSlatifolia-1318-D-TG7-PbcR_C03g02994	MvSlatifolia-1318-T-TG8-PbcR_C16g09842	MvSv-1253-A1-R1_MC12g07872	MvSv-1253-A2-R1_MC12g07831	0.0246	0.0066	black
MvSlatifolia-1318-D-TG7-PbcR_C03g02720	MvSlatifolia-1318-T-TG8-PbcR_C11g07326	MvSv-1253-A1-R1_MC12g07871	MvSv-1253-A2-R1_MC12g07830	0.2352	0.0543	black
MvSlatifolia-1318-D-TG7-PbcR_C03g02719	MvSlatifolia-1318-T-TG8-PbcR_C11g07327	MvSv-1253-A1-R1_MC12g07870	MvSv-1253-A2-R1_MC12g07829	0.0261	0.0055	black
MvSlatifolia-1318-D-TG7-PbcR_C03g03099	MvSlatifolia-1318-T-TG8-PbcR_C11g07422	MvSv-1253-A1-R1_MC12g07863	MvSv-1253-A2-R1_MC12g07825	0.0291	0.0085	black
MvSlatifolia-1318-D-TG7-PbcR_C03g03098	MvSlatifolia-1318-T-TG8-PbcR_C11g07423	MvSv-1253-A1-R1_MC12g07862	MvSv-1253-A2-R1_MC12g07824	0.033	0.0064	black
MvSlatifolia-1318-D-TG7-PbcR_C03g03097	MvSlatifolia-1318-T-TG8-PbcR_C05g04290	MvSv-1253-A1-R1_MC12g07861	MvSv-1253-A2-R1_MC12g07823	0	0	black
MvSlatifolia-1318-D-TG7-PbcR_C03g02271	MvSlatifolia-1318-T-TG8-PbcR_C11g07373	MvSv-1253-A1-R1_MC12g07859	MvSv-1253-A2-R1_MC12g07821	0.0219	0.011	purple
MvSlatifolia-1318-D-TG7-PbcR_C03g03110	MvSlatifolia-1318-T-TG8-PbcR_C25g11715	MvSv-1253-A1-R1_MC12g07851	MvSv-1253-A2-R1_MC12g07765	0.1436	0.0182	purple
MvSlatifolia-1318-D-TG7-PbcR_C03g02450	MvSlatifolia-1318-T-TG8-PbcR_C05g04190	MvSv-1253-A1-R1_MC12g07847	MvSv-1253-A2-R1_MC12g07784	0.0283	0.0064	purple
MvSlatifolia-1318-D-TG7-PbcR_C03g02449	MvSlatifolia-1318-T-TG8-PbcR_C05g04189	MvSv-1253-A1-R1_MC12g07846	MvSv-1253-A2-R1_MC12g07785	0.0487	0.0084	purple
MvSlatifolia-1318-D-TG7-PbcR_C14g09226	MvSlatifolia-1318-T-TG8-PbcR_C16g09608	MvSv-1253-A1-R1_MC12g07836	MvSv-1253-A2-R1_MC12g07755	0.0531	0.0231	purple
MvSlatifolia-1318-D-TG7-PbcR_C03g02447	MvSlatifolia-1318-T-TG8-PbcR_C11g07400	MvSv-1253-A1-R1_MC12g07830	MvSv-1253-A2-R1_MC12g07787	0.0373	0.0134	purple
MvSlatifolia-1318-D-TG7-PbcR_C03g03133	MvSlatifolia-1318-T-TG8-PbcR_C11g07357	MvSv-1253-A1-R1_MC12g07828	MvSv-1253-A2-R1_MC12g07815	0.1111	0.0287	purple
MvSlatifolia-1318-D-TG7-PbcR_C03g02291	MvSlatifolia-1318-T-TG8-PbcR_C05g04343	MvSv-1253-A1-R1_MC12g07823	MvSv-1253-A2-R1_MC12g07780	0.0317	0.006	purple
MvSlatifolia-1318-D-TG7-PbcR_C03g02892	MvSlatifolia-1318-T-TG8-PbcR_C11g07589	MvSv-1253-A1-R1_MC12g07815	MvSv-1253-A2-R1_MC12g07777	0.1207	0.0276	purple
MvSlatifolia-1318-D-TG7-PbcR_C03g02947	MvSlatifolia-1318-T-TG8-PbcR_C11g07436	MvSv-1253-A1-R1_MC12g07792	MvSv-1253-A2-R1_MC12g07792	0.09	0.0213	purple
MvSlatifolia-1318-D-TG7-PbcR_C03g03198	MvSlatifolia-1318-T-TG8-PbcR_C05g04304	MvSv-1253-A1-R1_MC12g07780	MvSv-1253-A2-R1_MC12g07812	0.3635	0.0586	purple
MvSlatifolia-1318-D-TG7-PbcR_C03g02448	MvSlatifolia-1318-T-TG8-PbcR_C11g07399	MvSv-1253-A1-R1_MC12g07762	MvSv-1253-A2-R1_MC12g07786	0.0396	0.0199	purple
MvSlatifolia-1318-D-TG7-PbcR_C03g03018	MvSlatifolia-1318-T-TG8-PbcR_C11g07358	MvSv-1253-A1-R1_MC12g07758	MvSv-1253-A2-R1_MC12g07814	1.3	0	PR_purple
MvSlatifolia-1318-D-TG7-PbcR_C03g03017	MvSlatifolia-1318-T-TG8-PbcR_C05g04320	MvSv-1253-A1-R1_MC12g07757	MvSv-1253-A2-R1_MC12g07751	0.1102	0.0223	purple
MvSlatifolia-1318-D-TG7-PbcR_C03g02581	MvSlatifolia-1318-T-TG8-PbcR_C05g03805	MvSv-1253-A1-R1_MC12g07755	MvSv-1253-A2-R1_MC12g07750	0.034	0.0115	purple
MvSlatifolia-1318-D-TG7-PbcR_C03g02904	MvSlatifolia-1318-T-TG8-PbcR_C05g03990	MvSv-1253-A1-R1_MC12g07751	MvSv-1253-A2-R1_MC12g07746	0.0431	0.0092	orange
MvSlatifolia-1318-D-TG7-PbcR_C03g02903	MvSlatifolia-1318-T-TG8-PbcR_C05g03992	MvSv-1253-A1-R1_MC12g07750	MvSv-1253-A2-R1_MC12g07745	0.0357	0.0079	orange
MvSlatifolia-1318-D-TG7-PbcR_C14g09268	MvSlatifolia-1318-T-TG8-PbcR_C25g11743	MvSv-1253-A1-R1_MC12g07749	MvSv-1253-A2-R1_MC12g07744	0.0333	0.0042	orange
MvSlatifolia-1318-D-TG7-PbcR_C03g02542	MvSlatifolia-1318-T-TG8-PbcR_C05g04145	MvSv-1253-A1-R1_MC12g07746	MvSv-1253-A2-R1_MC12g07741	0.1833	0.0304	red
MvSlatifolia-1318-D-TG7-PbcR_C03g02539	MvSlatifolia-1318-T-TG8-PbcR_C11g07501	MvSv-1253-A1-R1_MC12g07742	MvSv-1253-A2-R1_MC12g07737	0	0	red
MvSlatifolia-1318-D-TG7-PbcR_C03g02538	MvSlatifolia-1318-T-TG8-PbcR_C11g07500	MvSv-1253-A1-R1_MC12g07741	MvSv-1253-A2-R1_MC12g07736	0.002	0.0014	red
MvSlatifolia-1318-D-TG7-PbcR_C03g02537	MvSlatifolia-1318-T-TG8-PbcR_C11g07499	MvSv-1253-A1-R1_MC12g07740	MvSv-1253-A2-R1_MC12g07735	0.0085	0.0025	red
MvSlatifolia-1318-D-TG7-PbcR_C03g02536	MvSlatifolia-1318-T-TG8-PbcR_C11g07498	MvSv-1253-A1-R1_MC12g07739	MvSv-1253-A2-R1_MC12g07734	0	0	red
MvSlatifolia-1318-D-TG7-PbcR_C03g02535	MvSlatifolia-1318-T-TG8-PbcR_C11g07497	MvSv-1253-A1-R1_MC12g07738	MvSv-1253-A2-R1_MC12g07733	0.012	0.004	red
MvSlatifolia-1318-D-TG7-PbcR_C03g02534	MvSlatifolia-1318-T-TG8-PbcR_C11g07496	MvSv-1253-A1-R1_MC12g07737	MvSv-1253-A2-R1_MC12g07732	0	0	red
MvSlatifolia-1318-D-TG7-PbcR_C03g02533	MvSlatifolia-1318-T-TG8-PbcR_C11g07495	MvSv-1253-A1-R1_MC12g07736	MvSv-1253-A2-R1_MC12g07731	0	0	red
MvSlatifolia-1318-D-TG7-PbcR_C03g02532	MvSlatifolia-1318-T-TG8-PbcR_C11g07494	MvSv-1253-A1-R1_MC12g07735	MvSv-1253-A2-R1_MC12g07730	0	0	red
MvSlatifolia-1318-D-TG7-PbcR_C03g02531	MvSlatifolia-1318-T-TG8-PbcR_C11g07493	MvSv-1253-A1-R1_MC12g07734	MvSv-1253-A2-R1_MC12g07729	0	0	red
MvSlatifolia-1318-D-TG7-PbcR_C03g02530	MvSlatifolia-1318-T-TG8-PbcR_C11g07492	MvSv-1253-A1-R1_MC12g07733	MvSv-1253-A2-R1_MC12g07728	0.0036	0.0018	red
MvSlatifolia-1318-D-TG7-PbcR_C03g02529	MvSlatifolia-1318-T-TG8-PbcR_C11g07491	MvSv-1253-A1-R1_MC12g07732	MvSv-1253-A2-R1_MC12g07727	0	0	red
MvSlatifolia-1318-D-TG7-PbcR_C03g02526	MvSlatifolia-1318-T-TG8-PbcR_C11g07488	MvSv-1253-A1-R1_MC12g07730	MvSv-1253-A2-R1_MC12g07725	0.0129	0.0058	red
MvSlatifolia-1318-D-TG7-PbcR_C03g02525	MvSlatifolia-1318-T-TG8-PbcR_C11g07487	MvSv-1253-A1-R1_MC12g07729	MvSv-1253-A2-R1_MC12g07724	0.009	0.0052	red
MvSlatifolia-1318-D-TG7-PbcR_C03g02518	MvSlatifolia-1318-T-TG8-PbcR_C11g07482	MvSv-1253-A1-R1_MC12g07725	MvSv-1253-A2-R1_MC12g07720	1.3	0	red
MvSlatifolia-1318-D-TG7-PbcR_C03g02513	MvSlatifolia-1318-T-TG8-PbcR_C11g07476	MvSv-1253-A1-R1_MC12g07724	MvSv-1253-A2-R1_MC12g07719	0.0218	0.022	red
MvSlatifolia-1318-D-TG7-PbcR_C03g02507	MvSlatifolia-1318-T-TG8-PbcR_C11g07703	MvSv-1253-A1-R1_MC12g07723	MvSv-1253-A2-R1_MC12g07718	0.0038	0.0027	red
MvSlatifolia-1318-D-TG7-PbcR_C03g02506	MvSlatifolia-1318-T-TG8-PbcR_C11g07704	MvSv-1253-A1-R1_MC12g07722	MvSv-1253-A2-R1_MC12g07717	0	0	red
MvSlatifolia-1318-D-TG7-PbcR_C03g02505	MvSlatifolia-1318-T-TG8-PbcR_C11g07705	MvSv-1253-A1-R1_MC12g07721	MvSv-1253-A2-R1_MC12g07716	0.0049	0.0028	red
MvSlatifolia-1318-D-TG7-PbcR_C03g02504	MvSlatifolia-1318-T-TG8-PbcR_C11g07706	MvSv-1253-A1-R1_MC12g07720	MvSv-1253-A2-R1_MC12g07715	0.0044	0.0022	red
MvSlatifolia-1318-D-TG7-PbcR_C03g02503	MvSlatifolia-1318-T-TG8-PbcR_C11g07707	MvSv-1253-A1-R1_MC12g07719	MvSv-1253-A2-R1_MC12g07714	0.0022	0.0022	red
MvSlatifolia-1318-D-TG7-PbcR_C03g02502	MvSlatifolia-1318-T-TG8-PbcR_C11g07708	MvSv-1253-A1-R1_MC12g07718	MvSv-1253-A2-R1_MC12g07713	0.0093	0.0042	red
MvSlatifolia-1318-D-TG7-PbcR_C03g02501	MvSlatifolia-1318-T-TG8-PbcR_C11g07709	MvSv-1253-A1-R1_MC12g07717	MvSv-1253-A2-R1_MC12g07712	0.0059	0.0042	red
MvSlatifolia-1318-D-TG7-PbcR_C03g02500	MvSlatifolia-1318-T-TG8-PbcR_C11g07710	MvSv-1253-A1-R1_MC12g07716	MvSv-1253-A2-R1_MC12g07711	0.0494	0.011	red
MvSlatifolia-1318-D-TG7-PbcR_C03g03211	MvSlatifolia-1318-T-TG8-PbcR_C11g07711	MvSv-1253-A1-R1_MC12g07715	MvSv-1253-A2-R1_MC12g07709	0.0014	0.0014	red
MvSlatifolia-1318-D-TG7-PbcR_C03g03213	MvSlatifolia-1318-T-TG8-PbcR_C11g07713	MvSv-1253-A1-R1_MC12g07712	MvSv-1253-A2-R1_MC12g07706	0.0013	0.0013	red
MvSlatifolia-1318-D-TG7-PbcR_C03g03214	MvSlatifolia-1318-T-TG8-PbcR_C11g07714	MvSv-1253-A1-R1_MC12g07711	MvSv-1253-A2-R1_MC12g07705	0	0	red
MvSlatifolia-1318-D-TG7-PbcR_C03g03242	MvSlatifolia-1318-T-TG8-PbcR_C11g07739	MvSv-1253-A1-R1_MC12g07710	MvSv-1253-A2-R1_MC12g07704	0.0283	0.0286	red
MvSlatifolia-1318-D-TG7-PbcR_C03g03217	MvSlatifolia-1318-T-TG8-PbcR_C11g07716	MvSv-1253-A1-R1_MC12g07709	MvSv-1253-A2-R1_MC12g07703	0	0	red
MvSlatifolia-1318-D-TG7-PbcR_C03g03247	MvSlatifolia-1318-T-TG8-PbcR_C11g07744	MvSv-1253-A1-R1_MC12g07705	MvSv-1253-A2-R1_MC12g07698	0.0054	0.0022	red
MvSlatifolia-1318-D-TG7-PbcR_C03g03248	MvSlatifolia-1318-T-TG8-PbcR_C11g07745	MvSv-1253-A1-R1_MC12g07704	MvSv-1253-A2-R1_MC12g07697	0	0	gray
MvSlatifolia-1318-D-TG7-PbcR_C03g03249	MvSlatifolia-1318-T-TG8-PbcR_C11g07746	MvSv-1253-A1-R1_MC12g07703	MvSv-1253-A2-R1_MC12g07696	0	0	gray
MvSlatifolia-1318-D-TG7-PbcR_C03g03250	MvSlatifolia-1318-T-TG8-PbcR_C11g07747	MvSv-1253-A1-R1_MC12g07702	MvSv-1253-A2-R1_MC12g07695	0	0	gray
MvSlatifolia-1318-D-TG7-PbcR_C03g03251	MvSlatifolia-1318-T-TG8-PbcR_C11g07748	MvSv-1253-A1-R1_MC12g07701	MvSv-1253-A2-R1_MC12g07694	0	0	gray
MvSlatifolia-1318-D-TG7-PbcR_C03g03252	MvSlatifolia-1318-T-TG8-PbcR_C11g07749	MvSv-1253-A1-R1_MC12g07700	MvSv-1253-A2-R1_MC12g07693	0	0	gray
MvSlatifolia-1318-D-TG7-PbcR_C03g03253	MvSlatifolia-1318-T-TG8-PbcR_C11g07750	MvSv-1253-A1-R1_MC12g07699	MvSv-1253-A2-R1_MC12g07692	0	0	gray
MvSlatifolia-1318-D-TG7-PbcR_C03g03254	MvSlatifolia-1318-T-TG8-PbcR_C11g07751	MvSv-1253-A1-R1_MC12g07698	MvSv-1253-A2-R1_MC12g07691	0	0	gray
MvSlatifolia-1318-D-TG7-PbcR_C03g03255	MvSlatifolia-1318-T-TG8-PbcR_C11g07752	MvSv-1253-A1-R1_MC12g07697	MvSv-1253-A2-R1_MC12g07690	0	0	gray
MvSlatifolia-1318-D-TG7-PbcR_C03g03256	MvSlatifolia-1318-T-TG8-PbcR_C11g07753	MvSv-1253-A1-R1_MC12g07696	MvSv-1253-A2-R1_MC12g07689	0	0	gray
MvSlatifolia-1318-D-TG7-PbcR_C03g03257	MvSlatifolia-1318-T-TG8-PbcR_C11g07754	MvSv-1253-A1-R1_MC12g07695	MvSv-1253-A2-R1_MC12g07688	0	0	gray
MvSlatifolia-1318-D-TG7-PbcR_C03g03258	MvSlatifolia-1318-T-TG8-PbcR_C11g07755	MvSv-1253-A1-R1_MC12g07694	MvSv-1253-A2-R1_MC12g07687	0	0	gray
MvSlatifolia-1318-D-TG7-PbcR_C03g03259	MvSlatifolia-1318-T-TG8-PbcR_C11g07756	MvSv-1253-A1-R1_MC12g07693	MvSv-1253-A2-R1_MC12g07686	0	0	gray
MvSlatifolia-1318-D-TG7-PbcR_C03g03260	MvSlatifolia-1318-T-TG8-PbcR_C11g07757	MvSv-1253-A1-R1_MC12g07692	MvSv-1253-A2-R1_MC12g07685	0	0	gray
MvSlatifolia-1318-D-TG7-PbcR_C03g03261	MvSlatifolia-1318-T-TG8-PbcR_C11g07758	MvSv-1253-A1-R1_MC12g07691	MvSv-1253-A2-R1_MC12g07684	0	0	gray
MvSlatifolia-1318-D-TG7-PbcR_C03g03262	MvSlatifolia-1318-T-TG8-PbcR_C11g07759	MvSv-1253-A1-R1_MC12g07683	MvSv-1253-A2-R1_MC12g07676	0	0	gray
MvSlatifolia-1318-D-TG7-PbcR_C03g03263	MvSlatifolia-1318-T-TG8-PbcR_C11g07760	MvSv-1253-A1-R1_MC12g07682	MvSv-1253-A2-R1_MC12g07675	0	0	gray
MvSlatifolia-1318-D-TG7-PbcR_C03g03264	MvSlatifolia-1318-T-TG8-PbcR_C11g07761	MvSv-1253-A1-R1_MC12g07681	MvSv-1253-A2-R1_MC12g07674	0	0	gray
MvSlatifolia-1318-D-TG7-PbcR_C03g03265	MvSlatifolia-1318-T-TG8-PbcR_C11g07762	MvSv-1253-A1-R1_MC12g07680	MvSv-1253-A2-R1_MC12g07673	0	0	gray
MvSlatifolia-1318-D-TG7-PbcR_C03g03266	MvSlatifolia-1318-T-TG8-PbcR_C11g07763	MvSv-1253-A1-R1_MC12g07679	MvSv-1253-A2-R1_MC12g07672	0	0	gray
MvSlatifolia-1318-D-TG7-PbcR_C03g03268	MvSlatifolia-1318-T-TG8-PbcR_C11g07765	MvSv-1253-A1-R1_MC12g07678	MvSv-1253-A2-R1_MC12g07671	0	0	gray
MvSlatifolia-1318-D-TG7-PbcR_C03g03269	MvSlatifolia-1318-T-TG8-PbcR_C11g07766	MvSv-1253-A1-R1_MC12g07677	MvSv-1253-A2-R1_MC12g07670	0	0	gray
MvSlatifolia-1318-D-TG7-PbcR_C03g03270	MvSlatifolia-1318-T-TG8-PbcR_C11g07767	MvSv-1253-A1-R1_MC12g07676	MvSv-1253-A2-R1_MC12g07669	0	0	gray
MvSlatifolia-1318-D-TG7-PbcR_C03g03271	MvSlatifolia-1318-T-TG8-PbcR_C11g07768	MvSv-1253-A1-R1_MC12g07675	MvSv-1253-A2-R1_MC12g07668	0	0	gray
MvSlatifolia-1318-D-TG7-PbcR_C03g03272	MvSlatifolia-1318-T-TG8-PbcR_C11g07769	MvSv-1253-A1-R1_MC12g07674	MvSv-1253-A2-R1_MC12g07667	0	0	gray
MvSlatifolia-1318-D-TG7-PbcR_C03g03273	MvSlatifolia-1318-T-TG8-PbcR_C11g07770	MvSv-1253-A1-R1_MC12g07673	MvSv-1253-A2-R1_MC12g07666	0	0	gray
MvSlatifolia-1318-D-TG7-PbcR_C03g03274	MvSlatifolia-1318-T-TG8-PbcR_C11g07771	MvSv-1253-A1-R1_MC12g07672	MvSv-1253-A2-R1_MC12g07665	0	0	gray
MvSlatifolia-1318-D-TG7-PbcR_C03g03275	MvSlatifolia-1318-T-TG8-PbcR_C11g07772	MvSv-1253-A1-R1_MC12g07671	MvSv-1253-A2-R1_MC12g07664	0	0	gray
MvSlatifolia-1318-D-TG7-PbcR_C03g03276	MvSlatifolia-1318-T-TG8-PbcR_C11g07773	MvSv-1253-A1-R1_MC12g07670	MvSv-1253-A2-R1_MC12g07663	0	0	gray
MvSlatifolia-1318-D-TG7-PbcR_C03g03277	MvSlatifolia-1318-T-TG8-PbcR_C11g07774	MvSv-1253-A1-R1_MC12g07669	MvSv-1253-A2-R1_MC12g07662	0	0	gray
MvSlatifolia-1318-D-TG7-PbcR_C03g03278	MvSlatifolia-1318-T-TG8-PbcR_C11g07775	MvSv-1253-A1-R1_MC12g07668	MvSv-1253-A2-R1_MC12g07661	0	0	gray
MvSlatifolia-1318-D-TG7-PbcR_C03g03279	MvSlatifolia-1318-T-TG8-PbcR_C11g07776	MvSv-1253-A1-R1_MC12g07667	MvSv-1253-A2-R1_MC12g07660	0	0	gray
MvSlatifolia-1318-D-TG7-PbcR_C03g03281	MvSlatifolia-1318-T-TG8-PbcR_C11g07778	MvSv-1253-A1-R1_MC12g07665	MvSv-1253-A2-R1_MC12g07658	0	0	gray
MvSlatifolia-1318-D-TG7-PbcR_C03g03285	MvSlatifolia-1318-T-TG8-PbcR_C11g07782	MvSv-1253-A1-R1_MC12g07664	MvSv-1253-A2-R1_MC12g07657	0	0	gray
MvSlatifolia-1318-D-TG7-PbcR_C03g03286	MvSlatifolia-1318-T-TG8-PbcR_C11g07783	MvSv-1253-A1-R1_MC12g07663	MvSv-1253-A2-R1_MC12g07656	0	0	gray
MvSlatifolia-1318-D-TG7-PbcR_C03g03288	MvSlatifolia-1318-T-TG8-PbcR_C11g07785	MvSv-1253-A1-R1_MC12g07660	MvSv-1253-A2-R1_MC12g07653	0	0	gray
MvSlatifolia-1318-D-TG7-PbcR_C03g03289	MvSlatifolia-1318-T-TG8-PbcR_C11g07786	MvSv-1253-A1-R1_MC12g07659	MvSv-1253-A2-R1_MC12g07652	0	0	gray
MvSlatifolia-1318-D-TG7-PbcR_C03g03292	MvSlatifolia-1318-T-TG8-PbcR_C11g07789	MvSv-1253-A1-R1_MC12g07656	MvSv-1253-A2-R1_MC12g07649	0	0	gray
MvSlatifolia-1318-D-TG7-PbcR_C03g03293	MvSlatifolia-1318-T-TG8-PbcR_C11g07790	MvSv-1253-A1-R1_MC12g07655	MvSv-1253-A2-R1_MC12g07648	0	0	gray
MvSlatifolia-1318-D-TG7-PbcR_C03g03294	MvSlatifolia-1318-T-TG8-PbcR_C11g07791	MvSv-1253-A1-R1_MC12g07654	MvSv-1253-A2-R1_MC12g07647	0	0	gray
MvSlatifolia-1318-D-TG7-PbcR_C03g03296	MvSlatifolia-1318-T-TG8-PbcR_C11g07793	MvSv-1253-A1-R1_MC12g07652	MvSv-1253-A2-R1_MC12g07645	0	0	gray
MvSlatifolia-1318-D-TG7-PbcR_C03g03297	MvSlatifolia-1318-T-TG8-PbcR_C11g07794	MvSv-1253-A1-R1_MC12g07651	MvSv-1253-A2-R1_MC12g07644	0	0	gray
MvSlatifolia-1318-D-TG7-PbcR_C03g03320	MvSlatifolia-1318-T-TG8-PbcR_C11g07817	MvSv-1253-A1-R1_MC12g07644	MvSv-1253-A2-R1_MC12g07637	0	0	gray
MvSlatifolia-1318-D-TG7-PbcR_C03g03321	MvSlatifolia-1318-T-TG8-PbcR_C11g07818	MvSv-1253-A1-R1_MC12g07643	MvSv-1253-A2-R1_MC12g07636	0	0	gray
MvSlatifolia-1318-D-TG7-PbcR_C03g03322	MvSlatifolia-1318-T-TG8-PbcR_C11g07819	MvSv-1253-A1-R1_MC12g07642	MvSv-1253-A2-R1_MC12g07635	0	0	gray
MvSlatifolia-1318-D-TG7-PbcR_C03g03323	MvSlatifolia-1318-T-TG8-PbcR_C11g07820	MvSv-1253-A1-R1_MC12g07641	MvSv-1253-A2-R1_MC12g07634	0	0	gray
MvSlatifolia-1318-D-TG7-PbcR_C03g03324	MvSlatifolia-1318-T-TG8-PbcR_C11g07821	MvSv-1253-A1-R1_MC12g07640	MvSv-1253-A2-R1_MC12g07633	0	0	gray
MvSlatifolia-1318-D-TG7-PbcR_C03g03325	MvSlatifolia-1318-T-TG8-PbcR_C11g07822	MvSv-1253-A1-R1_MC12g07639	MvSv-1253-A2-R1_MC12g07632	0	0	gray
