# Supplementary material for: Dynamics of transposable element accumulation in the non-recombining regions of mating-type chromosomes in anther-smut fungi
Source: Nat Commun. 2023 Sep 14;14:5692. doi: 10.1038/s41467-023-41413-4 (PMC10502011; doi:10.1038/s41467-023-41413-4)
Supplement: Supplementary file 11 — Source Data [file 41467_2023_41413_MOESM11_ESM.zip › SupFig_15.xlsx]

## Sheet: SupFig_15
TE_superfamily	shortid	category	percentage
Copia	MviSic	NRRneighbor	33.3333
Copia	MviSic	NRRmixed	66.6667
Copia	MviSic	NRRcopies	45.7627
Copia	MspSpr	NRRneighbor	50
Copia	MspSpr	NRRmixed	50
Copia	MspSpr	NRRcopies	62.9921
Copia	MviLyf	NRRneighbor	21.0084
Copia	MviLyf	NRRmixed	78.9916
Copia	MviLyf	NRRcopies	51.7391
Copia	MviSpa	NRRneighbor	74.5614
Copia	MviSpa	NRRmixed	25.4386
Copia	MviSpa	NRRcopies	87.0229
Copia	MsaSac	NRRneighbor	15.7895
Copia	MsaSac	NRRmixed	84.2105
Copia	MsaSac	NRRcopies	21.9653
Copia	MspSsc	NRRneighbor	31.3869
Copia	MspSsc	NRRmixed	68.6131
Copia	MspSsc	NRRcopies	63.7209
Copia	MvSl	NRRneighbor	46.7949
Copia	MvSl	NRRmixed	53.2051
Copia	MvSl	NRRcopies	75.3623
Copia	MspSra	NRRneighbor	47.0085
Copia	MspSra	NRRmixed	52.9915
Copia	MspSra	NRRcopies	49.1597
Copia	MviSco	NRRneighbor	29.5918
Copia	MviSco	NRRmixed	70.4082
Copia	MviSco	NRRcopies	47.8049
Copia	MsdSdi	NRRneighbor	30
Copia	MsdSdi	NRRmixed	70
Copia	MsdSdi	NRRcopies	66.6667
Ty3	MviSpa	NRRneighbor	80.4469
Ty3	MviSpa	NRRmixed	19.5531
Ty3	MviSpa	NRRcopies	98.895
Ty3	MsdSdi	NRRneighbor	53.211
Ty3	MsdSdi	NRRmixed	46.789
Ty3	MsdSdi	NRRcopies	90.8333
