# Supplementary material for: Dynamics of transposable element accumulation in the non-recombining regions of mating-type chromosomes in anther-smut fungi
Source: Nat Commun. 2023 Sep 14;14:5692. doi: 10.1038/s41467-023-41413-4 (PMC10502011; doi:10.1038/s41467-023-41413-4)
Supplement: Supplementary file 11 — Source Data [file 41467_2023_41413_MOESM11_ESM.zip › SupFig_19.xlsx]

## Sheet: SupFig_19
stratum	stratum_perc	stratum_age	stratum_age_min	stratum_age_max	ancestral_stratum_size	dS_mean
MlaSvu_blueToCENStratum	15.2804	0.014	0.003	0.026	195380.5	0.000207407
MlaSvu_purpleToCENStratum	15.2531	0.121	0.09	0.153	471413.5	0.00294648
MldSil-MsdSdi_blackStratum	45.9	1.134	0.913	1.339	750708.5	0.0290202
MsaSac_blackStratum	29.9749	0.226	0.099	0.38	554948.5	0.00534904
MsaSof_blueToCENStratum	7.17223	0.007	0.0001	0.016	195380.5	0.002508
MsaSof_purpleToCENStratum	14.9489	0.183	0.14	0.227	471413.5	0.00287123
MspMla_blackStratum	15.5605	0.304	0.151	0.518	604147.5	0.0144069
MspSra_blackStratum	62.7576	0.846	0.59	1.05	588776	0.0289973
MspSsc_blackStratum	45.2567	0.567	0.467	0.667	442215.25	0.0187841
MspSsc-MviSco_darkgrayStratum	38.9268	0.882	0.674	1.126	146560.75	0.0263498
MspSsc-MviSco-MspSra_lightgrayStratum	61.1984	1.536	1.233	1.806	195380.5	0.0316756
MviLyf_blackStratum	47.3936	1.205	0.931	1.505	750708.5	0.0277358
MviSco_blackStratum	39.4574	0.567	0.467	0.667	442215.25	0.0168288
MviSic_lightblueStratum	36.1743	0.255	0.183	0.331	205295.5	0.00738636
MviSic-MspSpr_blackStratum	42.6179	2.513	1.895	3.304	604147.5	0.055904
MviSpa_blackStratum	52.3614	2.683	2.133	2.912	442215.25	0.117313
MviSpa_brownStratum	49.5507	3.823	2.896	4.695	341941.25	0.281126
MviSpa_lightbrownStratum	48.7186	2.721	2.18	3.262	510522.5	0.0991947
MviSpa_pinkStratum	10.28	0.183	0.133	0.232	95040.5	0.00820833
MviSpa_whiteStratum	11.4432	0.149	0.118	0.179	735999.5	0.00624791
MviSta_blackStratum	30.2587	0.806	0.621	1.029	604147.5	0.0162318
MinSal_autosomes	4.814	3E-08	0	0	20441992.5	0.000908466
