# Supplementary material for: Dynamics of transposable element accumulation in the non-recombining regions of mating-type chromosomes in anther-smut fungi
Source: Nat Commun. 2023 Sep 14;14:5692. doi: 10.1038/s41467-023-41413-4 (PMC10502011; doi:10.1038/s41467-023-41413-4)
Supplement: Supplementary file 11 — Source Data [file 41467_2023_41413_MOESM11_ESM.zip › SupFig_2.xlsx]

## Sheet: SupFig_2
shortid	Gperc	NRRsize
MinSal	5.76479	0
MinSal	7.03252	0
MlaSvu	11.2396	648411
MlaSvu	11.5972	711537
MldSil	23.4481	2745371
MldSil	24.4686	3546775
MsaSac	20.3699	940831
MsaSac	20.6608	909114
MsaSof	17.9835	751950
MsaSof	19.572	631057
MscKan	9.57719	659824
MscKan	9.64101	601724
MsdSdi	30.7132	3524180
MsdSdi	31.5868	3860440
MspMla	7.38583	654565
MspMla	7.95804	650273
MspSpr	16.8302	1939598
MspSpr	20.1946	2675945
MspSra	35.0776	2684675
MspSra	36.4186	2954885
MspSsc	26.726	2075528
MspSsc	28.0606	2080530
MviLyf	33.4289	3769378
MviLyf	33.5775	3677659
MviSco	27.4428	1780261
MviSco	28.2044	2135365
MviSic	18.9041	1800228
MviSic	19.4322	1887752
MviSpa	41.1236	9714302
MviSpa	43.8931	9208027
MviSta	10.2196	852273
MviSta	11.0612	997685
