# Supplementary material for: Dynamics of transposable element accumulation in the non-recombining regions of mating-type chromosomes in anther-smut fungi
Source: Nat Commun. 2023 Sep 14;14:5692. doi: 10.1038/s41467-023-41413-4 (PMC10502011; doi:10.1038/s41467-023-41413-4)
Supplement: Supplementary file 11 — Source Data [file 41467_2023_41413_MOESM11_ESM.zip › SupFig_20.xlsx]

## Sheet: SupFig_20
stratum	mean_RIPratioCorr	stratum_age	stratum_age_min	stratum_age_max
MinSal_autosomes	-0.0330459	3E-08	0	0
MlaSvu_blueToCENStratum	-0.0290697	0.007	0.003	0.026
MlaSvu_purpleToCENStratum	-0.107992	0.121	0.09	0.153
MldSil-MsdSdi_blackStratum	0.0466827	1.134	0.913	1.339
MsaSac_blackStratum	0.0354215	0.226	0.099	0.38
MsaSof_blueToCENStratum	0.448606	0.014	0.0001	0.016
MsaSof_purpleToCENStratum	0.0883676	0.183	0.14	0.227
MspMla_blackStratum	-0.100341	0.304	0.151	0.518
MspSra_blackStratum	-0.060763	0.846	0.59	1.05
MspSsc_blackStratum	-0.0823101	0.567	0.467	0.667
MspSsc-MviSco_darkgrayStratum	-0.0337066	0.882	0.674	1.126
MspSsc-MviSco-MspSra_lightgrayStratum	-0.0435404	1.536	1.233	1.806
MviLyf_blackStratum	0.0555198	1.205	0.931	1.505
MviSco_blackStratum	0.0139466	0.567	0.467	0.667
MviSic_lightblueStratum	-0.325698	0.255	0.183	0.331
MviSic-MspSpr_blackStratum	0.0571464	2.513	1.895	3.304
MviSpa_blackStratum	-0.000688908	2.683	2.133	2.912
MviSpa_brownStratum	0.0131403	3.823	2.896	4.695
MviSpa_lightbrownStratum	0.0115723	2.721	2.18	3.262
MviSpa_pinkStratum	-0.191299	0.183	0.133	0.232
MviSpa_whiteStratum	0.184626	0.149	0.118	0.179
MviSta_blackStratum	0.0775579	0.806	0.621	1.029
