# Supplementary material for: Dynamics of transposable element accumulation in the non-recombining regions of mating-type chromosomes in anther-smut fungi
Source: Nat Commun. 2023 Sep 14;14:5692. doi: 10.1038/s41467-023-41413-4 (PMC10502011; doi:10.1038/s41467-023-41413-4)
Supplement: Supplementary file 11 — Source Data [file 41467_2023_41413_MOESM11_ESM.zip › SupFig_21A.xlsx]

## Sheet: SupFig_21A
stratum	fraction_intact_copies	stratum_age	stratum_age_min	stratum_age_max
MspSra_blackStratum	11.5768	0.846	0.59	1.05
MlaSvu_blueToCENStratum	0	0.007	0.003	0.026
MviSpa_whiteStratum	36.3636	0.149	0.118	0.179
MviSic-MspSpr_blackStratum	7.63274	2.513	1.895	3.304
MviSpa_lightbrownStratum	8.21429	2.721	2.18	3.262
MviLyf_blackStratum	11.0825	1.205	0.931	1.505
MspMla_blackStratum	3.22581	0.304	0.151	0.518
MsaSof_purpleToCENStratum	0	0.183	0.14	0.227
MspSsc_blackStratum	13.5849	0.567	0.467	0.667
MviSpa_blackStratum	8.75146	2.683	2.133	2.912
MsaSac_blackStratum	5.98291	0.226	0.099	0.38
MsaSof_blueToCENStratum	50	0.014	0.0001	0.016
MspSsc-MviSco_darkgrayStratum	10.3571	0.882	0.674	1.126
MviSic_lightblueStratum	0	0.255	0.183	0.331
MviSta_blackStratum	12.1951	0.806	0.621	1.029
MviSco_blackStratum	12.7273	0.567	0.467	0.667
MinSal_autosomes	22.4026	3E-08	0	0
MviSpa_brownStratum	12.2449	3.823	2.896	4.695
MlaSvu_purpleToCENStratum	10	0.121	0.09	0.153
MldSil-MsdSdi_blackStratum	7.82748	1.134	0.913	1.339
