# Supplementary material for: Dynamics of transposable element accumulation in the non-recombining regions of mating-type chromosomes in anther-smut fungi
Source: Nat Commun. 2023 Sep 14;14:5692. doi: 10.1038/s41467-023-41413-4 (PMC10502011; doi:10.1038/s41467-023-41413-4)
Supplement: Supplementary file 11 — Source Data [file 41467_2023_41413_MOESM11_ESM.zip › SupFig_21B.xlsx]

## Sheet: SupFig_21B
stratum	fraction_intact_copies	stratum_age	stratum_age_min	stratum_age_max
MlaSvu_blueToCENStratum	0	0.007	0.003	0.026
MviSpa_whiteStratum	0	0.149	0.118	0.179
MviSic-MspSpr_blackStratum	1.63636	2.513	1.895	3.304
MviSpa_lightbrownStratum	1.34228	2.721	2.18	3.262
MviLyf_blackStratum	5.77617	1.205	0.931	1.505
MspMla_blackStratum	3.63636	0.304	0.151	0.518
MsaSof_purpleToCENStratum	2.38095	0.183	0.14	0.227
MspSsc_blackStratum	1.44928	0.567	0.467	0.667
MviSpa_blackStratum	2.08333	2.683	2.133	2.912
MsaSac_blackStratum	9.58904	0.226	0.099	0.38
MspSsc-MviSco_darkgrayStratum	4.3956	0.882	0.674	1.126
MviSta_blackStratum	0.552486	0.806	0.621	1.029
MviSco_blackStratum	1.81818	0.567	0.467	0.667
MviSpa_pinkStratum	0	0.183	0.133	0.232
MinSal_autosomes	28.5714	3E-08	0	0
MviSpa_brownStratum	0	3.823	2.896	4.695
MlaSvu_purpleToCENStratum	1.31579	0.121	0.09	0.153
MldSil-MsdSdi_blackStratum	3.01442	1.134	0.913	1.339
