# Supplementary material for: Dynamics of transposable element accumulation in the non-recombining regions of mating-type chromosomes in anther-smut fungi
Source: Nat Commun. 2023 Sep 14;14:5692. doi: 10.1038/s41467-023-41413-4 (PMC10502011; doi:10.1038/s41467-023-41413-4)
Supplement: Supplementary file 11 — Source Data [file 41467_2023_41413_MOESM11_ESM.zip › SupFig_3A.xlsx]

## Sheet: SupFig_3A
featFile	shortid	mat	comp
MvCa-1250-A1-R1-20151026_feat.fa	MviSic	A1	blackStratum
MvCa-1250-A1-R1-20151026_feat.fa	MviSic	A1	blackStratum
MvCa-1250-A1-R1-20151026_feat.fa	MviSic	A1	blackStratum
MvCa-1250-A1-R1-20151026_feat.fa	MviSic	A1	blackStratum
MvCa-1250-A1-R1-20151026_feat.fa	MviSic	A1	blackStratum
MvCa-1250-A1-R1-20151026_feat.fa	MviSic	A1	blackStratum
MvCa-1250-A1-R1-20151026_feat.fa	MviSic	A1	blackStratum
MvCa-1250-A1-R1-20151026_feat.fa	MviSic	A1	blackStratum
MvCa-1250-A1-R1-20151026_feat.fa	MviSic	A1	blackStratum
MvCa-1250-A1-R1-20151026_feat.fa	MviSic	A1	blackStratum
MvCa-1250-A1-R1-20151026_feat.fa	MviSic	A1	blackStratum
MvCa-1250-A1-R1-20151026_feat.fa	MviSic	A1	blackStratum
MvCa-1250-A1-R1-20151026_feat.fa	MviSic	A1	blackStratum
MvCa-1250-A1-R1-20151026_feat.fa	MviSic	A1	blackStratum
MvCa-1250-A1-R1-20151026_feat.fa	MviSic	A1	blackStratum
MvCa-1250-A1-R1-20151026_feat.fa	MviSic	A1	blackStratum
MvCa-1250-A1-R1-20151026_feat.fa	MviSic	A1	blackStratum
MvCa-1250-A1-R1-20151026_feat.fa	MviSic	A1	blackStratum
MvCa-1250-A1-R1-20151026_feat.fa	MviSic	A1	blackStratum
MvCa-1250-A1-R1-20151026_feat.fa	MviSic	A1	blackStratum
MvCa-1250-A1-R1-20151026_feat.fa	MviSic	A1	blackStratum
MvCa-1250-A1-R1-20151026_feat.fa	MviSic	A1	blackStratum
MvCa-1250-A1-R1-20151026_feat.fa	MviSic	A1	blackStratum
MvCa-1250-A1-R1-20151026_feat.fa	MviSic	A1	blackStratum
MvCa-1250-A1-R1-20151026_feat.fa	MviSic	A1	blackStratum
MvCa-1250-A1-R1-20151026_feat.fa	MviSic	A1	blackStratum
MvCa-1250-A1-R1-20151026_feat.fa	MviSic	A1	blackStratum
MvCa-1250-A1-R1-20151026_feat.fa	MviSic	A1	blackStratum
MvCa-1250-A1-R1-20151026_feat.fa	MviSic	A1	blackStratum
MvCa-1250-A1-R1-20151026_feat.fa	MviSic	A1	blackStratum
MvCa-1250-A1-R1-20151026_feat.fa	MviSic	A1	blackStratum
MvCa-1250-A1-R1-20151026_feat.fa	MviSic	A1	blackStratum
MvCa-1250-A1-R1-20151026_feat.fa	MviSic	A1	blackStratum
MvCa-1250-A1-R1-20151026_feat.fa	MviSic	A1	blackStratum
MvCa-1250-A1-R1-20151026_feat.fa	MviSic	A1	blackStratum
MvCa-1250-A1-R1-20151026_feat.fa	MviSic	A1	blackStratum
MvCa-1250-A1-R1-20151026_feat.fa	MviSic	A1	blackStratum
MvCa-1250-A1-R1-20151026_feat.fa	MviSic	A1	blackStratum
MvCa-1250-A1-R1-20151026_feat.fa	MviSic	A1	blackStratum
MvCa-1250-A1-R1-20151026_feat.fa	MviSic	A1	blackStratum
MvCa-1250-A1-R1-20151026_feat.fa	MviSic	A1	blackStratum
MvCa-1250-A1-R1-20151026_feat.fa	MviSic	A1	blackStratum
MvCa-1250-A1-R1-20151026_feat.fa	MviSic	A1	blackStratum
MvCa-1250-A1-R1-20151026_feat.fa	MviSic	A1	blackStratum
MvCa-1250-A1-R1-20151026_feat.fa	MviSic	A1	blackStratum
MvCa-1250-A1-R1-20151026_feat.fa	MviSic	A1	blackStratum
MvCa-1250-A1-R1-20151026_feat.fa	MviSic	A1	blackStratum
MvCa-1250-A1-R1-20151026_feat.fa	MviSic	A1	blackStratum
MvCa-1250-A1-R1-20151026_feat.fa	MviSic	A1	blackStratum
MvCa-1250-A1-R1-20151026_feat.fa	MviSic	A1	blackStratum
MvCa-1250-A1-R1-20151026_feat.fa	MviSic	A1	blackStratum
MvCa-1250-A1-R1-20151026_feat.fa	MviSic	A1	blackStratum
MvCa-1250-A1-R1-20151026_feat.fa	MviSic	A1	blackStratum
MvCa-1250-A1-R1-20151026_feat.fa	MviSic	A1	blackStratum
MvCa-1250-A1-R1-20151026_feat.fa	MviSic	A1	blackStratum
MvCa-1250-A1-R1-20151026_feat.fa	MviSic	A1	blackStratum
MvCa-1250-A1-R1-20151026_feat.fa	MviSic	A1	blackStratum
MvCa-1250-A1-R1-20151026_feat.fa	MviSic	A1	blackStratum
MvCa-1250-A1-R1-20151026_feat.fa	MviSic	A1	blackStratum
MvCa-1250-A1-R1-20151026_feat.fa	MviSic	A1	blackStratum
MvCa-1250-A1-R1-20151026_feat.fa	MviSic	A1	blackStratum
MvCa-1250-A1-R1-20151026_feat.fa	MviSic	A1	blackStratum
MvCa-1250-A1-R1-20151026_feat.fa	MviSic	A1	blackStratum
MvCa-1250-A1-R1-20151026_feat.fa	MviSic	A1	blackStratum
MvCa-1250-A1-R1-20151026_feat.fa	MviSic	A1	blackStratum
MvCa-1250-A1-R1-20151026_feat.fa	MviSic	A1	blackStratum
MvCa-1250-A1-R1-20151026_feat.fa	MviSic	A1	blackStratum
MvCa-1250-A1-R1-20151026_feat.fa	MviSic	A1	blackStratum
MvCa-1250-A1-R1-20151026_feat.fa	MviSic	A1	blackStratum
MvCa-1250-A1-R1-20151026_feat.fa	MviSic	A1	blackStratum
MvCa-1250-A1-R1-20151026_feat.fa	MviSic	A1	blackStratum
MvCa-1250-A1-R1-20151026_feat.fa	MviSic	A1	blackStratum
MvCa-1250-A1-R1-20151026_feat.fa	MviSic	A1	blackStratum
MvCa-1250-A1-R1-20151026_feat.fa	MviSic	A1	blackStratum
MvCa-1250-A1-R1-20151026_feat.fa	MviSic	A1	blackStratum
MvCa-1250-A1-R1-20151026_feat.fa	MviSic	A1	blackStratum
MvCa-1250-A1-R1-20151026_feat.fa	MviSic	A1	blackStratum
MvCa-1250-A1-R1-20151026_feat.fa	MviSic	A1	blackStratum
MvCa-1250-A1-R1-20151026_feat.fa	MviSic	A1	blackStratum
MvCa-1250-A1-R1-20151026_feat.fa	MviSic	A1	blackStratum
MvCa-1250-A1-R1-20151026_feat.fa	MviSic	A1	blackStratum
MvCa-1250-A1-R1-20151026_feat.fa	MviSic	A1	blackStratum
MvCa-1250-A1-R1-20151026_feat.fa	MviSic	A1	blackStratum
MvCa-1250-A1-R1-20151026_feat.fa	MviSic	A1	blackStratum
MvCa-1250-A1-R1-20151026_feat.fa	MviSic	A1	centromeres
MvCa-1250-A1-R1-20151026_feat.fa	MviSic	A1	centromeres
MvCa-1250-A1-R1-20151026_feat.fa	MviSic	A1	centromeres
MvCa-1250-A1-R1-20151026_feat.fa	MviSic	A1	centromeres
MvCa-1250-A1-R1-20151026_feat.fa	MviSic	A1	centromeres
MvCa-1250-A1-R1-20151026_feat.fa	MviSic	A1	centromeres
MvCa-1250-A1-R1-20151026_feat.fa	MviSic	A1	centromeres
MvCa-1250-A1-R1-20151026_feat.fa	MviSic	A1	centromeres
MvCa-1250-A1-R1-20151026_feat.fa	MviSic	A1	centromeres
MvCa-1250-A1-R1-20151026_feat.fa	MviSic	A1	centromeres
MvCa-1250-A1-R1-20151026_feat.fa	MviSic	A1	centromeres
MvCa-1250-A1-R1-20151026_feat.fa	MviSic	A1	centromeres
MvCa-1250-A1-R1-20151026_feat.fa	MviSic	A1	centromeres
MvCa-1250-A1-R1-20151026_feat.fa	MviSic	A1	centromeres
MvCa-1250-A1-R1-20151026_feat.fa	MviSic	A1	centromeres
MvCa-1250-A1-R1-20151026_feat.fa	MviSic	A1	centromeres
MvCa-1250-A1-R1-20151026_feat.fa	MviSic	A1	centromeres
MvCa-1250-A1-R1-20151026_feat.fa	MviSic	A1	centromeres
MvCa-1250-A1-R1-20151026_feat.fa	MviSic	A1	centromeres
MvCa-1250-A1-R1-20151026_feat.fa	MviSic	A1	centromeres
MvCa-1250-A1-R1-20151026_feat.fa	MviSic	A1	centromeres
MvCa-1250-A1-R1-20151026_feat.fa	MviSic	A1	centromeres
MvCa-1250-A1-R1-20151026_feat.fa	MviSic	A1	centromeres
MvCa-1250-A1-R1-20151026_feat.fa	MviSic	A1	centromeres
MvCa-1250-A1-R1-20151026_feat.fa	MviSic	A1	blackStratum
MvCa-1250-A1-R1-20151026_feat.fa	MviSic	A1	blackStratum
MvCa-1250-A1-R1-20151026_feat.fa	MviSic	A1	blackStratum
MvCa-1250-A1-R1-20151026_feat.fa	MviSic	A1	blackStratum
MvCa-1250-A1-R1-20151026_feat.fa	MviSic	A1	blackStratum
MvCa-1250-A1-R1-20151026_feat.fa	MviSic	A1	blackStratum
MvCa-1250-A1-R1-20151026_feat.fa	MviSic	A1	blackStratum
MvCa-1250-A1-R1-20151026_feat.fa	MviSic	A1	blackStratum
MvCa-1250-A1-R1-20151026_feat.fa	MviSic	A1	blackStratum
MvCa-1250-A1-R1-20151026_feat.fa	MviSic	A1	blackStratum
MvCa-1250-A1-R1-20151026_feat.fa	MviSic	A1	blackStratum
MvCa-1250-A1-R1-20151026_feat.fa	MviSic	A1	blackStratum
MvCa-1250-A1-R1-20151026_feat.fa	MviSic	A1	blackStratum
MvCa-1250-A1-R1-20151026_feat.fa	MviSic	A1	blackStratum
MvCa-1250-A1-R1-20151026_feat.fa	MviSic	A1	blackStratum
MvCa-1250-A1-R1-20151026_feat.fa	MviSic	A1	blackStratum
MvCa-1250-A1-R1-20151026_feat.fa	MviSic	A1	blackStratum
MvCa-1250-A1-R1-20151026_feat.fa	MviSic	A1	blackStratum
MvCa-1250-A1-R1-20151026_feat.fa	MviSic	A1	blackStratum
MvCa-1250-A1-R1-20151026_feat.fa	MviSic	A1	blackStratum
MvCa-1250-A1-R1-20151026_feat.fa	MviSic	A1	blackStratum
MvCa-1250-A1-R1-20151026_feat.fa	MviSic	A1	blackStratum
MvCa-1250-A1-R1-20151026_feat.fa	MviSic	A1	blackStratum
MvCa-1250-A1-R1-20151026_feat.fa	MviSic	A1	blackStratum
MvCa-1250-A1-R1-20151026_feat.fa	MviSic	A1	blackStratum
MvCa-1250-A1-R1-20151026_feat.fa	MviSic	A1	blackStratum
MvCa-1250-A1-R1-20151026_feat.fa	MviSic	A1	blackStratum
MvCa-1250-A1-R1-20151026_feat.fa	MviSic	A1	blackStratum
MvCa-1250-A1-R1-20151026_feat.fa	MviSic	A1	blackStratum
MvCa-1250-A1-R1-20151026_feat.fa	MviSic	A1	blackStratum
MvCa-1250-A1-R1-20151026_feat.fa	MviSic	A1	blackStratum
MvCa-1250-A1-R1-20151026_feat.fa	MviSic	A1	blackStratum
MvCa-1250-A1-R1-20151026_feat.fa	MviSic	A1	blackStratum
MvCa-1250-A1-R1-20151026_feat.fa	MviSic	A1	blackStratum
MvCa-1250-A1-R1-20151026_feat.fa	MviSic	A1	blackStratum
MvCa-1250-A1-R1-20151026_feat.fa	MviSic	A1	blackStratum
MvCa-1250-A1-R1-20151026_feat.fa	MviSic	A1	blackStratum
MvCa-1250-A1-R1-20151026_feat.fa	MviSic	A1	blackStratum
MvCa-1250-A1-R1-20151026_feat.fa	MviSic	A1	blackStratum
MvCa-1250-A1-R1-20151026_feat.fa	MviSic	A1	blackStratum
MvCa-1250-A1-R1-20151026_feat.fa	MviSic	A1	blackStratum
MvCa-1250-A1-R1-20151026_feat.fa	MviSic	A1	blackStratum
MvCa-1250-A1-R1-20151026_feat.fa	MviSic	A1	blackStratum
MvCa-1250-A1-R1-20151026_feat.fa	MviSic	A1	blackStratum
MvCa-1250-A1-R1-20151026_feat.fa	MviSic	A1	blackStratum
MvCa-1250-A1-R1-20151026_feat.fa	MviSic	A1	blackStratum
MvCa-1250-A1-R1-20151026_feat.fa	MviSic	A1	blackStratum
MvCa-1250-A1-R1-20151026_feat.fa	MviSic	A1	blackStratum
MvCa-1250-A1-R1-20151026_feat.fa	MviSic	A1	blackStratum
MvCa-1250-A1-R1-20151026_feat.fa	MviSic	A1	blackStratum
MvCa-1250-A1-R1-20151026_feat.fa	MviSic	A1	blackStratum
MvCa-1250-A1-R1-20151026_feat.fa	MviSic	A1	blackStratum
MvCa-1250-A1-R1-20151026_feat.fa	MviSic	A1	blackStratum
MvCa-1250-A1-R1-20151026_feat.fa	MviSic	A1	blackStratum
MvCa-1250-A1-R1-20151026_feat.fa	MviSic	A1	blackStratum
MvCa-1250-A1-R1-20151026_feat.fa	MviSic	A1	blackStratum
MvCa-1250-A1-R1-20151026_feat.fa	MviSic	A1	blackStratum
MvCa-1250-A1-R1-20151026_feat.fa	MviSic	A1	blackStratum
MvCa-1250-A1-R1-20151026_feat.fa	MviSic	A1	blackStratum
MvCa-1250-A1-R1-20151026_feat.fa	MviSic	A1	blackStratum
MvCa-1250-A1-R1-20151026_feat.fa	MviSic	A1	blackStratum
MvCa-1250-A1-R1-20151026_feat.fa	MviSic	A1	blackStratum
MvCa-1250-A1-R1-20151026_feat.fa	MviSic	A1	blackStratum
MvCa-1250-A1-R1-20151026_feat.fa	MviSic	A1	blackStratum
MvCa-1250-A1-R1-20151026_feat.fa	MviSic	A1	blackStratum
MvCa-1250-A1-R1-20151026_feat.fa	MviSic	A1	blackStratum
MvCa-1250-A1-R1-20151026_feat.fa	MviSic	A1	blackStratum
MvCa-1250-A1-R1-20151026_feat.fa	MviSic	A1	blackStratum
MvCa-1250-A1-R1-20151026_feat.fa	MviSic	A1	blackStratum
MvCa-1250-A1-R1-20151026_feat.fa	MviSic	A1	centromeres
MvCa-1250-A1-R1-20151026_feat.fa	MviSic	A1	centromeres
MvCa-1250-A1-R1-20151026_feat.fa	MviSic	A1	centromeres
MvCa-1250-A1-R1-20151026_feat.fa	MviSic	A1	centromeres
MvCa-1250-A1-R1-20151026_feat.fa	MviSic	A1	blackStratum
MvCa-1250-A1-R1-20151026_feat.fa	MviSic	A1	blackStratum
MvCa-1250-A1-R1-20151026_feat.fa	MviSic	A1	blackStratum
MvCa-1250-A1-R1-20151026_feat.fa	MviSic	A1	blackStratum
MvCa-1250-A1-R1-20151026_feat.fa	MviSic	A1	blackStratum
MvCa-1250-A1-R1-20151026_feat.fa	MviSic	A1	blackStratum
MvCa-1250-A1-R1-20151026_feat.fa	MviSic	A1	blackStratum
MvCa-1250-A1-R1-20151026_feat.fa	MviSic	A1	blackStratum
MvCa-1250-A1-R1-20151026_feat.fa	MviSic	A1	blackStratum
MvCa-1250-A1-R1-20151026_feat.fa	MviSic	A1	blackStratum
MvCa-1250-A1-R1-20151026_feat.fa	MviSic	A1	blackStratum
MvCa-1250-A1-R1-20151026_feat.fa	MviSic	A1	blackStratum
MvCa-1250-A1-R1-20151026_feat.fa	MviSic	A1	blackStratum
MvCa-1250-A1-R1-20151026_feat.fa	MviSic	A1	blackStratum
MvCa-1250-A1-R1-20151026_feat.fa	MviSic	A1	blackStratum
MvCa-1250-A1-R1-20151026_feat.fa	MviSic	A1	blackStratum
MvCa-1250-A1-R1-20151026_feat.fa	MviSic	A1	blackStratum
MvCa-1250-A1-R1-20151026_feat.fa	MviSic	A1	blackStratum
MvCa-1250-A1-R1-20151026_feat.fa	MviSic	A1	blackStratum
MvCa-1250-A1-R1-20151026_feat.fa	MviSic	A1	blackStratum
MvCa-1250-A1-R1-20151026_feat.fa	MviSic	A1	blackStratum
MvCa-1250-A1-R1-20151026_feat.fa	MviSic	A1	blackStratum
MvCa-1250-A1-R1-20151026_feat.fa	MviSic	A1	blackStratum
MvCa-1250-A1-R1-20151026_feat.fa	MviSic	A1	blackStratum
MvCa-1250-A1-R1-20151026_feat.fa	MviSic	A1	blackStratum
MvCa-1250-A1-R1-20151026_feat.fa	MviSic	A1	blackStratum
MvCa-1250-A1-R1-20151026_feat.fa	MviSic	A1	blackStratum
MvCa-1250-A1-R1-20151026_feat.fa	MviSic	A1	blackStratum
MvCa-1250-A1-R1-20151026_feat.fa	MviSic	A1	blackStratum
MvCa-1250-A1-R1-20151026_feat.fa	MviSic	A1	blackStratum
MvCa-1250-A1-R1-20151026_feat.fa	MviSic	A1	blackStratum
MvCa-1250-A1-R1-20151026_feat.fa	MviSic	A1	blackStratum
MvCa-1250-A1-R1-20151026_feat.fa	MviSic	A1	blackStratum
MvCa-1250-A1-R1-20151026_feat.fa	MviSic	A1	blackStratum
MvCa-1250-A1-R1-20151026_feat.fa	MviSic	A1	blackStratum
MvCa-1250-A1-R1-20151026_feat.fa	MviSic	A1	blackStratum
MvCa-1250-A1-R1-20151026_feat.fa	MviSic	A1	blackStratum
MvCa-1250-A1-R1-20151026_feat.fa	MviSic	A1	blackStratum
MvCa-1250-A1-R1-20151026_feat.fa	MviSic	A1	blackStratum
MvCa-1250-A1-R1-20151026_feat.fa	MviSic	A1	blackStratum
MvCa-1250-A1-R1-20151026_feat.fa	MviSic	A1	blackStratum
MvCa-1250-A1-R1-20151026_feat.fa	MviSic	A1	blackStratum
MvCa-1250-A1-R1-20151026_feat.fa	MviSic	A1	blackStratum
MvCa-1250-A1-R1-20151026_feat.fa	MviSic	A1	blackStratum
MvCa-1250-A1-R1-20151026_feat.fa	MviSic	A1	blackStratum
MvCa-1250-A1-R1-20151026_feat.fa	MviSic	A1	blackStratum
MvCa-1250-A1-R1-20151026_feat.fa	MviSic	A1	blackStratum
MvCa-1250-A1-R1-20151026_feat.fa	MviSic	A1	blackStratum
MvCa-1250-A1-R1-20151026_feat.fa	MviSic	A1	blackStratum
MvCa-1250-A1-R1-20151026_feat.fa	MviSic	A1	blackStratum
MvCa-1250-A1-R1-20151026_feat.fa	MviSic	A1	blackStratum
MvCa-1250-A1-R1-20151026_feat.fa	MviSic	A1	blackStratum
MvCa-1250-A1-R1-20151026_feat.fa	MviSic	A1	blackStratum
MvCa-1250-A1-R1-20151026_feat.fa	MviSic	A1	blackStratum
MvCa-1250-A1-R1-20151026_feat.fa	MviSic	A1	blackStratum
MvCa-1250-A1-R1-20151026_feat.fa	MviSic	A1	blackStratum
MvCa-1250-A1-R1-20151026_feat.fa	MviSic	A1	blackStratum
MvCa-1250-A1-R1-20151026_feat.fa	MviSic	A1	blackStratum
MvCa-1250-A1-R1-20151026_feat.fa	MviSic	A1	blackStratum
MvCa-1250-A1-R1-20151026_feat.fa	MviSic	A1	blackStratum
MvCa-1250-A1-R1-20151026_feat.fa	MviSic	A1	blackStratum
MvCa-1250-A1-R1-20151026_feat.fa	MviSic	A1	blackStratum
MvCa-1250-A1-R1-20151026_feat.fa	MviSic	A1	blackStratum
MvCa-1250-A1-R1-20151026_feat.fa	MviSic	A1	blackStratum
MvCa-1250-A1-R1-20151026_feat.fa	MviSic	A1	blackStratum
MvCa-1250-A1-R1-20151026_feat.fa	MviSic	A1	blackStratum
MvCa-1250-A1-R1-20151026_feat.fa	MviSic	A1	blackStratum
MvCa-1250-A1-R1-20151026_feat.fa	MviSic	A1	blackStratum
MvCa-1250-A1-R1-20151026_feat.fa	MviSic	A1	blackStratum
MvCa-1250-A1-R1-20151026_feat.fa	MviSic	A1	blackStratum
MvCa-1250-A1-R1-20151026_feat.fa	MviSic	A1	blackStratum
MvCa-1250-A1-R1-20151026_feat.fa	MviSic	A1	blackStratum
MvCa-1250-A1-R1-20151026_feat.fa	MviSic	A1	blackStratum
MvCa-1250-A1-R1-20151026_feat.fa	MviSic	A1	blackStratum
MvCa-1250-A1-R1-20151026_feat.fa	MviSic	A1	blackStratum
MvCa-1250-A1-R1-20151026_feat.fa	MviSic	A1	blackStratum
MvCa-1250-A1-R1-20151026_feat.fa	MviSic	A1	blackStratum
MvCa-1250-A1-R1-20151026_feat.fa	MviSic	A1	blackStratum
MvCa-1250-A1-R1-20151026_feat.fa	MviSic	A1	blackStratum
MvCa-1250-A1-R1-20151026_feat.fa	MviSic	A1	blackStratum
MvCa-1250-A1-R1-20151026_feat.fa	MviSic	A1	blackStratum
MvCa-1250-A1-R1-20151026_feat.fa	MviSic	A1	blackStratum
MvCa-1250-A1-R1-20151026_feat.fa	MviSic	A1	blackStratum
MvCa-1250-A1-R1-20151026_feat.fa	MviSic	A1	blackStratum
MvCa-1250-A1-R1-20151026_feat.fa	MviSic	A1	blackStratum
MvCa-1250-A1-R1-20151026_feat.fa	MviSic	A1	blackStratum
MvCa-1250-A1-R1-20151026_feat.fa	MviSic	A1	blackStratum
MvCa-1250-A1-R1-20151026_feat.fa	MviSic	A1	centromeres
MvCa-1250-A1-R1-20151026_feat.fa	MviSic	A1	centromeres
MvCa-1250-A1-R1-20151026_feat.fa	MviSic	A1	blackStratum
MvCa-1250-A1-R1-20151026_feat.fa	MviSic	A1	blackStratum
MvCa-1250-A1-R1-20151026_feat.fa	MviSic	A1	blackStratum
MvCa-1250-A1-R1-20151026_feat.fa	MviSic	A1	blackStratum
MvCa-1250-A1-R1-20151026_feat.fa	MviSic	A1	blackStratum
MvCa-1250-A1-R1-20151026_feat.fa	MviSic	A1	blackStratum
MvCa-1250-A1-R1-20151026_feat.fa	MviSic	A1	blackStratum
MvCa-1250-A1-R1-20151026_feat.fa	MviSic	A1	blackStratum
MvCa-1250-A1-R1-20151026_feat.fa	MviSic	A1	blackStratum
MvCa-1250-A1-R1-20151026_feat.fa	MviSic	A1	blackStratum
MvCa-1250-A1-R1-20151026_feat.fa	MviSic	A1	blackStratum
MvCa-1250-A1-R1-20151026_feat.fa	MviSic	A1	blackStratum
MvCa-1250-A1-R1-20151026_feat.fa	MviSic	A1	blackStratum
MvCa-1250-A1-R1-20151026_feat.fa	MviSic	A1	blackStratum
MvCa-1250-A1-R1-20151026_feat.fa	MviSic	A1	blackStratum
MvCa-1250-A1-R1-20151026_feat.fa	MviSic	A1	blackStratum
MvCa-1250-A1-R1-20151026_feat.fa	MviSic	A1	blackStratum
MvCa-1250-A1-R1-20151026_feat.fa	MviSic	A1	blackStratum
MvCa-1250-A1-R1-20151026_feat.fa	MviSic	A1	blackStratum
MvCa-1250-A1-R1-20151026_feat.fa	MviSic	A1	blackStratum
MvCa-1250-A1-R1-20151026_feat.fa	MviSic	A1	blackStratum
MvCa-1250-A1-R1-20151026_feat.fa	MviSic	A1	blackStratum
MvCa-1250-A1-R1-20151026_feat.fa	MviSic	A1	blackStratum
MvCa-1250-A1-R1-20151026_feat.fa	MviSic	A1	blackStratum
MvCa-1250-A1-R1-20151026_feat.fa	MviSic	A1	blackStratum
MvCa-1250-A1-R1-20151026_feat.fa	MviSic	A1	blackStratum
MvCa-1250-A1-R1-20151026_feat.fa	MviSic	A1	blackStratum
MvCa-1250-A1-R1-20151026_feat.fa	MviSic	A1	blackStratum
MvCa-1250-A1-R1-20151026_feat.fa	MviSic	A1	blackStratum
MvCa-1250-A1-R1-20151026_feat.fa	MviSic	A1	blackStratum
MvCa-1250-A1-R1-20151026_feat.fa	MviSic	A1	blackStratum
MvCa-1250-A1-R1-20151026_feat.fa	MviSic	A1	blackStratum
MvCa-1250-A1-R1-20151026_feat.fa	MviSic	A1	blackStratum
MvCa-1250-A1-R1-20151026_feat.fa	MviSic	A1	blackStratum
MvCa-1250-A1-R1-20151026_feat.fa	MviSic	A1	blackStratum
MvCa-1250-A1-R1-20151026_feat.fa	MviSic	A1	blackStratum
MvCa-1250-A1-R1-20151026_feat.fa	MviSic	A1	blackStratum
MvCa-1250-A1-R1-20151026_feat.fa	MviSic	A1	blackStratum
MvCa-1250-A1-R1-20151026_feat.fa	MviSic	A1	blackStratum
MvCa-1250-A1-R1-20151026_feat.fa	MviSic	A1	blackStratum
MvCa-1250-A1-R1-20151026_feat.fa	MviSic	A1	blackStratum
MvCa-1250-A1-R1-20151026_feat.fa	MviSic	A1	blackStratum
MvCa-1250-A1-R1-20151026_feat.fa	MviSic	A1	blackStratum
MvCa-1250-A1-R1-20151026_feat.fa	MviSic	A1	blackStratum
MvCa-1250-A1-R1-20151026_feat.fa	MviSic	A1	blackStratum
MvCa-1250-A1-R1-20151026_feat.fa	MviSic	A1	blackStratum
MvCa-1250-A1-R1-20151026_feat.fa	MviSic	A1	blackStratum
MvCa-1250-A1-R1-20151026_feat.fa	MviSic	A1	blackStratum
MvCa-1250-A1-R1-20151026_feat.fa	MviSic	A1	blackStratum
MvCa-1250-A1-R1-20151026_feat.fa	MviSic	A1	blackStratum
MvCa-1250-A1-R1-20151026_feat.fa	MviSic	A1	blackStratum
MvCa-1250-A1-R1-20151026_feat.fa	MviSic	A1	blackStratum
MvCa-1250-A1-R1-20151026_feat.fa	MviSic	A1	blackStratum
MvCa-1250-A1-R1-20151026_feat.fa	MviSic	A1	blackStratum
MvCa-1250-A1-R1-20151026_feat.fa	MviSic	A1	blackStratum
MvCa-1250-A1-R1-20151026_feat.fa	MviSic	A1	blackStratum
MvCa-1250-A1-R1-20151026_feat.fa	MviSic	A1	blackStratum
MvCa-1250-A1-R1-20151026_feat.fa	MviSic	A1	blackStratum
MvCa-1250-A1-R1-20151026_feat.fa	MviSic	A1	blackStratum
MvCa-1250-A1-R1-20151026_feat.fa	MviSic	A1	blackStratum
MvCa-1250-A1-R1-20151026_feat.fa	MviSic	A1	blackStratum
MvCa-1250-A1-R1-20151026_feat.fa	MviSic	A1	blackStratum
MvCa-1250-A1-R1-20151026_feat.fa	MviSic	A1	blackStratum
MvCa-1250-A1-R1-20151026_feat.fa	MviSic	A1	blackStratum
MvCa-1250-A1-R1-20151026_feat.fa	MviSic	A1	blackStratum
MvCa-1250-A1-R1-20151026_feat.fa	MviSic	A1	blackStratum
MvCa-1250-A1-R1-20151026_feat.fa	MviSic	A1	blackStratum
MvCa-1250-A1-R1-20151026_feat.fa	MviSic	A1	blackStratum
MvCa-1250-A1-R1-20151026_feat.fa	MviSic	A1	blackStratum
MvCa-1250-A1-R1-20151026_feat.fa	MviSic	A1	blackStratum
MvCa-1250-A1-R1-20151026_feat.fa	MviSic	A1	blackStratum
MvCa-1250-A1-R1-20151026_feat.fa	MviSic	A1	blackStratum
MvCa-1250-A1-R1-20151026_feat.fa	MviSic	A1	blackStratum
MvCa-1250-A1-R1-20151026_feat.fa	MviSic	A1	blackStratum
MvCa-1250-A1-R1-20151026_feat.fa	MviSic	A1	blackStratum
MvCa-1250-A1-R1-20151026_feat.fa	MviSic	A1	blackStratum
MvCa-1250-A1-R1-20151026_feat.fa	MviSic	A1	blackStratum
MvCa-1250-A1-R1-20151026_feat.fa	MviSic	A1	blackStratum
MvCa-1250-A1-R1-20151026_feat.fa	MviSic	A1	blackStratum
MvCa-1250-A1-R1-20151026_feat.fa	MviSic	A1	blackStratum
MvCa-1250-A1-R1-20151026_feat.fa	MviSic	A1	blackStratum
MvCa-1250-A1-R1-20151026_feat.fa	MviSic	A1	blackStratum
MvCa-1250-A1-R1-20151026_feat.fa	MviSic	A1	blackStratum
MvCa-1250-A1-R1-20151026_feat.fa	MviSic	A1	blackStratum
MvCa-1250-A1-R1-20151026_feat.fa	MviSic	A1	blackStratum
MvCa-1250-A1-R1-20151026_feat.fa	MviSic	A1	blackStratum
MvCa-1250-A1-R1-20151026_feat.fa	MviSic	A1	blackStratum
MvCa-1250-A1-R1-20151026_feat.fa	MviSic	A1	blackStratum
MvCa-1250-A1-R1-20151026_feat.fa	MviSic	A1	blackStratum
MvCa-1250-A1-R1-20151026_feat.fa	MviSic	A1	blackStratum
MvCa-1250-A1-R1-20151026_feat.fa	MviSic	A1	blackStratum
MvCa-1250-A1-R1-20151026_feat.fa	MviSic	A1	blackStratum
MvCa-1250-A1-R1-20151026_feat.fa	MviSic	A1	blackStratum
MvCa-1250-A1-R1-20151026_feat.fa	MviSic	A1	blackStratum
MvCa-1250-A1-R1-20151026_feat.fa	MviSic	A1	blackStratum
MvCa-1250-A1-R1-20151026_feat.fa	MviSic	A1	blackStratum
MvCa-1250-A1-R1-20151026_feat.fa	MviSic	A1	blackStratum
MvCa-1250-A1-R1-20151026_feat.fa	MviSic	A1	blackStratum
MvCa-1250-A1-R1-20151026_feat.fa	MviSic	A1	blackStratum
MvCa-1250-A1-R1-20151026_feat.fa	MviSic	A1	blackStratum
MvCa-1250-A1-R1-20151026_feat.fa	MviSic	A1	blackStratum
MvCa-1250-A1-R1-20151026_feat.fa	MviSic	A1	blackStratum
MvCa-1250-A1-R1-20151026_feat.fa	MviSic	A1	blackStratum
MvCa-1250-A1-R1-20151026_feat.fa	MviSic	A1	blackStratum
MvCa-1250-A1-R1-20151026_feat.fa	MviSic	A1	blackStratum
MvCa-1250-A1-R1-20151026_feat.fa	MviSic	A1	blackStratum
MvCa-1250-A1-R1-20151026_feat.fa	MviSic	A1	blackStratum
MvCa-1250-A1-R1-20151026_feat.fa	MviSic	A1	blackStratum
MvCa-1250-A1-R1-20151026_feat.fa	MviSic	A1	blackStratum
MvCa-1250-A1-R1-20151026_feat.fa	MviSic	A1	blackStratum
MvCa-1250-A1-R1-20151026_feat.fa	MviSic	A1	blackStratum
MvCa-1250-A1-R1-20151026_feat.fa	MviSic	A1	blackStratum
MvCa-1250-A1-R1-20151026_feat.fa	MviSic	A1	blackStratum
MvCa-1250-A1-R1-20151026_feat.fa	MviSic	A1	blackStratum
MvCa-1250-A1-R1-20151026_feat.fa	MviSic	A1	blackStratum
MvCa-1250-A1-R1-20151026_feat.fa	MviSic	A1	blackStratum
MvCa-1250-A1-R1-20151026_feat.fa	MviSic	A1	blackStratum
MvCa-1250-A1-R1-20151026_feat.fa	MviSic	A1	blackStratum
MvCa-1250-A1-R1-20151026_feat.fa	MviSic	A1	blackStratum
MvCa-1250-A1-R1-20151026_feat.fa	MviSic	A1	blackStratum
MvCa-1250-A1-R1-20151026_feat.fa	MviSic	A1	blackStratum
MvCa-1250-A1-R1-20151026_feat.fa	MviSic	A1	blackStratum
MvCa-1250-A1-R1-20151026_feat.fa	MviSic	A1	blackStratum
MvCa-1250-A1-R1-20151026_feat.fa	MviSic	A1	blackStratum
MvCa-1250-A1-R1-20151026_feat.fa	MviSic	A1	blackStratum
MvCa-1250-A1-R1-20151026_feat.fa	MviSic	A1	blackStratum
MvCa-1250-A1-R1-20151026_feat.fa	MviSic	A1	blackStratum
MvCa-1250-A1-R1-20151026_feat.fa	MviSic	A1	blackStratum
MvCa-1250-A1-R1-20151026_feat.fa	MviSic	A1	blackStratum
MvCa-1250-A1-R1-20151026_feat.fa	MviSic	A1	blackStratum
MvCa-1250-A1-R1-20151026_feat.fa	MviSic	A1	blackStratum
MvCa-1250-A1-R1-20151026_feat.fa	MviSic	A1	blackStratum
MvCa-1250-A1-R1-20151026_feat.fa	MviSic	A1	blackStratum
MvCa-1250-A1-R1-20151026_feat.fa	MviSic	A1	blackStratum
MvCa-1250-A1-R1-20151026_feat.fa	MviSic	A1	blackStratum
MvCa-1250-A1-R1-20151026_feat.fa	MviSic	A1	blackStratum
MvCa-1250-A1-R1-20151026_feat.fa	MviSic	A1	blackStratum
MvCa-1250-A1-R1-20151026_feat.fa	MviSic	A1	blackStratum
MvCa-1250-A1-R1-20151026_feat.fa	MviSic	A1	blackStratum
MvCa-1250-A1-R1-20151026_feat.fa	MviSic	A1	blackStratum
MvCa-1250-A1-R1-20151026_feat.fa	MviSic	A1	blackStratum
MvCa-1250-A1-R1-20151026_feat.fa	MviSic	A1	blackStratum
MvCa-1250-A1-R1-20151026_feat.fa	MviSic	A1	blackStratum
MvCa-1250-A1-R1-20151026_feat.fa	MviSic	A1	blackStratum
MvCa-1250-A1-R1-20151026_feat.fa	MviSic	A1	blackStratum
MvCa-1250-A1-R1-20151026_feat.fa	MviSic	A1	blackStratum
MvCa-1250-A1-R1-20151026_feat.fa	MviSic	A1	blackStratum
MvCa-1250-A1-R1-20151026_feat.fa	MviSic	A1	blackStratum
MvCa-1250-A1-R1-20151026_feat.fa	MviSic	A1	blackStratum
MvCa-1250-A1-R1-20151026_feat.fa	MviSic	A1	blackStratum
MvCa-1250-A1-R1-20151026_feat.fa	MviSic	A1	blackStratum
MvCa-1250-A1-R1-20151026_feat.fa	MviSic	A1	blackStratum
MvCa-1250-A1-R1-20151026_feat.fa	MviSic	A1	blackStratum
MvCa-1250-A1-R1-20151026_feat.fa	MviSic	A1	blackStratum
MvCa-1250-A1-R1-20151026_feat.fa	MviSic	A1	blackStratum
MvCa-1250-A1-R1-20151026_feat.fa	MviSic	A1	blackStratum
MvCa-1250-A1-R1-20151026_feat.fa	MviSic	A1	blackStratum
MvCa-1250-A1-R1-20151026_feat.fa	MviSic	A1	blackStratum
MvCa-1250-A1-R1-20151026_feat.fa	MviSic	A1	blackStratum
MvCa-1250-A1-R1-20151026_feat.fa	MviSic	A1	blackStratum
MvCa-1250-A1-R1-20151026_feat.fa	MviSic	A1	blackStratum
MvCa-1250-A1-R1-20151026_feat.fa	MviSic	A1	blackStratum
MvCa-1250-A1-R1-20151026_feat.fa	MviSic	A1	blackStratum
MvCa-1250-A1-R1-20151026_feat.fa	MviSic	A1	blackStratum
MvCa-1250-A1-R1-20151026_feat.fa	MviSic	A1	blackStratum
MvCa-1250-A1-R1-20151026_feat.fa	MviSic	A1	blackStratum
MvCa-1250-A1-R1-20151026_feat.fa	MviSic	A1	blackStratum
MvCa-1250-A1-R1-20151026_feat.fa	MviSic	A1	blackStratum
MvCa-1250-A1-R1-20151026_feat.fa	MviSic	A1	blackStratum
MvCa-1250-A1-R1-20151026_feat.fa	MviSic	A1	blackStratum
MvCa-1250-A1-R1-20151026_feat.fa	MviSic	A1	blackStratum
MvCa-1250-A1-R1-20151026_feat.fa	MviSic	A1	blackStratum
MvCa-1250-A1-R1-20151026_feat.fa	MviSic	A1	blackStratum
MvCa-1250-A1-R1-20151026_feat.fa	MviSic	A1	blackStratum
MvCa-1250-A1-R1-20151026_feat.fa	MviSic	A1	blackStratum
MvCa-1250-A1-R1-20151026_feat.fa	MviSic	A1	blackStratum
MvCa-1250-A1-R1-20151026_feat.fa	MviSic	A1	blackStratum
MvCa-1250-A1-R1-20151026_feat.fa	MviSic	A1	blackStratum
MvCa-1250-A1-R1-20151026_feat.fa	MviSic	A1	blackStratum
MvCa-1250-A1-R1-20151026_feat.fa	MviSic	A1	blackStratum
MvCa-1250-A1-R1-20151026_feat.fa	MviSic	A1	blackStratum
MvCa-1250-A1-R1-20151026_feat.fa	MviSic	A1	blackStratum
MvCa-1250-A1-R1-20151026_feat.fa	MviSic	A1	blackStratum
MvCa-1250-A1-R1-20151026_feat.fa	MviSic	A1	blackStratum
MvCa-1250-A1-R1-20151026_feat.fa	MviSic	A1	blackStratum
MvCa-1250-A1-R1-20151026_feat.fa	MviSic	A1	blackStratum
MvCa-1250-A1-R1-20151026_feat.fa	MviSic	A1	blackStratum
MvCa-1250-A1-R1-20151026_feat.fa	MviSic	A1	blackStratum
MvCa-1250-A1-R1-20151026_feat.fa	MviSic	A1	blackStratum
MvCa-1250-A1-R1-20151026_feat.fa	MviSic	A1	blackStratum
MvCa-1250-A1-R1-20151026_feat.fa	MviSic	A1	blackStratum
MvCa-1250-A1-R1-20151026_feat.fa	MviSic	A1	blackStratum
MvCa-1250-A1-R1-20151026_feat.fa	MviSic	A1	blackStratum
MvCa-1250-A1-R1-20151026_feat.fa	MviSic	A1	blackStratum
MvCa-1250-A1-R1-20151026_feat.fa	MviSic	A1	blackStratum
MvCa-1250-A1-R1-20151026_feat.fa	MviSic	A1	blackStratum
MvCa-1250-A1-R1-20151026_feat.fa	MviSic	A1	blackStratum
MvCa-1250-A1-R1-20151026_feat.fa	MviSic	A1	blackStratum
MvCa-1250-A1-R1-20151026_feat.fa	MviSic	A1	blackStratum
MvCa-1250-A1-R1-20151026_feat.fa	MviSic	A1	blackStratum
MvCa-1250-A1-R1-20151026_feat.fa	MviSic	A1	blackStratum
MvCa-1250-A1-R1-20151026_feat.fa	MviSic	A1	blackStratum
MvCa-1250-A1-R1-20151026_feat.fa	MviSic	A1	blackStratum
MvCa-1250-A1-R1-20151026_feat.fa	MviSic	A1	blackStratum
MvCa-1250-A1-R1-20151026_feat.fa	MviSic	A1	blackStratum
MvCa-1250-A1-R1-20151026_feat.fa	MviSic	A1	blackStratum
MvCa-1250-A1-R1-20151026_feat.fa	MviSic	A1	blackStratum
MvCa-1250-A1-R1-20151026_feat.fa	MviSic	A1	blackStratum
MvCa-1250-A1-R1-20151026_feat.fa	MviSic	A1	blackStratum
MvCa-1250-A1-R1-20151026_feat.fa	MviSic	A1	blackStratum
MvCa-1250-A1-R1-20151026_feat.fa	MviSic	A1	blackStratum
MvCa-1250-A1-R1-20151026_feat.fa	MviSic	A1	blackStratum
MvCa-1250-A1-R1-20151026_feat.fa	MviSic	A1	blackStratum
MvCa-1250-A1-R1-20151026_feat.fa	MviSic	A1	blackStratum
MvCa-1250-A1-R1-20151026_feat.fa	MviSic	A1	blackStratum
MvCa-1250-A1-R1-20151026_feat.fa	MviSic	A1	blackStratum
MvCa-1250-A1-R1-20151026_feat.fa	MviSic	A1	blackStratum
MvCa-1250-A1-R1-20151026_feat.fa	MviSic	A1	blackStratum
MvCa-1250-A1-R1-20151026_feat.fa	MviSic	A1	blackStratum
MvCa-1250-A1-R1-20151026_feat.fa	MviSic	A1	blackStratum
MvCa-1250-A1-R1-20151026_feat.fa	MviSic	A1	blackStratum
MvCa-1250-A1-R1-20151026_feat.fa	MviSic	A1	blackStratum
MvCa-1250-A1-R1-20151026_feat.fa	MviSic	A1	blackStratum
MvCa-1250-A1-R1-20151026_feat.fa	MviSic	A1	blackStratum
MvCa-1250-A1-R1-20151026_feat.fa	MviSic	A1	blackStratum
MvCa-1250-A1-R1-20151026_feat.fa	MviSic	A1	blackStratum
MvCa-1250-A1-R1-20151026_feat.fa	MviSic	A1	blackStratum
MvCa-1250-A1-R1-20151026_feat.fa	MviSic	A1	blackStratum
MvCa-1250-A1-R1-20151026_feat.fa	MviSic	A1	blackStratum
MvCa-1250-A1-R1-20151026_feat.fa	MviSic	A1	blackStratum
MvCa-1250-A1-R1-20151026_feat.fa	MviSic	A1	blackStratum
MvCa-1250-A1-R1-20151026_feat.fa	MviSic	A1	blackStratum
MvCa-1250-A1-R1-20151026_feat.fa	MviSic	A1	blackStratum
MvCa-1250-A1-R1-20151026_feat.fa	MviSic	A1	blackStratum
MvCa-1250-A1-R1-20151026_feat.fa	MviSic	A1	blackStratum
MvCa-1250-A1-R1-20151026_feat.fa	MviSic	A1	blackStratum
MvCa-1250-A1-R1-20151026_feat.fa	MviSic	A1	blackStratum
MvCa-1250-A1-R1-20151026_feat.fa	MviSic	A1	blackStratum
MvCa-1250-A1-R1-20151026_feat.fa	MviSic	A1	blackStratum
MvCa-1250-A1-R1-20151026_feat.fa	MviSic	A1	blackStratum
MvCa-1250-A1-R1-20151026_feat.fa	MviSic	A1	blackStratum
MvCa-1250-A1-R1-20151026_feat.fa	MviSic	A1	blackStratum
MvCa-1250-A1-R1-20151026_feat.fa	MviSic	A1	blackStratum
MvCa-1250-A1-R1-20151026_feat.fa	MviSic	A1	blackStratum
MvCa-1250-A1-R1-20151026_feat.fa	MviSic	A1	blackStratum
MvCa-1250-A1-R1-20151026_feat.fa	MviSic	A1	blackStratum
MvCa-1250-A1-R1-20151026_feat.fa	MviSic	A1	blackStratum
MvCa-1250-A1-R1-20151026_feat.fa	MviSic	A1	blackStratum
MvCa-1250-A1-R1-20151026_feat.fa	MviSic	A1	blackStratum
MvCa-1250-A1-R1-20151026_feat.fa	MviSic	A1	blackStratum
MvCa-1250-A1-R1-20151026_feat.fa	MviSic	A1	blackStratum
MvCa-1250-A1-R1-20151026_feat.fa	MviSic	A1	blackStratum
MvCa-1250-A1-R1-20151026_feat.fa	MviSic	A1	blackStratum
MvCa-1250-A1-R1-20151026_feat.fa	MviSic	A1	blackStratum
MvCa-1250-A1-R1-20151026_feat.fa	MviSic	A1	blackStratum
MvCa-1250-A1-R1-20151026_feat.fa	MviSic	A1	blackStratum
MvCa-1250-A1-R1-20151026_feat.fa	MviSic	A1	blackStratum
MvCa-1250-A1-R1-20151026_feat.fa	MviSic	A1	blackStratum
MvCa-1250-A1-R1-20151026_feat.fa	MviSic	A1	blackStratum
MvCa-1250-A1-R1-20151026_feat.fa	MviSic	A1	blackStratum
MvCa-1250-A1-R1-20151026_feat.fa	MviSic	A1	blackStratum
MvCa-1250-A1-R1-20151026_feat.fa	MviSic	A1	blackStratum
MvCa-1250-A1-R1-20151026_feat.fa	MviSic	A1	blackStratum
MvCa-1250-A1-R1-20151026_feat.fa	MviSic	A1	blackStratum
MvCa-1250-A1-R1-20151026_feat.fa	MviSic	A1	blackStratum
MvCa-1250-A1-R1-20151026_feat.fa	MviSic	A1	blackStratum
MvCa-1250-A1-R1-20151026_feat.fa	MviSic	A1	blackStratum
MvCa-1250-A1-R1-20151026_feat.fa	MviSic	A1	blackStratum
MvCa-1250-A1-R1-20151026_feat.fa	MviSic	A1	blackStratum
MvCa-1250-A1-R1-20151026_feat.fa	MviSic	A1	blackStratum
MvCa-1250-A1-R1-20151026_feat.fa	MviSic	A1	blackStratum
MvCa-1250-A1-R1-20151026_feat.fa	MviSic	A1	blackStratum
MvCa-1250-A1-R1-20151026_feat.fa	MviSic	A1	blackStratum
MvCa-1250-A1-R1-20151026_feat.fa	MviSic	A1	blackStratum
MvCa-1250-A1-R1-20151026_feat.fa	MviSic	A1	blackStratum
MvCa-1250-A1-R1-20151026_feat.fa	MviSic	A1	blackStratum
MvCa-1250-A1-R1-20151026_feat.fa	MviSic	A1	blackStratum
MvCa-1250-A1-R1-20151026_feat.fa	MviSic	A1	blackStratum
MvCa-1250-A1-R1-20151026_feat.fa	MviSic	A1	blackStratum
MvCa-1250-A1-R1-20151026_feat.fa	MviSic	A1	blackStratum
MvCa-1250-A1-R1-20151026_feat.fa	MviSic	A1	blackStratum
MvCa-1250-A1-R1-20151026_feat.fa	MviSic	A1	blackStratum
MvCa-1250-A1-R1-20151026_feat.fa	MviSic	A1	blackStratum
MvCa-1250-A1-R1-20151026_feat.fa	MviSic	A1	blackStratum
MvCa-1250-A1-R1-20151026_feat.fa	MviSic	A1	blackStratum
MvCa-1250-A1-R1-20151026_feat.fa	MviSic	A1	blackStratum
MvCa-1250-A1-R1-20151026_feat.fa	MviSic	A1	blackStratum
MvCa-1250-A1-R1-20151026_feat.fa	MviSic	A1	blackStratum
MvCa-1250-A1-R1-20151026_feat.fa	MviSic	A1	blackStratum
MvCa-1250-A1-R1-20151026_feat.fa	MviSic	A1	blackStratum
MvCa-1250-A1-R1-20151026_feat.fa	MviSic	A1	blackStratum
MvCa-1250-A1-R1-20151026_feat.fa	MviSic	A1	blackStratum
MvCa-1250-A1-R1-20151026_feat.fa	MviSic	A1	blackStratum
MvCa-1250-A1-R1-20151026_feat.fa	MviSic	A1	blackStratum
MvCa-1250-A1-R1-20151026_feat.fa	MviSic	A1	blackStratum
MvCa-1250-A1-R1-20151026_feat.fa	MviSic	A1	blackStratum
MvCa-1250-A1-R1-20151026_feat.fa	MviSic	A1	blackStratum
MvCa-1250-A1-R1-20151026_feat.fa	MviSic	A1	blackStratum
MvCa-1250-A1-R1-20151026_feat.fa	MviSic	A1	blackStratum
MvCa-1250-A1-R1-20151026_feat.fa	MviSic	A1	blackStratum
MvCa-1250-A1-R1-20151026_feat.fa	MviSic	A1	blackStratum
MvCa-1250-A1-R1-20151026_feat.fa	MviSic	A1	blackStratum
MvCa-1250-A1-R1-20151026_feat.fa	MviSic	A1	blackStratum
MvCa-1250-A1-R1-20151026_feat.fa	MviSic	A1	blackStratum
MvCa-1250-A1-R1-20151026_feat.fa	MviSic	A1	blackStratum
MvCa-1250-A1-R1-20151026_feat.fa	MviSic	A1	blackStratum
MvCa-1250-A1-R1-20151026_feat.fa	MviSic	A1	blackStratum
MvCa-1250-A1-R1-20151026_feat.fa	MviSic	A1	blackStratum
MvCa-1250-A1-R1-20151026_feat.fa	MviSic	A1	blackStratum
MvCa-1250-A1-R1-20151026_feat.fa	MviSic	A1	blackStratum
MvCa-1250-A1-R1-20151026_feat.fa	MviSic	A1	blackStratum
MvCa-1250-A1-R1-20151026_feat.fa	MviSic	A1	blackStratum
MvCa-1250-A1-R1-20151026_feat.fa	MviSic	A1	blackStratum
MvCa-1250-A1-R1-20151026_feat.fa	MviSic	A1	blackStratum
MvCa-1250-A1-R1-20151026_feat.fa	MviSic	A1	blackStratum
MvCa-1250-A1-R1-20151026_feat.fa	MviSic	A1	blackStratum
MvCa-1250-A1-R1-20151026_feat.fa	MviSic	A1	blackStratum
MvCa-1250-A1-R1-20151026_feat.fa	MviSic	A1	blackStratum
MvCa-1250-A1-R1-20151026_feat.fa	MviSic	A1	blackStratum
MvCa-1250-A1-R1-20151026_feat.fa	MviSic	A1	blackStratum
MvCa-1250-A1-R1-20151026_feat.fa	MviSic	A1	blackStratum
MvCa-1250-A1-R1-20151026_feat.fa	MviSic	A1	blackStratum
MvCa-1250-A1-R1-20151026_feat.fa	MviSic	A1	blackStratum
MvCa-1250-A1-R1-20151026_feat.fa	MviSic	A1	blackStratum
MvCa-1250-A1-R1-20151026_feat.fa	MviSic	A1	blackStratum
MvCa-1250-A1-R1-20151026_feat.fa	MviSic	A1	blackStratum
MvCa-1250-A1-R1-20151026_feat.fa	MviSic	A1	blackStratum
MvCa-1250-A1-R1-20151026_feat.fa	MviSic	A1	blackStratum
MvCa-1250-A1-R1-20151026_feat.fa	MviSic	A1	blackStratum
MvCa-1250-A1-R1-20151026_feat.fa	MviSic	A1	blackStratum
MvCa-1250-A1-R1-20151026_feat.fa	MviSic	A1	blackStratum
MvCa-1250-A1-R1-20151026_feat.fa	MviSic	A1	blackStratum
MvCa-1250-A1-R1-20151026_feat.fa	MviSic	A1	blackStratum
MvCa-1250-A1-R1-20151026_feat.fa	MviSic	A1	blackStratum
MvCa-1250-A1-R1-20151026_feat.fa	MviSic	A1	blackStratum
MvCa-1250-A1-R1-20151026_feat.fa	MviSic	A1	blackStratum
MvCa-1250-A1-R1-20151026_feat.fa	MviSic	A1	blackStratum
MvCa-1250-A1-R1-20151026_feat.fa	MviSic	A1	centromeres
MvCa-1250-A1-R1-20151026_feat.fa	MviSic	A1	centromeres
MvCa-1250-A1-R1-20151026_feat.fa	MviSic	A1	centromeres
MvCa-1250-A1-R1-20151026_feat.fa	MviSic	A1	centromeres
MvCa-1250-A1-R1-20151026_feat.fa	MviSic	A1	centromeres
MvCa-1250-A1-R1-20151026_feat.fa	MviSic	A1	centromeres
MvCa-1250-A1-R1-20151026_feat.fa	MviSic	A1	centromeres
MvCa-1250-A1-R1-20151026_feat.fa	MviSic	A1	centromeres
MvCa-1250-A1-R1-20151026_feat.fa	MviSic	A1	centromeres
MvCa-1250-A1-R1-20151026_feat.fa	MviSic	A1	lightblueStratum
MvCa-1250-A1-R1-20151026_feat.fa	MviSic	A1	lightblueStratum
MvCa-1250-A1-R1-20151026_feat.fa	MviSic	A1	lightblueStratum
MvCa-1250-A1-R1-20151026_feat.fa	MviSic	A1	lightblueStratum
MvCa-1250-A1-R1-20151026_feat.fa	MviSic	A1	lightblueStratum
MvCa-1250-A1-R1-20151026_feat.fa	MviSic	A1	lightblueStratum
MvCa-1250-A1-R1-20151026_feat.fa	MviSic	A1	lightblueStratum
MvCa-1250-A1-R1-20151026_feat.fa	MviSic	A1	lightblueStratum
MvCa-1250-A1-R1-20151026_feat.fa	MviSic	A1	blackStratum
MvCa-1250-A1-R1-20151026_feat.fa	MviSic	A1	lightblueStratum
MvCa-1250-A1-R1-20151026_feat.fa	MviSic	A1	lightblueStratum
MvCa-1250-A1-R1-20151026_feat.fa	MviSic	A1	blackStratum
MvCa-1250-A1-R1-20151026_feat.fa	MviSic	A1	blackStratum
MvCa-1250-A1-R1-20151026_feat.fa	MviSic	A1	blackStratum
MvCa-1250-A1-R1-20151026_feat.fa	MviSic	A1	blackStratum
MvCa-1250-A1-R1-20151026_feat.fa	MviSic	A1	blackStratum
MvCa-1250-A1-R1-20151026_feat.fa	MviSic	A1	blackStratum
MvCa-1250-A1-R1-20151026_feat.fa	MviSic	A1	blackStratum
MvCa-1250-A1-R1-20151026_feat.fa	MviSic	A1	blackStratum
MvCa-1250-A1-R1-20151026_feat.fa	MviSic	A1	blackStratum
MvCa-1250-A1-R1-20151026_feat.fa	MviSic	A1	blackStratum
MvCa-1250-A1-R1-20151026_feat.fa	MviSic	A1	blackStratum
MvCa-1250-A1-R1-20151026_feat.fa	MviSic	A1	blackStratum
MvCa-1250-A1-R1-20151026_feat.fa	MviSic	A1	blackStratum
MvCa-1250-A1-R1-20151026_feat.fa	MviSic	A1	blackStratum
MvCa-1250-A1-R1-20151026_feat.fa	MviSic	A1	blackStratum
MvCa-1250-A1-R1-20151026_feat.fa	MviSic	A1	blackStratum
MvCa-1250-A1-R1-20151026_feat.fa	MviSic	A1	blackStratum
MvCa-1250-A1-R1-20151026_feat.fa	MviSic	A1	blackStratum
MvCa-1250-A1-R1-20151026_feat.fa	MviSic	A1	blackStratum
MvCa-1250-A1-R1-20151026_feat.fa	MviSic	A1	blackStratum
MvCa-1250-A1-R1-20151026_feat.fa	MviSic	A1	blackStratum
MvCa-1250-A1-R1-20151026_feat.fa	MviSic	A1	blackStratum
MvCa-1250-A1-R1-20151026_feat.fa	MviSic	A1	blackStratum
MvCa-1250-A1-R1-20151026_feat.fa	MviSic	A1	blackStratum
MvCa-1250-A1-R1-20151026_feat.fa	MviSic	A1	lightblueStratum
MvCa-1250-A1-R1-20151026_feat.fa	MviSic	A1	blackStratum
MvCa-1250-A1-R1-20151026_feat.fa	MviSic	A1	blackStratum
MvCa-1250-A1-R1-20151026_feat.fa	MviSic	A1	blackStratum
MvCa-1250-A1-R1-20151026_feat.fa	MviSic	A1	lightblueStratum
MvCa-1250-A1-R1-20151026_feat.fa	MviSic	A1	lightblueStratum
MvCa-1250-A1-R1-20151026_feat.fa	MviSic	A1	lightblueStratum
MvCa-1250-A1-R1-20151026_feat.fa	MviSic	A1	lightblueStratum
MvCa-1250-A1-R1-20151026_feat.fa	MviSic	A1	lightblueStratum
MvCa-1250-A1-R1-20151026_feat.fa	MviSic	A1	lightblueStratum
MvCa-1250-A1-R1-20151026_feat.fa	MviSic	A1	lightblueStratum
MvCa-1250-A1-R1-20151026_feat.fa	MviSic	A1	lightblueStratum
MvCa-1250-A1-R1-20151026_feat.fa	MviSic	A1	lightblueStratum
MvCa-1250-A1-R1-20151026_feat.fa	MviSic	A1	lightblueStratum
MvCa-1250-A1-R1-20151026_feat.fa	MviSic	A1	lightblueStratum
MvCa-1250-A1-R1-20151026_feat.fa	MviSic	A1	lightblueStratum
MvCa-1250-A1-R1-20151026_feat.fa	MviSic	A1	lightblueStratum
MvCa-1250-A1-R1-20151026_feat.fa	MviSic	A1	lightblueStratum
MvCa-1250-A1-R1-20151026_feat.fa	MviSic	A1	lightblueStratum
MvCa-1250-A1-R1-20151026_feat.fa	MviSic	A1	lightblueStratum
MvCa-1250-A1-R1-20151026_feat.fa	MviSic	A1	lightblueStratum
MvCa-1250-A1-R1-20151026_feat.fa	MviSic	A1	lightblueStratum
MvCa-1250-A1-R1-20151026_feat.fa	MviSic	A1	lightblueStratum
MvCa-1250-A1-R1-20151026_feat.fa	MviSic	A1	lightblueStratum
MvCa-1250-A1-R1-20151026_feat.fa	MviSic	A1	lightblueStratum
MvCa-1250-A1-R1-20151026_feat.fa	MviSic	A1	lightblueStratum
MvCa-1250-A1-R1-20151026_feat.fa	MviSic	A1	lightblueStratum
MvCa-1250-A1-R1-20151026_feat.fa	MviSic	A1	lightblueStratum
MvCa-1250-A1-R1-20151026_feat.fa	MviSic	A1	lightblueStratum
MvCa-1250-A1-R1-20151026_feat.fa	MviSic	A1	lightblueStratum
MvCa-1250-A1-R1-20151026_feat.fa	MviSic	A1	lightblueStratum
MvCa-1250-A1-R1-20151026_feat.fa	MviSic	A1	lightblueStratum
MvCa-1250-A1-R1-20151026_feat.fa	MviSic	A1	lightblueStratum
MvCa-1250-A1-R1-20151026_feat.fa	MviSic	A1	lightblueStratum
MvCa-1250-A1-R1-20151026_feat.fa	MviSic	A1	lightblueStratum
MvCa-1250-A1-R1-20151026_feat.fa	MviSic	A1	lightblueStratum
MvCa-1250-A1-R1-20151026_feat.fa	MviSic	A1	lightblueStratum
MvCa-1250-A1-R1-20151026_feat.fa	MviSic	A1	lightblueStratum
MvCa-1250-A1-R1-20151026_feat.fa	MviSic	A1	lightblueStratum
MvCa-1250-A1-R1-20151026_feat.fa	MviSic	A1	lightblueStratum
MvCa-1250-A1-R1-20151026_feat.fa	MviSic	A1	lightblueStratum
MvCa-1250-A1-R1-20151026_feat.fa	MviSic	A1	lightblueStratum
MvCa-1250-A1-R1-20151026_feat.fa	MviSic	A1	lightblueStratum
MvCa-1250-A1-R1-20151026_feat.fa	MviSic	A1	lightblueStratum
MvCa-1250-A1-R1-20151026_feat.fa	MviSic	A1	lightblueStratum
MvCa-1250-A1-R1-20151026_feat.fa	MviSic	A1	lightblueStratum
MvCa-1250-A1-R1-20151026_feat.fa	MviSic	A1	lightblueStratum
MvCa-1250-A1-R1-20151026_feat.fa	MviSic	A1	lightblueStratum
MvCa-1250-A1-R1-20151026_feat.fa	MviSic	A1	lightblueStratum
MvCa-1250-A1-R1-20151026_feat.fa	MviSic	A1	lightblueStratum
MvCa-1250-A1-R1-20151026_feat.fa	MviSic	A1	lightblueStratum
MvCa-1250-A1-R1-20151026_feat.fa	MviSic	A1	lightblueStratum
MvCa-1250-A1-R1-20151026_feat.fa	MviSic	A1	lightblueStratum
MvCa-1250-A1-R1-20151026_feat.fa	MviSic	A1	lightblueStratum
MvCa-1250-A1-R1-20151026_feat.fa	MviSic	A1	lightblueStratum
MvCa-1250-A1-R1-20151026_feat.fa	MviSic	A1	lightblueStratum
MvCa-1250-A1-R1-20151026_feat.fa	MviSic	A1	lightblueStratum
MvCa-1250-A1-R1-20151026_feat.fa	MviSic	A1	lightblueStratum
MvCa-1250-A1-R1-20151026_feat.fa	MviSic	A1	blackStratum
MvCa-1250-A1-R1-20151026_feat.fa	MviSic	A1	blackStratum
MvCa-1250-A1-R1-20151026_feat.fa	MviSic	A1	blackStratum
MvCa-1250-A1-R1-20151026_feat.fa	MviSic	A1	blackStratum
MvCa-1250-A1-R1-20151026_feat.fa	MviSic	A1	blackStratum
MvCa-1250-A1-R1-20151026_feat.fa	MviSic	A1	blackStratum
MvCa-1250-A1-R1-20151026_feat.fa	MviSic	A1	blackStratum
MvCa-1250-A1-R1-20151026_feat.fa	MviSic	A1	blackStratum
MvCa-1250-A1-R1-20151026_feat.fa	MviSic	A1	blackStratum
MvCa-1250-A1-R1-20151026_feat.fa	MviSic	A1	blackStratum
MvCa-1250-A1-R1-20151026_feat.fa	MviSic	A1	blackStratum
MvCa-1250-A1-R1-20151026_feat.fa	MviSic	A1	blackStratum
MvCa-1250-A1-R1-20151026_feat.fa	MviSic	A1	blackStratum
MvCa-1250-A1-R1-20151026_feat.fa	MviSic	A1	blackStratum
MvCa-1250-A1-R1-20151026_feat.fa	MviSic	A1	blackStratum
MvCa-1250-A1-R1-20151026_feat.fa	MviSic	A1	blackStratum
MvCa-1250-A1-R1-20151026_feat.fa	MviSic	A1	blackStratum
MvCa-1250-A1-R1-20151026_feat.fa	MviSic	A1	blackStratum
MvCa-1250-A1-R1-20151026_feat.fa	MviSic	A1	blackStratum
MvCa-1250-A1-R1-20151026_feat.fa	MviSic	A1	blackStratum
MvCa-1250-A1-R1-20151026_feat.fa	MviSic	A1	blackStratum
MvCa-1250-A1-R1-20151026_feat.fa	MviSic	A1	blackStratum
MvCa-1250-A1-R1-20151026_feat.fa	MviSic	A1	blackStratum
MvCa-1250-A1-R1-20151026_feat.fa	MviSic	A1	blackStratum
MvCa-1250-A1-R1-20151026_feat.fa	MviSic	A1	blackStratum
MvCa-1250-A1-R1-20151026_feat.fa	MviSic	A1	blackStratum
MvCa-1250-A1-R1-20151026_feat.fa	MviSic	A1	blackStratum
MvCa-1250-A1-R1-20151026_feat.fa	MviSic	A1	blackStratum
MvCa-1250-A1-R1-20151026_feat.fa	MviSic	A1	blackStratum
MvCa-1250-A1-R1-20151026_feat.fa	MviSic	A1	blackStratum
MvCa-1250-A1-R1-20151026_feat.fa	MviSic	A1	blackStratum
MvCa-1250-A1-R1-20151026_feat.fa	MviSic	A1	blackStratum
MvCa-1250-A1-R1-20151026_feat.fa	MviSic	A1	blackStratum
MvCa-1250-A1-R1-20151026_feat.fa	MviSic	A1	blackStratum
MvCa-1250-A1-R1-20151026_feat.fa	MviSic	A1	PAR
MvCa-1250-A1-R1-20151026_feat.fa	MviSic	A1	PAR
MvCa-1250-A1-R1-20151026_feat.fa	MviSic	A1	PAR
MvCa-1250-A1-R1-20151026_feat.fa	MviSic	A1	PAR
MvCa-1250-A1-R1-20151026_feat.fa	MviSic	A1	PAR
MvCa-1250-A1-R1-20151026_feat.fa	MviSic	A1	PAR
MvCa-1250-A1-R1-20151026_feat.fa	MviSic	A1	PAR
MvCa-1250-A1-R1-20151026_feat.fa	MviSic	A1	PAR
MvCa-1250-A1-R1-20151026_feat.fa	MviSic	A1	PAR
MvCa-1250-A1-R1-20151026_feat.fa	MviSic	A1	PAR
MvCa-1250-A1-R1-20151026_feat.fa	MviSic	A1	PAR
MvCa-1250-A1-R1-20151026_feat.fa	MviSic	A1	PAR
MvCa-1250-A1-R1-20151026_feat.fa	MviSic	A1	PAR
MvCa-1250-A1-R1-20151026_feat.fa	MviSic	A1	PAR
MvCa-1250-A1-R1-20151026_feat.fa	MviSic	A1	PAR
MvCa-1250-A1-R1-20151026_feat.fa	MviSic	A1	PAR
MvCa-1250-A1-R1-20151026_feat.fa	MviSic	A1	PAR
MvCa-1250-A1-R1-20151026_feat.fa	MviSic	A1	PAR
MvCa-1250-A1-R1-20151026_feat.fa	MviSic	A1	PAR
MvCa-1250-A1-R1-20151026_feat.fa	MviSic	A1	PAR
MvCa-1250-A1-R1-20151026_feat.fa	MviSic	A1	PAR
MvCa-1250-A1-R1-20151026_feat.fa	MviSic	A1	PAR
MvCa-1250-A1-R1-20151026_feat.fa	MviSic	A1	PAR
MvCa-1250-A1-R1-20151026_feat.fa	MviSic	A1	PAR
MvCa-1250-A1-R1-20151026_feat.fa	MviSic	A1	PAR
MvCa-1250-A1-R1-20151026_feat.fa	MviSic	A1	PAR
MvCa-1250-A1-R1-20151026_feat.fa	MviSic	A1	PAR
MvCa-1250-A1-R1-20151026_feat.fa	MviSic	A1	PAR
MvCa-1250-A1-R1-20151026_feat.fa	MviSic	A1	PAR
MvCa-1250-A1-R1-20151026_feat.fa	MviSic	A1	PAR
MvCa-1250-A1-R1-20151026_feat.fa	MviSic	A1	PAR
MvCa-1250-A1-R1-20151026_feat.fa	MviSic	A1	PAR
MvCa-1250-A1-R1-20151026_feat.fa	MviSic	A1	PAR
MvCa-1250-A1-R1-20151026_feat.fa	MviSic	A1	PAR
MvCa-1250-A1-R1-20151026_feat.fa	MviSic	A1	PAR
MvCa-1250-A1-R1-20151026_feat.fa	MviSic	A1	PAR
MvCa-1250-A1-R1-20151026_feat.fa	MviSic	A1	PAR
MvCa-1250-A1-R1-20151026_feat.fa	MviSic	A1	PAR
MvCa-1250-A1-R1-20151026_feat.fa	MviSic	A1	PAR
MvCa-1250-A1-R1-20151026_feat.fa	MviSic	A1	PAR
MvCa-1250-A1-R1-20151026_feat.fa	MviSic	A1	PAR
MvCa-1250-A1-R1-20151026_feat.fa	MviSic	A1	PAR
MvCa-1250-A1-R1-20151026_feat.fa	MviSic	A1	PAR
MvCa-1250-A1-R1-20151026_feat.fa	MviSic	A1	PAR
MvCa-1250-A1-R1-20151026_feat.fa	MviSic	A1	PAR
MvCa-1250-A1-R1-20151026_feat.fa	MviSic	A1	PAR
MvCa-1250-A1-R1-20151026_feat.fa	MviSic	A1	PAR
MvCa-1250-A1-R1-20151026_feat.fa	MviSic	A1	PAR
MvCa-1250-A1-R1-20151026_feat.fa	MviSic	A1	PAR
MvCa-1250-A1-R1-20151026_feat.fa	MviSic	A1	PAR
MvCa-1250-A1-R1-20151026_feat.fa	MviSic	A1	PAR
MvCa-1250-A1-R1-20151026_feat.fa	MviSic	A1	PAR
MvCa-1250-A1-R1-20151026_feat.fa	MviSic	A1	PAR
MvCa-1250-A1-R1-20151026_feat.fa	MviSic	A1	PAR
MvCa-1250-A1-R1-20151026_feat.fa	MviSic	A1	PAR
MvCa-1250-A1-R1-20151026_feat.fa	MviSic	A1	PAR
MvCa-1250-A1-R1-20151026_feat.fa	MviSic	A1	PAR
MvCa-1250-A1-R1-20151026_feat.fa	MviSic	A1	PAR
MvCa-1250-A1-R1-20151026_feat.fa	MviSic	A1	PAR
MvCa-1250-A1-R1-20151026_feat.fa	MviSic	A1	PAR
MvCa-1250-A1-R1-20151026_feat.fa	MviSic	A1	PAR
MvCa-1250-A1-R1-20151026_feat.fa	MviSic	A1	PAR
MvCa-1250-A1-R1-20151026_feat.fa	MviSic	A1	PAR
MvCa-1250-A1-R1-20151026_feat.fa	MviSic	A1	PAR
MvCa-1250-A1-R1-20151026_feat.fa	MviSic	A1	PAR
MvCa-1250-A1-R1-20151026_feat.fa	MviSic	A1	PAR
MvCa-1250-A1-R1-20151026_feat.fa	MviSic	A1	PAR
MvCa-1250-A1-R1-20151026_feat.fa	MviSic	A1	PAR
MvCa-1250-A1-R1-20151026_feat.fa	MviSic	A1	PAR
MvCa-1250-A1-R1-20151026_feat.fa	MviSic	A1	PAR
MvCa-1250-A1-R1-20151026_feat.fa	MviSic	A1	PAR
MvCa-1250-A1-R1-20151026_feat.fa	MviSic	A1	PAR
MvCa-1250-A1-R1-20151026_feat.fa	MviSic	A1	PAR
MvCa-1250-A1-R1-20151026_feat.fa	MviSic	A1	PAR
MvCa-1250-A1-R1-20151026_feat.fa	MviSic	A1	PAR
MvCa-1250-A1-R1-20151026_feat.fa	MviSic	A1	PAR
MvCa-1250-A1-R1-20151026_feat.fa	MviSic	A1	PAR
MvCa-1250-A1-R1-20151026_feat.fa	MviSic	A1	PAR
MvCa-1250-A1-R1-20151026_feat.fa	MviSic	A1	PAR
MvCa-1250-A1-R1-20151026_feat.fa	MviSic	A1	PAR
MvCa-1250-A1-R1-20151026_feat.fa	MviSic	A1	PAR
MvCa-1250-A1-R1-20151026_feat.fa	MviSic	A1	PAR
MvCa-1250-A1-R1-20151026_feat.fa	MviSic	A1	PAR
MvCa-1250-A1-R1-20151026_feat.fa	MviSic	A1	PAR
MvCa-1250-A1-R1-20151026_feat.fa	MviSic	A1	PAR
MvCa-1250-A1-R1-20151026_feat.fa	MviSic	A1	PAR
MvCa-1250-A1-R1-20151026_feat.fa	MviSic	A1	PAR
MvCa-1250-A1-R1-20151026_feat.fa	MviSic	A1	PAR
MvCa-1250-A1-R1-20151026_feat.fa	MviSic	A1	PAR
MvCa-1250-A1-R1-20151026_feat.fa	MviSic	A1	PAR
MvCa-1250-A1-R1-20151026_feat.fa	MviSic	A1	PAR
MvCa-1250-A1-R1-20151026_feat.fa	MviSic	A1	PAR
MvCa-1250-A1-R1-20151026_feat.fa	MviSic	A1	PAR
MvCa-1250-A1-R1-20151026_feat.fa	MviSic	A1	PAR
MvCa-1250-A1-R1-20151026_feat.fa	MviSic	A1	PAR
MvCa-1250-A1-R1-20151026_feat.fa	MviSic	A1	PAR
MvCa-1250-A1-R1-20151026_feat.fa	MviSic	A1	PAR
MvCa-1250-A1-R1-20151026_feat.fa	MviSic	A1	PAR
MvCa-1250-A1-R1-20151026_feat.fa	MviSic	A1	lightblueStratum
MvCa-1250-A1-R1-20151026_feat.fa	MviSic	A1	lightblueStratum
MvCa-1250-A1-R1-20151026_feat.fa	MviSic	A1	lightblueStratum
MvCa-1250-A1-R1-20151026_feat.fa	MviSic	A1	lightblueStratum
MvCa-1250-A1-R1-20151026_feat.fa	MviSic	A1	lightblueStratum
MvCa-1250-A1-R1-20151026_feat.fa	MviSic	A1	lightblueStratum
MvCa-1250-A1-R1-20151026_feat.fa	MviSic	A1	lightblueStratum
MvCa-1250-A1-R1-20151026_feat.fa	MviSic	A1	lightblueStratum
MvCa-1250-A1-R1-20151026_feat.fa	MviSic	A1	lightblueStratum
MvCa-1250-A1-R1-20151026_feat.fa	MviSic	A1	lightblueStratum
MvCa-1250-A1-R1-20151026_feat.fa	MviSic	A1	lightblueStratum
MvCa-1250-A1-R1-20151026_feat.fa	MviSic	A1	lightblueStratum
MvCa-1250-A1-R1-20151026_feat.fa	MviSic	A1	lightblueStratum
MvCa-1250-A1-R1-20151026_feat.fa	MviSic	A1	lightblueStratum
MvCa-1250-A1-R1-20151026_feat.fa	MviSic	A1	lightblueStratum
MvCa-1250-A1-R1-20151026_feat.fa	MviSic	A1	lightblueStratum
MvCa-1250-A1-R1-20151026_feat.fa	MviSic	A1	lightblueStratum
MvCa-1250-A1-R1-20151026_feat.fa	MviSic	A1	lightblueStratum
MvCa-1250-A1-R1-20151026_feat.fa	MviSic	A1	lightblueStratum
MvCa-1250-A1-R1-20151026_feat.fa	MviSic	A1	lightblueStratum
MvCa-1250-A1-R1-20151026_feat.fa	MviSic	A1	lightblueStratum
MvCa-1250-A1-R1-20151026_feat.fa	MviSic	A1	lightblueStratum
MvCa-1250-A1-R1-20151026_feat.fa	MviSic	A1	lightblueStratum
MvCa-1250-A1-R1-20151026_feat.fa	MviSic	A1	lightblueStratum
MvCa-1250-A1-R1-20151026_feat.fa	MviSic	A1	lightblueStratum
MvCa-1250-A1-R1-20151026_feat.fa	MviSic	A1	lightblueStratum
MvCa-1250-A1-R1-20151026_feat.fa	MviSic	A1	lightblueStratum
MvCa-1250-A1-R1-20151026_feat.fa	MviSic	A1	lightblueStratum
MvCa-1250-A1-R1-20151026_feat.fa	MviSic	A1	lightblueStratum
MvCa-1250-A1-R1-20151026_feat.fa	MviSic	A1	lightblueStratum
MvCa-1250-A1-R1-20151026_feat.fa	MviSic	A1	lightblueStratum
MvCa-1250-A1-R1-20151026_feat.fa	MviSic	A1	lightblueStratum
MvCa-1250-A1-R1-20151026_feat.fa	MviSic	A1	lightblueStratum
MvCa-1250-A1-R1-20151026_feat.fa	MviSic	A1	lightblueStratum
MvCa-1250-A1-R1-20151026_feat.fa	MviSic	A1	lightblueStratum
MvCa-1250-A1-R1-20151026_feat.fa	MviSic	A1	lightblueStratum
MvCa-1250-A1-R1-20151026_feat.fa	MviSic	A1	lightblueStratum
MvCa-1250-A1-R1-20151026_feat.fa	MviSic	A1	lightblueStratum
MvCa-1250-A1-R1-20151026_feat.fa	MviSic	A1	lightblueStratum
MvCa-1250-A1-R1-20151026_feat.fa	MviSic	A1	lightblueStratum
MvCa-1250-A1-R1-20151026_feat.fa	MviSic	A1	lightblueStratum
MvCa-1250-A1-R1-20151026_feat.fa	MviSic	A1	lightblueStratum
MvCa-1250-A1-R1-20151026_feat.fa	MviSic	A1	lightblueStratum
MvCa-1250-A1-R1-20151026_feat.fa	MviSic	A1	lightblueStratum
MvCa-1250-A1-R1-20151026_feat.fa	MviSic	A1	lightblueStratum
MvCa-1250-A1-R1-20151026_feat.fa	MviSic	A1	lightblueStratum
MvCa-1250-A1-R1-20151026_feat.fa	MviSic	A1	lightblueStratum
MvCa-1250-A1-R1-20151026_feat.fa	MviSic	A1	lightblueStratum
MvCa-1250-A1-R1-20151026_feat.fa	MviSic	A1	lightblueStratum
MvCa-1250-A1-R1-20151026_feat.fa	MviSic	A1	lightblueStratum
MvCa-1250-A1-R1-20151026_feat.fa	MviSic	A1	lightblueStratum
MvCa-1250-A1-R1-20151026_feat.fa	MviSic	A1	lightblueStratum
MvCa-1250-A1-R1-20151026_feat.fa	MviSic	A1	lightblueStratum
MvCa-1250-A1-R1-20151026_feat.fa	MviSic	A1	lightblueStratum
MvCa-1250-A1-R1-20151026_feat.fa	MviSic	A1	lightblueStratum
MvCa-1250-A1-R1-20151026_feat.fa	MviSic	A1	lightblueStratum
MvCa-1250-A1-R1-20151026_feat.fa	MviSic	A1	lightblueStratum
MvCa-1250-A1-R1-20151026_feat.fa	MviSic	A1	lightblueStratum
MvCa-1250-A1-R1-20151026_feat.fa	MviSic	A1	lightblueStratum
MvCa-1250-A1-R1-20151026_feat.fa	MviSic	A1	lightblueStratum
MvCa-1250-A1-R1-20151026_feat.fa	MviSic	A1	lightblueStratum
MvCa-1250-A1-R1-20151026_feat.fa	MviSic	A1	lightblueStratum
MvCa-1250-A1-R1-20151026_feat.fa	MviSic	A1	lightblueStratum
MvCa-1250-A1-R1-20151026_feat.fa	MviSic	A1	lightblueStratum
MvCa-1250-A1-R1-20151026_feat.fa	MviSic	A1	lightblueStratum
MvCa-1250-A1-R1-20151026_feat.fa	MviSic	A1	RRautosomes
MvCa-1250-A1-R1-20151026_feat.fa	MviSic	A1	RRautosomes
MvCa-1250-A1-R1-20151026_feat.fa	MviSic	A1	RRautosomes
MvCa-1250-A1-R1-20151026_feat.fa	MviSic	A1	RRautosomes
MvCa-1250-A1-R1-20151026_feat.fa	MviSic	A1	RRautosomes
MvCa-1250-A1-R1-20151026_feat.fa	MviSic	A1	RRautosomes
MvCa-1250-A1-R1-20151026_feat.fa	MviSic	A1	RRautosomes
MvCa-1250-A1-R1-20151026_feat.fa	MviSic	A1	RRautosomes
MvCa-1250-A1-R1-20151026_feat.fa	MviSic	A1	RRautosomes
MvCa-1250-A1-R1-20151026_feat.fa	MviSic	A1	RRautosomes
MvCa-1250-A1-R1-20151026_feat.fa	MviSic	A1	RRautosomes
MvCa-1250-A1-R1-20151026_feat.fa	MviSic	A1	RRautosomes
MvCa-1250-A1-R1-20151026_feat.fa	MviSic	A1	RRautosomes
MvCa-1250-A1-R1-20151026_feat.fa	MviSic	A1	RRautosomes
MvCa-1250-A1-R1-20151026_feat.fa	MviSic	A1	RRautosomes
MvCa-1250-A1-R1-20151026_feat.fa	MviSic	A1	RRautosomes
MvCa-1250-A1-R1-20151026_feat.fa	MviSic	A1	RRautosomes
MvCa-1250-A1-R1-20151026_feat.fa	MviSic	A1	RRautosomes
MvCa-1250-A1-R1-20151026_feat.fa	MviSic	A1	RRautosomes
MvCa-1250-A1-R1-20151026_feat.fa	MviSic	A1	RRautosomes
MvCa-1250-A1-R1-20151026_feat.fa	MviSic	A1	RRautosomes
MvCa-1250-A1-R1-20151026_feat.fa	MviSic	A1	RRautosomes
MvCa-1250-A1-R1-20151026_feat.fa	MviSic	A1	RRautosomes
MvCa-1250-A1-R1-20151026_feat.fa	MviSic	A1	RRautosomes
MvCa-1250-A1-R1-20151026_feat.fa	MviSic	A1	RRautosomes
MvCa-1250-A1-R1-20151026_feat.fa	MviSic	A1	RRautosomes
MvCa-1250-A1-R1-20151026_feat.fa	MviSic	A1	RRautosomes
MvCa-1250-A1-R1-20151026_feat.fa	MviSic	A1	RRautosomes
MvCa-1250-A1-R1-20151026_feat.fa	MviSic	A1	RRautosomes
MvCa-1250-A1-R1-20151026_feat.fa	MviSic	A1	RRautosomes
MvCa-1250-A1-R1-20151026_feat.fa	MviSic	A1	RRautosomes
MvCa-1250-A1-R1-20151026_feat.fa	MviSic	A1	RRautosomes
MvCa-1250-A1-R1-20151026_feat.fa	MviSic	A1	RRautosomes
MvCa-1250-A1-R1-20151026_feat.fa	MviSic	A1	RRautosomes
MvCa-1250-A1-R1-20151026_feat.fa	MviSic	A1	RRautosomes
MvCa-1250-A1-R1-20151026_feat.fa	MviSic	A1	RRautosomes
MvCa-1250-A1-R1-20151026_feat.fa	MviSic	A1	RRautosomes
MvCa-1250-A1-R1-20151026_feat.fa	MviSic	A1	RRautosomes
MvCa-1250-A1-R1-20151026_feat.fa	MviSic	A1	RRautosomes
MvCa-1250-A1-R1-20151026_feat.fa	MviSic	A1	RRautosomes
MvCa-1250-A1-R1-20151026_feat.fa	MviSic	A1	RRautosomes
MvCa-1250-A1-R1-20151026_feat.fa	MviSic	A1	RRautosomes
MvCa-1250-A1-R1-20151026_feat.fa	MviSic	A1	RRautosomes
MvCa-1250-A1-R1-20151026_feat.fa	MviSic	A1	RRautosomes
MvCa-1250-A1-R1-20151026_feat.fa	MviSic	A1	RRautosomes
MvCa-1250-A1-R1-20151026_feat.fa	MviSic	A1	RRautosomes
MvCa-1250-A1-R1-20151026_feat.fa	MviSic	A1	RRautosomes
MvCa-1250-A1-R1-20151026_feat.fa	MviSic	A1	RRautosomes
MvCa-1250-A1-R1-20151026_feat.fa	MviSic	A1	RRautosomes
MvCa-1250-A1-R1-20151026_feat.fa	MviSic	A1	RRautosomes
MvCa-1250-A1-R1-20151026_feat.fa	MviSic	A1	RRautosomes
MvCa-1250-A1-R1-20151026_feat.fa	MviSic	A1	RRautosomes
MvCa-1250-A1-R1-20151026_feat.fa	MviSic	A1	RRautosomes
MvCa-1250-A1-R1-20151026_feat.fa	MviSic	A1	RRautosomes
MvCa-1250-A1-R1-20151026_feat.fa	MviSic	A1	RRautosomes
MvCa-1250-A1-R1-20151026_feat.fa	MviSic	A1	RRautosomes
MvCa-1250-A1-R1-20151026_feat.fa	MviSic	A1	RRautosomes
MvCa-1250-A1-R1-20151026_feat.fa	MviSic	A1	RRautosomes
MvCa-1250-A1-R1-20151026_feat.fa	MviSic	A1	RRautosomes
MvCa-1250-A1-R1-20151026_feat.fa	MviSic	A1	RRautosomes
MvCa-1250-A1-R1-20151026_feat.fa	MviSic	A1	RRautosomes
MvCa-1250-A1-R1-20151026_feat.fa	MviSic	A1	RRautosomes
MvCa-1250-A1-R1-20151026_feat.fa	MviSic	A1	RRautosomes
MvCa-1250-A1-R1-20151026_feat.fa	MviSic	A1	RRautosomes
MvCa-1250-A1-R1-20151026_feat.fa	MviSic	A1	RRautosomes
MvCa-1250-A1-R1-20151026_feat.fa	MviSic	A1	RRautosomes
MvCa-1250-A1-R1-20151026_feat.fa	MviSic	A1	RRautosomes
MvCa-1250-A1-R1-20151026_feat.fa	MviSic	A1	RRautosomes
MvCa-1250-A1-R1-20151026_feat.fa	MviSic	A1	RRautosomes
MvCa-1250-A1-R1-20151026_feat.fa	MviSic	A1	RRautosomes
MvCa-1250-A1-R1-20151026_feat.fa	MviSic	A1	RRautosomes
MvCa-1250-A1-R1-20151026_feat.fa	MviSic	A1	RRautosomes
MvCa-1250-A1-R1-20151026_feat.fa	MviSic	A1	RRautosomes
MvCa-1250-A1-R1-20151026_feat.fa	MviSic	A1	RRautosomes
MvCa-1250-A1-R1-20151026_feat.fa	MviSic	A1	RRautosomes
MvCa-1250-A1-R1-20151026_feat.fa	MviSic	A1	RRautosomes
MvCa-1250-A1-R1-20151026_feat.fa	MviSic	A1	RRautosomes
MvCa-1250-A1-R1-20151026_feat.fa	MviSic	A1	RRautosomes
MvCa-1250-A1-R1-20151026_feat.fa	MviSic	A1	RRautosomes
MvCa-1250-A1-R1-20151026_feat.fa	MviSic	A1	RRautosomes
MvCa-1250-A1-R1-20151026_feat.fa	MviSic	A1	RRautosomes
MvCa-1250-A1-R1-20151026_feat.fa	MviSic	A1	RRautosomes
MvCa-1250-A1-R1-20151026_feat.fa	MviSic	A1	RRautosomes
MvCa-1250-A1-R1-20151026_feat.fa	MviSic	A1	RRautosomes
MvCa-1250-A1-R1-20151026_feat.fa	MviSic	A1	RRautosomes
MvCa-1250-A1-R1-20151026_feat.fa	MviSic	A1	RRautosomes
MvCa-1250-A1-R1-20151026_feat.fa	MviSic	A1	RRautosomes
MvCa-1250-A1-R1-20151026_feat.fa	MviSic	A1	RRautosomes
MvCa-1250-A1-R1-20151026_feat.fa	MviSic	A1	RRautosomes
MvCa-1250-A1-R1-20151026_feat.fa	MviSic	A1	RRautosomes
MvCa-1250-A1-R1-20151026_feat.fa	MviSic	A1	RRautosomes
MvCa-1250-A1-R1-20151026_feat.fa	MviSic	A1	RRautosomes
MvCa-1250-A1-R1-20151026_feat.fa	MviSic	A1	RRautosomes
MvCa-1250-A1-R1-20151026_feat.fa	MviSic	A1	RRautosomes
MvCa-1250-A1-R1-20151026_feat.fa	MviSic	A1	RRautosomes
MvCa-1250-A1-R1-20151026_feat.fa	MviSic	A1	RRautosomes
MvCa-1250-A1-R1-20151026_feat.fa	MviSic	A1	RRautosomes
MvCa-1250-A1-R1-20151026_feat.fa	MviSic	A1	RRautosomes
MvCa-1250-A1-R1-20151026_feat.fa	MviSic	A1	RRautosomes
MvCa-1250-A1-R1-20151026_feat.fa	MviSic	A1	RRautosomes
MvCa-1250-A1-R1-20151026_feat.fa	MviSic	A1	RRautosomes
MvCa-1250-A1-R1-20151026_feat.fa	MviSic	A1	RRautosomes
MvCa-1250-A1-R1-20151026_feat.fa	MviSic	A1	RRautosomes
MvCa-1250-A1-R1-20151026_feat.fa	MviSic	A1	RRautosomes
MvCa-1250-A1-R1-20151026_feat.fa	MviSic	A1	RRautosomes
MvCa-1250-A1-R1-20151026_feat.fa	MviSic	A1	RRautosomes
MvCa-1250-A1-R1-20151026_feat.fa	MviSic	A1	RRautosomes
MvCa-1250-A1-R1-20151026_feat.fa	MviSic	A1	RRautosomes
MvCa-1250-A1-R1-20151026_feat.fa	MviSic	A1	RRautosomes
MvCa-1250-A1-R1-20151026_feat.fa	MviSic	A1	RRautosomes
MvCa-1250-A1-R1-20151026_feat.fa	MviSic	A1	RRautosomes
MvCa-1250-A1-R1-20151026_feat.fa	MviSic	A1	RRautosomes
MvCa-1250-A1-R1-20151026_feat.fa	MviSic	A1	RRautosomes
MvCa-1250-A1-R1-20151026_feat.fa	MviSic	A1	RRautosomes
MvCa-1250-A1-R1-20151026_feat.fa	MviSic	A1	RRautosomes
MvCa-1250-A1-R1-20151026_feat.fa	MviSic	A1	RRautosomes
MvCa-1250-A1-R1-20151026_feat.fa	MviSic	A1	RRautosomes
MvCa-1250-A1-R1-20151026_feat.fa	MviSic	A1	RRautosomes
MvCa-1250-A1-R1-20151026_feat.fa	MviSic	A1	RRautosomes
MvCa-1250-A1-R1-20151026_feat.fa	MviSic	A1	RRautosomes
MvCa-1250-A1-R1-20151026_feat.fa	MviSic	A1	RRautosomes
MvCa-1250-A1-R1-20151026_feat.fa	MviSic	A1	RRautosomes
MvCa-1250-A1-R1-20151026_feat.fa	MviSic	A1	RRautosomes
MvCa-1250-A1-R1-20151026_feat.fa	MviSic	A1	RRautosomes
MvCa-1250-A1-R1-20151026_feat.fa	MviSic	A1	RRautosomes
MvCa-1250-A1-R1-20151026_feat.fa	MviSic	A1	RRautosomes
MvCa-1250-A1-R1-20151026_feat.fa	MviSic	A1	RRautosomes
MvCa-1250-A1-R1-20151026_feat.fa	MviSic	A1	RRautosomes
MvCa-1250-A1-R1-20151026_feat.fa	MviSic	A1	RRautosomes
MvCa-1250-A1-R1-20151026_feat.fa	MviSic	A1	RRautosomes
MvCa-1250-A1-R1-20151026_feat.fa	MviSic	A1	RRautosomes
MvCa-1250-A1-R1-20151026_feat.fa	MviSic	A1	RRautosomes
MvCa-1250-A1-R1-20151026_feat.fa	MviSic	A1	RRautosomes
MvCa-1250-A1-R1-20151026_feat.fa	MviSic	A1	RRautosomes
MvCa-1250-A1-R1-20151026_feat.fa	MviSic	A1	RRautosomes
MvCa-1250-A1-R1-20151026_feat.fa	MviSic	A1	RRautosomes
MvCa-1250-A1-R1-20151026_feat.fa	MviSic	A1	RRautosomes
MvCa-1250-A1-R1-20151026_feat.fa	MviSic	A1	RRautosomes
MvCa-1250-A1-R1-20151026_feat.fa	MviSic	A1	RRautosomes
MvCa-1250-A1-R1-20151026_feat.fa	MviSic	A1	RRautosomes
MvCa-1250-A1-R1-20151026_feat.fa	MviSic	A1	RRautosomes
MvCa-1250-A1-R1-20151026_feat.fa	MviSic	A1	RRautosomes
MvCa-1250-A1-R1-20151026_feat.fa	MviSic	A1	RRautosomes
MvCa-1250-A1-R1-20151026_feat.fa	MviSic	A1	RRautosomes
MvCa-1250-A1-R1-20151026_feat.fa	MviSic	A1	RRautosomes
MvCa-1250-A1-R1-20151026_feat.fa	MviSic	A1	RRautosomes
MvCa-1250-A1-R1-20151026_feat.fa	MviSic	A1	RRautosomes
MvCa-1250-A1-R1-20151026_feat.fa	MviSic	A1	RRautosomes
MvCa-1250-A1-R1-20151026_feat.fa	MviSic	A1	RRautosomes
MvCa-1250-A1-R1-20151026_feat.fa	MviSic	A1	RRautosomes
MvCa-1250-A1-R1-20151026_feat.fa	MviSic	A1	RRautosomes
MvCa-1250-A1-R1-20151026_feat.fa	MviSic	A1	RRautosomes
MvCa-1250-A1-R1-20151026_feat.fa	MviSic	A1	RRautosomes
MvCa-1250-A1-R1-20151026_feat.fa	MviSic	A1	RRautosomes
MvCa-1250-A1-R1-20151026_feat.fa	MviSic	A1	RRautosomes
MvCa-1250-A1-R1-20151026_feat.fa	MviSic	A1	RRautosomes
MvCa-1250-A1-R1-20151026_feat.fa	MviSic	A1	RRautosomes
MvCa-1250-A1-R1-20151026_feat.fa	MviSic	A1	RRautosomes
MvCa-1250-A1-R1-20151026_feat.fa	MviSic	A1	RRautosomes
MvCa-1250-A1-R1-20151026_feat.fa	MviSic	A1	RRautosomes
MvCa-1250-A1-R1-20151026_feat.fa	MviSic	A1	RRautosomes
MvCa-1250-A1-R1-20151026_feat.fa	MviSic	A1	RRautosomes
MvCa-1250-A1-R1-20151026_feat.fa	MviSic	A1	RRautosomes
MvCa-1250-A1-R1-20151026_feat.fa	MviSic	A1	RRautosomes
MvCa-1250-A1-R1-20151026_feat.fa	MviSic	A1	RRautosomes
MvCa-1250-A1-R1-20151026_feat.fa	MviSic	A1	RRautosomes
MvCa-1250-A1-R1-20151026_feat.fa	MviSic	A1	RRautosomes
MvCa-1250-A1-R1-20151026_feat.fa	MviSic	A1	RRautosomes
MvCa-1250-A1-R1-20151026_feat.fa	MviSic	A1	RRautosomes
MvCa-1250-A1-R1-20151026_feat.fa	MviSic	A1	RRautosomes
MvCa-1250-A1-R1-20151026_feat.fa	MviSic	A1	RRautosomes
MvCa-1250-A1-R1-20151026_feat.fa	MviSic	A1	RRautosomes
MvCa-1250-A1-R1-20151026_feat.fa	MviSic	A1	RRautosomes
MvCa-1250-A1-R1-20151026_feat.fa	MviSic	A1	RRautosomes
MvCa-1250-A1-R1-20151026_feat.fa	MviSic	A1	RRautosomes
MvCa-1250-A1-R1-20151026_feat.fa	MviSic	A1	RRautosomes
MvCa-1250-A1-R1-20151026_feat.fa	MviSic	A1	RRautosomes
MvCa-1250-A1-R1-20151026_feat.fa	MviSic	A1	RRautosomes
MvCa-1250-A1-R1-20151026_feat.fa	MviSic	A1	RRautosomes
MvCa-1250-A1-R1-20151026_feat.fa	MviSic	A1	RRautosomes
MvCa-1250-A1-R1-20151026_feat.fa	MviSic	A1	RRautosomes
MvCa-1250-A1-R1-20151026_feat.fa	MviSic	A1	RRautosomes
MvCa-1250-A1-R1-20151026_feat.fa	MviSic	A1	RRautosomes
MvCa-1250-A1-R1-20151026_feat.fa	MviSic	A1	RRautosomes
MvCa-1250-A1-R1-20151026_feat.fa	MviSic	A1	RRautosomes
MvCa-1250-A1-R1-20151026_feat.fa	MviSic	A1	RRautosomes
MvCa-1250-A1-R1-20151026_feat.fa	MviSic	A1	RRautosomes
MvCa-1250-A1-R1-20151026_feat.fa	MviSic	A1	RRautosomes
MvCa-1250-A1-R1-20151026_feat.fa	MviSic	A1	RRautosomes
MvCa-1250-A1-R1-20151026_feat.fa	MviSic	A1	RRautosomes
MvCa-1250-A1-R1-20151026_feat.fa	MviSic	A1	RRautosomes
MvCa-1250-A1-R1-20151026_feat.fa	MviSic	A1	RRautosomes
MvCa-1250-A1-R1-20151026_feat.fa	MviSic	A1	RRautosomes
MvCa-1250-A1-R1-20151026_feat.fa	MviSic	A1	RRautosomes
MvCa-1250-A1-R1-20151026_feat.fa	MviSic	A1	RRautosomes
MvCa-1250-A1-R1-20151026_feat.fa	MviSic	A1	RRautosomes
MvCa-1250-A1-R1-20151026_feat.fa	MviSic	A1	RRautosomes
MvCa-1250-A1-R1-20151026_feat.fa	MviSic	A1	RRautosomes
MvCa-1250-A1-R1-20151026_feat.fa	MviSic	A1	RRautosomes
MvCa-1250-A1-R1-20151026_feat.fa	MviSic	A1	RRautosomes
MvCa-1250-A1-R1-20151026_feat.fa	MviSic	A1	RRautosomes
MvCa-1250-A1-R1-20151026_feat.fa	MviSic	A1	RRautosomes
MvCa-1250-A1-R1-20151026_feat.fa	MviSic	A1	RRautosomes
MvCa-1250-A1-R1-20151026_feat.fa	MviSic	A1	RRautosomes
MvCa-1250-A1-R1-20151026_feat.fa	MviSic	A1	RRautosomes
MvCa-1250-A1-R1-20151026_feat.fa	MviSic	A1	RRautosomes
MvCa-1250-A1-R1-20151026_feat.fa	MviSic	A1	RRautosomes
MvCa-1250-A1-R1-20151026_feat.fa	MviSic	A1	RRautosomes
MvCa-1250-A1-R1-20151026_feat.fa	MviSic	A1	RRautosomes
MvCa-1250-A1-R1-20151026_feat.fa	MviSic	A1	RRautosomes
MvCa-1250-A1-R1-20151026_feat.fa	MviSic	A1	RRautosomes
MvCa-1250-A1-R1-20151026_feat.fa	MviSic	A1	RRautosomes
MvCa-1250-A1-R1-20151026_feat.fa	MviSic	A1	RRautosomes
MvCa-1250-A1-R1-20151026_feat.fa	MviSic	A1	RRautosomes
MvCa-1250-A1-R1-20151026_feat.fa	MviSic	A1	RRautosomes
MvCa-1250-A1-R1-20151026_feat.fa	MviSic	A1	RRautosomes
MvCa-1250-A1-R1-20151026_feat.fa	MviSic	A1	RRautosomes
MvCa-1250-A1-R1-20151026_feat.fa	MviSic	A1	RRautosomes
MvCa-1250-A1-R1-20151026_feat.fa	MviSic	A1	RRautosomes
MvCa-1250-A1-R1-20151026_feat.fa	MviSic	A1	RRautosomes
MvCa-1250-A1-R1-20151026_feat.fa	MviSic	A1	RRautosomes
MvCa-1250-A1-R1-20151026_feat.fa	MviSic	A1	RRautosomes
MvCa-1250-A1-R1-20151026_feat.fa	MviSic	A1	RRautosomes
MvCa-1250-A1-R1-20151026_feat.fa	MviSic	A1	RRautosomes
MvCa-1250-A1-R1-20151026_feat.fa	MviSic	A1	RRautosomes
MvCa-1250-A1-R1-20151026_feat.fa	MviSic	A1	RRautosomes
MvCa-1250-A1-R1-20151026_feat.fa	MviSic	A1	RRautosomes
MvCa-1250-A1-R1-20151026_feat.fa	MviSic	A1	RRautosomes
MvCa-1250-A1-R1-20151026_feat.fa	MviSic	A1	RRautosomes
MvCa-1250-A1-R1-20151026_feat.fa	MviSic	A1	RRautosomes
MvCa-1250-A1-R1-20151026_feat.fa	MviSic	A1	RRautosomes
MvCa-1250-A1-R1-20151026_feat.fa	MviSic	A1	RRautosomes
MvCa-1250-A1-R1-20151026_feat.fa	MviSic	A1	RRautosomes
MvCa-1250-A1-R1-20151026_feat.fa	MviSic	A1	RRautosomes
MvCa-1250-A1-R1-20151026_feat.fa	MviSic	A1	RRautosomes
MvCa-1250-A1-R1-20151026_feat.fa	MviSic	A1	RRautosomes
MvCa-1250-A1-R1-20151026_feat.fa	MviSic	A1	RRautosomes
MvCa-1250-A1-R1-20151026_feat.fa	MviSic	A1	RRautosomes
MvCa-1250-A1-R1-20151026_feat.fa	MviSic	A1	RRautosomes
MvCa-1250-A1-R1-20151026_feat.fa	MviSic	A1	RRautosomes
MvCa-1250-A1-R1-20151026_feat.fa	MviSic	A1	RRautosomes
MvCa-1250-A1-R1-20151026_feat.fa	MviSic	A1	RRautosomes
MvCa-1250-A1-R1-20151026_feat.fa	MviSic	A1	RRautosomes
MvCa-1250-A1-R1-20151026_feat.fa	MviSic	A1	RRautosomes
MvCa-1250-A1-R1-20151026_feat.fa	MviSic	A1	RRautosomes
MvCa-1250-A1-R1-20151026_feat.fa	MviSic	A1	RRautosomes
MvCa-1250-A1-R1-20151026_feat.fa	MviSic	A1	RRautosomes
MvCa-1250-A1-R1-20151026_feat.fa	MviSic	A1	RRautosomes
MvCa-1250-A1-R1-20151026_feat.fa	MviSic	A1	RRautosomes
MvCa-1250-A1-R1-20151026_feat.fa	MviSic	A1	RRautosomes
MvCa-1250-A1-R1-20151026_feat.fa	MviSic	A1	RRautosomes
MvCa-1250-A1-R1-20151026_feat.fa	MviSic	A1	RRautosomes
MvCa-1250-A1-R1-20151026_feat.fa	MviSic	A1	RRautosomes
MvCa-1250-A1-R1-20151026_feat.fa	MviSic	A1	RRautosomes
MvCa-1250-A1-R1-20151026_feat.fa	MviSic	A1	RRautosomes
MvCa-1250-A1-R1-20151026_feat.fa	MviSic	A1	RRautosomes
MvCa-1250-A1-R1-20151026_feat.fa	MviSic	A1	RRautosomes
MvCa-1250-A1-R1-20151026_feat.fa	MviSic	A1	RRautosomes
MvCa-1250-A1-R1-20151026_feat.fa	MviSic	A1	RRautosomes
MvCa-1250-A1-R1-20151026_feat.fa	MviSic	A1	RRautosomes
MvCa-1250-A1-R1-20151026_feat.fa	MviSic	A1	RRautosomes
MvCa-1250-A1-R1-20151026_feat.fa	MviSic	A1	RRautosomes
MvCa-1250-A1-R1-20151026_feat.fa	MviSic	A1	RRautosomes
MvCa-1250-A1-R1-20151026_feat.fa	MviSic	A1	RRautosomes
MvCa-1250-A1-R1-20151026_feat.fa	MviSic	A1	RRautosomes
MvCa-1250-A1-R1-20151026_feat.fa	MviSic	A1	RRautosomes
MvCa-1250-A1-R1-20151026_feat.fa	MviSic	A1	RRautosomes
MvCa-1250-A1-R1-20151026_feat.fa	MviSic	A1	RRautosomes
MvCa-1250-A1-R1-20151026_feat.fa	MviSic	A1	RRautosomes
MvCa-1250-A1-R1-20151026_feat.fa	MviSic	A1	RRautosomes
MvCa-1250-A1-R1-20151026_feat.fa	MviSic	A1	RRautosomes
MvCa-1250-A1-R1-20151026_feat.fa	MviSic	A1	RRautosomes
MvCa-1250-A1-R1-20151026_feat.fa	MviSic	A1	RRautosomes
MvCa-1250-A1-R1-20151026_feat.fa	MviSic	A1	RRautosomes
MvCa-1250-A1-R1-20151026_feat.fa	MviSic	A1	RRautosomes
MvCa-1250-A1-R1-20151026_feat.fa	MviSic	A1	RRautosomes
MvCa-1250-A1-R1-20151026_feat.fa	MviSic	A1	RRautosomes
MvCa-1250-A1-R1-20151026_feat.fa	MviSic	A1	RRautosomes
MvCa-1250-A1-R1-20151026_feat.fa	MviSic	A1	RRautosomes
MvCa-1250-A1-R1-20151026_feat.fa	MviSic	A1	RRautosomes
MvCa-1250-A1-R1-20151026_feat.fa	MviSic	A1	RRautosomes
MvCa-1250-A1-R1-20151026_feat.fa	MviSic	A1	RRautosomes
MvCa-1250-A1-R1-20151026_feat.fa	MviSic	A1	RRautosomes
MvCa-1250-A1-R1-20151026_feat.fa	MviSic	A1	RRautosomes
MvCa-1250-A1-R1-20151026_feat.fa	MviSic	A1	RRautosomes
MvCa-1250-A1-R1-20151026_feat.fa	MviSic	A1	RRautosomes
MvCa-1250-A1-R1-20151026_feat.fa	MviSic	A1	RRautosomes
MvCa-1250-A1-R1-20151026_feat.fa	MviSic	A1	RRautosomes
MvCa-1250-A1-R1-20151026_feat.fa	MviSic	A1	RRautosomes
MvCa-1250-A1-R1-20151026_feat.fa	MviSic	A1	RRautosomes
MvCa-1250-A1-R1-20151026_feat.fa	MviSic	A1	RRautosomes
MvCa-1250-A1-R1-20151026_feat.fa	MviSic	A1	RRautosomes
MvCa-1250-A1-R1-20151026_feat.fa	MviSic	A1	RRautosomes
MvCa-1250-A1-R1-20151026_feat.fa	MviSic	A1	RRautosomes
MvCa-1250-A1-R1-20151026_feat.fa	MviSic	A1	RRautosomes
MvCa-1250-A1-R1-20151026_feat.fa	MviSic	A1	RRautosomes
MvCa-1250-A1-R1-20151026_feat.fa	MviSic	A1	RRautosomes
MvCa-1250-A1-R1-20151026_feat.fa	MviSic	A1	RRautosomes
MvCa-1250-A1-R1-20151026_feat.fa	MviSic	A1	RRautosomes
MvCa-1250-A1-R1-20151026_feat.fa	MviSic	A1	RRautosomes
MvCa-1250-A1-R1-20151026_feat.fa	MviSic	A1	RRautosomes
MvCa-1250-A1-R1-20151026_feat.fa	MviSic	A1	RRautosomes
MvCa-1250-A1-R1-20151026_feat.fa	MviSic	A1	RRautosomes
MvCa-1250-A1-R1-20151026_feat.fa	MviSic	A1	RRautosomes
MvCa-1250-A1-R1-20151026_feat.fa	MviSic	A1	RRautosomes
MvCa-1250-A1-R1-20151026_feat.fa	MviSic	A1	RRautosomes
MvCa-1250-A1-R1-20151026_feat.fa	MviSic	A1	RRautosomes
MvCa-1250-A1-R1-20151026_feat.fa	MviSic	A1	RRautosomes
MvCa-1250-A1-R1-20151026_feat.fa	MviSic	A1	RRautosomes
MvCa-1250-A1-R1-20151026_feat.fa	MviSic	A1	RRautosomes
MvCa-1250-A1-R1-20151026_feat.fa	MviSic	A1	RRautosomes
MvCa-1250-A1-R1-20151026_feat.fa	MviSic	A1	RRautosomes
MvCa-1250-A1-R1-20151026_feat.fa	MviSic	A1	RRautosomes
MvCa-1250-A1-R1-20151026_feat.fa	MviSic	A1	RRautosomes
MvCa-1250-A1-R1-20151026_feat.fa	MviSic	A1	RRautosomes
MvCa-1250-A1-R1-20151026_feat.fa	MviSic	A1	RRautosomes
MvCa-1250-A1-R1-20151026_feat.fa	MviSic	A1	RRautosomes
MvCa-1250-A1-R1-20151026_feat.fa	MviSic	A1	RRautosomes
MvCa-1250-A1-R1-20151026_feat.fa	MviSic	A1	RRautosomes
MvCa-1250-A1-R1-20151026_feat.fa	MviSic	A1	RRautosomes
MvCa-1250-A1-R1-20151026_feat.fa	MviSic	A1	RRautosomes
MvCa-1250-A1-R1-20151026_feat.fa	MviSic	A1	RRautosomes
MvCa-1250-A1-R1-20151026_feat.fa	MviSic	A1	RRautosomes
MvCa-1250-A1-R1-20151026_feat.fa	MviSic	A1	RRautosomes
MvCa-1250-A1-R1-20151026_feat.fa	MviSic	A1	RRautosomes
MvCa-1250-A1-R1-20151026_feat.fa	MviSic	A1	RRautosomes
MvCa-1250-A1-R1-20151026_feat.fa	MviSic	A1	RRautosomes
MvCa-1250-A1-R1-20151026_feat.fa	MviSic	A1	RRautosomes
MvCa-1250-A1-R1-20151026_feat.fa	MviSic	A1	RRautosomes
MvCa-1250-A1-R1-20151026_feat.fa	MviSic	A1	RRautosomes
MvCa-1250-A1-R1-20151026_feat.fa	MviSic	A1	RRautosomes
MvCa-1250-A1-R1-20151026_feat.fa	MviSic	A1	RRautosomes
MvCa-1250-A1-R1-20151026_feat.fa	MviSic	A1	RRautosomes
MvCa-1250-A1-R1-20151026_feat.fa	MviSic	A1	RRautosomes
MvCa-1250-A1-R1-20151026_feat.fa	MviSic	A1	RRautosomes
MvCa-1250-A1-R1-20151026_feat.fa	MviSic	A1	RRautosomes
MvCa-1250-A1-R1-20151026_feat.fa	MviSic	A1	RRautosomes
MvCa-1250-A1-R1-20151026_feat.fa	MviSic	A1	RRautosomes
MvCa-1250-A1-R1-20151026_feat.fa	MviSic	A1	RRautosomes
MvCa-1250-A1-R1-20151026_feat.fa	MviSic	A1	RRautosomes
MvCa-1250-A1-R1-20151026_feat.fa	MviSic	A1	RRautosomes
MvCa-1250-A1-R1-20151026_feat.fa	MviSic	A1	RRautosomes
MvCa-1250-A1-R1-20151026_feat.fa	MviSic	A1	RRautosomes
MvCa-1250-A1-R1-20151026_feat.fa	MviSic	A1	RRautosomes
MvCa-1250-A1-R1-20151026_feat.fa	MviSic	A1	RRautosomes
MvCa-1250-A1-R1-20151026_feat.fa	MviSic	A1	RRautosomes
MvCa-1250-A1-R1-20151026_feat.fa	MviSic	A1	RRautosomes
MvCa-1250-A1-R1-20151026_feat.fa	MviSic	A1	RRautosomes
MvCa-1250-A1-R1-20151026_feat.fa	MviSic	A1	RRautosomes
MvCa-1250-A1-R1-20151026_feat.fa	MviSic	A1	RRautosomes
MvCa-1250-A1-R1-20151026_feat.fa	MviSic	A1	RRautosomes
MvCa-1250-A1-R1-20151026_feat.fa	MviSic	A1	RRautosomes
MvCa-1250-A1-R1-20151026_feat.fa	MviSic	A1	RRautosomes
MvCa-1250-A1-R1-20151026_feat.fa	MviSic	A1	RRautosomes
MvCa-1250-A1-R1-20151026_feat.fa	MviSic	A1	RRautosomes
MvCa-1250-A1-R1-20151026_feat.fa	MviSic	A1	RRautosomes
MvCa-1250-A1-R1-20151026_feat.fa	MviSic	A1	RRautosomes
MvCa-1250-A1-R1-20151026_feat.fa	MviSic	A1	RRautosomes
MvCa-1250-A1-R1-20151026_feat.fa	MviSic	A1	RRautosomes
MvCa-1250-A1-R1-20151026_feat.fa	MviSic	A1	RRautosomes
MvCa-1250-A1-R1-20151026_feat.fa	MviSic	A1	RRautosomes
MvCa-1250-A1-R1-20151026_feat.fa	MviSic	A1	RRautosomes
MvCa-1250-A1-R1-20151026_feat.fa	MviSic	A1	RRautosomes
MvCa-1250-A1-R1-20151026_feat.fa	MviSic	A1	RRautosomes
MvCa-1250-A1-R1-20151026_feat.fa	MviSic	A1	RRautosomes
MvCa-1250-A1-R1-20151026_feat.fa	MviSic	A1	RRautosomes
MvCa-1250-A1-R1-20151026_feat.fa	MviSic	A1	RRautosomes
MvCa-1250-A1-R1-20151026_feat.fa	MviSic	A1	RRautosomes
MvCa-1250-A1-R1-20151026_feat.fa	MviSic	A1	RRautosomes
MvCa-1250-A1-R1-20151026_feat.fa	MviSic	A1	RRautosomes
MvCa-1250-A1-R1-20151026_feat.fa	MviSic	A1	RRautosomes
MvCa-1250-A1-R1-20151026_feat.fa	MviSic	A1	RRautosomes
MvCa-1250-A1-R1-20151026_feat.fa	MviSic	A1	RRautosomes
MvCa-1250-A1-R1-20151026_feat.fa	MviSic	A1	RRautosomes
MvCa-1250-A1-R1-20151026_feat.fa	MviSic	A1	RRautosomes
MvCa-1250-A1-R1-20151026_feat.fa	MviSic	A1	RRautosomes
MvCa-1250-A1-R1-20151026_feat.fa	MviSic	A1	RRautosomes
MvCa-1250-A1-R1-20151026_feat.fa	MviSic	A1	RRautosomes
MvCa-1250-A1-R1-20151026_feat.fa	MviSic	A1	RRautosomes
MvCa-1250-A1-R1-20151026_feat.fa	MviSic	A1	RRautosomes
MvCa-1250-A1-R1-20151026_feat.fa	MviSic	A1	RRautosomes
MvCa-1250-A1-R1-20151026_feat.fa	MviSic	A1	RRautosomes
MvCa-1250-A1-R1-20151026_feat.fa	MviSic	A1	RRautosomes
MvCa-1250-A1-R1-20151026_feat.fa	MviSic	A1	RRautosomes
MvCa-1250-A1-R1-20151026_feat.fa	MviSic	A1	RRautosomes
MvCa-1250-A1-R1-20151026_feat.fa	MviSic	A1	RRautosomes
MvCa-1250-A1-R1-20151026_feat.fa	MviSic	A1	RRautosomes
MvCa-1250-A1-R1-20151026_feat.fa	MviSic	A1	RRautosomes
MvCa-1250-A1-R1-20151026_feat.fa	MviSic	A1	RRautosomes
MvCa-1250-A1-R1-20151026_feat.fa	MviSic	A1	RRautosomes
MvCa-1250-A1-R1-20151026_feat.fa	MviSic	A1	RRautosomes
MvCa-1250-A1-R1-20151026_feat.fa	MviSic	A1	RRautosomes
MvCa-1250-A1-R1-20151026_feat.fa	MviSic	A1	RRautosomes
MvCa-1250-A1-R1-20151026_feat.fa	MviSic	A1	RRautosomes
MvCa-1250-A1-R1-20151026_feat.fa	MviSic	A1	RRautosomes
MvCa-1250-A1-R1-20151026_feat.fa	MviSic	A1	RRautosomes
MvCa-1250-A1-R1-20151026_feat.fa	MviSic	A1	RRautosomes
MvCa-1250-A1-R1-20151026_feat.fa	MviSic	A1	RRautosomes
MvCa-1250-A1-R1-20151026_feat.fa	MviSic	A1	RRautosomes
MvCa-1250-A1-R1-20151026_feat.fa	MviSic	A1	RRautosomes
MvCa-1250-A1-R1-20151026_feat.fa	MviSic	A1	RRautosomes
MvCa-1250-A1-R1-20151026_feat.fa	MviSic	A1	RRautosomes
MvCa-1250-A1-R1-20151026_feat.fa	MviSic	A1	RRautosomes
MvCa-1250-A1-R1-20151026_feat.fa	MviSic	A1	RRautosomes
MvCa-1250-A1-R1-20151026_feat.fa	MviSic	A1	RRautosomes
MvCa-1250-A1-R1-20151026_feat.fa	MviSic	A1	RRautosomes
MvCa-1250-A1-R1-20151026_feat.fa	MviSic	A1	RRautosomes
MvCa-1250-A1-R1-20151026_feat.fa	MviSic	A1	RRautosomes
MvCa-1250-A1-R1-20151026_feat.fa	MviSic	A1	RRautosomes
MvCa-1250-A1-R1-20151026_feat.fa	MviSic	A1	RRautosomes
MvCa-1250-A1-R1-20151026_feat.fa	MviSic	A1	RRautosomes
MvCa-1250-A1-R1-20151026_feat.fa	MviSic	A1	RRautosomes
MvCa-1250-A1-R1-20151026_feat.fa	MviSic	A1	RRautosomes
MvCa-1250-A1-R1-20151026_feat.fa	MviSic	A1	RRautosomes
MvCa-1250-A1-R1-20151026_feat.fa	MviSic	A1	RRautosomes
MvCa-1250-A1-R1-20151026_feat.fa	MviSic	A1	RRautosomes
MvCa-1250-A1-R1-20151026_feat.fa	MviSic	A1	RRautosomes
MvCa-1250-A1-R1-20151026_feat.fa	MviSic	A1	RRautosomes
MvCa-1250-A1-R1-20151026_feat.fa	MviSic	A1	RRautosomes
MvCa-1250-A1-R1-20151026_feat.fa	MviSic	A1	RRautosomes
MvCa-1250-A1-R1-20151026_feat.fa	MviSic	A1	RRautosomes
MvCa-1250-A1-R1-20151026_feat.fa	MviSic	A1	RRautosomes
MvCa-1250-A1-R1-20151026_feat.fa	MviSic	A1	RRautosomes
MvCa-1250-A1-R1-20151026_feat.fa	MviSic	A1	RRautosomes
MvCa-1250-A1-R1-20151026_feat.fa	MviSic	A1	RRautosomes
MvCa-1250-A1-R1-20151026_feat.fa	MviSic	A1	RRautosomes
MvCa-1250-A1-R1-20151026_feat.fa	MviSic	A1	RRautosomes
MvCa-1250-A1-R1-20151026_feat.fa	MviSic	A1	RRautosomes
MvCa-1250-A1-R1-20151026_feat.fa	MviSic	A1	RRautosomes
MvCa-1250-A1-R1-20151026_feat.fa	MviSic	A1	RRautosomes
MvCa-1250-A1-R1-20151026_feat.fa	MviSic	A1	RRautosomes
MvCa-1250-A1-R1-20151026_feat.fa	MviSic	A1	RRautosomes
MvCa-1250-A1-R1-20151026_feat.fa	MviSic	A1	RRautosomes
MvCa-1250-A1-R1-20151026_feat.fa	MviSic	A1	RRautosomes
MvCa-1250-A1-R1-20151026_feat.fa	MviSic	A1	RRautosomes
MvCa-1250-A1-R1-20151026_feat.fa	MviSic	A1	RRautosomes
MvCa-1250-A1-R1-20151026_feat.fa	MviSic	A1	RRautosomes
MvCa-1250-A1-R1-20151026_feat.fa	MviSic	A1	RRautosomes
MvCa-1250-A1-R1-20151026_feat.fa	MviSic	A1	RRautosomes
MvCa-1250-A1-R1-20151026_feat.fa	MviSic	A1	RRautosomes
MvCa-1250-A1-R1-20151026_feat.fa	MviSic	A1	RRautosomes
MvCa-1250-A1-R1-20151026_feat.fa	MviSic	A1	RRautosomes
MvCa-1250-A1-R1-20151026_feat.fa	MviSic	A1	RRautosomes
MvCa-1250-A1-R1-20151026_feat.fa	MviSic	A1	RRautosomes
MvCa-1250-A1-R1-20151026_feat.fa	MviSic	A1	RRautosomes
MvCa-1250-A1-R1-20151026_feat.fa	MviSic	A1	RRautosomes
MvCa-1250-A1-R1-20151026_feat.fa	MviSic	A1	RRautosomes
MvCa-1250-A1-R1-20151026_feat.fa	MviSic	A1	RRautosomes
MvCa-1250-A1-R1-20151026_feat.fa	MviSic	A1	RRautosomes
MvCa-1250-A1-R1-20151026_feat.fa	MviSic	A1	RRautosomes
MvCa-1250-A1-R1-20151026_feat.fa	MviSic	A1	RRautosomes
MvCa-1250-A1-R1-20151026_feat.fa	MviSic	A1	RRautosomes
MvCa-1250-A1-R1-20151026_feat.fa	MviSic	A1	RRautosomes
MvCa-1250-A1-R1-20151026_feat.fa	MviSic	A1	RRautosomes
MvCa-1250-A1-R1-20151026_feat.fa	MviSic	A1	RRautosomes
MvCa-1250-A1-R1-20151026_feat.fa	MviSic	A1	RRautosomes
MvCa-1250-A1-R1-20151026_feat.fa	MviSic	A1	RRautosomes
MvCa-1250-A1-R1-20151026_feat.fa	MviSic	A1	RRautosomes
MvCa-1250-A1-R1-20151026_feat.fa	MviSic	A1	RRautosomes
MvCa-1250-A1-R1-20151026_feat.fa	MviSic	A1	RRautosomes
MvCa-1250-A1-R1-20151026_feat.fa	MviSic	A1	RRautosomes
MvCa-1250-A1-R1-20151026_feat.fa	MviSic	A1	RRautosomes
MvCa-1250-A1-R1-20151026_feat.fa	MviSic	A1	RRautosomes
MvCa-1250-A1-R1-20151026_feat.fa	MviSic	A1	RRautosomes
MvCa-1250-A1-R1-20151026_feat.fa	MviSic	A1	RRautosomes
MvCa-1250-A1-R1-20151026_feat.fa	MviSic	A1	RRautosomes
MvCa-1250-A1-R1-20151026_feat.fa	MviSic	A1	RRautosomes
MvCa-1250-A1-R1-20151026_feat.fa	MviSic	A1	RRautosomes
MvCa-1250-A1-R1-20151026_feat.fa	MviSic	A1	RRautosomes
MvCa-1250-A1-R1-20151026_feat.fa	MviSic	A1	RRautosomes
MvCa-1250-A1-R1-20151026_feat.fa	MviSic	A1	RRautosomes
MvCa-1250-A1-R1-20151026_feat.fa	MviSic	A1	RRautosomes
MvCa-1250-A1-R1-20151026_feat.fa	MviSic	A1	RRautosomes
MvCa-1250-A1-R1-20151026_feat.fa	MviSic	A1	RRautosomes
MvCa-1250-A1-R1-20151026_feat.fa	MviSic	A1	RRautosomes
MvCa-1250-A1-R1-20151026_feat.fa	MviSic	A1	RRautosomes
MvCa-1250-A1-R1-20151026_feat.fa	MviSic	A1	RRautosomes
MvCa-1250-A1-R1-20151026_feat.fa	MviSic	A1	RRautosomes
MvCa-1250-A1-R1-20151026_feat.fa	MviSic	A1	RRautosomes
MvCa-1250-A1-R1-20151026_feat.fa	MviSic	A1	RRautosomes
MvCa-1250-A1-R1-20151026_feat.fa	MviSic	A1	RRautosomes
MvCa-1250-A1-R1-20151026_feat.fa	MviSic	A1	RRautosomes
MvCa-1250-A1-R1-20151026_feat.fa	MviSic	A1	RRautosomes
MvCa-1250-A1-R1-20151026_feat.fa	MviSic	A1	RRautosomes
MvCa-1250-A1-R1-20151026_feat.fa	MviSic	A1	RRautosomes
MvCa-1250-A1-R1-20151026_feat.fa	MviSic	A1	RRautosomes
MvCa-1250-A1-R1-20151026_feat.fa	MviSic	A1	RRautosomes
MvCa-1250-A1-R1-20151026_feat.fa	MviSic	A1	RRautosomes
MvCa-1250-A1-R1-20151026_feat.fa	MviSic	A1	RRautosomes
MvCa-1250-A1-R1-20151026_feat.fa	MviSic	A1	RRautosomes
MvCa-1250-A1-R1-20151026_feat.fa	MviSic	A1	RRautosomes
MvCa-1250-A1-R1-20151026_feat.fa	MviSic	A1	RRautosomes
MvCa-1250-A1-R1-20151026_feat.fa	MviSic	A1	RRautosomes
MvCa-1250-A1-R1-20151026_feat.fa	MviSic	A1	RRautosomes
MvCa-1250-A1-R1-20151026_feat.fa	MviSic	A1	RRautosomes
MvCa-1250-A1-R1-20151026_feat.fa	MviSic	A1	RRautosomes
MvCa-1250-A1-R1-20151026_feat.fa	MviSic	A1	RRautosomes
MvCa-1250-A1-R1-20151026_feat.fa	MviSic	A1	RRautosomes
MvCa-1250-A1-R1-20151026_feat.fa	MviSic	A1	RRautosomes
MvCa-1250-A1-R1-20151026_feat.fa	MviSic	A1	RRautosomes
MvCa-1250-A1-R1-20151026_feat.fa	MviSic	A1	RRautosomes
MvCa-1250-A1-R1-20151026_feat.fa	MviSic	A1	RRautosomes
MvCa-1250-A1-R1-20151026_feat.fa	MviSic	A1	RRautosomes
MvCa-1250-A1-R1-20151026_feat.fa	MviSic	A1	RRautosomes
MvCa-1250-A1-R1-20151026_feat.fa	MviSic	A1	RRautosomes
MvCa-1250-A1-R1-20151026_feat.fa	MviSic	A1	RRautosomes
MvCa-1250-A1-R1-20151026_feat.fa	MviSic	A1	RRautosomes
MvCa-1250-A1-R1-20151026_feat.fa	MviSic	A1	RRautosomes
MvCa-1250-A1-R1-20151026_feat.fa	MviSic	A1	RRautosomes
MvCa-1250-A1-R1-20151026_feat.fa	MviSic	A1	RRautosomes
MvCa-1250-A1-R1-20151026_feat.fa	MviSic	A1	RRautosomes
MvCa-1250-A1-R1-20151026_feat.fa	MviSic	A1	RRautosomes
MvCa-1250-A1-R1-20151026_feat.fa	MviSic	A1	RRautosomes
MvCa-1250-A1-R1-20151026_feat.fa	MviSic	A1	RRautosomes
MvCa-1250-A1-R1-20151026_feat.fa	MviSic	A1	RRautosomes
MvCa-1250-A1-R1-20151026_feat.fa	MviSic	A1	RRautosomes
MvCa-1250-A1-R1-20151026_feat.fa	MviSic	A1	RRautosomes
MvCa-1250-A1-R1-20151026_feat.fa	MviSic	A1	RRautosomes
MvCa-1250-A1-R1-20151026_feat.fa	MviSic	A1	RRautosomes
MvCa-1250-A1-R1-20151026_feat.fa	MviSic	A1	RRautosomes
MvCa-1250-A1-R1-20151026_feat.fa	MviSic	A1	RRautosomes
MvCa-1250-A1-R1-20151026_feat.fa	MviSic	A1	RRautosomes
MvCa-1250-A1-R1-20151026_feat.fa	MviSic	A1	RRautosomes
MvCa-1250-A1-R1-20151026_feat.fa	MviSic	A1	RRautosomes
MvCa-1250-A1-R1-20151026_feat.fa	MviSic	A1	RRautosomes
MvCa-1250-A1-R1-20151026_feat.fa	MviSic	A1	RRautosomes
MvCa-1250-A1-R1-20151026_feat.fa	MviSic	A1	RRautosomes
MvCa-1250-A1-R1-20151026_feat.fa	MviSic	A1	RRautosomes
MvCa-1250-A1-R1-20151026_feat.fa	MviSic	A1	RRautosomes
MvCa-1250-A1-R1-20151026_feat.fa	MviSic	A1	RRautosomes
MvCa-1250-A1-R1-20151026_feat.fa	MviSic	A1	RRautosomes
MvCa-1250-A1-R1-20151026_feat.fa	MviSic	A1	RRautosomes
MvCa-1250-A1-R1-20151026_feat.fa	MviSic	A1	RRautosomes
MvCa-1250-A1-R1-20151026_feat.fa	MviSic	A1	RRautosomes
MvCa-1250-A1-R1-20151026_feat.fa	MviSic	A1	RRautosomes
MvCa-1250-A1-R1-20151026_feat.fa	MviSic	A1	RRautosomes
MvCa-1250-A1-R1-20151026_feat.fa	MviSic	A1	RRautosomes
MvCa-1250-A1-R1-20151026_feat.fa	MviSic	A1	RRautosomes
MvCa-1250-A1-R1-20151026_feat.fa	MviSic	A1	RRautosomes
MvCa-1250-A1-R1-20151026_feat.fa	MviSic	A1	RRautosomes
MvCa-1250-A1-R1-20151026_feat.fa	MviSic	A1	RRautosomes
MvCa-1250-A1-R1-20151026_feat.fa	MviSic	A1	RRautosomes
MvCa-1250-A1-R1-20151026_feat.fa	MviSic	A1	RRautosomes
MvCa-1250-A1-R1-20151026_feat.fa	MviSic	A1	RRautosomes
MvCa-1250-A1-R1-20151026_feat.fa	MviSic	A1	RRautosomes
MvCa-1250-A1-R1-20151026_feat.fa	MviSic	A1	RRautosomes
MvCa-1250-A1-R1-20151026_feat.fa	MviSic	A1	RRautosomes
MvCa-1250-A1-R1-20151026_feat.fa	MviSic	A1	RRautosomes
MvCa-1250-A1-R1-20151026_feat.fa	MviSic	A1	RRautosomes
MvCa-1250-A1-R1-20151026_feat.fa	MviSic	A1	RRautosomes
MvCa-1250-A1-R1-20151026_feat.fa	MviSic	A1	RRautosomes
MvCa-1250-A1-R1-20151026_feat.fa	MviSic	A1	RRautosomes
MvCa-1250-A1-R1-20151026_feat.fa	MviSic	A1	RRautosomes
MvCa-1250-A1-R1-20151026_feat.fa	MviSic	A1	RRautosomes
MvCa-1250-A1-R1-20151026_feat.fa	MviSic	A1	RRautosomes
MvCa-1250-A1-R1-20151026_feat.fa	MviSic	A1	RRautosomes
MvCa-1250-A1-R1-20151026_feat.fa	MviSic	A1	RRautosomes
MvCa-1250-A1-R1-20151026_feat.fa	MviSic	A1	RRautosomes
MvCa-1250-A1-R1-20151026_feat.fa	MviSic	A1	RRautosomes
MvCa-1250-A1-R1-20151026_feat.fa	MviSic	A1	RRautosomes
MvCa-1250-A1-R1-20151026_feat.fa	MviSic	A1	RRautosomes
MvCa-1250-A1-R1-20151026_feat.fa	MviSic	A1	RRautosomes
MvCa-1250-A1-R1-20151026_feat.fa	MviSic	A1	RRautosomes
MvCa-1250-A1-R1-20151026_feat.fa	MviSic	A1	RRautosomes
MvCa-1250-A1-R1-20151026_feat.fa	MviSic	A1	RRautosomes
MvCa-1250-A1-R1-20151026_feat.fa	MviSic	A1	RRautosomes
MvCa-1250-A1-R1-20151026_feat.fa	MviSic	A1	RRautosomes
MvCa-1250-A1-R1-20151026_feat.fa	MviSic	A1	RRautosomes
MvCa-1250-A1-R1-20151026_feat.fa	MviSic	A1	RRautosomes
MvCa-1250-A1-R1-20151026_feat.fa	MviSic	A1	RRautosomes
MvCa-1250-A1-R1-20151026_feat.fa	MviSic	A1	RRautosomes
MvCa-1250-A1-R1-20151026_feat.fa	MviSic	A1	RRautosomes
MvCa-1250-A1-R1-20151026_feat.fa	MviSic	A1	RRautosomes
MvCa-1250-A1-R1-20151026_feat.fa	MviSic	A1	RRautosomes
MvCa-1250-A1-R1-20151026_feat.fa	MviSic	A1	RRautosomes
MvCa-1250-A1-R1-20151026_feat.fa	MviSic	A1	RRautosomes
MvCa-1250-A1-R1-20151026_feat.fa	MviSic	A1	RRautosomes
MvCa-1250-A1-R1-20151026_feat.fa	MviSic	A1	RRautosomes
MvCa-1250-A1-R1-20151026_feat.fa	MviSic	A1	RRautosomes
MvCa-1250-A1-R1-20151026_feat.fa	MviSic	A1	RRautosomes
MvCa-1250-A1-R1-20151026_feat.fa	MviSic	A1	RRautosomes
MvCa-1250-A1-R1-20151026_feat.fa	MviSic	A1	RRautosomes
MvCa-1250-A1-R1-20151026_feat.fa	MviSic	A1	RRautosomes
MvCa-1250-A1-R1-20151026_feat.fa	MviSic	A1	RRautosomes
MvCa-1250-A1-R1-20151026_feat.fa	MviSic	A1	RRautosomes
MvCa-1250-A1-R1-20151026_feat.fa	MviSic	A1	RRautosomes
MvCa-1250-A1-R1-20151026_feat.fa	MviSic	A1	RRautosomes
MvCa-1250-A1-R1-20151026_feat.fa	MviSic	A1	RRautosomes
MvCa-1250-A1-R1-20151026_feat.fa	MviSic	A1	RRautosomes
MvCa-1250-A1-R1-20151026_feat.fa	MviSic	A1	RRautosomes
MvCa-1250-A1-R1-20151026_feat.fa	MviSic	A1	RRautosomes
MvCa-1250-A1-R1-20151026_feat.fa	MviSic	A1	RRautosomes
MvCa-1250-A1-R1-20151026_feat.fa	MviSic	A1	RRautosomes
MvCa-1250-A1-R1-20151026_feat.fa	MviSic	A1	RRautosomes
MvCa-1250-A1-R1-20151026_feat.fa	MviSic	A1	RRautosomes
MvCa-1250-A1-R1-20151026_feat.fa	MviSic	A1	RRautosomes
MvCa-1250-A1-R1-20151026_feat.fa	MviSic	A1	RRautosomes
MvCa-1250-A1-R1-20151026_feat.fa	MviSic	A1	RRautosomes
MvCa-1250-A1-R1-20151026_feat.fa	MviSic	A1	RRautosomes
MvCa-1250-A1-R1-20151026_feat.fa	MviSic	A1	RRautosomes
MvCa-1250-A1-R1-20151026_feat.fa	MviSic	A1	RRautosomes
MvCa-1250-A1-R1-20151026_feat.fa	MviSic	A1	RRautosomes
MvCa-1250-A1-R1-20151026_feat.fa	MviSic	A1	RRautosomes
MvCa-1250-A1-R1-20151026_feat.fa	MviSic	A1	RRautosomes
MvCa-1250-A1-R1-20151026_feat.fa	MviSic	A1	RRautosomes
MvCa-1250-A1-R1-20151026_feat.fa	MviSic	A1	RRautosomes
MvCa-1250-A1-R1-20151026_feat.fa	MviSic	A1	RRautosomes
MvCa-1250-A1-R1-20151026_feat.fa	MviSic	A1	RRautosomes
MvCa-1250-A1-R1-20151026_feat.fa	MviSic	A1	RRautosomes
MvCa-1250-A1-R1-20151026_feat.fa	MviSic	A1	RRautosomes
MvCa-1250-A1-R1-20151026_feat.fa	MviSic	A1	RRautosomes
MvCa-1250-A1-R1-20151026_feat.fa	MviSic	A1	RRautosomes
MvCa-1250-A1-R1-20151026_feat.fa	MviSic	A1	RRautosomes
MvCa-1250-A1-R1-20151026_feat.fa	MviSic	A1	RRautosomes
MvCa-1250-A1-R1-20151026_feat.fa	MviSic	A1	RRautosomes
MvCa-1250-A1-R1-20151026_feat.fa	MviSic	A1	RRautosomes
MvCa-1250-A1-R1-20151026_feat.fa	MviSic	A1	RRautosomes
MvCa-1250-A1-R1-20151026_feat.fa	MviSic	A1	RRautosomes
MvCa-1250-A1-R1-20151026_feat.fa	MviSic	A1	RRautosomes
MvCa-1250-A1-R1-20151026_feat.fa	MviSic	A1	RRautosomes
MvCa-1250-A1-R1-20151026_feat.fa	MviSic	A1	RRautosomes
MvCa-1250-A1-R1-20151026_feat.fa	MviSic	A1	RRautosomes
MvCa-1250-A1-R1-20151026_feat.fa	MviSic	A1	RRautosomes
MvCa-1250-A1-R1-20151026_feat.fa	MviSic	A1	RRautosomes
MvCa-1250-A1-R1-20151026_feat.fa	MviSic	A1	RRautosomes
MvCa-1250-A1-R1-20151026_feat.fa	MviSic	A1	RRautosomes
MvCa-1250-A1-R1-20151026_feat.fa	MviSic	A1	RRautosomes
MvCa-1250-A1-R1-20151026_feat.fa	MviSic	A1	RRautosomes
MvCa-1250-A1-R1-20151026_feat.fa	MviSic	A1	RRautosomes
MvCa-1250-A1-R1-20151026_feat.fa	MviSic	A1	RRautosomes
MvCa-1250-A1-R1-20151026_feat.fa	MviSic	A1	RRautosomes
MvCa-1250-A1-R1-20151026_feat.fa	MviSic	A1	RRautosomes
MvCa-1250-A1-R1-20151026_feat.fa	MviSic	A1	RRautosomes
MvCa-1250-A1-R1-20151026_feat.fa	MviSic	A1	RRautosomes
MvCa-1250-A1-R1-20151026_feat.fa	MviSic	A1	RRautosomes
MvCa-1250-A1-R1-20151026_feat.fa	MviSic	A1	RRautosomes
MvCa-1250-A1-R1-20151026_feat.fa	MviSic	A1	RRautosomes
MvCa-1250-A1-R1-20151026_feat.fa	MviSic	A1	RRautosomes
MvCa-1250-A1-R1-20151026_feat.fa	MviSic	A1	RRautosomes
MvCa-1250-A1-R1-20151026_feat.fa	MviSic	A1	RRautosomes
MvCa-1250-A1-R1-20151026_feat.fa	MviSic	A1	RRautosomes
MvCa-1250-A1-R1-20151026_feat.fa	MviSic	A1	RRautosomes
MvCa-1250-A1-R1-20151026_feat.fa	MviSic	A1	RRautosomes
MvCa-1250-A1-R1-20151026_feat.fa	MviSic	A1	RRautosomes
MvCa-1250-A1-R1-20151026_feat.fa	MviSic	A1	RRautosomes
MvCa-1250-A1-R1-20151026_feat.fa	MviSic	A1	RRautosomes
MvCa-1250-A1-R1-20151026_feat.fa	MviSic	A1	RRautosomes
MvCa-1250-A1-R1-20151026_feat.fa	MviSic	A1	RRautosomes
MvCa-1250-A1-R1-20151026_feat.fa	MviSic	A1	RRautosomes
MvCa-1250-A1-R1-20151026_feat.fa	MviSic	A1	RRautosomes
MvCa-1250-A1-R1-20151026_feat.fa	MviSic	A1	RRautosomes
MvCa-1250-A1-R1-20151026_feat.fa	MviSic	A1	RRautosomes
MvCa-1250-A1-R1-20151026_feat.fa	MviSic	A1	RRautosomes
MvCa-1250-A1-R1-20151026_feat.fa	MviSic	A1	RRautosomes
MvCa-1250-A1-R1-20151026_feat.fa	MviSic	A1	RRautosomes
MvCa-1250-A1-R1-20151026_feat.fa	MviSic	A1	RRautosomes
MvCa-1250-A1-R1-20151026_feat.fa	MviSic	A1	RRautosomes
MvCa-1250-A1-R1-20151026_feat.fa	MviSic	A1	RRautosomes
MvCa-1250-A1-R1-20151026_feat.fa	MviSic	A1	RRautosomes
MvCa-1250-A1-R1-20151026_feat.fa	MviSic	A1	RRautosomes
MvCa-1250-A1-R1-20151026_feat.fa	MviSic	A1	RRautosomes
MvCa-1250-A1-R1-20151026_feat.fa	MviSic	A1	RRautosomes
MvCa-1250-A1-R1-20151026_feat.fa	MviSic	A1	RRautosomes
MvCa-1250-A1-R1-20151026_feat.fa	MviSic	A1	RRautosomes
MvCa-1250-A1-R1-20151026_feat.fa	MviSic	A1	RRautosomes
MvCa-1250-A1-R1-20151026_feat.fa	MviSic	A1	RRautosomes
MvCa-1250-A1-R1-20151026_feat.fa	MviSic	A1	RRautosomes
MvCa-1250-A1-R1-20151026_feat.fa	MviSic	A1	RRautosomes
MvCa-1250-A1-R1-20151026_feat.fa	MviSic	A1	RRautosomes
MvCa-1250-A1-R1-20151026_feat.fa	MviSic	A1	RRautosomes
MvCa-1250-A1-R1-20151026_feat.fa	MviSic	A1	RRautosomes
MvCa-1250-A1-R1-20151026_feat.fa	MviSic	A1	RRautosomes
MvCa-1250-A1-R1-20151026_feat.fa	MviSic	A1	RRautosomes
MvCa-1250-A1-R1-20151026_feat.fa	MviSic	A1	RRautosomes
MvCa-1250-A1-R1-20151026_feat.fa	MviSic	A1	RRautosomes
MvCa-1250-A1-R1-20151026_feat.fa	MviSic	A1	RRautosomes
MvCa-1250-A1-R1-20151026_feat.fa	MviSic	A1	RRautosomes
MvCa-1250-A1-R1-20151026_feat.fa	MviSic	A1	RRautosomes
MvCa-1250-A1-R1-20151026_feat.fa	MviSic	A1	RRautosomes
MvCa-1250-A1-R1-20151026_feat.fa	MviSic	A1	RRautosomes
MvCa-1250-A1-R1-20151026_feat.fa	MviSic	A1	RRautosomes
MvCa-1250-A1-R1-20151026_feat.fa	MviSic	A1	RRautosomes
MvCa-1250-A1-R1-20151026_feat.fa	MviSic	A1	RRautosomes
MvCa-1250-A1-R1-20151026_feat.fa	MviSic	A1	RRautosomes
MvCa-1250-A1-R1-20151026_feat.fa	MviSic	A1	RRautosomes
MvCa-1250-A1-R1-20151026_feat.fa	MviSic	A1	RRautosomes
MvCa-1250-A1-R1-20151026_feat.fa	MviSic	A1	RRautosomes
MvCa-1250-A1-R1-20151026_feat.fa	MviSic	A1	RRautosomes
MvCa-1250-A1-R1-20151026_feat.fa	MviSic	A1	RRautosomes
MvCa-1250-A1-R1-20151026_feat.fa	MviSic	A1	RRautosomes
MvCa-1250-A1-R1-20151026_feat.fa	MviSic	A1	RRautosomes
MvCa-1250-A1-R1-20151026_feat.fa	MviSic	A1	RRautosomes
MvCa-1250-A1-R1-20151026_feat.fa	MviSic	A1	RRautosomes
MvCa-1250-A1-R1-20151026_feat.fa	MviSic	A1	RRautosomes
MvCa-1250-A1-R1-20151026_feat.fa	MviSic	A1	RRautosomes
MvCa-1250-A1-R1-20151026_feat.fa	MviSic	A1	RRautosomes
MvCa-1250-A1-R1-20151026_feat.fa	MviSic	A1	RRautosomes
MvCa-1250-A1-R1-20151026_feat.fa	MviSic	A1	RRautosomes
MvCa-1250-A1-R1-20151026_feat.fa	MviSic	A1	RRautosomes
MvCa-1250-A1-R1-20151026_feat.fa	MviSic	A1	RRautosomes
MvCa-1250-A1-R1-20151026_feat.fa	MviSic	A1	RRautosomes
MvCa-1250-A1-R1-20151026_feat.fa	MviSic	A1	RRautosomes
MvCa-1250-A1-R1-20151026_feat.fa	MviSic	A1	RRautosomes
MvCa-1250-A1-R1-20151026_feat.fa	MviSic	A1	RRautosomes
MvCa-1250-A1-R1-20151026_feat.fa	MviSic	A1	RRautosomes
MvCa-1250-A1-R1-20151026_feat.fa	MviSic	A1	RRautosomes
MvCa-1250-A1-R1-20151026_feat.fa	MviSic	A1	RRautosomes
MvCa-1250-A1-R1-20151026_feat.fa	MviSic	A1	RRautosomes
MvCa-1250-A1-R1-20151026_feat.fa	MviSic	A1	RRautosomes
MvCa-1250-A1-R1-20151026_feat.fa	MviSic	A1	RRautosomes
MvCa-1250-A1-R1-20151026_feat.fa	MviSic	A1	RRautosomes
MvCa-1250-A1-R1-20151026_feat.fa	MviSic	A1	RRautosomes
MvCa-1250-A1-R1-20151026_feat.fa	MviSic	A1	RRautosomes
MvCa-1250-A1-R1-20151026_feat.fa	MviSic	A1	RRautosomes
MvCa-1250-A1-R1-20151026_feat.fa	MviSic	A1	RRautosomes
MvCa-1250-A1-R1-20151026_feat.fa	MviSic	A1	RRautosomes
MvCa-1250-A1-R1-20151026_feat.fa	MviSic	A1	RRautosomes
MvCa-1250-A1-R1-20151026_feat.fa	MviSic	A1	RRautosomes
MvCa-1250-A1-R1-20151026_feat.fa	MviSic	A1	RRautosomes
MvCa-1250-A1-R1-20151026_feat.fa	MviSic	A1	RRautosomes
MvCa-1250-A1-R1-20151026_feat.fa	MviSic	A1	RRautosomes
MvCa-1250-A1-R1-20151026_feat.fa	MviSic	A1	RRautosomes
MvCa-1250-A1-R1-20151026_feat.fa	MviSic	A1	RRautosomes
MvCa-1250-A1-R1-20151026_feat.fa	MviSic	A1	RRautosomes
MvCa-1250-A1-R1-20151026_feat.fa	MviSic	A1	RRautosomes
MvCa-1250-A1-R1-20151026_feat.fa	MviSic	A1	RRautosomes
MvCa-1250-A1-R1-20151026_feat.fa	MviSic	A1	RRautosomes
MvCa-1250-A1-R1-20151026_feat.fa	MviSic	A1	RRautosomes
MvCa-1250-A1-R1-20151026_feat.fa	MviSic	A1	RRautosomes
MvCa-1250-A1-R1-20151026_feat.fa	MviSic	A1	RRautosomes
MvCa-1250-A1-R1-20151026_feat.fa	MviSic	A1	RRautosomes
MvCa-1250-A1-R1-20151026_feat.fa	MviSic	A1	RRautosomes
MvCa-1250-A1-R1-20151026_feat.fa	MviSic	A1	RRautosomes
MvCa-1250-A1-R1-20151026_feat.fa	MviSic	A1	RRautosomes
MvCa-1250-A1-R1-20151026_feat.fa	MviSic	A1	RRautosomes
MvCa-1250-A1-R1-20151026_feat.fa	MviSic	A1	RRautosomes
MvCa-1250-A1-R1-20151026_feat.fa	MviSic	A1	RRautosomes
MvCa-1250-A1-R1-20151026_feat.fa	MviSic	A1	RRautosomes
MvCa-1250-A1-R1-20151026_feat.fa	MviSic	A1	RRautosomes
MvCa-1250-A1-R1-20151026_feat.fa	MviSic	A1	RRautosomes
MvCa-1250-A1-R1-20151026_feat.fa	MviSic	A1	RRautosomes
MvCa-1250-A1-R1-20151026_feat.fa	MviSic	A1	RRautosomes
MvCa-1250-A1-R1-20151026_feat.fa	MviSic	A1	RRautosomes
MvCa-1250-A1-R1-20151026_feat.fa	MviSic	A1	RRautosomes
MvCa-1250-A1-R1-20151026_feat.fa	MviSic	A1	RRautosomes
MvCa-1250-A1-R1-20151026_feat.fa	MviSic	A1	RRautosomes
MvCa-1250-A1-R1-20151026_feat.fa	MviSic	A1	RRautosomes
MvCa-1250-A1-R1-20151026_feat.fa	MviSic	A1	RRautosomes
MvCa-1250-A1-R1-20151026_feat.fa	MviSic	A1	RRautosomes
MvCa-1250-A1-R1-20151026_feat.fa	MviSic	A1	RRautosomes
MvCa-1250-A1-R1-20151026_feat.fa	MviSic	A1	RRautosomes
MvCa-1250-A1-R1-20151026_feat.fa	MviSic	A1	RRautosomes
MvCa-1250-A1-R1-20151026_feat.fa	MviSic	A1	RRautosomes
MvCa-1250-A1-R1-20151026_feat.fa	MviSic	A1	RRautosomes
MvCa-1250-A1-R1-20151026_feat.fa	MviSic	A1	RRautosomes
MvCa-1250-A1-R1-20151026_feat.fa	MviSic	A1	RRautosomes
MvCa-1250-A1-R1-20151026_feat.fa	MviSic	A1	RRautosomes
MvCa-1250-A1-R1-20151026_feat.fa	MviSic	A1	RRautosomes
MvCa-1250-A1-R1-20151026_feat.fa	MviSic	A1	RRautosomes
MvCa-1250-A1-R1-20151026_feat.fa	MviSic	A1	RRautosomes
MvCa-1250-A1-R1-20151026_feat.fa	MviSic	A1	RRautosomes
MvCa-1250-A1-R1-20151026_feat.fa	MviSic	A1	RRautosomes
MvCa-1250-A1-R1-20151026_feat.fa	MviSic	A1	RRautosomes
MvCa-1250-A1-R1-20151026_feat.fa	MviSic	A1	RRautosomes
MvCa-1250-A1-R1-20151026_feat.fa	MviSic	A1	RRautosomes
MvCa-1250-A1-R1-20151026_feat.fa	MviSic	A1	RRautosomes
MvCa-1250-A1-R1-20151026_feat.fa	MviSic	A1	RRautosomes
MvCa-1250-A1-R1-20151026_feat.fa	MviSic	A1	RRautosomes
MvCa-1250-A1-R1-20151026_feat.fa	MviSic	A1	RRautosomes
MvCa-1250-A1-R1-20151026_feat.fa	MviSic	A1	RRautosomes
MvCa-1250-A1-R1-20151026_feat.fa	MviSic	A1	RRautosomes
MvCa-1250-A1-R1-20151026_feat.fa	MviSic	A1	RRautosomes
MvCa-1250-A1-R1-20151026_feat.fa	MviSic	A1	RRautosomes
MvCa-1250-A1-R1-20151026_feat.fa	MviSic	A1	RRautosomes
MvCa-1250-A1-R1-20151026_feat.fa	MviSic	A1	RRautosomes
MvCa-1250-A1-R1-20151026_feat.fa	MviSic	A1	RRautosomes
MvCa-1250-A1-R1-20151026_feat.fa	MviSic	A1	RRautosomes
MvCa-1250-A1-R1-20151026_feat.fa	MviSic	A1	RRautosomes
MvCa-1250-A1-R1-20151026_feat.fa	MviSic	A1	RRautosomes
MvCa-1250-A1-R1-20151026_feat.fa	MviSic	A1	RRautosomes
MvCa-1250-A1-R1-20151026_feat.fa	MviSic	A1	RRautosomes
MvCa-1250-A1-R1-20151026_feat.fa	MviSic	A1	RRautosomes
MvCa-1250-A1-R1-20151026_feat.fa	MviSic	A1	RRautosomes
MvCa-1250-A1-R1-20151026_feat.fa	MviSic	A1	RRautosomes
MvCa-1250-A1-R1-20151026_feat.fa	MviSic	A1	RRautosomes
MvCa-1250-A1-R1-20151026_feat.fa	MviSic	A1	RRautosomes
MvCa-1250-A1-R1-20151026_feat.fa	MviSic	A1	RRautosomes
MvCa-1250-A1-R1-20151026_feat.fa	MviSic	A1	RRautosomes
MvCa-1250-A1-R1-20151026_feat.fa	MviSic	A1	RRautosomes
MvCa-1250-A1-R1-20151026_feat.fa	MviSic	A1	RRautosomes
MvCa-1250-A1-R1-20151026_feat.fa	MviSic	A1	RRautosomes
MvCa-1250-A1-R1-20151026_feat.fa	MviSic	A1	RRautosomes
MvCa-1250-A1-R1-20151026_feat.fa	MviSic	A1	RRautosomes
MvCa-1250-A1-R1-20151026_feat.fa	MviSic	A1	RRautosomes
MvCa-1250-A1-R1-20151026_feat.fa	MviSic	A1	RRautosomes
MvCa-1250-A1-R1-20151026_feat.fa	MviSic	A1	RRautosomes
MvCa-1250-A1-R1-20151026_feat.fa	MviSic	A1	RRautosomes
MvCa-1250-A1-R1-20151026_feat.fa	MviSic	A1	RRautosomes
MvCa-1250-A1-R1-20151026_feat.fa	MviSic	A1	centromeres
MvCa-1250-A1-R1-20151026_feat.fa	MviSic	A1	centromeres
MvCa-1250-A1-R1-20151026_feat.fa	MviSic	A1	RRautosomes
MvCa-1250-A1-R1-20151026_feat.fa	MviSic	A1	centromeres
MvCa-1250-A1-R1-20151026_feat.fa	MviSic	A1	centromeres
MvCa-1250-A1-R1-20151026_feat.fa	MviSic	A1	RRautosomes
MvCa-1250-A1-R1-20151026_feat.fa	MviSic	A1	RRautosomes
MvCa-1250-A1-R1-20151026_feat.fa	MviSic	A1	centromeres
MvCa-1250-A1-R1-20151026_feat.fa	MviSic	A1	centromeres
MvCa-1250-A1-R1-20151026_feat.fa	MviSic	A1	centromeres
MvCa-1250-A1-R1-20151026_feat.fa	MviSic	A1	centromeres
MvCa-1250-A1-R1-20151026_feat.fa	MviSic	A1	centromeres
MvCa-1250-A1-R1-20151026_feat.fa	MviSic	A1	centromeres
MvCa-1250-A1-R1-20151026_feat.fa	MviSic	A1	centromeres
MvCa-1250-A1-R1-20151026_feat.fa	MviSic	A1	centromeres
MvCa-1250-A1-R1-20151026_feat.fa	MviSic	A1	centromeres
MvCa-1250-A1-R1-20151026_feat.fa	MviSic	A1	centromeres
MvCa-1250-A1-R1-20151026_feat.fa	MviSic	A1	centromeres
MvCa-1250-A1-R1-20151026_feat.fa	MviSic	A1	centromeres
MvCa-1250-A1-R1-20151026_feat.fa	MviSic	A1	centromeres
MvCa-1250-A1-R1-20151026_feat.fa	MviSic	A1	centromeres
MvCa-1250-A1-R1-20151026_feat.fa	MviSic	A1	centromeres
MvCa-1250-A1-R1-20151026_feat.fa	MviSic	A1	centromeres
MvCa-1250-A1-R1-20151026_feat.fa	MviSic	A1	centromeres
MvCa-1250-A1-R1-20151026_feat.fa	MviSic	A1	centromeres
MvCa-1250-A1-R1-20151026_feat.fa	MviSic	A1	centromeres
MvCa-1250-A1-R1-20151026_feat.fa	MviSic	A1	centromeres
MvCa-1250-A1-R1-20151026_feat.fa	MviSic	A1	centromeres
MvCa-1250-A1-R1-20151026_feat.fa	MviSic	A1	centromeres
MvCa-1250-A1-R1-20151026_feat.fa	MviSic	A1	centromeres
MvCa-1250-A1-R1-20151026_feat.fa	MviSic	A1	centromeres
MvCa-1250-A1-R1-20151026_feat.fa	MviSic	A1	centromeres
MvCa-1250-A1-R1-20151026_feat.fa	MviSic	A1	centromeres
MvCa-1250-A1-R1-20151026_feat.fa	MviSic	A1	centromeres
MvCa-1250-A1-R1-20151026_feat.fa	MviSic	A1	centromeres
MvCa-1250-A1-R1-20151026_feat.fa	MviSic	A1	centromeres
MvCa-1250-A1-R1-20151026_feat.fa	MviSic	A1	centromeres
MvCa-1250-A1-R1-20151026_feat.fa	MviSic	A1	centromeres
MvCa-1250-A1-R1-20151026_feat.fa	MviSic	A1	RRautosomes
MvCa-1250-A1-R1-20151026_feat.fa	MviSic	A1	RRautosomes
MvCa-1250-A1-R1-20151026_feat.fa	MviSic	A1	RRautosomes
MvCa-1250-A1-R1-20151026_feat.fa	MviSic	A1	RRautosomes
MvCa-1250-A1-R1-20151026_feat.fa	MviSic	A1	RRautosomes
MvCa-1250-A1-R1-20151026_feat.fa	MviSic	A1	RRautosomes
MvCa-1250-A1-R1-20151026_feat.fa	MviSic	A1	RRautosomes
MvCa-1250-A1-R1-20151026_feat.fa	MviSic	A1	RRautosomes
MvCa-1250-A1-R1-20151026_feat.fa	MviSic	A1	RRautosomes
MvCa-1250-A1-R1-20151026_feat.fa	MviSic	A1	RRautosomes
MvCa-1250-A1-R1-20151026_feat.fa	MviSic	A1	RRautosomes
MvCa-1250-A1-R1-20151026_feat.fa	MviSic	A1	RRautosomes
MvCa-1250-A1-R1-20151026_feat.fa	MviSic	A1	RRautosomes
MvCa-1250-A1-R1-20151026_feat.fa	MviSic	A1	RRautosomes
MvCa-1250-A1-R1-20151026_feat.fa	MviSic	A1	RRautosomes
MvCa-1250-A1-R1-20151026_feat.fa	MviSic	A1	RRautosomes
MvCa-1250-A1-R1-20151026_feat.fa	MviSic	A1	RRautosomes
MvCa-1250-A1-R1-20151026_feat.fa	MviSic	A1	centromeres
MvCa-1250-A1-R1-20151026_feat.fa	MviSic	A1	centromeres
MvCa-1250-A1-R1-20151026_feat.fa	MviSic	A1	centromeres
MvCa-1250-A1-R1-20151026_feat.fa	MviSic	A1	centromeres
MvCa-1250-A1-R1-20151026_feat.fa	MviSic	A1	centromeres
MvCa-1250-A1-R1-20151026_feat.fa	MviSic	A1	centromeres
MvCa-1250-A1-R1-20151026_feat.fa	MviSic	A1	centromeres
MvCa-1250-A1-R1-20151026_feat.fa	MviSic	A1	centromeres
MvCa-1250-A1-R1-20151026_feat.fa	MviSic	A1	centromeres
MvCa-1250-A1-R1-20151026_feat.fa	MviSic	A1	centromeres
MvCa-1250-A1-R1-20151026_feat.fa	MviSic	A1	centromeres
MvCa-1250-A1-R1-20151026_feat.fa	MviSic	A1	centromeres
MvCa-1250-A1-R1-20151026_feat.fa	MviSic	A1	RRautosomes
MvCa-1250-A1-R1-20151026_feat.fa	MviSic	A1	RRautosomes
MvCa-1250-A1-R1-20151026_feat.fa	MviSic	A1	RRautosomes
MvCa-1250-A1-R1-20151026_feat.fa	MviSic	A1	RRautosomes
MvCa-1250-A1-R1-20151026_feat.fa	MviSic	A1	RRautosomes
MvCa-1250-A1-R1-20151026_feat.fa	MviSic	A1	RRautosomes
MvCa-1250-A1-R1-20151026_feat.fa	MviSic	A1	RRautosomes
MvCa-1250-A1-R1-20151026_feat.fa	MviSic	A1	RRautosomes
MvCa-1250-A1-R1-20151026_feat.fa	MviSic	A1	RRautosomes
MvCa-1250-A1-R1-20151026_feat.fa	MviSic	A1	RRautosomes
MvCa-1250-A1-R1-20151026_feat.fa	MviSic	A1	RRautosomes
MvCa-1250-A1-R1-20151026_feat.fa	MviSic	A1	RRautosomes
MvCa-1250-A1-R1-20151026_feat.fa	MviSic	A1	RRautosomes
MvCa-1250-A1-R1-20151026_feat.fa	MviSic	A1	RRautosomes
MvCa-1250-A1-R1-20151026_feat.fa	MviSic	A1	RRautosomes
MvCa-1250-A1-R1-20151026_feat.fa	MviSic	A1	RRautosomes
MvCa-1250-A1-R1-20151026_feat.fa	MviSic	A1	RRautosomes
MvCa-1250-A1-R1-20151026_feat.fa	MviSic	A1	RRautosomes
MvCa-1250-A1-R1-20151026_feat.fa	MviSic	A1	RRautosomes
MvCa-1250-A1-R1-20151026_feat.fa	MviSic	A1	centromeres
MvCa-1250-A1-R1-20151026_feat.fa	MviSic	A1	centromeres
MvCa-1250-A1-R1-20151026_feat.fa	MviSic	A1	RRautosomes
MvCa-1250-A1-R1-20151026_feat.fa	MviSic	A1	RRautosomes
MvCa-1250-A1-R1-20151026_feat.fa	MviSic	A1	RRautosomes
MvCa-1250-A1-R1-20151026_feat.fa	MviSic	A1	RRautosomes
MvCa-1250-A1-R1-20151026_feat.fa	MviSic	A1	RRautosomes
MvCa-1250-A1-R1-20151026_feat.fa	MviSic	A1	RRautosomes
MvCa-1250-A1-R1-20151026_feat.fa	MviSic	A1	RRautosomes
MvCa-1250-A1-R1-20151026_feat.fa	MviSic	A1	RRautosomes
MvCa-1250-A1-R1-20151026_feat.fa	MviSic	A1	RRautosomes
MvCa-1250-A1-R1-20151026_feat.fa	MviSic	A1	RRautosomes
MvCa-1250-A1-R1-20151026_feat.fa	MviSic	A1	RRautosomes
MvCa-1250-A1-R1-20151026_feat.fa	MviSic	A1	RRautosomes
MvCa-1250-A1-R1-20151026_feat.fa	MviSic	A1	RRautosomes
MvCa-1250-A1-R1-20151026_feat.fa	MviSic	A1	RRautosomes
MvCa-1250-A1-R1-20151026_feat.fa	MviSic	A1	RRautosomes
MvCa-1250-A1-R1-20151026_feat.fa	MviSic	A1	RRautosomes
MvCa-1250-A1-R1-20151026_feat.fa	MviSic	A1	RRautosomes
MvCa-1250-A1-R1-20151026_feat.fa	MviSic	A1	RRautosomes
MvCa-1250-A1-R1-20151026_feat.fa	MviSic	A1	RRautosomes
MvCa-1250-A1-R1-20151026_feat.fa	MviSic	A1	RRautosomes
MvCa-1250-A1-R1-20151026_feat.fa	MviSic	A1	RRautosomes
MvCa-1250-A1-R1-20151026_feat.fa	MviSic	A1	RRautosomes
MvCa-1250-A1-R1-20151026_feat.fa	MviSic	A1	RRautosomes
MvCa-1250-A1-R1-20151026_feat.fa	MviSic	A1	RRautosomes
MvCa-1250-A1-R1-20151026_feat.fa	MviSic	A1	RRautosomes
MvCa-1250-A1-R1-20151026_feat.fa	MviSic	A1	RRautosomes
MvCa-1250-A1-R1-20151026_feat.fa	MviSic	A1	RRautosomes
MvCa-1250-A1-R1-20151026_feat.fa	MviSic	A1	RRautosomes
MvCa-1250-A1-R1-20151026_feat.fa	MviSic	A1	RRautosomes
MvCa-1250-A1-R1-20151026_feat.fa	MviSic	A1	RRautosomes
MvCa-1250-A1-R1-20151026_feat.fa	MviSic	A1	RRautosomes
MvCa-1250-A1-R1-20151026_feat.fa	MviSic	A1	RRautosomes
MvCa-1250-A1-R1-20151026_feat.fa	MviSic	A1	RRautosomes
MvCa-1250-A1-R1-20151026_feat.fa	MviSic	A1	centromeres
MvCa-1250-A1-R1-20151026_feat.fa	MviSic	A1	centromeres
MvCa-1250-A1-R1-20151026_feat.fa	MviSic	A1	centromeres
MvCa-1250-A1-R1-20151026_feat.fa	MviSic	A1	centromeres
MvCa-1250-A1-R1-20151026_feat.fa	MviSic	A1	centromeres
MvCa-1250-A1-R1-20151026_feat.fa	MviSic	A1	centromeres
MvCa-1250-A1-R1-20151026_feat.fa	MviSic	A1	centromeres
MvCa-1250-A1-R1-20151026_feat.fa	MviSic	A1	centromeres
MvCa-1250-A1-R1-20151026_feat.fa	MviSic	A1	centromeres
MvCa-1250-A1-R1-20151026_feat.fa	MviSic	A1	centromeres
MvCa-1250-A1-R1-20151026_feat.fa	MviSic	A1	centromeres
MvCa-1250-A1-R1-20151026_feat.fa	MviSic	A1	centromeres
MvCa-1250-A1-R1-20151026_feat.fa	MviSic	A1	centromeres
MvCa-1250-A1-R1-20151026_feat.fa	MviSic	A1	centromeres
MvCa-1250-A1-R1-20151026_feat.fa	MviSic	A1	centromeres
MvCa-1250-A1-R1-20151026_feat.fa	MviSic	A1	RRautosomes
MvCa-1250-A1-R1-20151026_feat.fa	MviSic	A1	RRautosomes
MvCa-1250-A1-R1-20151026_feat.fa	MviSic	A1	RRautosomes
MvCa-1250-A1-R1-20151026_feat.fa	MviSic	A1	RRautosomes
MvCa-1250-A1-R1-20151026_feat.fa	MviSic	A1	RRautosomes
MvCa-1250-A1-R1-20151026_feat.fa	MviSic	A1	RRautosomes
MvCa-1250-A1-R1-20151026_feat.fa	MviSic	A1	RRautosomes
MvCa-1250-A1-R1-20151026_feat.fa	MviSic	A1	RRautosomes
MvCa-1250-A1-R1-20151026_feat.fa	MviSic	A1	RRautosomes
MvCa-1250-A1-R1-20151026_feat.fa	MviSic	A1	RRautosomes
MvCa-1250-A1-R1-20151026_feat.fa	MviSic	A1	RRautosomes
MvCa-1250-A1-R1-20151026_feat.fa	MviSic	A1	RRautosomes
MvCa-1250-A1-R1-20151026_feat.fa	MviSic	A1	RRautosomes
MvCa-1250-A1-R1-20151026_feat.fa	MviSic	A1	RRautosomes
MvCa-1250-A1-R1-20151026_feat.fa	MviSic	A1	RRautosomes
MvCa-1250-A1-R1-20151026_feat.fa	MviSic	A1	RRautosomes
MvCa-1250-A1-R1-20151026_feat.fa	MviSic	A1	RRautosomes
MvCa-1250-A1-R1-20151026_feat.fa	MviSic	A1	RRautosomes
MvCa-1250-A1-R1-20151026_feat.fa	MviSic	A1	RRautosomes
MvCa-1250-A1-R1-20151026_feat.fa	MviSic	A1	RRautosomes
MvCa-1250-A1-R1-20151026_feat.fa	MviSic	A1	RRautosomes
MvCa-1250-A1-R1-20151026_feat.fa	MviSic	A1	RRautosomes
MvCa-1250-A1-R1-20151026_feat.fa	MviSic	A1	RRautosomes
MvCa-1250-A1-R1-20151026_feat.fa	MviSic	A1	RRautosomes
MvCa-1250-A1-R1-20151026_feat.fa	MviSic	A1	RRautosomes
MvCa-1250-A1-R1-20151026_feat.fa	MviSic	A1	RRautosomes
MvCa-1250-A1-R1-20151026_feat.fa	MviSic	A1	RRautosomes
MvCa-1250-A1-R1-20151026_feat.fa	MviSic	A1	RRautosomes
MvCa-1250-A1-R1-20151026_feat.fa	MviSic	A1	RRautosomes
MvCa-1250-A1-R1-20151026_feat.fa	MviSic	A1	RRautosomes
MvCa-1250-A1-R1-20151026_feat.fa	MviSic	A1	RRautosomes
MvCa-1250-A1-R1-20151026_feat.fa	MviSic	A1	RRautosomes
MvCa-1250-A1-R1-20151026_feat.fa	MviSic	A1	RRautosomes
MvCa-1250-A1-R1-20151026_feat.fa	MviSic	A1	RRautosomes
MvCa-1250-A1-R1-20151026_feat.fa	MviSic	A1	RRautosomes
MvCa-1250-A1-R1-20151026_feat.fa	MviSic	A1	RRautosomes
MvCa-1250-A1-R1-20151026_feat.fa	MviSic	A1	RRautosomes
MvCa-1250-A1-R1-20151026_feat.fa	MviSic	A1	RRautosomes
MvCa-1250-A1-R1-20151026_feat.fa	MviSic	A1	RRautosomes
MvCa-1250-A1-R1-20151026_feat.fa	MviSic	A1	RRautosomes
MvCa-1250-A1-R1-20151026_feat.fa	MviSic	A1	RRautosomes
MvCa-1250-A1-R1-20151026_feat.fa	MviSic	A1	RRautosomes
MvCa-1250-A1-R1-20151026_feat.fa	MviSic	A1	RRautosomes
MvCa-1250-A1-R1-20151026_feat.fa	MviSic	A1	RRautosomes
MvCa-1250-A1-R1-20151026_feat.fa	MviSic	A1	RRautosomes
MvCa-1250-A1-R1-20151026_feat.fa	MviSic	A1	RRautosomes
MvCa-1250-A1-R1-20151026_feat.fa	MviSic	A1	RRautosomes
MvCa-1250-A1-R1-20151026_feat.fa	MviSic	A1	RRautosomes
MvCa-1250-A1-R1-20151026_feat.fa	MviSic	A1	RRautosomes
MvCa-1250-A1-R1-20151026_feat.fa	MviSic	A1	RRautosomes
MvCa-1250-A1-R1-20151026_feat.fa	MviSic	A1	RRautosomes
MvCa-1250-A1-R1-20151026_feat.fa	MviSic	A1	RRautosomes
MvCa-1250-A1-R1-20151026_feat.fa	MviSic	A1	RRautosomes
MvCa-1250-A1-R1-20151026_feat.fa	MviSic	A1	RRautosomes
MvCa-1250-A1-R1-20151026_feat.fa	MviSic	A1	RRautosomes
MvCa-1250-A1-R1-20151026_feat.fa	MviSic	A1	RRautosomes
MvCa-1250-A1-R1-20151026_feat.fa	MviSic	A1	RRautosomes
MvCa-1250-A1-R1-20151026_feat.fa	MviSic	A1	RRautosomes
MvCa-1250-A1-R1-20151026_feat.fa	MviSic	A1	RRautosomes
MvCa-1250-A1-R1-20151026_feat.fa	MviSic	A1	RRautosomes
MvCa-1250-A1-R1-20151026_feat.fa	MviSic	A1	RRautosomes
MvCa-1250-A1-R1-20151026_feat.fa	MviSic	A1	RRautosomes
MvCa-1250-A1-R1-20151026_feat.fa	MviSic	A1	RRautosomes
MvCa-1250-A1-R1-20151026_feat.fa	MviSic	A1	RRautosomes
MvCa-1250-A1-R1-20151026_feat.fa	MviSic	A1	RRautosomes
MvCa-1250-A1-R1-20151026_feat.fa	MviSic	A1	RRautosomes
MvCa-1250-A1-R1-20151026_feat.fa	MviSic	A1	RRautosomes
MvCa-1250-A1-R1-20151026_feat.fa	MviSic	A1	RRautosomes
MvCa-1250-A1-R1-20151026_feat.fa	MviSic	A1	RRautosomes
MvCa-1250-A1-R1-20151026_feat.fa	MviSic	A1	RRautosomes
MvCa-1250-A1-R1-20151026_feat.fa	MviSic	A1	RRautosomes
MvCa-1250-A1-R1-20151026_feat.fa	MviSic	A1	RRautosomes
MvCa-1250-A1-R1-20151026_feat.fa	MviSic	A1	RRautosomes
MvCa-1250-A1-R1-20151026_feat.fa	MviSic	A1	RRautosomes
MvCa-1250-A1-R1-20151026_feat.fa	MviSic	A1	RRautosomes
MvCa-1250-A1-R1-20151026_feat.fa	MviSic	A1	RRautosomes
MvCa-1250-A1-R1-20151026_feat.fa	MviSic	A1	RRautosomes
MvCa-1250-A1-R1-20151026_feat.fa	MviSic	A1	RRautosomes
MvCa-1250-A1-R1-20151026_feat.fa	MviSic	A1	RRautosomes
MvCa-1250-A1-R1-20151026_feat.fa	MviSic	A1	RRautosomes
MvCa-1250-A1-R1-20151026_feat.fa	MviSic	A1	RRautosomes
MvCa-1250-A1-R1-20151026_feat.fa	MviSic	A1	RRautosomes
MvCa-1250-A1-R1-20151026_feat.fa	MviSic	A1	RRautosomes
MvCa-1250-A1-R1-20151026_feat.fa	MviSic	A1	RRautosomes
MvCa-1250-A1-R1-20151026_feat.fa	MviSic	A1	RRautosomes
MvCa-1250-A1-R1-20151026_feat.fa	MviSic	A1	RRautosomes
MvCa-1250-A1-R1-20151026_feat.fa	MviSic	A1	RRautosomes
MvCa-1250-A1-R1-20151026_feat.fa	MviSic	A1	RRautosomes
MvCa-1250-A1-R1-20151026_feat.fa	MviSic	A1	RRautosomes
MvCa-1250-A1-R1-20151026_feat.fa	MviSic	A1	RRautosomes
MvCa-1250-A1-R1-20151026_feat.fa	MviSic	A1	RRautosomes
MvCa-1250-A1-R1-20151026_feat.fa	MviSic	A1	RRautosomes
MvCa-1250-A1-R1-20151026_feat.fa	MviSic	A1	RRautosomes
MvCa-1250-A1-R1-20151026_feat.fa	MviSic	A1	RRautosomes
MvCa-1250-A1-R1-20151026_feat.fa	MviSic	A1	RRautosomes
MvCa-1250-A1-R1-20151026_feat.fa	MviSic	A1	RRautosomes
MvCa-1250-A1-R1-20151026_feat.fa	MviSic	A1	RRautosomes
MvCa-1250-A1-R1-20151026_feat.fa	MviSic	A1	RRautosomes
MvCa-1250-A1-R1-20151026_feat.fa	MviSic	A1	RRautosomes
MvCa-1250-A1-R1-20151026_feat.fa	MviSic	A1	RRautosomes
MvCa-1250-A1-R1-20151026_feat.fa	MviSic	A1	RRautosomes
MvCa-1250-A1-R1-20151026_feat.fa	MviSic	A1	RRautosomes
MvCa-1250-A1-R1-20151026_feat.fa	MviSic	A1	RRautosomes
MvCa-1250-A1-R1-20151026_feat.fa	MviSic	A1	RRautosomes
MvCa-1250-A1-R1-20151026_feat.fa	MviSic	A1	RRautosomes
MvCa-1250-A1-R1-20151026_feat.fa	MviSic	A1	RRautosomes
MvCa-1250-A1-R1-20151026_feat.fa	MviSic	A1	RRautosomes
MvCa-1250-A1-R1-20151026_feat.fa	MviSic	A1	RRautosomes
MvCa-1250-A1-R1-20151026_feat.fa	MviSic	A1	RRautosomes
MvCa-1250-A1-R1-20151026_feat.fa	MviSic	A1	RRautosomes
MvCa-1250-A1-R1-20151026_feat.fa	MviSic	A1	RRautosomes
MvCa-1250-A1-R1-20151026_feat.fa	MviSic	A1	RRautosomes
MvCa-1250-A1-R1-20151026_feat.fa	MviSic	A1	RRautosomes
MvCa-1250-A1-R1-20151026_feat.fa	MviSic	A1	RRautosomes
MvCa-1250-A1-R1-20151026_feat.fa	MviSic	A1	RRautosomes
MvCa-1250-A1-R1-20151026_feat.fa	MviSic	A1	RRautosomes
MvCa-1250-A1-R1-20151026_feat.fa	MviSic	A1	RRautosomes
MvCa-1250-A1-R1-20151026_feat.fa	MviSic	A1	RRautosomes
MvCa-1250-A1-R1-20151026_feat.fa	MviSic	A1	RRautosomes
MvCa-1250-A1-R1-20151026_feat.fa	MviSic	A1	RRautosomes
MvCa-1250-A1-R1-20151026_feat.fa	MviSic	A1	RRautosomes
MvCa-1250-A1-R1-20151026_feat.fa	MviSic	A1	RRautosomes
MvCa-1250-A1-R1-20151026_feat.fa	MviSic	A1	RRautosomes
MvCa-1250-A1-R1-20151026_feat.fa	MviSic	A1	RRautosomes
MvCa-1250-A1-R1-20151026_feat.fa	MviSic	A1	RRautosomes
MvCa-1250-A1-R1-20151026_feat.fa	MviSic	A1	RRautosomes
MvCa-1250-A1-R1-20151026_feat.fa	MviSic	A1	RRautosomes
MvCa-1250-A1-R1-20151026_feat.fa	MviSic	A1	RRautosomes
MvCa-1250-A1-R1-20151026_feat.fa	MviSic	A1	RRautosomes
MvCa-1250-A1-R1-20151026_feat.fa	MviSic	A1	RRautosomes
MvCa-1250-A1-R1-20151026_feat.fa	MviSic	A1	RRautosomes
MvCa-1250-A1-R1-20151026_feat.fa	MviSic	A1	RRautosomes
MvCa-1250-A1-R1-20151026_feat.fa	MviSic	A1	RRautosomes
MvCa-1250-A1-R1-20151026_feat.fa	MviSic	A1	RRautosomes
MvCa-1250-A1-R1-20151026_feat.fa	MviSic	A1	RRautosomes
MvCa-1250-A1-R1-20151026_feat.fa	MviSic	A1	RRautosomes
MvCa-1250-A1-R1-20151026_feat.fa	MviSic	A1	RRautosomes
MvCa-1250-A1-R1-20151026_feat.fa	MviSic	A1	RRautosomes
MvCa-1250-A1-R1-20151026_feat.fa	MviSic	A1	RRautosomes
MvCa-1250-A1-R1-20151026_feat.fa	MviSic	A1	RRautosomes
MvCa-1250-A1-R1-20151026_feat.fa	MviSic	A1	RRautosomes
MvCa-1250-A1-R1-20151026_feat.fa	MviSic	A1	RRautosomes
MvCa-1250-A1-R1-20151026_feat.fa	MviSic	A1	RRautosomes
MvCa-1250-A1-R1-20151026_feat.fa	MviSic	A1	RRautosomes
MvCa-1250-A1-R1-20151026_feat.fa	MviSic	A1	RRautosomes
MvCa-1250-A1-R1-20151026_feat.fa	MviSic	A1	RRautosomes
MvCa-1250-A1-R1-20151026_feat.fa	MviSic	A1	RRautosomes
MvCa-1250-A1-R1-20151026_feat.fa	MviSic	A1	RRautosomes
MvCa-1250-A1-R1-20151026_feat.fa	MviSic	A1	RRautosomes
MvCa-1250-A1-R1-20151026_feat.fa	MviSic	A1	RRautosomes
MvCa-1250-A1-R1-20151026_feat.fa	MviSic	A1	RRautosomes
MvCa-1250-A1-R1-20151026_feat.fa	MviSic	A1	RRautosomes
MvCa-1250-A1-R1-20151026_feat.fa	MviSic	A1	RRautosomes
MvCa-1250-A1-R1-20151026_feat.fa	MviSic	A1	RRautosomes
MvCa-1250-A1-R1-20151026_feat.fa	MviSic	A1	RRautosomes
MvCa-1250-A1-R1-20151026_feat.fa	MviSic	A1	RRautosomes
MvCa-1250-A1-R1-20151026_feat.fa	MviSic	A1	RRautosomes
MvCa-1250-A1-R1-20151026_feat.fa	MviSic	A1	RRautosomes
MvCa-1250-A1-R1-20151026_feat.fa	MviSic	A1	RRautosomes
[truncated: 175,940 more rows]
