# Supplementary material for: Dynamics of transposable element accumulation in the non-recombining regions of mating-type chromosomes in anther-smut fungi
Source: Nat Commun. 2023 Sep 14;14:5692. doi: 10.1038/s41467-023-41413-4 (PMC10502011; doi:10.1038/s41467-023-41413-4)
Supplement: Supplementary file 11 — Source Data [file 41467_2023_41413_MOESM11_ESM.zip › SupFig_3B.xlsx]

## Sheet: SupFig_3B
shortid	mat	comp	feat	RIPstatus	length
MviSic	A1	blackStratum	?:?:Simple	notRIPed	1651
MviSic	A1	blackStratum	?:?:Simple	notRIPed	612
MviSic	A1	blackStratum	?:?:Simple	notRIPed	2481
MviSic	A1	blackStratum	ClassI:DIRS:Ngaro	RIPed	192
MviSic	A1	blackStratum	ClassI:DIRS:Ngaro	notRIPed	2341
MviSic	A1	blackStratum	ClassI:DIRS:Ngaro	notRIPed	2823
MviSic	A1	blackStratum	ClassI:DIRS:Ngaro	RIPed	1058
MviSic	A1	blackStratum	ClassI:LINE:?	notRIPed	4576
MviSic	A1	blackStratum	ClassI:LINE:I	notRIPed	1238
MviSic	A1	blackStratum	ClassI:LINE:I	notRIPed	1802
MviSic	A1	blackStratum	ClassI:LINE:I	RIPed	1951
MviSic	A1	blackStratum	ClassI:LINE:I	notRIPed	1922
MviSic	A1	blackStratum	ClassI:LINE:I	notRIPed	840
MviSic	A1	blackStratum	ClassI:LINE:I	RIPed	2611
MviSic	A1	blackStratum	ClassI:LINE:I	notRIPed	1667
MviSic	A1	blackStratum	ClassI:LINE:I	notRIPed	1057
MviSic	A1	blackStratum	ClassI:LINE:I	notRIPed	1143
MviSic	A1	blackStratum	ClassI:LINE:L1	notRIPed	420
MviSic	A1	blackStratum	ClassI:LINE:L1	notRIPed	420
MviSic	A1	blackStratum	ClassI:LINE:L1	RIPed	418
MviSic	A1	blackStratum	ClassI:LINE:L1	notRIPed	1013
MviSic	A1	blackStratum	ClassI:LINE:L1	RIPed	116
MviSic	A1	blackStratum	ClassI:LTR:?	RIPed	1124
MviSic	A1	blackStratum	ClassI:LTR:?	notRIPed	216
MviSic	A1	blackStratum	ClassI:LTR:?	notRIPed	190
MviSic	A1	blackStratum	ClassI:LTR:Copia	notRIPed	615
MviSic	A1	blackStratum	ClassI:LTR:Copia	notRIPed	2405
MviSic	A1	blackStratum	ClassI:LTR:Copia	notRIPed	4912
MviSic	A1	blackStratum	ClassI:LTR:Copia	notRIPed	5513
MviSic	A1	blackStratum	ClassI:LTR:Copia	notRIPed	612
MviSic	A1	blackStratum	ClassI:LTR:Copia	notRIPed	2371
MviSic	A1	blackStratum	ClassI:LTR:Copia	notRIPed	3165
MviSic	A1	blackStratum	ClassI:LTR:Copia	notRIPed	990
MviSic	A1	blackStratum	ClassI:LTR:Copia	RIPed	2751
MviSic	A1	blackStratum	ClassI:LTR:Copia	RIPed	2596
MviSic	A1	blackStratum	ClassI:LTR:Copia	notRIPed	5037
MviSic	A1	blackStratum	ClassI:LTR:Copia	RIPed	1863
MviSic	A1	blackStratum	ClassI:LTR:Copia	notRIPed	5062
MviSic	A1	blackStratum	ClassI:LTR:Copia	RIPed	2620
MviSic	A1	blackStratum	ClassI:LTR:Copia	notRIPed	5059
MviSic	A1	blackStratum	ClassI:LTR:Copia	RIPed	1504
MviSic	A1	blackStratum	ClassI:LTR:Copia	notRIPed	566
MviSic	A1	blackStratum	ClassI:LTR:Copia	notRIPed	5043
MviSic	A1	blackStratum	ClassI:LTR:Copia	notRIPed	5114
MviSic	A1	blackStratum	ClassI:LTR:Copia	notRIPed	4597
MviSic	A1	blackStratum	ClassI:LTR:Copia	notRIPed	4487
MviSic	A1	blackStratum	ClassI:LTR:Copia	notRIPed	1085
MviSic	A1	blackStratum	ClassI:LTR:Copia	RIPed	274
MviSic	A1	blackStratum	ClassI:LTR:Copia	notRIPed	448
MviSic	A1	blackStratum	ClassI:LTR:Copia	RIPed	3698
MviSic	A1	blackStratum	ClassI:LTR:Copia	notRIPed	4552
MviSic	A1	blackStratum	ClassI:LTR:Copia	RIPed	103
MviSic	A1	blackStratum	ClassI:LTR:Copia	notRIPed	3897
MviSic	A1	blackStratum	ClassI:LTR:Copia	notRIPed	4957
MviSic	A1	blackStratum	ClassI:LTR:Copia	RIPed	280
MviSic	A1	blackStratum	ClassI:LTR:Copia	notRIPed	910
MviSic	A1	blackStratum	ClassI:LTR:Copia	notRIPed	229
MviSic	A1	blackStratum	ClassI:LTR:Copia	notRIPed	2667
MviSic	A1	blackStratum	ClassI:LTR:Copia	notRIPed	1649
MviSic	A1	blackStratum	ClassI:LTR:Copia	RIPed	4159
MviSic	A1	blackStratum	ClassI:LTR:Copia	notRIPed	5032
MviSic	A1	blackStratum	ClassI:LTR:Copia	notRIPed	1019
MviSic	A1	blackStratum	ClassI:LTR:Copia	notRIPed	4942
MviSic	A1	blackStratum	ClassI:LTR:Copia	RIPed	3929
MviSic	A1	blackStratum	ClassI:LTR:Copia	notRIPed	990
MviSic	A1	blackStratum	ClassI:LTR:Copia	notRIPed	1281
MviSic	A1	blackStratum	ClassI:LTR:Copia	notRIPed	721
MviSic	A1	blackStratum	ClassI:LTR:Copia	RIPed	3126
MviSic	A1	blackStratum	ClassI:LTR:Copia	RIPed	577
MviSic	A1	blackStratum	ClassI:LTR:Copia	RIPed	772
MviSic	A1	blackStratum	ClassI:LTR:Copia	notRIPed	1612
MviSic	A1	blackStratum	ClassI:LTR:Copia	notRIPed	1936
MviSic	A1	blackStratum	ClassI:LTR:Copia	notRIPed	9301
MviSic	A1	blackStratum	ClassI:LTR:Copia	notRIPed	283
MviSic	A1	blackStratum	ClassI:LTR:Copia	notRIPed	173
MviSic	A1	blackStratum	ClassI:LTR:Copia	notRIPed	154
MviSic	A1	blackStratum	ClassI:LTR:Copia	notRIPed	10097
MviSic	A1	blackStratum	ClassI:LTR:Copia	notRIPed	329
MviSic	A1	blackStratum	ClassI:LTR:Copia	notRIPed	2669
MviSic	A1	blackStratum	ClassI:LTR:Copia	RIPed	1746
MviSic	A1	blackStratum	ClassI:LTR:Copia	RIPed	1990
MviSic	A1	blackStratum	ClassI:LTR:Copia	notRIPed	1894
MviSic	A1	blackStratum	ClassI:LTR:Copia	notRIPed	963
MviSic	A1	blackStratum	ClassI:LTR:Copia	notRIPed	366
MviSic	A1	centromeres	ClassI:LTR:Copia	notRIPed	419
MviSic	A1	centromeres	ClassI:LTR:Copia	notRIPed	192
MviSic	A1	centromeres	ClassI:LTR:Copia	notRIPed	2143
MviSic	A1	centromeres	ClassI:LTR:Copia	notRIPed	648
MviSic	A1	centromeres	ClassI:LTR:Copia	notRIPed	2907
MviSic	A1	centromeres	ClassI:LTR:Copia	notRIPed	255
MviSic	A1	centromeres	ClassI:LTR:Copia	notRIPed	418
MviSic	A1	centromeres	ClassI:LTR:Copia	notRIPed	418
MviSic	A1	centromeres	ClassI:LTR:Copia	notRIPed	261
MviSic	A1	centromeres	ClassI:LTR:Copia	notRIPed	648
MviSic	A1	centromeres	ClassI:LTR:Copia	notRIPed	240
MviSic	A1	centromeres	ClassI:LTR:Copia	notRIPed	1418
MviSic	A1	centromeres	ClassI:LTR:Copia	notRIPed	5312
MviSic	A1	centromeres	ClassI:LTR:Copia	notRIPed	1637
MviSic	A1	centromeres	ClassI:LTR:Copia	notRIPed	1965
MviSic	A1	centromeres	ClassI:LTR:Copia	notRIPed	1114
MviSic	A1	centromeres	ClassI:LTR:Copia	RIPed	1273
MviSic	A1	centromeres	ClassI:LTR:Copia	notRIPed	3054
MviSic	A1	centromeres	ClassI:LTR:Copia	notRIPed	5161
MviSic	A1	centromeres	ClassI:LTR:Copia	notRIPed	164
MviSic	A1	centromeres	ClassI:LTR:Copia	RIPed	1280
MviSic	A1	centromeres	ClassI:LTR:Copia	notRIPed	5430
MviSic	A1	centromeres	ClassI:LTR:Copia	notRIPed	5132
MviSic	A1	centromeres	ClassI:LTR:Copia	notRIPed	5088
MviSic	A1	blackStratum	ClassI:LTR:Ty3	notRIPed	1107
MviSic	A1	blackStratum	ClassI:LTR:Ty3	notRIPed	452
MviSic	A1	blackStratum	ClassI:LTR:Ty3	notRIPed	1393
MviSic	A1	blackStratum	ClassI:LTR:Ty3	notRIPed	635
MviSic	A1	blackStratum	ClassI:LTR:Ty3	RIPed	709
MviSic	A1	blackStratum	ClassI:LTR:Ty3	RIPed	112
MviSic	A1	blackStratum	ClassI:LTR:Ty3	notRIPed	1237
MviSic	A1	blackStratum	ClassI:LTR:Ty3	notRIPed	1780
MviSic	A1	blackStratum	ClassI:LTR:Ty3	notRIPed	3049
MviSic	A1	blackStratum	ClassI:LTR:Ty3	notRIPed	1645
MviSic	A1	blackStratum	ClassI:LTR:Ty3	notRIPed	1903
MviSic	A1	blackStratum	ClassI:LTR:Ty3	notRIPed	139
MviSic	A1	blackStratum	ClassI:LTR:Ty3	notRIPed	470
MviSic	A1	blackStratum	ClassI:LTR:Ty3	RIPed	1162
MviSic	A1	blackStratum	ClassI:LTR:Ty3	notRIPed	4817
MviSic	A1	blackStratum	ClassI:LTR:Ty3	notRIPed	890
MviSic	A1	blackStratum	ClassI:LTR:Ty3	RIPed	688
MviSic	A1	blackStratum	ClassI:LTR:Ty3	RIPed	196
MviSic	A1	blackStratum	ClassI:LTR:Ty3	RIPed	727
MviSic	A1	blackStratum	ClassI:LTR:Ty3	notRIPed	1367
MviSic	A1	blackStratum	ClassI:LTR:Ty3	notRIPed	802
MviSic	A1	blackStratum	ClassI:LTR:Ty3	notRIPed	2668
MviSic	A1	blackStratum	ClassI:LTR:Ty3	RIPed	1430
MviSic	A1	blackStratum	ClassI:LTR:Ty3	RIPed	107
MviSic	A1	blackStratum	ClassI:LTR:Ty3	notRIPed	2980
MviSic	A1	blackStratum	ClassI:LTR:Ty3	notRIPed	2546
MviSic	A1	blackStratum	ClassI:LTR:Ty3	notRIPed	5147
MviSic	A1	blackStratum	ClassI:LTR:Ty3	notRIPed	2015
MviSic	A1	blackStratum	ClassI:LTR:Ty3	RIPed	3820
MviSic	A1	blackStratum	ClassI:LTR:Ty3	notRIPed	141
MviSic	A1	blackStratum	ClassI:LTR:Ty3	notRIPed	2958
MviSic	A1	blackStratum	ClassI:LTR:Ty3	notRIPed	942
MviSic	A1	blackStratum	ClassI:LTR:Ty3	notRIPed	153
MviSic	A1	blackStratum	ClassI:LTR:Ty3	RIPed	195
MviSic	A1	blackStratum	ClassI:LTR:Ty3	RIPed	2790
MviSic	A1	blackStratum	ClassI:LTR:Ty3	notRIPed	3172
MviSic	A1	blackStratum	ClassI:LTR:Ty3	notRIPed	455
MviSic	A1	blackStratum	ClassI:LTR:Ty3	notRIPed	6881
MviSic	A1	blackStratum	ClassI:LTR:Ty3	notRIPed	401
MviSic	A1	blackStratum	ClassI:LTR:Ty3	notRIPed	1564
MviSic	A1	blackStratum	ClassI:LTR:Ty3	notRIPed	520
MviSic	A1	blackStratum	ClassI:LTR:Ty3	RIPed	934
MviSic	A1	blackStratum	ClassI:LTR:Ty3	RIPed	217
MviSic	A1	blackStratum	ClassI:LTR:Ty3	notRIPed	1339
MviSic	A1	blackStratum	ClassI:LTR:Ty3	RIPed	475
MviSic	A1	blackStratum	ClassI:LTR:Ty3	notRIPed	1307
MviSic	A1	blackStratum	ClassI:LTR:Ty3	notRIPed	2744
MviSic	A1	blackStratum	ClassI:LTR:Ty3	RIPed	1856
MviSic	A1	blackStratum	ClassI:LTR:Ty3	notRIPed	510
MviSic	A1	blackStratum	ClassI:LTR:Ty3	notRIPed	769
MviSic	A1	blackStratum	ClassI:LTR:Ty3	notRIPed	248
MviSic	A1	blackStratum	ClassI:LTR:Ty3	notRIPed	5075
MviSic	A1	blackStratum	ClassI:LTR:Ty3	notRIPed	3171
MviSic	A1	blackStratum	ClassI:LTR:Ty3	notRIPed	759
MviSic	A1	blackStratum	ClassI:LTR:Ty3	RIPed	247
MviSic	A1	blackStratum	ClassI:LTR:Ty3	notRIPed	108
MviSic	A1	blackStratum	ClassI:LTR:Ty3	notRIPed	5456
MviSic	A1	blackStratum	ClassI:LTR:Ty3	RIPed	198
MviSic	A1	blackStratum	ClassI:LTR:Ty3	notRIPed	801
MviSic	A1	blackStratum	ClassI:LTR:Ty3	notRIPed	3098
MviSic	A1	blackStratum	ClassI:LTR:Ty3	notRIPed	3973
MviSic	A1	blackStratum	ClassI:LTR:Ty3	RIPed	196
MviSic	A1	blackStratum	ClassI:LTR:Ty3	RIPed	727
MviSic	A1	blackStratum	ClassI:LTR:Ty3	RIPed	196
MviSic	A1	blackStratum	ClassI:LTR:Ty3	RIPed	152
MviSic	A1	blackStratum	ClassI:LTR:Ty3	notRIPed	1807
MviSic	A1	blackStratum	ClassI:LTR:Ty3	notRIPed	387
MviSic	A1	blackStratum	ClassI:LTR:Ty3	notRIPed	1065
MviSic	A1	blackStratum	ClassI:LTR:Ty3	notRIPed	773
MviSic	A1	centromeres	ClassI:LTR:Ty3	notRIPed	3161
MviSic	A1	centromeres	ClassI:LTR:Ty3	notRIPed	6343
MviSic	A1	centromeres	ClassI:LTR:Ty3	notRIPed	4086
MviSic	A1	centromeres	ClassI:LTR:Ty3	notRIPed	774
MviSic	A1	blackStratum	ClassII:?:?	notRIPed	1344
MviSic	A1	blackStratum	ClassII:Helitron:Helitron	notRIPed	4074
MviSic	A1	blackStratum	ClassII:Helitron:Helitron	RIPed	234
MviSic	A1	blackStratum	ClassII:Helitron:Helitron	RIPed	4979
MviSic	A1	blackStratum	ClassII:Helitron:Helitron	notRIPed	867
MviSic	A1	blackStratum	ClassII:Helitron:Helitron	notRIPed	2309
MviSic	A1	blackStratum	ClassII:Helitron:Helitron	notRIPed	2179
MviSic	A1	blackStratum	ClassII:Helitron:Helitron	notRIPed	2125
MviSic	A1	blackStratum	ClassII:Helitron:Helitron	notRIPed	2801
MviSic	A1	blackStratum	ClassII:Helitron:Helitron	notRIPed	286
MviSic	A1	blackStratum	ClassII:Helitron:Helitron	notRIPed	1503
MviSic	A1	blackStratum	ClassII:Helitron:Helitron	notRIPed	1082
MviSic	A1	blackStratum	ClassII:Helitron:Helitron	notRIPed	1878
MviSic	A1	blackStratum	ClassII:Helitron:Helitron	notRIPed	3783
MviSic	A1	blackStratum	ClassII:Helitron:Helitron	RIPed	127
MviSic	A1	blackStratum	ClassII:Helitron:Helitron	notRIPed	3127
MviSic	A1	blackStratum	ClassII:Helitron:Helitron	notRIPed	794
MviSic	A1	blackStratum	ClassII:Helitron:Helitron	notRIPed	1874
MviSic	A1	blackStratum	ClassII:Helitron:Helitron	notRIPed	321
MviSic	A1	blackStratum	ClassII:Helitron:Helitron	notRIPed	1085
MviSic	A1	blackStratum	ClassII:Helitron:Helitron	notRIPed	2696
MviSic	A1	blackStratum	ClassII:Helitron:Helitron	notRIPed	789
MviSic	A1	blackStratum	ClassII:Helitron:Helitron	notRIPed	2936
MviSic	A1	blackStratum	ClassII:Helitron:Helitron	notRIPed	2011
MviSic	A1	blackStratum	ClassII:Helitron:Helitron	notRIPed	997
MviSic	A1	blackStratum	ClassII:Helitron:Helitron	notRIPed	232
MviSic	A1	blackStratum	ClassII:Helitron:Helitron	RIPed	383
MviSic	A1	blackStratum	ClassII:Helitron:Helitron	RIPed	235
MviSic	A1	blackStratum	ClassII:Helitron:Helitron	notRIPed	4085
MviSic	A1	blackStratum	ClassII:Helitron:Helitron	notRIPed	2158
MviSic	A1	blackStratum	ClassII:Helitron:Helitron	notRIPed	2101
MviSic	A1	blackStratum	ClassII:Helitron:Helitron	notRIPed	410
MviSic	A1	blackStratum	ClassII:Helitron:Helitron	notRIPed	552
MviSic	A1	blackStratum	ClassII:Helitron:Helitron	RIPed	4282
MviSic	A1	blackStratum	ClassII:Helitron:Helitron	RIPed	1049
MviSic	A1	blackStratum	ClassII:Helitron:Helitron	RIPed	2178
MviSic	A1	blackStratum	ClassII:Helitron:Helitron	notRIPed	437
MviSic	A1	blackStratum	ClassII:Helitron:Helitron	notRIPed	4196
MviSic	A1	blackStratum	ClassII:Helitron:Helitron	notRIPed	2060
MviSic	A1	blackStratum	ClassII:Helitron:Helitron	notRIPed	1722
MviSic	A1	blackStratum	ClassII:Helitron:Helitron	RIPed	287
MviSic	A1	blackStratum	ClassII:Helitron:Helitron	notRIPed	192
MviSic	A1	blackStratum	ClassII:Helitron:Helitron	RIPed	838
MviSic	A1	blackStratum	ClassII:Helitron:Helitron	notRIPed	508
MviSic	A1	blackStratum	ClassII:Helitron:Helitron	notRIPed	668
MviSic	A1	blackStratum	ClassII:Helitron:Helitron	notRIPed	200
MviSic	A1	blackStratum	ClassII:Helitron:Helitron	notRIPed	931
MviSic	A1	blackStratum	ClassII:Helitron:Helitron	notRIPed	1359
MviSic	A1	blackStratum	ClassII:Helitron:Helitron	notRIPed	966
MviSic	A1	blackStratum	ClassII:Helitron:Helitron	RIPed	2541
MviSic	A1	blackStratum	ClassII:Helitron:Helitron	notRIPed	213
MviSic	A1	blackStratum	ClassII:Helitron:Helitron	RIPed	455
MviSic	A1	blackStratum	ClassII:Helitron:Helitron	notRIPed	554
MviSic	A1	blackStratum	ClassII:Helitron:Helitron	notRIPed	2753
MviSic	A1	blackStratum	ClassII:Helitron:Helitron	notRIPed	648
MviSic	A1	blackStratum	ClassII:Helitron:Helitron	notRIPed	2089
MviSic	A1	blackStratum	ClassII:Helitron:Helitron	RIPed	628
MviSic	A1	blackStratum	ClassII:Helitron:Helitron	notRIPed	1382
MviSic	A1	blackStratum	ClassII:Helitron:Helitron	RIPed	628
MviSic	A1	blackStratum	ClassII:Helitron:Helitron	notRIPed	2092
MviSic	A1	blackStratum	ClassII:Helitron:Helitron	notRIPed	1427
MviSic	A1	blackStratum	ClassII:Helitron:Helitron	notRIPed	878
MviSic	A1	blackStratum	ClassII:Helitron:Helitron	notRIPed	2069
MviSic	A1	blackStratum	ClassII:Helitron:Helitron	notRIPed	506
MviSic	A1	blackStratum	ClassII:Helitron:Helitron	RIPed	188
MviSic	A1	blackStratum	ClassII:Helitron:Helitron	notRIPed	1855
MviSic	A1	blackStratum	ClassII:Helitron:Helitron	notRIPed	1998
MviSic	A1	blackStratum	ClassII:Helitron:Helitron	notRIPed	201
MviSic	A1	blackStratum	ClassII:Helitron:Helitron	notRIPed	1287
MviSic	A1	blackStratum	ClassII:TIR:CACTA	notRIPed	520
MviSic	A1	blackStratum	ClassII:TIR:CACTA	notRIPed	4281
MviSic	A1	blackStratum	ClassII:TIR:MuLE	notRIPed	4215
MviSic	A1	blackStratum	ClassII:TIR:MuLE	notRIPed	1085
MviSic	A1	blackStratum	ClassII:TIR:MuLE	notRIPed	678
MviSic	A1	blackStratum	ClassII:TIR:MuLE	RIPed	270
MviSic	A1	blackStratum	ClassII:TIR:MuLE	notRIPed	1636
MviSic	A1	blackStratum	ClassII:TIR:hAT	notRIPed	3127
MviSic	A1	blackStratum	ClassII:TIR:hAT	notRIPed	3289
MviSic	A1	blackStratum	MultipleAnnotations	notRIPed	315
MviSic	A1	blackStratum	MultipleAnnotations	notRIPed	1040
MviSic	A1	blackStratum	MultipleAnnotations	RIPed	104
MviSic	A1	blackStratum	MultipleAnnotations	notRIPed	344
MviSic	A1	blackStratum	MultipleAnnotations	notRIPed	671
MviSic	A1	blackStratum	MultipleAnnotations	notRIPed	497
MviSic	A1	blackStratum	MultipleAnnotations	notRIPed	237
MviSic	A1	blackStratum	MultipleAnnotations	notRIPed	4758
MviSic	A1	blackStratum	MultipleAnnotations	notRIPed	511
MviSic	A1	centromeres	MultipleAnnotations	notRIPed	215
MviSic	A1	centromeres	MultipleAnnotations	RIPed	596
MviSic	A1	blackStratum	unclassified:unclassified:unclassified	notRIPed	114
MviSic	A1	blackStratum	unclassified:unclassified:unclassified	notRIPed	259
MviSic	A1	blackStratum	unclassified:unclassified:unclassified	RIPed	147
MviSic	A1	blackStratum	unclassified:unclassified:unclassified	notRIPed	112
MviSic	A1	blackStratum	unclassified:unclassified:unclassified	notRIPed	118
MviSic	A1	blackStratum	unclassified:unclassified:unclassified	notRIPed	222
MviSic	A1	blackStratum	unclassified:unclassified:unclassified	notRIPed	110
MviSic	A1	blackStratum	unclassified:unclassified:unclassified	RIPed	121
MviSic	A1	blackStratum	unclassified:unclassified:unclassified	RIPed	103
MviSic	A1	blackStratum	unclassified:unclassified:unclassified	RIPed	142
MviSic	A1	blackStratum	unclassified:unclassified:unclassified	notRIPed	109
MviSic	A1	blackStratum	unclassified:unclassified:unclassified	notRIPed	944
MviSic	A1	blackStratum	unclassified:unclassified:unclassified	RIPed	536
MviSic	A1	blackStratum	unclassified:unclassified:unclassified	RIPed	637
MviSic	A1	blackStratum	unclassified:unclassified:unclassified	notRIPed	186
MviSic	A1	blackStratum	unclassified:unclassified:unclassified	RIPed	173
MviSic	A1	blackStratum	unclassified:unclassified:unclassified	notRIPed	126
MviSic	A1	blackStratum	unclassified:unclassified:unclassified	RIPed	110
MviSic	A1	blackStratum	unclassified:unclassified:unclassified	notRIPed	275
MviSic	A1	blackStratum	unclassified:unclassified:unclassified	RIPed	129
MviSic	A1	blackStratum	unclassified:unclassified:unclassified	RIPed	145
MviSic	A1	blackStratum	unclassified:unclassified:unclassified	RIPed	204
MviSic	A1	blackStratum	unclassified:unclassified:unclassified	RIPed	191
MviSic	A1	blackStratum	unclassified:unclassified:unclassified	notRIPed	148
MviSic	A1	blackStratum	unclassified:unclassified:unclassified	notRIPed	104
MviSic	A1	blackStratum	unclassified:unclassified:unclassified	RIPed	197
MviSic	A1	blackStratum	unclassified:unclassified:unclassified	RIPed	143
MviSic	A1	blackStratum	unclassified:unclassified:unclassified	RIPed	195
MviSic	A1	blackStratum	unclassified:unclassified:unclassified	notRIPed	323
MviSic	A1	blackStratum	unclassified:unclassified:unclassified	notRIPed	110
MviSic	A1	blackStratum	unclassified:unclassified:unclassified	RIPed	117
MviSic	A1	blackStratum	unclassified:unclassified:unclassified	notRIPed	102
MviSic	A1	blackStratum	unclassified:unclassified:unclassified	RIPed	145
MviSic	A1	blackStratum	unclassified:unclassified:unclassified	RIPed	227
MviSic	A1	blackStratum	unclassified:unclassified:unclassified	notRIPed	276
MviSic	A1	blackStratum	unclassified:unclassified:unclassified	RIPed	150
MviSic	A1	blackStratum	unclassified:unclassified:unclassified	notRIPed	215
MviSic	A1	blackStratum	unclassified:unclassified:unclassified	notRIPed	282
MviSic	A1	blackStratum	unclassified:unclassified:unclassified	notRIPed	112
MviSic	A1	blackStratum	unclassified:unclassified:unclassified	notRIPed	755
MviSic	A1	blackStratum	unclassified:unclassified:unclassified	RIPed	770
MviSic	A1	blackStratum	unclassified:unclassified:unclassified	notRIPed	143
MviSic	A1	blackStratum	unclassified:unclassified:unclassified	RIPed	116
MviSic	A1	blackStratum	unclassified:unclassified:unclassified	RIPed	301
MviSic	A1	blackStratum	unclassified:unclassified:unclassified	notRIPed	256
MviSic	A1	blackStratum	unclassified:unclassified:unclassified	notRIPed	488
MviSic	A1	blackStratum	unclassified:unclassified:unclassified	notRIPed	157
MviSic	A1	blackStratum	unclassified:unclassified:unclassified	notRIPed	259
MviSic	A1	blackStratum	unclassified:unclassified:unclassified	notRIPed	136
MviSic	A1	blackStratum	unclassified:unclassified:unclassified	RIPed	103
MviSic	A1	blackStratum	unclassified:unclassified:unclassified	RIPed	215
MviSic	A1	blackStratum	unclassified:unclassified:unclassified	notRIPed	173
MviSic	A1	blackStratum	unclassified:unclassified:unclassified	RIPed	1086
MviSic	A1	blackStratum	unclassified:unclassified:unclassified	RIPed	107
MviSic	A1	blackStratum	unclassified:unclassified:unclassified	RIPed	217
MviSic	A1	blackStratum	unclassified:unclassified:unclassified	RIPed	117
MviSic	A1	blackStratum	unclassified:unclassified:unclassified	notRIPed	219
MviSic	A1	blackStratum	unclassified:unclassified:unclassified	notRIPed	281
MviSic	A1	blackStratum	unclassified:unclassified:unclassified	RIPed	229
MviSic	A1	blackStratum	unclassified:unclassified:unclassified	notRIPed	136
MviSic	A1	blackStratum	unclassified:unclassified:unclassified	notRIPed	143
MviSic	A1	blackStratum	unclassified:unclassified:unclassified	notRIPed	172
MviSic	A1	blackStratum	unclassified:unclassified:unclassified	notRIPed	958
MviSic	A1	blackStratum	unclassified:unclassified:unclassified	notRIPed	166
MviSic	A1	blackStratum	unclassified:unclassified:unclassified	RIPed	162
MviSic	A1	blackStratum	unclassified:unclassified:unclassified	RIPed	493
MviSic	A1	blackStratum	unclassified:unclassified:unclassified	RIPed	110
MviSic	A1	blackStratum	unclassified:unclassified:unclassified	notRIPed	170
MviSic	A1	blackStratum	unclassified:unclassified:unclassified	notRIPed	245
MviSic	A1	blackStratum	unclassified:unclassified:unclassified	RIPed	370
MviSic	A1	blackStratum	unclassified:unclassified:unclassified	notRIPed	590
MviSic	A1	blackStratum	unclassified:unclassified:unclassified	notRIPed	241
MviSic	A1	blackStratum	unclassified:unclassified:unclassified	RIPed	307
MviSic	A1	blackStratum	unclassified:unclassified:unclassified	notRIPed	168
MviSic	A1	blackStratum	unclassified:unclassified:unclassified	notRIPed	156
MviSic	A1	blackStratum	unclassified:unclassified:unclassified	notRIPed	261
MviSic	A1	blackStratum	unclassified:unclassified:unclassified	notRIPed	214
MviSic	A1	blackStratum	unclassified:unclassified:unclassified	RIPed	279
MviSic	A1	blackStratum	unclassified:unclassified:unclassified	RIPed	133
MviSic	A1	blackStratum	unclassified:unclassified:unclassified	notRIPed	131
MviSic	A1	blackStratum	unclassified:unclassified:unclassified	notRIPed	142
MviSic	A1	blackStratum	unclassified:unclassified:unclassified	notRIPed	118
MviSic	A1	blackStratum	unclassified:unclassified:unclassified	RIPed	149
MviSic	A1	blackStratum	unclassified:unclassified:unclassified	notRIPed	435
MviSic	A1	blackStratum	unclassified:unclassified:unclassified	notRIPed	101
MviSic	A1	blackStratum	unclassified:unclassified:unclassified	notRIPed	161
MviSic	A1	blackStratum	unclassified:unclassified:unclassified	RIPed	519
MviSic	A1	blackStratum	unclassified:unclassified:unclassified	RIPed	165
MviSic	A1	blackStratum	unclassified:unclassified:unclassified	notRIPed	169
MviSic	A1	blackStratum	unclassified:unclassified:unclassified	RIPed	491
MviSic	A1	blackStratum	unclassified:unclassified:unclassified	notRIPed	232
MviSic	A1	blackStratum	unclassified:unclassified:unclassified	RIPed	300
MviSic	A1	blackStratum	unclassified:unclassified:unclassified	RIPed	204
MviSic	A1	blackStratum	unclassified:unclassified:unclassified	RIPed	145
MviSic	A1	blackStratum	unclassified:unclassified:unclassified	notRIPed	163
MviSic	A1	blackStratum	unclassified:unclassified:unclassified	RIPed	117
MviSic	A1	blackStratum	unclassified:unclassified:unclassified	notRIPed	247
MviSic	A1	blackStratum	unclassified:unclassified:unclassified	notRIPed	150
MviSic	A1	blackStratum	unclassified:unclassified:unclassified	notRIPed	169
MviSic	A1	blackStratum	unclassified:unclassified:unclassified	notRIPed	139
MviSic	A1	blackStratum	unclassified:unclassified:unclassified	notRIPed	161
MviSic	A1	blackStratum	unclassified:unclassified:unclassified	notRIPed	512
MviSic	A1	blackStratum	unclassified:unclassified:unclassified	RIPed	109
MviSic	A1	blackStratum	unclassified:unclassified:unclassified	notRIPed	1141
MviSic	A1	blackStratum	unclassified:unclassified:unclassified	notRIPed	502
MviSic	A1	blackStratum	unclassified:unclassified:unclassified	RIPed	319
MviSic	A1	blackStratum	unclassified:unclassified:unclassified	RIPed	296
MviSic	A1	blackStratum	unclassified:unclassified:unclassified	notRIPed	172
MviSic	A1	blackStratum	unclassified:unclassified:unclassified	notRIPed	161
MviSic	A1	blackStratum	unclassified:unclassified:unclassified	notRIPed	234
MviSic	A1	blackStratum	unclassified:unclassified:unclassified	notRIPed	457
MviSic	A1	blackStratum	unclassified:unclassified:unclassified	RIPed	248
MviSic	A1	blackStratum	unclassified:unclassified:unclassified	RIPed	144
MviSic	A1	blackStratum	unclassified:unclassified:unclassified	RIPed	127
MviSic	A1	blackStratum	unclassified:unclassified:unclassified	notRIPed	114
MviSic	A1	blackStratum	unclassified:unclassified:unclassified	notRIPed	130
MviSic	A1	blackStratum	unclassified:unclassified:unclassified	notRIPed	104
MviSic	A1	blackStratum	unclassified:unclassified:unclassified	notRIPed	111
MviSic	A1	blackStratum	unclassified:unclassified:unclassified	RIPed	181
MviSic	A1	blackStratum	unclassified:unclassified:unclassified	RIPed	135
MviSic	A1	blackStratum	unclassified:unclassified:unclassified	notRIPed	133
MviSic	A1	blackStratum	unclassified:unclassified:unclassified	RIPed	108
MviSic	A1	blackStratum	unclassified:unclassified:unclassified	notRIPed	186
MviSic	A1	blackStratum	unclassified:unclassified:unclassified	RIPed	137
MviSic	A1	blackStratum	unclassified:unclassified:unclassified	notRIPed	1126
MviSic	A1	blackStratum	unclassified:unclassified:unclassified	notRIPed	502
MviSic	A1	blackStratum	unclassified:unclassified:unclassified	RIPed	293
MviSic	A1	blackStratum	unclassified:unclassified:unclassified	notRIPed	112
MviSic	A1	blackStratum	unclassified:unclassified:unclassified	notRIPed	188
MviSic	A1	blackStratum	unclassified:unclassified:unclassified	notRIPed	154
MviSic	A1	blackStratum	unclassified:unclassified:unclassified	notRIPed	133
MviSic	A1	blackStratum	unclassified:unclassified:unclassified	RIPed	226
MviSic	A1	blackStratum	unclassified:unclassified:unclassified	notRIPed	124
MviSic	A1	blackStratum	unclassified:unclassified:unclassified	notRIPed	160
MviSic	A1	blackStratum	unclassified:unclassified:unclassified	notRIPed	456
MviSic	A1	blackStratum	unclassified:unclassified:unclassified	notRIPed	196
MviSic	A1	blackStratum	unclassified:unclassified:unclassified	notRIPed	114
MviSic	A1	blackStratum	unclassified:unclassified:unclassified	notRIPed	811
MviSic	A1	blackStratum	unclassified:unclassified:unclassified	notRIPed	439
MviSic	A1	blackStratum	unclassified:unclassified:unclassified	notRIPed	160
MviSic	A1	blackStratum	unclassified:unclassified:unclassified	RIPed	218
MviSic	A1	blackStratum	unclassified:unclassified:unclassified	RIPed	454
MviSic	A1	blackStratum	unclassified:unclassified:unclassified	notRIPed	194
MviSic	A1	blackStratum	unclassified:unclassified:unclassified	notRIPed	102
MviSic	A1	blackStratum	unclassified:unclassified:unclassified	RIPed	359
MviSic	A1	blackStratum	unclassified:unclassified:unclassified	notRIPed	126
MviSic	A1	blackStratum	unclassified:unclassified:unclassified	notRIPed	118
MviSic	A1	blackStratum	unclassified:unclassified:unclassified	notRIPed	107
MviSic	A1	blackStratum	unclassified:unclassified:unclassified	notRIPed	136
MviSic	A1	blackStratum	unclassified:unclassified:unclassified	RIPed	213
MviSic	A1	blackStratum	unclassified:unclassified:unclassified	notRIPed	167
MviSic	A1	blackStratum	unclassified:unclassified:unclassified	RIPed	219
MviSic	A1	blackStratum	unclassified:unclassified:unclassified	RIPed	147
MviSic	A1	blackStratum	unclassified:unclassified:unclassified	notRIPed	105
MviSic	A1	blackStratum	unclassified:unclassified:unclassified	notRIPed	166
MviSic	A1	blackStratum	unclassified:unclassified:unclassified	notRIPed	143
MviSic	A1	blackStratum	unclassified:unclassified:unclassified	RIPed	144
MviSic	A1	blackStratum	unclassified:unclassified:unclassified	RIPed	145
MviSic	A1	blackStratum	unclassified:unclassified:unclassified	RIPed	175
MviSic	A1	blackStratum	unclassified:unclassified:unclassified	RIPed	122
MviSic	A1	blackStratum	unclassified:unclassified:unclassified	notRIPed	110
MviSic	A1	blackStratum	unclassified:unclassified:unclassified	RIPed	373
MviSic	A1	blackStratum	unclassified:unclassified:unclassified	notRIPed	192
MviSic	A1	blackStratum	unclassified:unclassified:unclassified	RIPed	195
MviSic	A1	blackStratum	unclassified:unclassified:unclassified	notRIPed	243
MviSic	A1	blackStratum	unclassified:unclassified:unclassified	notRIPed	148
MviSic	A1	blackStratum	unclassified:unclassified:unclassified	notRIPed	122
MviSic	A1	blackStratum	unclassified:unclassified:unclassified	RIPed	260
MviSic	A1	blackStratum	unclassified:unclassified:unclassified	notRIPed	127
MviSic	A1	blackStratum	unclassified:unclassified:unclassified	RIPed	403
MviSic	A1	blackStratum	unclassified:unclassified:unclassified	notRIPed	278
MviSic	A1	blackStratum	unclassified:unclassified:unclassified	notRIPed	213
MviSic	A1	blackStratum	unclassified:unclassified:unclassified	RIPed	360
MviSic	A1	blackStratum	unclassified:unclassified:unclassified	RIPed	222
MviSic	A1	blackStratum	unclassified:unclassified:unclassified	RIPed	413
MviSic	A1	blackStratum	unclassified:unclassified:unclassified	notRIPed	114
MviSic	A1	blackStratum	unclassified:unclassified:unclassified	RIPed	136
MviSic	A1	blackStratum	unclassified:unclassified:unclassified	notRIPed	157
MviSic	A1	blackStratum	unclassified:unclassified:unclassified	notRIPed	133
MviSic	A1	blackStratum	unclassified:unclassified:unclassified	RIPed	114
MviSic	A1	blackStratum	unclassified:unclassified:unclassified	RIPed	237
MviSic	A1	blackStratum	unclassified:unclassified:unclassified	RIPed	145
MviSic	A1	blackStratum	unclassified:unclassified:unclassified	notRIPed	110
MviSic	A1	blackStratum	unclassified:unclassified:unclassified	RIPed	164
MviSic	A1	blackStratum	unclassified:unclassified:unclassified	notRIPed	454
MviSic	A1	blackStratum	unclassified:unclassified:unclassified	notRIPed	1074
MviSic	A1	blackStratum	unclassified:unclassified:unclassified	notRIPed	392
MviSic	A1	blackStratum	unclassified:unclassified:unclassified	RIPed	158
MviSic	A1	blackStratum	unclassified:unclassified:unclassified	notRIPed	118
MviSic	A1	blackStratum	unclassified:unclassified:unclassified	notRIPed	463
MviSic	A1	blackStratum	unclassified:unclassified:unclassified	notRIPed	109
MviSic	A1	blackStratum	unclassified:unclassified:unclassified	RIPed	271
MviSic	A1	blackStratum	unclassified:unclassified:unclassified	notRIPed	109
MviSic	A1	blackStratum	unclassified:unclassified:unclassified	RIPed	104
MviSic	A1	blackStratum	unclassified:unclassified:unclassified	RIPed	132
MviSic	A1	blackStratum	unclassified:unclassified:unclassified	notRIPed	146
MviSic	A1	blackStratum	unclassified:unclassified:unclassified	notRIPed	368
MviSic	A1	blackStratum	unclassified:unclassified:unclassified	notRIPed	175
MviSic	A1	blackStratum	unclassified:unclassified:unclassified	notRIPed	266
MviSic	A1	blackStratum	unclassified:unclassified:unclassified	notRIPed	177
MviSic	A1	blackStratum	unclassified:unclassified:unclassified	notRIPed	112
MviSic	A1	blackStratum	unclassified:unclassified:unclassified	RIPed	165
MviSic	A1	blackStratum	unclassified:unclassified:unclassified	RIPed	114
MviSic	A1	blackStratum	unclassified:unclassified:unclassified	notRIPed	328
MviSic	A1	blackStratum	unclassified:unclassified:unclassified	notRIPed	177
MviSic	A1	blackStratum	unclassified:unclassified:unclassified	notRIPed	151
MviSic	A1	blackStratum	unclassified:unclassified:unclassified	notRIPed	104
MviSic	A1	blackStratum	unclassified:unclassified:unclassified	notRIPed	156
MviSic	A1	blackStratum	unclassified:unclassified:unclassified	notRIPed	149
MviSic	A1	blackStratum	unclassified:unclassified:unclassified	RIPed	145
MviSic	A1	blackStratum	unclassified:unclassified:unclassified	notRIPed	155
MviSic	A1	blackStratum	unclassified:unclassified:unclassified	notRIPed	223
MviSic	A1	blackStratum	unclassified:unclassified:unclassified	RIPed	228
MviSic	A1	blackStratum	unclassified:unclassified:unclassified	notRIPed	922
MviSic	A1	blackStratum	unclassified:unclassified:unclassified	notRIPed	261
MviSic	A1	blackStratum	unclassified:unclassified:unclassified	RIPed	203
MviSic	A1	blackStratum	unclassified:unclassified:unclassified	notRIPed	196
MviSic	A1	blackStratum	unclassified:unclassified:unclassified	notRIPed	318
MviSic	A1	blackStratum	unclassified:unclassified:unclassified	notRIPed	237
MviSic	A1	blackStratum	unclassified:unclassified:unclassified	RIPed	124
MviSic	A1	blackStratum	unclassified:unclassified:unclassified	notRIPed	148
MviSic	A1	blackStratum	unclassified:unclassified:unclassified	notRIPed	282
MviSic	A1	blackStratum	unclassified:unclassified:unclassified	RIPed	246
MviSic	A1	blackStratum	unclassified:unclassified:unclassified	notRIPed	269
MviSic	A1	blackStratum	unclassified:unclassified:unclassified	RIPed	100
MviSic	A1	blackStratum	unclassified:unclassified:unclassified	notRIPed	163
MviSic	A1	blackStratum	unclassified:unclassified:unclassified	RIPed	155
MviSic	A1	blackStratum	unclassified:unclassified:unclassified	notRIPed	112
MviSic	A1	blackStratum	unclassified:unclassified:unclassified	notRIPed	113
MviSic	A1	blackStratum	unclassified:unclassified:unclassified	notRIPed	112
MviSic	A1	blackStratum	unclassified:unclassified:unclassified	notRIPed	116
MviSic	A1	blackStratum	unclassified:unclassified:unclassified	notRIPed	333
MviSic	A1	blackStratum	unclassified:unclassified:unclassified	RIPed	308
MviSic	A1	blackStratum	unclassified:unclassified:unclassified	RIPed	100
MviSic	A1	blackStratum	unclassified:unclassified:unclassified	notRIPed	155
MviSic	A1	blackStratum	unclassified:unclassified:unclassified	notRIPed	129
MviSic	A1	blackStratum	unclassified:unclassified:unclassified	notRIPed	160
MviSic	A1	blackStratum	unclassified:unclassified:unclassified	RIPed	480
MviSic	A1	blackStratum	unclassified:unclassified:unclassified	notRIPed	276
MviSic	A1	blackStratum	unclassified:unclassified:unclassified	notRIPed	190
MviSic	A1	blackStratum	unclassified:unclassified:unclassified	RIPed	129
MviSic	A1	blackStratum	unclassified:unclassified:unclassified	RIPed	108
MviSic	A1	blackStratum	unclassified:unclassified:unclassified	notRIPed	114
MviSic	A1	blackStratum	unclassified:unclassified:unclassified	notRIPed	612
MviSic	A1	blackStratum	unclassified:unclassified:unclassified	notRIPed	936
MviSic	A1	blackStratum	unclassified:unclassified:unclassified	notRIPed	212
MviSic	A1	blackStratum	unclassified:unclassified:unclassified	notRIPed	305
MviSic	A1	blackStratum	unclassified:unclassified:unclassified	notRIPed	176
MviSic	A1	blackStratum	unclassified:unclassified:unclassified	notRIPed	141
MviSic	A1	blackStratum	unclassified:unclassified:unclassified	notRIPed	133
MviSic	A1	blackStratum	unclassified:unclassified:unclassified	notRIPed	136
MviSic	A1	blackStratum	unclassified:unclassified:unclassified	notRIPed	156
MviSic	A1	blackStratum	unclassified:unclassified:unclassified	RIPed	190
MviSic	A1	blackStratum	unclassified:unclassified:unclassified	notRIPed	107
MviSic	A1	blackStratum	unclassified:unclassified:unclassified	RIPed	174
MviSic	A1	blackStratum	unclassified:unclassified:unclassified	notRIPed	281
MviSic	A1	blackStratum	unclassified:unclassified:unclassified	notRIPed	1233
MviSic	A1	blackStratum	unclassified:unclassified:unclassified	RIPed	197
MviSic	A1	blackStratum	unclassified:unclassified:unclassified	notRIPed	179
MviSic	A1	blackStratum	unclassified:unclassified:unclassified	notRIPed	150
MviSic	A1	blackStratum	unclassified:unclassified:unclassified	RIPed	140
MviSic	A1	blackStratum	unclassified:unclassified:unclassified	RIPed	136
MviSic	A1	blackStratum	unclassified:unclassified:unclassified	notRIPed	133
MviSic	A1	blackStratum	unclassified:unclassified:unclassified	notRIPed	148
MviSic	A1	blackStratum	unclassified:unclassified:unclassified	RIPed	387
MviSic	A1	blackStratum	unclassified:unclassified:unclassified	notRIPed	105
MviSic	A1	blackStratum	unclassified:unclassified:unclassified	RIPed	218
MviSic	A1	blackStratum	unclassified:unclassified:unclassified	notRIPed	135
MviSic	A1	blackStratum	unclassified:unclassified:unclassified	RIPed	157
MviSic	A1	blackStratum	unclassified:unclassified:unclassified	notRIPed	158
MviSic	A1	blackStratum	unclassified:unclassified:unclassified	RIPed	134
MviSic	A1	blackStratum	unclassified:unclassified:unclassified	notRIPed	181
MviSic	A1	blackStratum	unclassified:unclassified:unclassified	notRIPed	134
MviSic	A1	blackStratum	unclassified:unclassified:unclassified	RIPed	147
MviSic	A1	blackStratum	unclassified:unclassified:unclassified	notRIPed	105
MviSic	A1	blackStratum	unclassified:unclassified:unclassified	RIPed	111
MviSic	A1	blackStratum	unclassified:unclassified:unclassified	RIPed	296
MviSic	A1	blackStratum	unclassified:unclassified:unclassified	notRIPed	108
MviSic	A1	blackStratum	unclassified:unclassified:unclassified	RIPed	145
MviSic	A1	blackStratum	unclassified:unclassified:unclassified	RIPed	131
MviSic	A1	blackStratum	unclassified:unclassified:unclassified	notRIPed	105
MviSic	A1	blackStratum	unclassified:unclassified:unclassified	RIPed	530
MviSic	A1	blackStratum	unclassified:unclassified:unclassified	notRIPed	274
MviSic	A1	blackStratum	unclassified:unclassified:unclassified	notRIPed	205
MviSic	A1	blackStratum	unclassified:unclassified:unclassified	RIPed	571
MviSic	A1	blackStratum	unclassified:unclassified:unclassified	notRIPed	200
MviSic	A1	blackStratum	unclassified:unclassified:unclassified	notRIPed	102
MviSic	A1	blackStratum	unclassified:unclassified:unclassified	notRIPed	252
MviSic	A1	blackStratum	unclassified:unclassified:unclassified	RIPed	276
MviSic	A1	blackStratum	unclassified:unclassified:unclassified	RIPed	234
MviSic	A1	blackStratum	unclassified:unclassified:unclassified	notRIPed	189
MviSic	A1	blackStratum	unclassified:unclassified:unclassified	notRIPed	210
MviSic	A1	blackStratum	unclassified:unclassified:unclassified	RIPed	138
MviSic	A1	blackStratum	unclassified:unclassified:unclassified	notRIPed	162
MviSic	A1	blackStratum	unclassified:unclassified:unclassified	RIPed	189
MviSic	A1	blackStratum	unclassified:unclassified:unclassified	notRIPed	195
MviSic	A1	blackStratum	unclassified:unclassified:unclassified	notRIPed	323
MviSic	A1	blackStratum	unclassified:unclassified:unclassified	notRIPed	111
MviSic	A1	blackStratum	unclassified:unclassified:unclassified	RIPed	243
MviSic	A1	blackStratum	unclassified:unclassified:unclassified	notRIPed	621
MviSic	A1	blackStratum	unclassified:unclassified:unclassified	RIPed	310
MviSic	A1	blackStratum	unclassified:unclassified:unclassified	RIPed	852
MviSic	A1	blackStratum	unclassified:unclassified:unclassified	RIPed	745
MviSic	A1	blackStratum	unclassified:unclassified:unclassified	notRIPed	607
MviSic	A1	blackStratum	unclassified:unclassified:unclassified	RIPed	330
MviSic	A1	blackStratum	unclassified:unclassified:unclassified	notRIPed	151
MviSic	A1	blackStratum	unclassified:unclassified:unclassified	notRIPed	136
MviSic	A1	blackStratum	unclassified:unclassified:unclassified	notRIPed	115
MviSic	A1	blackStratum	unclassified:unclassified:unclassified	RIPed	286
MviSic	A1	blackStratum	unclassified:unclassified:unclassified	RIPed	204
MviSic	A1	blackStratum	unclassified:unclassified:unclassified	notRIPed	143
MviSic	A1	blackStratum	unclassified:unclassified:unclassified	notRIPed	331
MviSic	A1	blackStratum	unclassified:unclassified:unclassified	notRIPed	477
MviSic	A1	blackStratum	unclassified:unclassified:unclassified	RIPed	132
MviSic	A1	blackStratum	unclassified:unclassified:unclassified	RIPed	202
MviSic	A1	blackStratum	unclassified:unclassified:unclassified	RIPed	146
MviSic	A1	blackStratum	unclassified:unclassified:unclassified	RIPed	148
MviSic	A1	blackStratum	unclassified:unclassified:unclassified	notRIPed	129
MviSic	A1	blackStratum	unclassified:unclassified:unclassified	RIPed	152
MviSic	A1	blackStratum	unclassified:unclassified:unclassified	notRIPed	161
MviSic	A1	blackStratum	unclassified:unclassified:unclassified	notRIPed	133
MviSic	A1	blackStratum	unclassified:unclassified:unclassified	notRIPed	180
MviSic	A1	blackStratum	unclassified:unclassified:unclassified	RIPed	190
MviSic	A1	blackStratum	unclassified:unclassified:unclassified	RIPed	286
MviSic	A1	blackStratum	unclassified:unclassified:unclassified	notRIPed	153
MviSic	A1	blackStratum	unclassified:unclassified:unclassified	RIPed	338
MviSic	A1	blackStratum	unclassified:unclassified:unclassified	notRIPed	106
MviSic	A1	blackStratum	unclassified:unclassified:unclassified	RIPed	411
MviSic	A1	blackStratum	unclassified:unclassified:unclassified	notRIPed	261
MviSic	A1	blackStratum	unclassified:unclassified:unclassified	RIPed	173
MviSic	A1	blackStratum	unclassified:unclassified:unclassified	RIPed	213
MviSic	A1	blackStratum	unclassified:unclassified:unclassified	RIPed	302
MviSic	A1	blackStratum	unclassified:unclassified:unclassified	RIPed	160
MviSic	A1	blackStratum	unclassified:unclassified:unclassified	notRIPed	106
MviSic	A1	blackStratum	unclassified:unclassified:unclassified	notRIPed	554
MviSic	A1	blackStratum	unclassified:unclassified:unclassified	notRIPed	594
MviSic	A1	blackStratum	unclassified:unclassified:unclassified	notRIPed	512
MviSic	A1	centromeres	unclassified:unclassified:unclassified	RIPed	170
MviSic	A1	centromeres	unclassified:unclassified:unclassified	notRIPed	232
MviSic	A1	centromeres	unclassified:unclassified:unclassified	notRIPed	576
MviSic	A1	centromeres	unclassified:unclassified:unclassified	notRIPed	123
MviSic	A1	centromeres	unclassified:unclassified:unclassified	notRIPed	123
MviSic	A1	centromeres	unclassified:unclassified:unclassified	notRIPed	103
MviSic	A1	centromeres	unclassified:unclassified:unclassified	notRIPed	130
MviSic	A1	centromeres	unclassified:unclassified:unclassified	notRIPed	274
MviSic	A1	centromeres	unclassified:unclassified:unclassified	notRIPed	577
MviSic	A1	lightblueStratum	ClassI:LINE:I	notRIPed	1679
MviSic	A1	lightblueStratum	ClassI:LINE:I	notRIPed	1620
MviSic	A1	lightblueStratum	ClassI:LINE:I	notRIPed	1620
MviSic	A1	lightblueStratum	ClassI:LINE:I	notRIPed	1620
MviSic	A1	lightblueStratum	ClassI:LINE:L1	notRIPed	876
MviSic	A1	lightblueStratum	ClassI:LINE:L1	notRIPed	1000
MviSic	A1	lightblueStratum	ClassI:LINE:L1	notRIPed	1000
MviSic	A1	lightblueStratum	ClassI:LINE:L1	notRIPed	1000
MviSic	A1	blackStratum	ClassI:LTR:?	notRIPed	1480
MviSic	A1	lightblueStratum	ClassI:LTR:Copia	notRIPed	4508
MviSic	A1	lightblueStratum	ClassI:LTR:Copia	notRIPed	4524
MviSic	A1	blackStratum	ClassI:LTR:Copia	RIPed	245
MviSic	A1	blackStratum	ClassI:LTR:Copia	notRIPed	4545
MviSic	A1	blackStratum	ClassI:LTR:Copia	RIPed	348
MviSic	A1	blackStratum	ClassI:LTR:Copia	notRIPed	3886
MviSic	A1	blackStratum	ClassI:LTR:Copia	notRIPed	3994
MviSic	A1	blackStratum	ClassI:LTR:Copia	notRIPed	2527
MviSic	A1	blackStratum	ClassI:LTR:Copia	notRIPed	1567
MviSic	A1	blackStratum	ClassI:LTR:Ty3	RIPed	200
MviSic	A1	blackStratum	ClassI:LTR:Ty3	RIPed	3044
MviSic	A1	blackStratum	ClassI:LTR:Ty3	notRIPed	467
MviSic	A1	blackStratum	ClassI:LTR:Ty3	notRIPed	3887
MviSic	A1	blackStratum	ClassI:LTR:Ty3	notRIPed	1438
MviSic	A1	blackStratum	ClassI:LTR:Ty3	notRIPed	1410
MviSic	A1	blackStratum	ClassI:LTR:Ty3	RIPed	2757
MviSic	A1	blackStratum	ClassI:LTR:Ty3	RIPed	3286
MviSic	A1	blackStratum	ClassII:Helitron:Helitron	notRIPed	4885
MviSic	A1	blackStratum	ClassII:Helitron:Helitron	notRIPed	1330
MviSic	A1	blackStratum	ClassII:Helitron:Helitron	RIPed	217
MviSic	A1	blackStratum	ClassII:Helitron:Helitron	RIPed	463
MviSic	A1	blackStratum	ClassII:Helitron:Helitron	notRIPed	1635
MviSic	A1	blackStratum	ClassII:Helitron:Helitron	notRIPed	438
MviSic	A1	blackStratum	ClassII:Helitron:Helitron	notRIPed	2290
MviSic	A1	blackStratum	ClassII:Helitron:Helitron	notRIPed	1641
MviSic	A1	blackStratum	ClassII:Helitron:Helitron	notRIPed	503
MviSic	A1	lightblueStratum	ClassII:TIR:CACTA	notRIPed	4168
MviSic	A1	blackStratum	ClassII:TIR:hAT	notRIPed	3268
MviSic	A1	blackStratum	MultipleAnnotations	notRIPed	346
MviSic	A1	blackStratum	MultipleAnnotations	notRIPed	1197
MviSic	A1	lightblueStratum	unclassified:unclassified:unclassified	notRIPed	284
MviSic	A1	lightblueStratum	unclassified:unclassified:unclassified	notRIPed	151
MviSic	A1	lightblueStratum	unclassified:unclassified:unclassified	notRIPed	243
MviSic	A1	lightblueStratum	unclassified:unclassified:unclassified	notRIPed	126
MviSic	A1	lightblueStratum	unclassified:unclassified:unclassified	notRIPed	127
MviSic	A1	lightblueStratum	unclassified:unclassified:unclassified	notRIPed	267
MviSic	A1	lightblueStratum	unclassified:unclassified:unclassified	notRIPed	748
MviSic	A1	lightblueStratum	unclassified:unclassified:unclassified	notRIPed	1684
MviSic	A1	lightblueStratum	unclassified:unclassified:unclassified	notRIPed	6791
MviSic	A1	lightblueStratum	unclassified:unclassified:unclassified	notRIPed	1465
MviSic	A1	lightblueStratum	unclassified:unclassified:unclassified	notRIPed	1930
MviSic	A1	lightblueStratum	unclassified:unclassified:unclassified	notRIPed	185
MviSic	A1	lightblueStratum	unclassified:unclassified:unclassified	notRIPed	421
MviSic	A1	lightblueStratum	unclassified:unclassified:unclassified	notRIPed	145
MviSic	A1	lightblueStratum	unclassified:unclassified:unclassified	notRIPed	338
MviSic	A1	lightblueStratum	unclassified:unclassified:unclassified	notRIPed	125
MviSic	A1	lightblueStratum	unclassified:unclassified:unclassified	notRIPed	144
MviSic	A1	lightblueStratum	unclassified:unclassified:unclassified	RIPed	466
MviSic	A1	lightblueStratum	unclassified:unclassified:unclassified	RIPed	363
MviSic	A1	lightblueStratum	unclassified:unclassified:unclassified	notRIPed	146
MviSic	A1	lightblueStratum	unclassified:unclassified:unclassified	notRIPed	112
MviSic	A1	lightblueStratum	unclassified:unclassified:unclassified	notRIPed	420
MviSic	A1	lightblueStratum	unclassified:unclassified:unclassified	notRIPed	144
MviSic	A1	lightblueStratum	unclassified:unclassified:unclassified	RIPed	319
MviSic	A1	lightblueStratum	unclassified:unclassified:unclassified	notRIPed	128
MviSic	A1	lightblueStratum	unclassified:unclassified:unclassified	RIPed	120
MviSic	A1	lightblueStratum	unclassified:unclassified:unclassified	notRIPed	371
MviSic	A1	lightblueStratum	unclassified:unclassified:unclassified	RIPed	102
MviSic	A1	lightblueStratum	unclassified:unclassified:unclassified	notRIPed	236
MviSic	A1	lightblueStratum	unclassified:unclassified:unclassified	notRIPed	193
MviSic	A1	lightblueStratum	unclassified:unclassified:unclassified	notRIPed	305
MviSic	A1	lightblueStratum	unclassified:unclassified:unclassified	notRIPed	127
MviSic	A1	lightblueStratum	unclassified:unclassified:unclassified	RIPed	120
MviSic	A1	lightblueStratum	unclassified:unclassified:unclassified	RIPed	294
MviSic	A1	lightblueStratum	unclassified:unclassified:unclassified	notRIPed	284
MviSic	A1	lightblueStratum	unclassified:unclassified:unclassified	notRIPed	150
MviSic	A1	lightblueStratum	unclassified:unclassified:unclassified	notRIPed	129
MviSic	A1	lightblueStratum	unclassified:unclassified:unclassified	notRIPed	170
MviSic	A1	lightblueStratum	unclassified:unclassified:unclassified	notRIPed	171
MviSic	A1	lightblueStratum	unclassified:unclassified:unclassified	notRIPed	558
MviSic	A1	lightblueStratum	unclassified:unclassified:unclassified	notRIPed	428
MviSic	A1	lightblueStratum	unclassified:unclassified:unclassified	notRIPed	221
MviSic	A1	lightblueStratum	unclassified:unclassified:unclassified	notRIPed	144
MviSic	A1	lightblueStratum	unclassified:unclassified:unclassified	notRIPed	339
MviSic	A1	lightblueStratum	unclassified:unclassified:unclassified	notRIPed	221
MviSic	A1	lightblueStratum	unclassified:unclassified:unclassified	notRIPed	200
MviSic	A1	lightblueStratum	unclassified:unclassified:unclassified	notRIPed	115
MviSic	A1	lightblueStratum	unclassified:unclassified:unclassified	notRIPed	144
MviSic	A1	lightblueStratum	unclassified:unclassified:unclassified	RIPed	466
MviSic	A1	lightblueStratum	unclassified:unclassified:unclassified	RIPed	294
MviSic	A1	lightblueStratum	unclassified:unclassified:unclassified	RIPed	202
MviSic	A1	lightblueStratum	unclassified:unclassified:unclassified	notRIPed	207
MviSic	A1	lightblueStratum	unclassified:unclassified:unclassified	RIPed	104
MviSic	A1	lightblueStratum	unclassified:unclassified:unclassified	notRIPed	357
MviSic	A1	blackStratum	unclassified:unclassified:unclassified	RIPed	128
MviSic	A1	blackStratum	unclassified:unclassified:unclassified	RIPed	240
MviSic	A1	blackStratum	unclassified:unclassified:unclassified	RIPed	289
MviSic	A1	blackStratum	unclassified:unclassified:unclassified	notRIPed	131
MviSic	A1	blackStratum	unclassified:unclassified:unclassified	notRIPed	154
MviSic	A1	blackStratum	unclassified:unclassified:unclassified	RIPed	144
MviSic	A1	blackStratum	unclassified:unclassified:unclassified	notRIPed	291
MviSic	A1	blackStratum	unclassified:unclassified:unclassified	notRIPed	108
MviSic	A1	blackStratum	unclassified:unclassified:unclassified	notRIPed	113
MviSic	A1	blackStratum	unclassified:unclassified:unclassified	RIPed	130
MviSic	A1	blackStratum	unclassified:unclassified:unclassified	notRIPed	263
MviSic	A1	blackStratum	unclassified:unclassified:unclassified	notRIPed	261
MviSic	A1	blackStratum	unclassified:unclassified:unclassified	RIPed	261
MviSic	A1	blackStratum	unclassified:unclassified:unclassified	RIPed	127
MviSic	A1	blackStratum	unclassified:unclassified:unclassified	notRIPed	123
MviSic	A1	blackStratum	unclassified:unclassified:unclassified	notRIPed	139
MviSic	A1	blackStratum	unclassified:unclassified:unclassified	RIPed	139
MviSic	A1	blackStratum	unclassified:unclassified:unclassified	notRIPed	212
MviSic	A1	blackStratum	unclassified:unclassified:unclassified	RIPed	173
MviSic	A1	blackStratum	unclassified:unclassified:unclassified	notRIPed	150
MviSic	A1	blackStratum	unclassified:unclassified:unclassified	RIPed	457
MviSic	A1	blackStratum	unclassified:unclassified:unclassified	RIPed	193
MviSic	A1	blackStratum	unclassified:unclassified:unclassified	notRIPed	261
MviSic	A1	blackStratum	unclassified:unclassified:unclassified	notRIPed	216
MviSic	A1	blackStratum	unclassified:unclassified:unclassified	notRIPed	433
MviSic	A1	blackStratum	unclassified:unclassified:unclassified	RIPed	334
MviSic	A1	blackStratum	unclassified:unclassified:unclassified	RIPed	473
MviSic	A1	blackStratum	unclassified:unclassified:unclassified	RIPed	567
MviSic	A1	blackStratum	unclassified:unclassified:unclassified	RIPed	178
MviSic	A1	blackStratum	unclassified:unclassified:unclassified	RIPed	396
MviSic	A1	blackStratum	unclassified:unclassified:unclassified	RIPed	122
MviSic	A1	blackStratum	unclassified:unclassified:unclassified	RIPed	226
MviSic	A1	blackStratum	unclassified:unclassified:unclassified	notRIPed	261
MviSic	A1	blackStratum	unclassified:unclassified:unclassified	RIPed	230
MviSic	A1	PAR	?:?:Simple	notRIPed	1164
MviSic	A1	PAR	?:?:Simple	notRIPed	2199
MviSic	A1	PAR	?:?:Simple	notRIPed	1492
MviSic	A1	PAR	ClassI:LINE:I	notRIPed	1853
MviSic	A1	PAR	ClassI:LINE:I	notRIPed	828
MviSic	A1	PAR	ClassI:LINE:I	notRIPed	655
MviSic	A1	PAR	ClassI:LINE:L1	notRIPed	169
MviSic	A1	PAR	ClassI:LTR:Ty3	notRIPed	4601
MviSic	A1	PAR	ClassII:Helitron:Helitron	notRIPed	1119
MviSic	A1	PAR	ClassII:Helitron:Helitron	notRIPed	1111
MviSic	A1	PAR	ClassII:Helitron:Helitron	notRIPed	645
MviSic	A1	PAR	ClassII:Helitron:Helitron	notRIPed	536
MviSic	A1	PAR	ClassII:Helitron:Helitron	notRIPed	535
MviSic	A1	PAR	ClassII:Helitron:Helitron	notRIPed	1433
MviSic	A1	PAR	ClassII:Helitron:Helitron	notRIPed	502
MviSic	A1	PAR	MultipleAnnotations	notRIPed	907
MviSic	A1	PAR	MultipleAnnotations	notRIPed	223
MviSic	A1	PAR	unclassified:unclassified:unclassified	notRIPed	338
MviSic	A1	PAR	unclassified:unclassified:unclassified	notRIPed	551
MviSic	A1	PAR	unclassified:unclassified:unclassified	notRIPed	316
MviSic	A1	PAR	unclassified:unclassified:unclassified	notRIPed	524
MviSic	A1	PAR	unclassified:unclassified:unclassified	notRIPed	135
MviSic	A1	PAR	unclassified:unclassified:unclassified	notRIPed	247
MviSic	A1	PAR	unclassified:unclassified:unclassified	notRIPed	133
MviSic	A1	PAR	unclassified:unclassified:unclassified	notRIPed	139
MviSic	A1	PAR	unclassified:unclassified:unclassified	notRIPed	246
MviSic	A1	PAR	unclassified:unclassified:unclassified	notRIPed	182
MviSic	A1	PAR	unclassified:unclassified:unclassified	RIPed	147
MviSic	A1	PAR	unclassified:unclassified:unclassified	RIPed	281
MviSic	A1	PAR	unclassified:unclassified:unclassified	notRIPed	318
MviSic	A1	PAR	unclassified:unclassified:unclassified	notRIPed	163
MviSic	A1	PAR	unclassified:unclassified:unclassified	notRIPed	229
MviSic	A1	PAR	unclassified:unclassified:unclassified	notRIPed	299
MviSic	A1	PAR	unclassified:unclassified:unclassified	notRIPed	194
MviSic	A1	PAR	unclassified:unclassified:unclassified	notRIPed	241
MviSic	A1	PAR	unclassified:unclassified:unclassified	notRIPed	172
MviSic	A1	PAR	unclassified:unclassified:unclassified	notRIPed	249
MviSic	A1	PAR	unclassified:unclassified:unclassified	notRIPed	122
MviSic	A1	PAR	unclassified:unclassified:unclassified	notRIPed	218
MviSic	A1	PAR	unclassified:unclassified:unclassified	notRIPed	246
MviSic	A1	PAR	unclassified:unclassified:unclassified	RIPed	160
MviSic	A1	PAR	unclassified:unclassified:unclassified	notRIPed	333
MviSic	A1	PAR	unclassified:unclassified:unclassified	notRIPed	135
MviSic	A1	PAR	unclassified:unclassified:unclassified	notRIPed	171
MviSic	A1	PAR	unclassified:unclassified:unclassified	notRIPed	165
MviSic	A1	PAR	unclassified:unclassified:unclassified	notRIPed	161
MviSic	A1	PAR	?:?:Simple	notRIPed	2114
MviSic	A1	PAR	?:?:Simple	notRIPed	2246
MviSic	A1	PAR	?:?:Simple	notRIPed	2113
MviSic	A1	PAR	?:?:Simple	notRIPed	1251
MviSic	A1	PAR	?:?:Simple	notRIPed	2209
MviSic	A1	PAR	ClassI:LINE:I	notRIPed	1605
MviSic	A1	PAR	ClassI:LTR:Copia	RIPed	321
MviSic	A1	PAR	ClassII:Helitron:Helitron	notRIPed	743
MviSic	A1	PAR	MultipleAnnotations	notRIPed	2594
MviSic	A1	PAR	unclassified:unclassified:unclassified	notRIPed	276
MviSic	A1	PAR	unclassified:unclassified:unclassified	RIPed	140
MviSic	A1	PAR	unclassified:unclassified:unclassified	notRIPed	108
MviSic	A1	PAR	unclassified:unclassified:unclassified	RIPed	271
MviSic	A1	PAR	unclassified:unclassified:unclassified	RIPed	142
MviSic	A1	PAR	unclassified:unclassified:unclassified	notRIPed	279
MviSic	A1	PAR	unclassified:unclassified:unclassified	notRIPed	579
MviSic	A1	PAR	unclassified:unclassified:unclassified	RIPed	211
MviSic	A1	PAR	unclassified:unclassified:unclassified	notRIPed	124
MviSic	A1	PAR	unclassified:unclassified:unclassified	notRIPed	108
MviSic	A1	PAR	unclassified:unclassified:unclassified	notRIPed	129
MviSic	A1	PAR	unclassified:unclassified:unclassified	notRIPed	115
MviSic	A1	PAR	unclassified:unclassified:unclassified	notRIPed	111
MviSic	A1	PAR	unclassified:unclassified:unclassified	notRIPed	119
MviSic	A1	PAR	unclassified:unclassified:unclassified	notRIPed	141
MviSic	A1	PAR	unclassified:unclassified:unclassified	notRIPed	254
MviSic	A1	PAR	unclassified:unclassified:unclassified	notRIPed	143
MviSic	A1	PAR	unclassified:unclassified:unclassified	notRIPed	790
MviSic	A1	PAR	unclassified:unclassified:unclassified	notRIPed	178
MviSic	A1	PAR	unclassified:unclassified:unclassified	notRIPed	269
MviSic	A1	PAR	unclassified:unclassified:unclassified	notRIPed	268
MviSic	A1	PAR	unclassified:unclassified:unclassified	notRIPed	247
MviSic	A1	PAR	unclassified:unclassified:unclassified	notRIPed	233
MviSic	A1	PAR	unclassified:unclassified:unclassified	notRIPed	246
MviSic	A1	PAR	unclassified:unclassified:unclassified	notRIPed	352
MviSic	A1	PAR	unclassified:unclassified:unclassified	notRIPed	228
MviSic	A1	PAR	unclassified:unclassified:unclassified	RIPed	239
MviSic	A1	PAR	unclassified:unclassified:unclassified	notRIPed	142
MviSic	A1	PAR	unclassified:unclassified:unclassified	RIPed	297
MviSic	A1	PAR	unclassified:unclassified:unclassified	notRIPed	264
MviSic	A1	PAR	unclassified:unclassified:unclassified	notRIPed	386
MviSic	A1	PAR	unclassified:unclassified:unclassified	notRIPed	119
MviSic	A1	PAR	unclassified:unclassified:unclassified	notRIPed	343
MviSic	A1	PAR	unclassified:unclassified:unclassified	notRIPed	595
MviSic	A1	PAR	unclassified:unclassified:unclassified	notRIPed	356
MviSic	A1	PAR	unclassified:unclassified:unclassified	notRIPed	225
MviSic	A1	PAR	unclassified:unclassified:unclassified	notRIPed	122
MviSic	A1	PAR	unclassified:unclassified:unclassified	notRIPed	233
MviSic	A1	PAR	unclassified:unclassified:unclassified	notRIPed	249
MviSic	A1	PAR	unclassified:unclassified:unclassified	notRIPed	158
MviSic	A1	PAR	unclassified:unclassified:unclassified	notRIPed	206
MviSic	A1	PAR	unclassified:unclassified:unclassified	RIPed	130
MviSic	A1	PAR	unclassified:unclassified:unclassified	RIPed	123
MviSic	A1	lightblueStratum	ClassI:LINE:I	notRIPed	1679
MviSic	A1	lightblueStratum	ClassI:LINE:I	notRIPed	1620
MviSic	A1	lightblueStratum	ClassI:LINE:I	notRIPed	1620
MviSic	A1	lightblueStratum	ClassI:LINE:I	notRIPed	1620
MviSic	A1	lightblueStratum	ClassI:LINE:L1	notRIPed	876
MviSic	A1	lightblueStratum	ClassI:LINE:L1	notRIPed	1000
MviSic	A1	lightblueStratum	ClassI:LINE:L1	notRIPed	1000
MviSic	A1	lightblueStratum	ClassI:LINE:L1	notRIPed	1000
MviSic	A1	lightblueStratum	ClassI:LTR:Copia	notRIPed	4508
MviSic	A1	lightblueStratum	ClassI:LTR:Copia	notRIPed	4524
MviSic	A1	lightblueStratum	ClassII:TIR:CACTA	notRIPed	4168
MviSic	A1	lightblueStratum	unclassified:unclassified:unclassified	notRIPed	284
MviSic	A1	lightblueStratum	unclassified:unclassified:unclassified	notRIPed	151
MviSic	A1	lightblueStratum	unclassified:unclassified:unclassified	notRIPed	243
MviSic	A1	lightblueStratum	unclassified:unclassified:unclassified	notRIPed	126
MviSic	A1	lightblueStratum	unclassified:unclassified:unclassified	notRIPed	127
MviSic	A1	lightblueStratum	unclassified:unclassified:unclassified	notRIPed	267
MviSic	A1	lightblueStratum	unclassified:unclassified:unclassified	notRIPed	748
MviSic	A1	lightblueStratum	unclassified:unclassified:unclassified	notRIPed	1684
MviSic	A1	lightblueStratum	unclassified:unclassified:unclassified	notRIPed	6791
MviSic	A1	lightblueStratum	unclassified:unclassified:unclassified	notRIPed	1465
MviSic	A1	lightblueStratum	unclassified:unclassified:unclassified	notRIPed	1930
MviSic	A1	lightblueStratum	unclassified:unclassified:unclassified	notRIPed	185
MviSic	A1	lightblueStratum	unclassified:unclassified:unclassified	notRIPed	421
MviSic	A1	lightblueStratum	unclassified:unclassified:unclassified	notRIPed	145
MviSic	A1	lightblueStratum	unclassified:unclassified:unclassified	notRIPed	338
MviSic	A1	lightblueStratum	unclassified:unclassified:unclassified	notRIPed	125
MviSic	A1	lightblueStratum	unclassified:unclassified:unclassified	notRIPed	144
MviSic	A1	lightblueStratum	unclassified:unclassified:unclassified	RIPed	466
MviSic	A1	lightblueStratum	unclassified:unclassified:unclassified	RIPed	363
MviSic	A1	lightblueStratum	unclassified:unclassified:unclassified	notRIPed	146
MviSic	A1	lightblueStratum	unclassified:unclassified:unclassified	notRIPed	112
MviSic	A1	lightblueStratum	unclassified:unclassified:unclassified	notRIPed	420
MviSic	A1	lightblueStratum	unclassified:unclassified:unclassified	notRIPed	144
MviSic	A1	lightblueStratum	unclassified:unclassified:unclassified	RIPed	319
MviSic	A1	lightblueStratum	unclassified:unclassified:unclassified	notRIPed	128
MviSic	A1	lightblueStratum	unclassified:unclassified:unclassified	RIPed	120
MviSic	A1	lightblueStratum	unclassified:unclassified:unclassified	notRIPed	371
MviSic	A1	lightblueStratum	unclassified:unclassified:unclassified	RIPed	102
MviSic	A1	lightblueStratum	unclassified:unclassified:unclassified	notRIPed	236
MviSic	A1	lightblueStratum	unclassified:unclassified:unclassified	notRIPed	193
MviSic	A1	lightblueStratum	unclassified:unclassified:unclassified	notRIPed	305
MviSic	A1	lightblueStratum	unclassified:unclassified:unclassified	notRIPed	127
MviSic	A1	lightblueStratum	unclassified:unclassified:unclassified	RIPed	120
MviSic	A1	lightblueStratum	unclassified:unclassified:unclassified	RIPed	294
MviSic	A1	lightblueStratum	unclassified:unclassified:unclassified	notRIPed	284
MviSic	A1	lightblueStratum	unclassified:unclassified:unclassified	notRIPed	150
MviSic	A1	lightblueStratum	unclassified:unclassified:unclassified	notRIPed	129
MviSic	A1	lightblueStratum	unclassified:unclassified:unclassified	notRIPed	170
MviSic	A1	lightblueStratum	unclassified:unclassified:unclassified	notRIPed	171
MviSic	A1	lightblueStratum	unclassified:unclassified:unclassified	notRIPed	558
MviSic	A1	lightblueStratum	unclassified:unclassified:unclassified	notRIPed	428
MviSic	A1	lightblueStratum	unclassified:unclassified:unclassified	notRIPed	221
MviSic	A1	lightblueStratum	unclassified:unclassified:unclassified	notRIPed	144
MviSic	A1	lightblueStratum	unclassified:unclassified:unclassified	notRIPed	339
MviSic	A1	lightblueStratum	unclassified:unclassified:unclassified	notRIPed	221
MviSic	A1	lightblueStratum	unclassified:unclassified:unclassified	notRIPed	200
MviSic	A1	lightblueStratum	unclassified:unclassified:unclassified	notRIPed	115
MviSic	A1	lightblueStratum	unclassified:unclassified:unclassified	notRIPed	144
MviSic	A1	lightblueStratum	unclassified:unclassified:unclassified	RIPed	466
MviSic	A1	lightblueStratum	unclassified:unclassified:unclassified	RIPed	294
MviSic	A1	lightblueStratum	unclassified:unclassified:unclassified	RIPed	202
MviSic	A1	lightblueStratum	unclassified:unclassified:unclassified	notRIPed	207
MviSic	A1	lightblueStratum	unclassified:unclassified:unclassified	RIPed	104
MviSic	A1	lightblueStratum	unclassified:unclassified:unclassified	notRIPed	357
MviSic	A1	RRautosomes	ClassI:LTR:Copia	notRIPed	641
MviSic	A1	RRautosomes	ClassI:LTR:Copia	notRIPed	501
MviSic	A1	RRautosomes	ClassI:LTR:Copia	notRIPed	6495
MviSic	A1	RRautosomes	ClassI:LTR:Copia	notRIPed	603
MviSic	A1	RRautosomes	ClassI:LTR:Copia	notRIPed	398
MviSic	A1	RRautosomes	ClassI:LTR:Copia	notRIPed	797
MviSic	A1	RRautosomes	ClassI:LTR:Copia	notRIPed	2720
MviSic	A1	RRautosomes	ClassI:LTR:Copia	notRIPed	4619
MviSic	A1	RRautosomes	ClassI:LTR:Copia	notRIPed	5343
MviSic	A1	RRautosomes	ClassI:LTR:Copia	notRIPed	354
MviSic	A1	RRautosomes	ClassI:LTR:Copia	notRIPed	4534
MviSic	A1	RRautosomes	ClassI:LTR:Ty3	notRIPed	8041
MviSic	A1	RRautosomes	ClassI:LTR:Ty3	notRIPed	3151
MviSic	A1	RRautosomes	unclassified:unclassified:unclassified	notRIPed	171
MviSic	A1	RRautosomes	unclassified:unclassified:unclassified	notRIPed	150
MviSic	A1	RRautosomes	unclassified:unclassified:unclassified	RIPed	176
MviSic	A1	RRautosomes	unclassified:unclassified:unclassified	RIPed	141
MviSic	A1	RRautosomes	unclassified:unclassified:unclassified	RIPed	309
MviSic	A1	RRautosomes	unclassified:unclassified:unclassified	RIPed	505
MviSic	A1	RRautosomes	unclassified:unclassified:unclassified	RIPed	573
MviSic	A1	RRautosomes	unclassified:unclassified:unclassified	RIPed	310
MviSic	A1	RRautosomes	unclassified:unclassified:unclassified	RIPed	392
MviSic	A1	RRautosomes	unclassified:unclassified:unclassified	RIPed	886
MviSic	A1	RRautosomes	unclassified:unclassified:unclassified	RIPed	116
MviSic	A1	RRautosomes	unclassified:unclassified:unclassified	RIPed	309
MviSic	A1	RRautosomes	unclassified:unclassified:unclassified	RIPed	503
MviSic	A1	RRautosomes	unclassified:unclassified:unclassified	RIPed	573
MviSic	A1	RRautosomes	unclassified:unclassified:unclassified	RIPed	310
MviSic	A1	RRautosomes	unclassified:unclassified:unclassified	RIPed	392
MviSic	A1	RRautosomes	unclassified:unclassified:unclassified	RIPed	886
MviSic	A1	RRautosomes	unclassified:unclassified:unclassified	RIPed	116
MviSic	A1	RRautosomes	unclassified:unclassified:unclassified	RIPed	993
MviSic	A1	RRautosomes	unclassified:unclassified:unclassified	RIPed	311
MviSic	A1	RRautosomes	unclassified:unclassified:unclassified	RIPed	397
MviSic	A1	RRautosomes	unclassified:unclassified:unclassified	RIPed	880
MviSic	A1	RRautosomes	unclassified:unclassified:unclassified	RIPed	1072
MviSic	A1	RRautosomes	unclassified:unclassified:unclassified	RIPed	332
MviSic	A1	RRautosomes	unclassified:unclassified:unclassified	RIPed	379
MviSic	A1	RRautosomes	unclassified:unclassified:unclassified	RIPed	104
MviSic	A1	RRautosomes	unclassified:unclassified:unclassified	RIPed	305
MviSic	A1	RRautosomes	unclassified:unclassified:unclassified	RIPed	909
MviSic	A1	RRautosomes	unclassified:unclassified:unclassified	RIPed	1336
MviSic	A1	RRautosomes	unclassified:unclassified:unclassified	RIPed	331
MviSic	A1	RRautosomes	unclassified:unclassified:unclassified	RIPed	477
MviSic	A1	RRautosomes	unclassified:unclassified:unclassified	RIPed	104
MviSic	A1	RRautosomes	unclassified:unclassified:unclassified	RIPed	305
MviSic	A1	RRautosomes	unclassified:unclassified:unclassified	RIPed	194
MviSic	A1	RRautosomes	unclassified:unclassified:unclassified	RIPed	200
MviSic	A1	RRautosomes	unclassified:unclassified:unclassified	notRIPed	117
MviSic	A1	RRautosomes	unclassified:unclassified:unclassified	RIPed	797
MviSic	A1	RRautosomes	unclassified:unclassified:unclassified	RIPed	884
MviSic	A1	RRautosomes	unclassified:unclassified:unclassified	RIPed	302
MviSic	A1	RRautosomes	unclassified:unclassified:unclassified	RIPed	853
MviSic	A1	RRautosomes	unclassified:unclassified:unclassified	notRIPed	231
MviSic	A1	RRautosomes	unclassified:unclassified:unclassified	notRIPed	584
MviSic	A1	RRautosomes	ClassI:LTR:Copia	notRIPed	417
MviSic	A1	RRautosomes	ClassI:LTR:Copia	notRIPed	4963
MviSic	A1	RRautosomes	ClassI:LTR:Copia	notRIPed	2745
MviSic	A1	RRautosomes	ClassI:LTR:Copia	RIPed	1008
MviSic	A1	RRautosomes	unclassified:unclassified:unclassified	notRIPed	123
MviSic	A1	RRautosomes	unclassified:unclassified:unclassified	RIPed	534
MviSic	A1	RRautosomes	unclassified:unclassified:unclassified	RIPed	1265
MviSic	A1	RRautosomes	unclassified:unclassified:unclassified	RIPed	263
MviSic	A1	RRautosomes	unclassified:unclassified:unclassified	RIPed	305
MviSic	A1	RRautosomes	unclassified:unclassified:unclassified	notRIPed	108
MviSic	A1	RRautosomes	unclassified:unclassified:unclassified	RIPed	716
MviSic	A1	RRautosomes	unclassified:unclassified:unclassified	RIPed	198
MviSic	A1	RRautosomes	unclassified:unclassified:unclassified	RIPed	332
MviSic	A1	RRautosomes	unclassified:unclassified:unclassified	RIPed	641
MviSic	A1	RRautosomes	unclassified:unclassified:unclassified	RIPed	305
MviSic	A1	RRautosomes	unclassified:unclassified:unclassified	RIPed	909
MviSic	A1	RRautosomes	unclassified:unclassified:unclassified	RIPed	854
MviSic	A1	RRautosomes	ClassI:LTR:Copia	notRIPed	5805
MviSic	A1	RRautosomes	ClassI:LTR:Copia	notRIPed	10307
MviSic	A1	RRautosomes	unclassified:unclassified:unclassified	notRIPed	222
MviSic	A1	RRautosomes	unclassified:unclassified:unclassified	notRIPed	392
MviSic	A1	RRautosomes	unclassified:unclassified:unclassified	notRIPed	347
MviSic	A1	RRautosomes	unclassified:unclassified:unclassified	notRIPed	348
MviSic	A1	RRautosomes	unclassified:unclassified:unclassified	notRIPed	335
MviSic	A1	RRautosomes	unclassified:unclassified:unclassified	notRIPed	604
MviSic	A1	RRautosomes	unclassified:unclassified:unclassified	RIPed	205
MviSic	A1	RRautosomes	unclassified:unclassified:unclassified	notRIPed	620
MviSic	A1	RRautosomes	unclassified:unclassified:unclassified	RIPed	854
MviSic	A1	RRautosomes	ClassI:LTR:Copia	notRIPed	6049
MviSic	A1	RRautosomes	ClassI:LTR:Copia	notRIPed	6840
MviSic	A1	RRautosomes	ClassI:LTR:Copia	notRIPed	5141
MviSic	A1	RRautosomes	ClassI:LTR:Ty3	notRIPed	3393
MviSic	A1	RRautosomes	unclassified:unclassified:unclassified	notRIPed	238
MviSic	A1	RRautosomes	unclassified:unclassified:unclassified	notRIPed	111
MviSic	A1	RRautosomes	unclassified:unclassified:unclassified	notRIPed	130
MviSic	A1	RRautosomes	unclassified:unclassified:unclassified	notRIPed	240
MviSic	A1	RRautosomes	unclassified:unclassified:unclassified	notRIPed	112
MviSic	A1	RRautosomes	unclassified:unclassified:unclassified	notRIPed	111
MviSic	A1	RRautosomes	unclassified:unclassified:unclassified	notRIPed	111
MviSic	A1	RRautosomes	unclassified:unclassified:unclassified	notRIPed	112
MviSic	A1	RRautosomes	unclassified:unclassified:unclassified	notRIPed	112
MviSic	A1	RRautosomes	unclassified:unclassified:unclassified	RIPed	212
MviSic	A1	RRautosomes	unclassified:unclassified:unclassified	RIPed	871
MviSic	A1	RRautosomes	unclassified:unclassified:unclassified	notRIPed	126
MviSic	A1	RRautosomes	unclassified:unclassified:unclassified	notRIPed	130
MviSic	A1	RRautosomes	unclassified:unclassified:unclassified	notRIPed	416
MviSic	A1	RRautosomes	unclassified:unclassified:unclassified	notRIPed	108
MviSic	A1	RRautosomes	unclassified:unclassified:unclassified	notRIPed	108
MviSic	A1	RRautosomes	unclassified:unclassified:unclassified	notRIPed	108
MviSic	A1	RRautosomes	?:?:Simple	notRIPed	1447
MviSic	A1	RRautosomes	ClassI:LINE:I	notRIPed	2214
MviSic	A1	RRautosomes	ClassI:LTR:Copia	notRIPed	5015
MviSic	A1	RRautosomes	unclassified:unclassified:unclassified	notRIPed	323
MviSic	A1	RRautosomes	unclassified:unclassified:unclassified	notRIPed	316
MviSic	A1	RRautosomes	unclassified:unclassified:unclassified	notRIPed	114
MviSic	A1	RRautosomes	unclassified:unclassified:unclassified	notRIPed	331
MviSic	A1	RRautosomes	unclassified:unclassified:unclassified	notRIPed	135
MviSic	A1	RRautosomes	unclassified:unclassified:unclassified	notRIPed	136
MviSic	A1	RRautosomes	unclassified:unclassified:unclassified	notRIPed	322
MviSic	A1	RRautosomes	unclassified:unclassified:unclassified	notRIPed	279
MviSic	A1	RRautosomes	unclassified:unclassified:unclassified	RIPed	140
MviSic	A1	RRautosomes	ClassI:LTR:Copia	notRIPed	3773
MviSic	A1	RRautosomes	MultipleAnnotations	notRIPed	734
MviSic	A1	RRautosomes	unclassified:unclassified:unclassified	notRIPed	802
MviSic	A1	RRautosomes	unclassified:unclassified:unclassified	notRIPed	118
MviSic	A1	RRautosomes	unclassified:unclassified:unclassified	notRIPed	596
MviSic	A1	RRautosomes	unclassified:unclassified:unclassified	RIPed	741
MviSic	A1	RRautosomes	unclassified:unclassified:unclassified	RIPed	1153
MviSic	A1	RRautosomes	unclassified:unclassified:unclassified	notRIPed	333
MviSic	A1	RRautosomes	unclassified:unclassified:unclassified	RIPed	181
MviSic	A1	RRautosomes	unclassified:unclassified:unclassified	notRIPed	100
MviSic	A1	RRautosomes	unclassified:unclassified:unclassified	notRIPed	495
MviSic	A1	RRautosomes	unclassified:unclassified:unclassified	notRIPed	327
MviSic	A1	RRautosomes	unclassified:unclassified:unclassified	notRIPed	144
MviSic	A1	RRautosomes	ClassI:LTR:Copia	notRIPed	6695
MviSic	A1	RRautosomes	ClassI:LTR:Copia	notRIPed	7583
MviSic	A1	RRautosomes	ClassI:LTR:Ty3	RIPed	427
MviSic	A1	RRautosomes	unclassified:unclassified:unclassified	notRIPed	106
MviSic	A1	RRautosomes	unclassified:unclassified:unclassified	notRIPed	128
MviSic	A1	RRautosomes	unclassified:unclassified:unclassified	notRIPed	127
MviSic	A1	RRautosomes	unclassified:unclassified:unclassified	notRIPed	235
MviSic	A1	RRautosomes	unclassified:unclassified:unclassified	notRIPed	112
MviSic	A1	RRautosomes	unclassified:unclassified:unclassified	notRIPed	111
MviSic	A1	RRautosomes	unclassified:unclassified:unclassified	notRIPed	112
MviSic	A1	RRautosomes	unclassified:unclassified:unclassified	notRIPed	108
MviSic	A1	RRautosomes	unclassified:unclassified:unclassified	notRIPed	108
MviSic	A1	RRautosomes	unclassified:unclassified:unclassified	notRIPed	318
MviSic	A1	RRautosomes	unclassified:unclassified:unclassified	RIPed	3971
MviSic	A1	RRautosomes	unclassified:unclassified:unclassified	notRIPed	118
MviSic	A1	RRautosomes	unclassified:unclassified:unclassified	notRIPed	232
MviSic	A1	RRautosomes	unclassified:unclassified:unclassified	notRIPed	579
MviSic	A1	RRautosomes	unclassified:unclassified:unclassified	RIPed	1060
MviSic	A1	RRautosomes	unclassified:unclassified:unclassified	RIPed	3971
MviSic	A1	RRautosomes	unclassified:unclassified:unclassified	RIPed	193
MviSic	A1	RRautosomes	unclassified:unclassified:unclassified	notRIPed	108
MviSic	A1	RRautosomes	unclassified:unclassified:unclassified	RIPed	716
MviSic	A1	RRautosomes	unclassified:unclassified:unclassified	RIPed	234
MviSic	A1	RRautosomes	unclassified:unclassified:unclassified	RIPed	332
MviSic	A1	RRautosomes	unclassified:unclassified:unclassified	RIPed	379
MviSic	A1	RRautosomes	unclassified:unclassified:unclassified	RIPed	104
MviSic	A1	RRautosomes	unclassified:unclassified:unclassified	RIPed	305
MviSic	A1	RRautosomes	unclassified:unclassified:unclassified	RIPed	909
MviSic	A1	RRautosomes	unclassified:unclassified:unclassified	RIPed	1336
MviSic	A1	RRautosomes	unclassified:unclassified:unclassified	RIPed	332
MviSic	A1	RRautosomes	unclassified:unclassified:unclassified	RIPed	641
MviSic	A1	RRautosomes	unclassified:unclassified:unclassified	RIPed	305
MviSic	A1	RRautosomes	unclassified:unclassified:unclassified	notRIPed	108
MviSic	A1	RRautosomes	unclassified:unclassified:unclassified	RIPed	909
MviSic	A1	RRautosomes	unclassified:unclassified:unclassified	RIPed	854
MviSic	A1	RRautosomes	unclassified:unclassified:unclassified	RIPed	579
MviSic	A1	RRautosomes	unclassified:unclassified:unclassified	notRIPed	205
MviSic	A1	RRautosomes	unclassified:unclassified:unclassified	RIPed	228
MviSic	A1	RRautosomes	unclassified:unclassified:unclassified	notRIPed	193
MviSic	A1	RRautosomes	unclassified:unclassified:unclassified	RIPed	310
MviSic	A1	RRautosomes	unclassified:unclassified:unclassified	RIPed	618
MviSic	A1	RRautosomes	unclassified:unclassified:unclassified	notRIPed	205
MviSic	A1	RRautosomes	unclassified:unclassified:unclassified	RIPed	235
MviSic	A1	RRautosomes	unclassified:unclassified:unclassified	RIPed	839
MviSic	A1	RRautosomes	unclassified:unclassified:unclassified	notRIPed	205
MviSic	A1	RRautosomes	unclassified:unclassified:unclassified	RIPed	228
MviSic	A1	RRautosomes	unclassified:unclassified:unclassified	notRIPed	193
MviSic	A1	RRautosomes	unclassified:unclassified:unclassified	RIPed	310
MviSic	A1	RRautosomes	unclassified:unclassified:unclassified	RIPed	941
MviSic	A1	RRautosomes	unclassified:unclassified:unclassified	RIPed	235
MviSic	A1	RRautosomes	ClassI:LINE:I	notRIPed	2157
MviSic	A1	RRautosomes	unclassified:unclassified:unclassified	RIPed	5099
MviSic	A1	RRautosomes	unclassified:unclassified:unclassified	notRIPed	116
MviSic	A1	RRautosomes	unclassified:unclassified:unclassified	notRIPed	229
MviSic	A1	RRautosomes	unclassified:unclassified:unclassified	RIPed	112
MviSic	A1	RRautosomes	unclassified:unclassified:unclassified	notRIPed	301
MviSic	A1	RRautosomes	unclassified:unclassified:unclassified	RIPed	232
MviSic	A1	RRautosomes	unclassified:unclassified:unclassified	notRIPed	117
MviSic	A1	RRautosomes	unclassified:unclassified:unclassified	RIPed	796
MviSic	A1	RRautosomes	unclassified:unclassified:unclassified	RIPed	596
MviSic	A1	RRautosomes	unclassified:unclassified:unclassified	RIPed	193
MviSic	A1	RRautosomes	unclassified:unclassified:unclassified	RIPed	302
MviSic	A1	RRautosomes	unclassified:unclassified:unclassified	RIPed	854
MviSic	A1	RRautosomes	unclassified:unclassified:unclassified	notRIPed	147
MviSic	A1	RRautosomes	unclassified:unclassified:unclassified	notRIPed	117
MviSic	A1	RRautosomes	unclassified:unclassified:unclassified	RIPed	796
MviSic	A1	RRautosomes	unclassified:unclassified:unclassified	RIPed	884
MviSic	A1	RRautosomes	unclassified:unclassified:unclassified	RIPed	302
MviSic	A1	RRautosomes	unclassified:unclassified:unclassified	RIPed	854
MviSic	A1	RRautosomes	unclassified:unclassified:unclassified	notRIPed	347
MviSic	A1	RRautosomes	ClassI:LTR:Copia	notRIPed	2336
MviSic	A1	RRautosomes	ClassI:LTR:Copia	notRIPed	500
MviSic	A1	RRautosomes	ClassI:LTR:Copia	notRIPed	6498
MviSic	A1	RRautosomes	ClassI:LTR:Copia	notRIPed	607
MviSic	A1	RRautosomes	ClassI:LTR:Copia	notRIPed	397
MviSic	A1	RRautosomes	ClassI:LTR:Copia	notRIPed	940
MviSic	A1	RRautosomes	ClassI:LTR:Ty3	notRIPed	7390
MviSic	A1	RRautosomes	unclassified:unclassified:unclassified	notRIPed	168
MviSic	A1	RRautosomes	unclassified:unclassified:unclassified	notRIPed	150
MviSic	A1	RRautosomes	unclassified:unclassified:unclassified	RIPed	176
MviSic	A1	RRautosomes	unclassified:unclassified:unclassified	notRIPed	298
MviSic	A1	RRautosomes	unclassified:unclassified:unclassified	notRIPed	721
MviSic	A1	RRautosomes	unclassified:unclassified:unclassified	notRIPed	573
MviSic	A1	RRautosomes	unclassified:unclassified:unclassified	RIPed	992
MviSic	A1	RRautosomes	unclassified:unclassified:unclassified	RIPed	298
MviSic	A1	RRautosomes	unclassified:unclassified:unclassified	RIPed	205
MviSic	A1	RRautosomes	unclassified:unclassified:unclassified	RIPed	463
MviSic	A1	RRautosomes	unclassified:unclassified:unclassified	RIPed	310
MviSic	A1	RRautosomes	unclassified:unclassified:unclassified	RIPed	865
MviSic	A1	RRautosomes	unclassified:unclassified:unclassified	notRIPed	604
MviSic	A1	RRautosomes	unclassified:unclassified:unclassified	RIPed	854
MviSic	A1	RRautosomes	unclassified:unclassified:unclassified	RIPed	298
MviSic	A1	RRautosomes	unclassified:unclassified:unclassified	RIPed	205
MviSic	A1	RRautosomes	unclassified:unclassified:unclassified	RIPed	463
MviSic	A1	RRautosomes	unclassified:unclassified:unclassified	RIPed	310
MviSic	A1	RRautosomes	unclassified:unclassified:unclassified	RIPed	865
MviSic	A1	RRautosomes	unclassified:unclassified:unclassified	RIPed	310
MviSic	A1	RRautosomes	ClassI:LTR:Copia	notRIPed	20135
MviSic	A1	RRautosomes	unclassified:unclassified:unclassified	RIPed	119
MviSic	A1	RRautosomes	unclassified:unclassified:unclassified	notRIPed	211
MviSic	A1	RRautosomes	unclassified:unclassified:unclassified	notRIPed	394
MviSic	A1	RRautosomes	unclassified:unclassified:unclassified	notRIPed	727
MviSic	A1	RRautosomes	unclassified:unclassified:unclassified	notRIPed	344
MviSic	A1	RRautosomes	unclassified:unclassified:unclassified	notRIPed	370
MviSic	A1	RRautosomes	unclassified:unclassified:unclassified	notRIPed	600
MviSic	A1	RRautosomes	unclassified:unclassified:unclassified	RIPed	850
MviSic	A1	RRautosomes	unclassified:unclassified:unclassified	RIPed	303
MviSic	A1	RRautosomes	ClassI:LTR:Copia	notRIPed	2336
MviSic	A1	RRautosomes	ClassI:LTR:Copia	notRIPed	495
MviSic	A1	RRautosomes	ClassI:LTR:Copia	notRIPed	3417
MviSic	A1	RRautosomes	ClassI:LTR:Ty3	notRIPed	7413
MviSic	A1	RRautosomes	ClassI:LTR:Ty3	notRIPed	2469
MviSic	A1	RRautosomes	ClassI:LTR:Ty3	notRIPed	8052
MviSic	A1	RRautosomes	unclassified:unclassified:unclassified	notRIPed	149
MviSic	A1	RRautosomes	unclassified:unclassified:unclassified	RIPed	174
MviSic	A1	RRautosomes	unclassified:unclassified:unclassified	notRIPed	142
MviSic	A1	RRautosomes	unclassified:unclassified:unclassified	notRIPed	571
MviSic	A1	RRautosomes	ClassI:LINE:I	notRIPed	2215
MviSic	A1	RRautosomes	ClassI:LTR:Copia	notRIPed	3715
MviSic	A1	RRautosomes	unclassified:unclassified:unclassified	notRIPed	216
MviSic	A1	RRautosomes	unclassified:unclassified:unclassified	notRIPed	596
MviSic	A1	RRautosomes	unclassified:unclassified:unclassified	notRIPed	285
MviSic	A1	RRautosomes	unclassified:unclassified:unclassified	notRIPed	139
MviSic	A1	RRautosomes	ClassI:LTR:Ty3	notRIPed	8053
MviSic	A1	RRautosomes	ClassI:LTR:Ty3	notRIPed	4079
MviSic	A1	RRautosomes	unclassified:unclassified:unclassified	RIPed	205
MviSic	A1	RRautosomes	unclassified:unclassified:unclassified	RIPed	463
MviSic	A1	RRautosomes	unclassified:unclassified:unclassified	RIPed	310
MviSic	A1	RRautosomes	unclassified:unclassified:unclassified	RIPed	865
MviSic	A1	RRautosomes	unclassified:unclassified:unclassified	notRIPed	433
MviSic	A1	RRautosomes	ClassI:LTR:Copia	RIPed	1038
MviSic	A1	RRautosomes	ClassI:LTR:Copia	notRIPed	418
MviSic	A1	RRautosomes	ClassI:LTR:Copia	notRIPed	4963
MviSic	A1	RRautosomes	ClassI:LTR:Copia	notRIPed	2726
MviSic	A1	RRautosomes	ClassI:LTR:Copia	RIPed	1008
MviSic	A1	RRautosomes	ClassI:LTR:Ty3	notRIPed	6242
MviSic	A1	RRautosomes	unclassified:unclassified:unclassified	notRIPed	280
MviSic	A1	RRautosomes	unclassified:unclassified:unclassified	notRIPed	418
MviSic	A1	RRautosomes	unclassified:unclassified:unclassified	RIPed	534
MviSic	A1	RRautosomes	unclassified:unclassified:unclassified	RIPed	1265
MviSic	A1	RRautosomes	unclassified:unclassified:unclassified	RIPed	572
MviSic	A1	RRautosomes	unclassified:unclassified:unclassified	RIPed	300
MviSic	A1	RRautosomes	ClassI:LTR:Copia	notRIPed	3247
MviSic	A1	RRautosomes	ClassI:LTR:Copia	notRIPed	4334
MviSic	A1	RRautosomes	ClassI:LTR:Copia	notRIPed	410
MviSic	A1	RRautosomes	ClassI:LTR:Copia	notRIPed	2366
MviSic	A1	RRautosomes	unclassified:unclassified:unclassified	notRIPed	103
MviSic	A1	RRautosomes	unclassified:unclassified:unclassified	notRIPed	112
MviSic	A1	RRautosomes	unclassified:unclassified:unclassified	notRIPed	113
MviSic	A1	RRautosomes	unclassified:unclassified:unclassified	notRIPed	126
MviSic	A1	RRautosomes	unclassified:unclassified:unclassified	notRIPed	239
MviSic	A1	RRautosomes	unclassified:unclassified:unclassified	notRIPed	111
MviSic	A1	RRautosomes	unclassified:unclassified:unclassified	notRIPed	112
MviSic	A1	RRautosomes	unclassified:unclassified:unclassified	notRIPed	111
MviSic	A1	RRautosomes	unclassified:unclassified:unclassified	notRIPed	109
MviSic	A1	RRautosomes	unclassified:unclassified:unclassified	notRIPed	111
MviSic	A1	RRautosomes	unclassified:unclassified:unclassified	notRIPed	167
MviSic	A1	RRautosomes	unclassified:unclassified:unclassified	RIPed	187
MviSic	A1	RRautosomes	unclassified:unclassified:unclassified	RIPed	189
MviSic	A1	RRautosomes	unclassified:unclassified:unclassified	RIPed	705
MviSic	A1	RRautosomes	unclassified:unclassified:unclassified	RIPed	348
MviSic	A1	RRautosomes	unclassified:unclassified:unclassified	notRIPed	331
MviSic	A1	RRautosomes	unclassified:unclassified:unclassified	RIPed	109
MviSic	A1	RRautosomes	unclassified:unclassified:unclassified	notRIPed	112
MviSic	A1	RRautosomes	unclassified:unclassified:unclassified	notRIPed	112
MviSic	A1	RRautosomes	unclassified:unclassified:unclassified	notRIPed	108
MviSic	A1	RRautosomes	unclassified:unclassified:unclassified	notRIPed	129
MviSic	A1	RRautosomes	unclassified:unclassified:unclassified	notRIPed	239
MviSic	A1	RRautosomes	unclassified:unclassified:unclassified	notRIPed	109
MviSic	A1	RRautosomes	unclassified:unclassified:unclassified	notRIPed	111
MviSic	A1	RRautosomes	unclassified:unclassified:unclassified	notRIPed	108
MviSic	A1	RRautosomes	unclassified:unclassified:unclassified	notRIPed	109
MviSic	A1	RRautosomes	ClassI:LINE:I	notRIPed	2197
MviSic	A1	RRautosomes	unclassified:unclassified:unclassified	notRIPed	978
MviSic	A1	RRautosomes	unclassified:unclassified:unclassified	notRIPed	118
MviSic	A1	RRautosomes	unclassified:unclassified:unclassified	notRIPed	323
MviSic	A1	RRautosomes	unclassified:unclassified:unclassified	notRIPed	2705
MviSic	A1	RRautosomes	unclassified:unclassified:unclassified	notRIPed	216
MviSic	A1	RRautosomes	unclassified:unclassified:unclassified	notRIPed	585
MviSic	A1	RRautosomes	unclassified:unclassified:unclassified	RIPed	1033
MviSic	A1	RRautosomes	unclassified:unclassified:unclassified	notRIPed	230
MviSic	A1	RRautosomes	unclassified:unclassified:unclassified	notRIPed	785
MviSic	A1	RRautosomes	unclassified:unclassified:unclassified	RIPed	374
MviSic	A1	RRautosomes	unclassified:unclassified:unclassified	notRIPed	204
MviSic	A1	RRautosomes	unclassified:unclassified:unclassified	RIPed	311
MviSic	A1	RRautosomes	unclassified:unclassified:unclassified	RIPed	113
MviSic	A1	RRautosomes	unclassified:unclassified:unclassified	RIPed	310
MviSic	A1	RRautosomes	unclassified:unclassified:unclassified	RIPed	311
MviSic	A1	RRautosomes	unclassified:unclassified:unclassified	RIPed	310
MviSic	A1	RRautosomes	unclassified:unclassified:unclassified	RIPed	105
MviSic	A1	RRautosomes	unclassified:unclassified:unclassified	RIPed	369
MviSic	A1	RRautosomes	unclassified:unclassified:unclassified	notRIPed	257
MviSic	A1	RRautosomes	unclassified:unclassified:unclassified	notRIPed	785
MviSic	A1	RRautosomes	unclassified:unclassified:unclassified	RIPed	204
MviSic	A1	RRautosomes	unclassified:unclassified:unclassified	notRIPed	204
MviSic	A1	RRautosomes	unclassified:unclassified:unclassified	RIPed	311
MviSic	A1	RRautosomes	unclassified:unclassified:unclassified	RIPed	113
MviSic	A1	RRautosomes	unclassified:unclassified:unclassified	RIPed	310
MviSic	A1	RRautosomes	unclassified:unclassified:unclassified	RIPed	311
MviSic	A1	RRautosomes	unclassified:unclassified:unclassified	RIPed	310
MviSic	A1	RRautosomes	unclassified:unclassified:unclassified	RIPed	310
MviSic	A1	RRautosomes	unclassified:unclassified:unclassified	RIPed	311
MviSic	A1	RRautosomes	unclassified:unclassified:unclassified	RIPed	381
MviSic	A1	RRautosomes	unclassified:unclassified:unclassified	RIPed	932
MviSic	A1	RRautosomes	unclassified:unclassified:unclassified	RIPed	992
MviSic	A1	RRautosomes	unclassified:unclassified:unclassified	RIPed	298
MviSic	A1	RRautosomes	unclassified:unclassified:unclassified	RIPed	205
MviSic	A1	RRautosomes	unclassified:unclassified:unclassified	RIPed	463
MviSic	A1	RRautosomes	unclassified:unclassified:unclassified	RIPed	310
MviSic	A1	RRautosomes	unclassified:unclassified:unclassified	RIPed	865
MviSic	A1	RRautosomes	unclassified:unclassified:unclassified	notRIPed	604
MviSic	A1	RRautosomes	unclassified:unclassified:unclassified	RIPed	854
MviSic	A1	RRautosomes	unclassified:unclassified:unclassified	RIPed	298
MviSic	A1	RRautosomes	unclassified:unclassified:unclassified	RIPed	309
MviSic	A1	RRautosomes	unclassified:unclassified:unclassified	RIPed	687
MviSic	A1	RRautosomes	unclassified:unclassified:unclassified	RIPed	505
MviSic	A1	RRautosomes	unclassified:unclassified:unclassified	RIPed	573
MviSic	A1	RRautosomes	unclassified:unclassified:unclassified	RIPed	310
MviSic	A1	RRautosomes	unclassified:unclassified:unclassified	RIPed	392
MviSic	A1	RRautosomes	unclassified:unclassified:unclassified	RIPed	886
MviSic	A1	RRautosomes	unclassified:unclassified:unclassified	RIPed	116
MviSic	A1	RRautosomes	unclassified:unclassified:unclassified	RIPed	309
MviSic	A1	RRautosomes	unclassified:unclassified:unclassified	RIPed	505
MviSic	A1	RRautosomes	unclassified:unclassified:unclassified	RIPed	573
MviSic	A1	RRautosomes	unclassified:unclassified:unclassified	RIPed	310
MviSic	A1	RRautosomes	unclassified:unclassified:unclassified	RIPed	392
MviSic	A1	RRautosomes	unclassified:unclassified:unclassified	RIPed	886
MviSic	A1	RRautosomes	unclassified:unclassified:unclassified	RIPed	1075
MviSic	A1	RRautosomes	ClassI:LTR:Copia	notRIPed	9124
MviSic	A1	RRautosomes	ClassI:LTR:Ty3	notRIPed	11106
MviSic	A1	RRautosomes	unclassified:unclassified:unclassified	notRIPed	653
MviSic	A1	RRautosomes	ClassI:LTR:Ty3	notRIPed	6426
MviSic	A1	RRautosomes	ClassI:LTR:Ty3	notRIPed	8007
MviSic	A1	RRautosomes	ClassI:LTR:Ty3	notRIPed	7707
MviSic	A1	RRautosomes	ClassI:LTR:Copia	notRIPed	10310
MviSic	A1	RRautosomes	ClassI:LTR:Ty3	RIPed	601
MviSic	A1	RRautosomes	unclassified:unclassified:unclassified	RIPed	205
MviSic	A1	RRautosomes	unclassified:unclassified:unclassified	notRIPed	748
MviSic	A1	RRautosomes	unclassified:unclassified:unclassified	notRIPed	400
MviSic	A1	RRautosomes	unclassified:unclassified:unclassified	notRIPed	313
MviSic	A1	RRautosomes	unclassified:unclassified:unclassified	notRIPed	342
MviSic	A1	RRautosomes	unclassified:unclassified:unclassified	notRIPed	291
MviSic	A1	RRautosomes	unclassified:unclassified:unclassified	notRIPed	351
MviSic	A1	RRautosomes	unclassified:unclassified:unclassified	notRIPed	547
MviSic	A1	RRautosomes	ClassI:LTR:Copia	notRIPed	728
MviSic	A1	RRautosomes	ClassI:LTR:Copia	notRIPed	7240
MviSic	A1	RRautosomes	ClassI:LTR:Copia	notRIPed	10300
MviSic	A1	RRautosomes	unclassified:unclassified:unclassified	notRIPed	144
MviSic	A1	RRautosomes	unclassified:unclassified:unclassified	notRIPed	1029
MviSic	A1	RRautosomes	unclassified:unclassified:unclassified	notRIPed	363
MviSic	A1	RRautosomes	ClassI:LTR:Copia	notRIPed	9126
MviSic	A1	RRautosomes	ClassI:LTR:Ty3	notRIPed	769
MviSic	A1	RRautosomes	ClassI:LTR:Ty3	notRIPed	7053
MviSic	A1	RRautosomes	ClassI:LTR:Ty3	notRIPed	2332
MviSic	A1	RRautosomes	ClassI:LTR:Ty3	notRIPed	13277
MviSic	A1	RRautosomes	ClassI:LTR:Ty3	notRIPed	8015
MviSic	A1	RRautosomes	ClassI:LTR:Copia	notRIPed	5115
MviSic	A1	RRautosomes	ClassI:LTR:Ty3	notRIPed	11422
MviSic	A1	RRautosomes	unclassified:unclassified:unclassified	notRIPed	124
MviSic	A1	RRautosomes	unclassified:unclassified:unclassified	notRIPed	157
MviSic	A1	RRautosomes	ClassI:LTR:Copia	notRIPed	6596
MviSic	A1	RRautosomes	unclassified:unclassified:unclassified	notRIPed	103
MviSic	A1	RRautosomes	unclassified:unclassified:unclassified	notRIPed	104
MviSic	A1	RRautosomes	unclassified:unclassified:unclassified	notRIPed	125
MviSic	A1	RRautosomes	unclassified:unclassified:unclassified	notRIPed	125
MviSic	A1	RRautosomes	unclassified:unclassified:unclassified	notRIPed	238
MviSic	A1	RRautosomes	unclassified:unclassified:unclassified	notRIPed	112
MviSic	A1	RRautosomes	unclassified:unclassified:unclassified	notRIPed	110
MviSic	A1	RRautosomes	unclassified:unclassified:unclassified	notRIPed	111
MviSic	A1	RRautosomes	unclassified:unclassified:unclassified	notRIPed	102
MviSic	A1	RRautosomes	unclassified:unclassified:unclassified	notRIPed	109
MviSic	A1	RRautosomes	unclassified:unclassified:unclassified	notRIPed	110
MviSic	A1	RRautosomes	unclassified:unclassified:unclassified	notRIPed	110
MviSic	A1	RRautosomes	unclassified:unclassified:unclassified	notRIPed	108
MviSic	A1	RRautosomes	unclassified:unclassified:unclassified	notRIPed	228
MviSic	A1	RRautosomes	unclassified:unclassified:unclassified	notRIPed	109
MviSic	A1	RRautosomes	unclassified:unclassified:unclassified	notRIPed	111
MviSic	A1	RRautosomes	unclassified:unclassified:unclassified	notRIPed	103
MviSic	A1	RRautosomes	unclassified:unclassified:unclassified	notRIPed	102
MviSic	A1	RRautosomes	unclassified:unclassified:unclassified	notRIPed	121
MviSic	A1	RRautosomes	unclassified:unclassified:unclassified	notRIPed	120
MviSic	A1	RRautosomes	unclassified:unclassified:unclassified	notRIPed	234
MviSic	A1	RRautosomes	unclassified:unclassified:unclassified	notRIPed	111
MviSic	A1	RRautosomes	unclassified:unclassified:unclassified	notRIPed	111
MviSic	A1	RRautosomes	unclassified:unclassified:unclassified	notRIPed	109
MviSic	A1	RRautosomes	unclassified:unclassified:unclassified	notRIPed	111
MviSic	A1	RRautosomes	unclassified:unclassified:unclassified	notRIPed	205
MviSic	A1	RRautosomes	unclassified:unclassified:unclassified	RIPed	228
MviSic	A1	RRautosomes	unclassified:unclassified:unclassified	notRIPed	193
MviSic	A1	RRautosomes	unclassified:unclassified:unclassified	RIPed	310
MviSic	A1	RRautosomes	unclassified:unclassified:unclassified	RIPed	618
MviSic	A1	RRautosomes	unclassified:unclassified:unclassified	notRIPed	205
MviSic	A1	RRautosomes	unclassified:unclassified:unclassified	RIPed	235
MviSic	A1	RRautosomes	unclassified:unclassified:unclassified	RIPed	839
MviSic	A1	RRautosomes	unclassified:unclassified:unclassified	RIPed	309
MviSic	A1	RRautosomes	ClassI:LTR:Copia	notRIPed	2242
MviSic	A1	RRautosomes	ClassI:LTR:Copia	notRIPed	415
MviSic	A1	RRautosomes	ClassI:LTR:Copia	notRIPed	4338
MviSic	A1	RRautosomes	unclassified:unclassified:unclassified	notRIPed	164
MviSic	A1	RRautosomes	unclassified:unclassified:unclassified	notRIPed	123
MviSic	A1	RRautosomes	unclassified:unclassified:unclassified	notRIPed	241
MviSic	A1	RRautosomes	unclassified:unclassified:unclassified	notRIPed	111
MviSic	A1	RRautosomes	unclassified:unclassified:unclassified	notRIPed	109
MviSic	A1	RRautosomes	unclassified:unclassified:unclassified	notRIPed	111
MviSic	A1	RRautosomes	unclassified:unclassified:unclassified	notRIPed	111
MviSic	A1	RRautosomes	unclassified:unclassified:unclassified	RIPed	111
MviSic	A1	RRautosomes	unclassified:unclassified:unclassified	notRIPed	333
MviSic	A1	RRautosomes	unclassified:unclassified:unclassified	RIPed	334
MviSic	A1	RRautosomes	unclassified:unclassified:unclassified	RIPed	324
MviSic	A1	RRautosomes	unclassified:unclassified:unclassified	notRIPed	352
MviSic	A1	RRautosomes	unclassified:unclassified:unclassified	RIPed	194
MviSic	A1	RRautosomes	unclassified:unclassified:unclassified	RIPed	194
MviSic	A1	RRautosomes	unclassified:unclassified:unclassified	RIPed	658
MviSic	A1	RRautosomes	unclassified:unclassified:unclassified	notRIPed	167
MviSic	A1	RRautosomes	unclassified:unclassified:unclassified	notRIPed	108
MviSic	A1	RRautosomes	unclassified:unclassified:unclassified	notRIPed	130
MviSic	A1	RRautosomes	unclassified:unclassified:unclassified	notRIPed	242
MviSic	A1	RRautosomes	unclassified:unclassified:unclassified	notRIPed	107
MviSic	A1	RRautosomes	unclassified:unclassified:unclassified	notRIPed	112
MviSic	A1	RRautosomes	unclassified:unclassified:unclassified	notRIPed	114
MviSic	A1	RRautosomes	unclassified:unclassified:unclassified	notRIPed	110
MviSic	A1	RRautosomes	ClassI:LTR:Copia	notRIPed	11744
MviSic	A1	RRautosomes	unclassified:unclassified:unclassified	notRIPed	238
MviSic	A1	RRautosomes	unclassified:unclassified:unclassified	notRIPed	109
MviSic	A1	RRautosomes	unclassified:unclassified:unclassified	notRIPed	112
MviSic	A1	RRautosomes	unclassified:unclassified:unclassified	notRIPed	109
MviSic	A1	RRautosomes	unclassified:unclassified:unclassified	notRIPed	108
MviSic	A1	RRautosomes	unclassified:unclassified:unclassified	notRIPed	210
MviSic	A1	RRautosomes	ClassI:LTR:Ty3	notRIPed	17885
MviSic	A1	RRautosomes	unclassified:unclassified:unclassified	RIPed	992
MviSic	A1	RRautosomes	unclassified:unclassified:unclassified	RIPed	298
MviSic	A1	RRautosomes	unclassified:unclassified:unclassified	RIPed	205
MviSic	A1	RRautosomes	unclassified:unclassified:unclassified	RIPed	463
MviSic	A1	RRautosomes	unclassified:unclassified:unclassified	RIPed	310
MviSic	A1	RRautosomes	unclassified:unclassified:unclassified	RIPed	865
MviSic	A1	RRautosomes	unclassified:unclassified:unclassified	notRIPed	604
MviSic	A1	RRautosomes	unclassified:unclassified:unclassified	RIPed	854
MviSic	A1	RRautosomes	unclassified:unclassified:unclassified	RIPed	298
MviSic	A1	RRautosomes	unclassified:unclassified:unclassified	RIPed	205
MviSic	A1	RRautosomes	unclassified:unclassified:unclassified	RIPed	463
MviSic	A1	RRautosomes	unclassified:unclassified:unclassified	RIPed	310
MviSic	A1	RRautosomes	unclassified:unclassified:unclassified	RIPed	866
MviSic	A1	RRautosomes	ClassI:LTR:Copia	notRIPed	2630
MviSic	A1	RRautosomes	ClassI:LTR:Ty3	notRIPed	15027
MviSic	A1	RRautosomes	unclassified:unclassified:unclassified	RIPed	992
MviSic	A1	RRautosomes	unclassified:unclassified:unclassified	RIPed	298
MviSic	A1	RRautosomes	unclassified:unclassified:unclassified	RIPed	205
MviSic	A1	RRautosomes	unclassified:unclassified:unclassified	RIPed	463
MviSic	A1	RRautosomes	unclassified:unclassified:unclassified	RIPed	310
MviSic	A1	RRautosomes	unclassified:unclassified:unclassified	RIPed	865
MviSic	A1	RRautosomes	ClassI:LTR:Ty3	notRIPed	18828
MviSic	A1	RRautosomes	MultipleAnnotations	notRIPed	9418
MviSic	A1	RRautosomes	ClassI:LTR:Copia	RIPed	1038
MviSic	A1	RRautosomes	ClassI:LTR:Copia	notRIPed	418
MviSic	A1	RRautosomes	ClassI:LTR:Ty3	notRIPed	13755
MviSic	A1	RRautosomes	unclassified:unclassified:unclassified	notRIPed	280
MviSic	A1	RRautosomes	unclassified:unclassified:unclassified	notRIPed	101
MviSic	A1	RRautosomes	ClassI:LTR:Copia	notRIPed	9890
MviSic	A1	RRautosomes	unclassified:unclassified:unclassified	notRIPed	211
MviSic	A1	RRautosomes	unclassified:unclassified:unclassified	notRIPed	394
MviSic	A1	RRautosomes	unclassified:unclassified:unclassified	notRIPed	735
MviSic	A1	RRautosomes	unclassified:unclassified:unclassified	notRIPed	348
MviSic	A1	RRautosomes	unclassified:unclassified:unclassified	notRIPed	374
MviSic	A1	RRautosomes	unclassified:unclassified:unclassified	notRIPed	614
MviSic	A1	RRautosomes	unclassified:unclassified:unclassified	RIPed	854
MviSic	A1	RRautosomes	unclassified:unclassified:unclassified	RIPed	307
MviSic	A1	RRautosomes	unclassified:unclassified:unclassified	RIPed	157
MviSic	A1	RRautosomes	unclassified:unclassified:unclassified	RIPed	205
MviSic	A1	RRautosomes	unclassified:unclassified:unclassified	RIPed	310
MviSic	A1	RRautosomes	unclassified:unclassified:unclassified	RIPed	851
MviSic	A1	RRautosomes	unclassified:unclassified:unclassified	RIPed	310
MviSic	A1	RRautosomes	unclassified:unclassified:unclassified	RIPed	728
MviSic	A1	RRautosomes	unclassified:unclassified:unclassified	RIPed	992
MviSic	A1	RRautosomes	unclassified:unclassified:unclassified	RIPed	298
MviSic	A1	RRautosomes	unclassified:unclassified:unclassified	RIPed	205
MviSic	A1	RRautosomes	unclassified:unclassified:unclassified	RIPed	463
MviSic	A1	RRautosomes	unclassified:unclassified:unclassified	RIPed	310
MviSic	A1	RRautosomes	unclassified:unclassified:unclassified	RIPed	865
MviSic	A1	RRautosomes	unclassified:unclassified:unclassified	RIPed	1058
MviSic	A1	RRautosomes	ClassI:LTR:Copia	notRIPed	5806
MviSic	A1	RRautosomes	ClassI:LTR:Copia	notRIPed	7962
MviSic	A1	RRautosomes	ClassI:LTR:Copia	notRIPed	4116
MviSic	A1	RRautosomes	unclassified:unclassified:unclassified	notRIPed	108
MviSic	A1	RRautosomes	unclassified:unclassified:unclassified	RIPed	631
MviSic	A1	RRautosomes	ClassI:LTR:Ty3	notRIPed	7628
MviSic	A1	RRautosomes	ClassI:LTR:Ty3	notRIPed	7381
MviSic	A1	RRautosomes	unclassified:unclassified:unclassified	notRIPed	194
MviSic	A1	RRautosomes	unclassified:unclassified:unclassified	notRIPed	469
MviSic	A1	RRautosomes	unclassified:unclassified:unclassified	notRIPed	577
MviSic	A1	RRautosomes	unclassified:unclassified:unclassified	notRIPed	578
MviSic	A1	RRautosomes	ClassI:LINE:I	notRIPed	2195
MviSic	A1	RRautosomes	unclassified:unclassified:unclassified	notRIPed	1900
MviSic	A1	RRautosomes	unclassified:unclassified:unclassified	notRIPed	216
MviSic	A1	RRautosomes	unclassified:unclassified:unclassified	notRIPed	585
MviSic	A1	RRautosomes	unclassified:unclassified:unclassified	RIPed	1039
MviSic	A1	RRautosomes	unclassified:unclassified:unclassified	notRIPed	109
MviSic	A1	RRautosomes	unclassified:unclassified:unclassified	notRIPed	132
MviSic	A1	RRautosomes	unclassified:unclassified:unclassified	notRIPed	141
MviSic	A1	RRautosomes	unclassified:unclassified:unclassified	RIPed	324
MviSic	A1	RRautosomes	unclassified:unclassified:unclassified	RIPed	795
MviSic	A1	RRautosomes	unclassified:unclassified:unclassified	RIPed	596
MviSic	A1	RRautosomes	unclassified:unclassified:unclassified	RIPed	193
MviSic	A1	RRautosomes	unclassified:unclassified:unclassified	RIPed	302
MviSic	A1	RRautosomes	unclassified:unclassified:unclassified	RIPed	854
MviSic	A1	RRautosomes	unclassified:unclassified:unclassified	notRIPed	147
MviSic	A1	RRautosomes	unclassified:unclassified:unclassified	notRIPed	117
MviSic	A1	RRautosomes	unclassified:unclassified:unclassified	RIPed	796
MviSic	A1	RRautosomes	unclassified:unclassified:unclassified	RIPed	881
MviSic	A1	RRautosomes	unclassified:unclassified:unclassified	RIPed	291
MviSic	A1	RRautosomes	unclassified:unclassified:unclassified	RIPed	852
MviSic	A1	RRautosomes	unclassified:unclassified:unclassified	RIPed	277
MviSic	A1	RRautosomes	unclassified:unclassified:unclassified	notRIPed	360
MviSic	A1	RRautosomes	unclassified:unclassified:unclassified	notRIPed	707
MviSic	A1	RRautosomes	unclassified:unclassified:unclassified	RIPed	319
MviSic	A1	RRautosomes	unclassified:unclassified:unclassified	RIPed	1030
MviSic	A1	RRautosomes	unclassified:unclassified:unclassified	RIPed	262
MviSic	A1	RRautosomes	unclassified:unclassified:unclassified	RIPed	127
MviSic	A1	RRautosomes	unclassified:unclassified:unclassified	RIPed	587
MviSic	A1	RRautosomes	unclassified:unclassified:unclassified	RIPed	320
MviSic	A1	RRautosomes	unclassified:unclassified:unclassified	RIPed	800
MviSic	A1	RRautosomes	unclassified:unclassified:unclassified	RIPed	804
MviSic	A1	RRautosomes	unclassified:unclassified:unclassified	RIPed	206
MviSic	A1	RRautosomes	unclassified:unclassified:unclassified	RIPed	846
MviSic	A1	RRautosomes	unclassified:unclassified:unclassified	notRIPed	229
MviSic	A1	RRautosomes	ClassI:LTR:Ty3	notRIPed	2629
MviSic	A1	RRautosomes	ClassI:LTR:Ty3	notRIPed	15823
MviSic	A1	RRautosomes	unclassified:unclassified:unclassified	RIPed	504
MviSic	A1	RRautosomes	unclassified:unclassified:unclassified	RIPed	101
MviSic	A1	RRautosomes	unclassified:unclassified:unclassified	RIPed	670
MviSic	A1	RRautosomes	unclassified:unclassified:unclassified	RIPed	816
MviSic	A1	RRautosomes	unclassified:unclassified:unclassified	RIPed	669
MviSic	A1	RRautosomes	unclassified:unclassified:unclassified	RIPed	639
MviSic	A1	RRautosomes	unclassified:unclassified:unclassified	RIPed	309
MviSic	A1	RRautosomes	unclassified:unclassified:unclassified	RIPed	852
MviSic	A1	RRautosomes	unclassified:unclassified:unclassified	notRIPed	192
MviSic	A1	RRautosomes	unclassified:unclassified:unclassified	RIPed	1045
MviSic	A1	RRautosomes	unclassified:unclassified:unclassified	notRIPed	247
MviSic	A1	RRautosomes	unclassified:unclassified:unclassified	RIPed	446
MviSic	A1	RRautosomes	unclassified:unclassified:unclassified	RIPed	573
MviSic	A1	RRautosomes	unclassified:unclassified:unclassified	RIPed	310
MviSic	A1	RRautosomes	unclassified:unclassified:unclassified	RIPed	392
MviSic	A1	RRautosomes	unclassified:unclassified:unclassified	RIPed	886
MviSic	A1	RRautosomes	unclassified:unclassified:unclassified	RIPed	1076
MviSic	A1	RRautosomes	ClassI:LTR:Copia	notRIPed	18005
MviSic	A1	RRautosomes	ClassI:LTR:Copia	notRIPed	2333
MviSic	A1	RRautosomes	ClassI:LTR:Copia	notRIPed	500
MviSic	A1	RRautosomes	ClassI:LTR:Copia	notRIPed	3534
MviSic	A1	RRautosomes	ClassI:LTR:Ty3	notRIPed	471
MviSic	A1	RRautosomes	ClassI:LTR:Ty3	notRIPed	8021
MviSic	A1	RRautosomes	unclassified:unclassified:unclassified	notRIPed	150
MviSic	A1	RRautosomes	unclassified:unclassified:unclassified	RIPed	174
MviSic	A1	RRautosomes	unclassified:unclassified:unclassified	notRIPed	140
MviSic	A1	RRautosomes	ClassI:LTR:Ty3	notRIPed	17409
MviSic	A1	RRautosomes	ClassI:LTR:Copia	notRIPed	17198
MviSic	A1	RRautosomes	unclassified:unclassified:unclassified	RIPed	302
MviSic	A1	RRautosomes	unclassified:unclassified:unclassified	RIPed	307
MviSic	A1	RRautosomes	unclassified:unclassified:unclassified	RIPed	865
MviSic	A1	RRautosomes	unclassified:unclassified:unclassified	RIPed	940
MviSic	A1	RRautosomes	unclassified:unclassified:unclassified	notRIPed	604
MviSic	A1	RRautosomes	unclassified:unclassified:unclassified	RIPed	854
MviSic	A1	RRautosomes	unclassified:unclassified:unclassified	RIPed	298
MviSic	A1	RRautosomes	unclassified:unclassified:unclassified	RIPed	205
MviSic	A1	RRautosomes	unclassified:unclassified:unclassified	RIPed	463
MviSic	A1	RRautosomes	unclassified:unclassified:unclassified	RIPed	309
MviSic	A1	RRautosomes	unclassified:unclassified:unclassified	RIPed	865
MviSic	A1	RRautosomes	unclassified:unclassified:unclassified	RIPed	310
MviSic	A1	RRautosomes	ClassI:LTR:Copia	notRIPed	2622
MviSic	A1	RRautosomes	ClassI:LTR:Ty3	notRIPed	12433
MviSic	A1	RRautosomes	ClassI:LTR:Copia	notRIPed	7073
MviSic	A1	RRautosomes	unclassified:unclassified:unclassified	notRIPed	123
MviSic	A1	RRautosomes	ClassI:LTR:Ty3	notRIPed	7595
MviSic	A1	RRautosomes	ClassI:LTR:Ty3	notRIPed	6275
MviSic	A1	RRautosomes	unclassified:unclassified:unclassified	RIPed	309
MviSic	A1	RRautosomes	unclassified:unclassified:unclassified	RIPed	505
MviSic	A1	RRautosomes	unclassified:unclassified:unclassified	RIPed	573
MviSic	A1	RRautosomes	unclassified:unclassified:unclassified	RIPed	310
MviSic	A1	RRautosomes	unclassified:unclassified:unclassified	RIPed	392
MviSic	A1	RRautosomes	unclassified:unclassified:unclassified	RIPed	886
MviSic	A1	RRautosomes	unclassified:unclassified:unclassified	RIPed	1076
MviSic	A1	RRautosomes	unclassified:unclassified:unclassified	RIPed	489
MviSic	A1	RRautosomes	unclassified:unclassified:unclassified	RIPed	192
MviSic	A1	RRautosomes	unclassified:unclassified:unclassified	RIPed	303
MviSic	A1	RRautosomes	unclassified:unclassified:unclassified	RIPed	834
MviSic	A1	RRautosomes	unclassified:unclassified:unclassified	notRIPed	212
MviSic	A1	RRautosomes	unclassified:unclassified:unclassified	notRIPed	117
MviSic	A1	RRautosomes	unclassified:unclassified:unclassified	RIPed	797
MviSic	A1	RRautosomes	unclassified:unclassified:unclassified	RIPed	884
MviSic	A1	RRautosomes	unclassified:unclassified:unclassified	RIPed	302
MviSic	A1	RRautosomes	unclassified:unclassified:unclassified	RIPed	849
MviSic	A1	RRautosomes	ClassI:LTR:Copia	notRIPed	14680
MviSic	A1	RRautosomes	ClassI:LTR:Copia	notRIPed	362
MviSic	A1	RRautosomes	unclassified:unclassified:unclassified	notRIPed	110
MviSic	A1	RRautosomes	ClassI:LTR:Ty3	notRIPed	13116
MviSic	A1	RRautosomes	unclassified:unclassified:unclassified	notRIPed	367
MviSic	A1	RRautosomes	unclassified:unclassified:unclassified	RIPed	112
MviSic	A1	RRautosomes	unclassified:unclassified:unclassified	notRIPed	1317
MviSic	A1	RRautosomes	unclassified:unclassified:unclassified	RIPed	1010
MviSic	A1	RRautosomes	unclassified:unclassified:unclassified	RIPed	262
MviSic	A1	RRautosomes	unclassified:unclassified:unclassified	RIPed	127
MviSic	A1	RRautosomes	unclassified:unclassified:unclassified	RIPed	493
MviSic	A1	RRautosomes	unclassified:unclassified:unclassified	RIPed	499
MviSic	A1	RRautosomes	unclassified:unclassified:unclassified	RIPed	576
MviSic	A1	RRautosomes	unclassified:unclassified:unclassified	RIPed	311
MviSic	A1	RRautosomes	unclassified:unclassified:unclassified	RIPed	393
MviSic	A1	RRautosomes	unclassified:unclassified:unclassified	RIPed	886
MviSic	A1	RRautosomes	unclassified:unclassified:unclassified	RIPed	116
MviSic	A1	RRautosomes	unclassified:unclassified:unclassified	RIPed	990
MviSic	A1	RRautosomes	unclassified:unclassified:unclassified	RIPed	300
MviSic	A1	RRautosomes	ClassI:LTR:Copia	notRIPed	5112
MviSic	A1	RRautosomes	ClassI:LTR:Ty3	notRIPed	4473
MviSic	A1	RRautosomes	unclassified:unclassified:unclassified	notRIPed	577
MviSic	A1	RRautosomes	unclassified:unclassified:unclassified	notRIPed	124
MviSic	A1	RRautosomes	unclassified:unclassified:unclassified	RIPed	839
MviSic	A1	RRautosomes	unclassified:unclassified:unclassified	notRIPed	205
MviSic	A1	RRautosomes	unclassified:unclassified:unclassified	RIPed	228
MviSic	A1	RRautosomes	unclassified:unclassified:unclassified	notRIPed	193
MviSic	A1	RRautosomes	unclassified:unclassified:unclassified	RIPed	310
MviSic	A1	RRautosomes	unclassified:unclassified:unclassified	RIPed	941
MviSic	A1	RRautosomes	unclassified:unclassified:unclassified	RIPed	734
MviSic	A1	RRautosomes	ClassI:LTR:Copia	notRIPed	9106
MviSic	A1	RRautosomes	ClassI:LTR:Ty3	notRIPed	2762
MviSic	A1	RRautosomes	unclassified:unclassified:unclassified	notRIPed	657
MviSic	A1	RRautosomes	ClassI:LTR:Copia	RIPed	1494
MviSic	A1	RRautosomes	ClassI:LTR:Copia	RIPed	259
MviSic	A1	RRautosomes	ClassI:LTR:Ty3	notRIPed	5445
MviSic	A1	RRautosomes	ClassI:LTR:Ty3	notRIPed	6203
MviSic	A1	RRautosomes	unclassified:unclassified:unclassified	notRIPed	111
MviSic	A1	RRautosomes	unclassified:unclassified:unclassified	RIPed	839
MviSic	A1	RRautosomes	unclassified:unclassified:unclassified	notRIPed	205
MviSic	A1	RRautosomes	unclassified:unclassified:unclassified	RIPed	228
MviSic	A1	RRautosomes	unclassified:unclassified:unclassified	notRIPed	193
MviSic	A1	RRautosomes	unclassified:unclassified:unclassified	RIPed	310
MviSic	A1	RRautosomes	unclassified:unclassified:unclassified	RIPed	941
MviSic	A1	RRautosomes	unclassified:unclassified:unclassified	RIPed	734
MviSic	A1	RRautosomes	unclassified:unclassified:unclassified	notRIPed	604
MviSic	A1	RRautosomes	unclassified:unclassified:unclassified	RIPed	854
MviSic	A1	RRautosomes	unclassified:unclassified:unclassified	RIPed	298
MviSic	A1	RRautosomes	unclassified:unclassified:unclassified	RIPed	205
MviSic	A1	RRautosomes	unclassified:unclassified:unclassified	RIPed	463
MviSic	A1	RRautosomes	unclassified:unclassified:unclassified	RIPed	310
MviSic	A1	RRautosomes	unclassified:unclassified:unclassified	RIPed	865
MviSic	A1	RRautosomes	unclassified:unclassified:unclassified	RIPed	308
MviSic	A1	RRautosomes	ClassI:LTR:Ty3	notRIPed	14087
MviSic	A1	RRautosomes	unclassified:unclassified:unclassified	RIPed	838
MviSic	A1	RRautosomes	unclassified:unclassified:unclassified	notRIPed	205
MviSic	A1	RRautosomes	unclassified:unclassified:unclassified	RIPed	228
MviSic	A1	RRautosomes	unclassified:unclassified:unclassified	notRIPed	193
MviSic	A1	RRautosomes	unclassified:unclassified:unclassified	RIPed	977
MviSic	A1	RRautosomes	unclassified:unclassified:unclassified	notRIPed	205
MviSic	A1	RRautosomes	unclassified:unclassified:unclassified	RIPed	788
MviSic	A1	RRautosomes	unclassified:unclassified:unclassified	notRIPed	234
MviSic	A1	RRautosomes	unclassified:unclassified:unclassified	notRIPed	109
MviSic	A1	RRautosomes	unclassified:unclassified:unclassified	notRIPed	109
MviSic	A1	RRautosomes	unclassified:unclassified:unclassified	notRIPed	108
MviSic	A1	RRautosomes	unclassified:unclassified:unclassified	notRIPed	109
MviSic	A1	RRautosomes	unclassified:unclassified:unclassified	notRIPed	108
MviSic	A1	RRautosomes	unclassified:unclassified:unclassified	notRIPed	108
MviSic	A1	RRautosomes	unclassified:unclassified:unclassified	notRIPed	106
MviSic	A1	RRautosomes	unclassified:unclassified:unclassified	notRIPed	107
MviSic	A1	RRautosomes	unclassified:unclassified:unclassified	notRIPed	105
MviSic	A1	RRautosomes	unclassified:unclassified:unclassified	notRIPed	110
MviSic	A1	RRautosomes	unclassified:unclassified:unclassified	notRIPed	110
MviSic	A1	RRautosomes	unclassified:unclassified:unclassified	notRIPed	104
MviSic	A1	RRautosomes	unclassified:unclassified:unclassified	notRIPed	335
MviSic	A1	RRautosomes	unclassified:unclassified:unclassified	notRIPed	113
MviSic	A1	RRautosomes	unclassified:unclassified:unclassified	notRIPed	109
MviSic	A1	RRautosomes	unclassified:unclassified:unclassified	notRIPed	104
MviSic	A1	RRautosomes	unclassified:unclassified:unclassified	notRIPed	111
MviSic	A1	RRautosomes	unclassified:unclassified:unclassified	notRIPed	111
MviSic	A1	RRautosomes	unclassified:unclassified:unclassified	notRIPed	108
MviSic	A1	RRautosomes	unclassified:unclassified:unclassified	notRIPed	110
MviSic	A1	RRautosomes	unclassified:unclassified:unclassified	notRIPed	108
MviSic	A1	RRautosomes	unclassified:unclassified:unclassified	notRIPed	111
MviSic	A1	RRautosomes	unclassified:unclassified:unclassified	notRIPed	111
MviSic	A1	RRautosomes	unclassified:unclassified:unclassified	notRIPed	109
MviSic	A1	RRautosomes	unclassified:unclassified:unclassified	notRIPed	108
MviSic	A1	RRautosomes	unclassified:unclassified:unclassified	notRIPed	123
MviSic	A1	RRautosomes	unclassified:unclassified:unclassified	notRIPed	235
MviSic	A1	RRautosomes	unclassified:unclassified:unclassified	notRIPed	111
MviSic	A1	RRautosomes	unclassified:unclassified:unclassified	notRIPed	107
MviSic	A1	RRautosomes	unclassified:unclassified:unclassified	notRIPed	107
MviSic	A1	RRautosomes	unclassified:unclassified:unclassified	notRIPed	109
MviSic	A1	RRautosomes	unclassified:unclassified:unclassified	RIPed	840
MviSic	A1	RRautosomes	unclassified:unclassified:unclassified	notRIPed	205
MviSic	A1	RRautosomes	unclassified:unclassified:unclassified	RIPed	225
MviSic	A1	RRautosomes	unclassified:unclassified:unclassified	notRIPed	193
MviSic	A1	RRautosomes	unclassified:unclassified:unclassified	RIPed	1249
MviSic	A1	RRautosomes	unclassified:unclassified:unclassified	RIPed	783
MviSic	A1	RRautosomes	ClassI:LTR:Ty3	notRIPed	12307
MviSic	A1	RRautosomes	unclassified:unclassified:unclassified	RIPed	446
MviSic	A1	RRautosomes	unclassified:unclassified:unclassified	RIPed	573
MviSic	A1	RRautosomes	unclassified:unclassified:unclassified	RIPed	310
MviSic	A1	RRautosomes	unclassified:unclassified:unclassified	RIPed	392
MviSic	A1	RRautosomes	unclassified:unclassified:unclassified	RIPed	884
MviSic	A1	RRautosomes	unclassified:unclassified:unclassified	RIPed	1069
MviSic	A1	RRautosomes	unclassified:unclassified:unclassified	RIPed	991
MviSic	A1	RRautosomes	unclassified:unclassified:unclassified	RIPed	298
MviSic	A1	RRautosomes	unclassified:unclassified:unclassified	RIPed	205
MviSic	A1	RRautosomes	unclassified:unclassified:unclassified	RIPed	464
MviSic	A1	RRautosomes	unclassified:unclassified:unclassified	RIPed	1182
MviSic	A1	RRautosomes	ClassI:LTR:Ty3	notRIPed	11795
MviSic	A1	RRautosomes	ClassI:LTR:Copia	notRIPed	10258
MviSic	A1	RRautosomes	unclassified:unclassified:unclassified	notRIPed	264
MviSic	A1	RRautosomes	ClassI:LTR:Ty3	notRIPed	3558
MviSic	A1	RRautosomes	ClassI:LTR:Ty3	notRIPed	7570
MviSic	A1	RRautosomes	unclassified:unclassified:unclassified	notRIPed	260
MviSic	A1	RRautosomes	unclassified:unclassified:unclassified	RIPed	319
MviSic	A1	RRautosomes	unclassified:unclassified:unclassified	notRIPed	1825
MviSic	A1	RRautosomes	unclassified:unclassified:unclassified	RIPed	1030
MviSic	A1	RRautosomes	unclassified:unclassified:unclassified	RIPed	262
MviSic	A1	RRautosomes	unclassified:unclassified:unclassified	RIPed	127
MviSic	A1	RRautosomes	ClassI:LTR:Ty3	notRIPed	8021
MviSic	A1	RRautosomes	unclassified:unclassified:unclassified	notRIPed	572
MviSic	A1	RRautosomes	ClassI:LTR:Copia	notRIPed	10266
MviSic	A1	RRautosomes	unclassified:unclassified:unclassified	notRIPed	529
MviSic	A1	RRautosomes	ClassI:LTR:Ty3	notRIPed	10721
MviSic	A1	RRautosomes	unclassified:unclassified:unclassified	RIPed	1504
MviSic	A1	RRautosomes	unclassified:unclassified:unclassified	RIPed	297
MviSic	A1	RRautosomes	unclassified:unclassified:unclassified	RIPed	205
MviSic	A1	RRautosomes	unclassified:unclassified:unclassified	RIPed	463
MviSic	A1	RRautosomes	unclassified:unclassified:unclassified	RIPed	310
MviSic	A1	RRautosomes	unclassified:unclassified:unclassified	RIPed	865
MviSic	A1	RRautosomes	unclassified:unclassified:unclassified	RIPed	105
MviSic	A1	RRautosomes	unclassified:unclassified:unclassified	notRIPed	151
MviSic	A1	RRautosomes	unclassified:unclassified:unclassified	RIPed	743
MviSic	A1	RRautosomes	unclassified:unclassified:unclassified	RIPed	101
MviSic	A1	RRautosomes	unclassified:unclassified:unclassified	RIPed	670
MviSic	A1	RRautosomes	unclassified:unclassified:unclassified	RIPed	816
MviSic	A1	RRautosomes	unclassified:unclassified:unclassified	RIPed	1521
MviSic	A1	RRautosomes	unclassified:unclassified:unclassified	RIPed	1191
MviSic	A1	RRautosomes	unclassified:unclassified:unclassified	RIPed	298
MviSic	A1	RRautosomes	unclassified:unclassified:unclassified	RIPed	205
MviSic	A1	RRautosomes	unclassified:unclassified:unclassified	RIPed	462
MviSic	A1	RRautosomes	unclassified:unclassified:unclassified	RIPed	310
MviSic	A1	RRautosomes	unclassified:unclassified:unclassified	RIPed	864
MviSic	A1	RRautosomes	unclassified:unclassified:unclassified	RIPed	105
MviSic	A1	RRautosomes	unclassified:unclassified:unclassified	notRIPed	3948
MviSic	A1	RRautosomes	unclassified:unclassified:unclassified	RIPed	1069
MviSic	A1	RRautosomes	unclassified:unclassified:unclassified	RIPed	262
MviSic	A1	RRautosomes	unclassified:unclassified:unclassified	RIPed	127
MviSic	A1	RRautosomes	unclassified:unclassified:unclassified	RIPed	840
MviSic	A1	RRautosomes	unclassified:unclassified:unclassified	RIPed	308
MviSic	A1	RRautosomes	ClassI:LTR:Copia	notRIPed	9744
MviSic	A1	RRautosomes	unclassified:unclassified:unclassified	notRIPed	7402
MviSic	A1	RRautosomes	ClassI:LTR:Ty3	notRIPed	5397
MviSic	A1	RRautosomes	unclassified:unclassified:unclassified	RIPed	877
MviSic	A1	RRautosomes	unclassified:unclassified:unclassified	notRIPed	677
MviSic	A1	RRautosomes	unclassified:unclassified:unclassified	notRIPed	1756
MviSic	A1	RRautosomes	ClassI:LTR:Ty3	notRIPed	7739
MviSic	A1	RRautosomes	ClassI:LTR:Ty3	notRIPed	6901
MviSic	A1	RRautosomes	unclassified:unclassified:unclassified	RIPed	183
MviSic	A1	RRautosomes	unclassified:unclassified:unclassified	notRIPed	100
MviSic	A1	RRautosomes	unclassified:unclassified:unclassified	notRIPed	113
MviSic	A1	RRautosomes	unclassified:unclassified:unclassified	notRIPed	116
MviSic	A1	RRautosomes	unclassified:unclassified:unclassified	notRIPed	235
MviSic	A1	RRautosomes	unclassified:unclassified:unclassified	notRIPed	111
MviSic	A1	RRautosomes	unclassified:unclassified:unclassified	notRIPed	111
MviSic	A1	RRautosomes	unclassified:unclassified:unclassified	notRIPed	106
MviSic	A1	RRautosomes	unclassified:unclassified:unclassified	notRIPed	110
MviSic	A1	RRautosomes	unclassified:unclassified:unclassified	notRIPed	111
MviSic	A1	RRautosomes	ClassI:LTR:Ty3	notRIPed	6078
MviSic	A1	RRautosomes	ClassI:LTR:Ty3	notRIPed	5960
MviSic	A1	RRautosomes	ClassI:LTR:Ty3	notRIPed	5930
MviSic	A1	RRautosomes	ClassI:LTR:Ty3	notRIPed	5251
MviSic	A1	RRautosomes	?:?:?	notRIPed	2471
MviSic	A1	RRautosomes	?:?:Simple	notRIPed	3744
MviSic	A1	RRautosomes	?:?:Simple	notRIPed	864
MviSic	A1	RRautosomes	ClassI:LINE:?	notRIPed	298
MviSic	A1	RRautosomes	ClassI:LINE:I	notRIPed	1912
MviSic	A1	centromeres	ClassI:LINE:I	notRIPed	1979
MviSic	A1	centromeres	ClassI:LINE:I	notRIPed	365
MviSic	A1	RRautosomes	ClassI:LINE:I	notRIPed	579
MviSic	A1	centromeres	ClassI:LINE:L1	notRIPed	253
MviSic	A1	centromeres	ClassI:LINE:L1	notRIPed	2779
MviSic	A1	RRautosomes	ClassI:LINE:L1	notRIPed	407
MviSic	A1	RRautosomes	ClassI:LINE:L1	notRIPed	946
MviSic	A1	centromeres	ClassI:LTR:Copia	notRIPed	4835
MviSic	A1	centromeres	ClassI:LTR:Copia	RIPed	509
MviSic	A1	centromeres	ClassI:LTR:Copia	notRIPed	3106
MviSic	A1	centromeres	ClassI:LTR:Copia	notRIPed	4359
MviSic	A1	centromeres	ClassI:LTR:Copia	notRIPed	418
MviSic	A1	centromeres	ClassI:LTR:Copia	notRIPed	261
MviSic	A1	centromeres	ClassI:LTR:Copia	notRIPed	5119
MviSic	A1	centromeres	ClassI:LTR:Copia	notRIPed	5224
MviSic	A1	centromeres	ClassI:LTR:Copia	notRIPed	5234
MviSic	A1	centromeres	ClassI:LTR:Copia	notRIPed	3545
MviSic	A1	centromeres	ClassI:LTR:Copia	notRIPed	418
MviSic	A1	centromeres	ClassI:LTR:Copia	notRIPed	1268
MviSic	A1	centromeres	ClassI:LTR:Copia	notRIPed	603
MviSic	A1	centromeres	ClassI:LTR:Copia	notRIPed	3547
MviSic	A1	centromeres	ClassI:LTR:Copia	notRIPed	5830
MviSic	A1	centromeres	ClassI:LTR:Copia	notRIPed	2929
MviSic	A1	centromeres	ClassI:LTR:Copia	notRIPed	5018
MviSic	A1	centromeres	ClassI:LTR:Copia	notRIPed	5480
MviSic	A1	centromeres	ClassI:LTR:Copia	notRIPed	9779
MviSic	A1	centromeres	ClassI:LTR:Copia	notRIPed	418
MviSic	A1	centromeres	ClassI:LTR:Copia	notRIPed	603
MviSic	A1	centromeres	ClassI:LTR:Copia	notRIPed	3905
MviSic	A1	centromeres	ClassI:LTR:Copia	RIPed	1431
MviSic	A1	centromeres	ClassI:LTR:Copia	notRIPed	399
MviSic	A1	centromeres	ClassI:LTR:Copia	notRIPed	317
MviSic	A1	centromeres	ClassI:LTR:Copia	notRIPed	1652
MviSic	A1	centromeres	ClassI:LTR:Copia	notRIPed	4862
MviSic	A1	centromeres	ClassI:LTR:Copia	notRIPed	231
MviSic	A1	centromeres	ClassI:LTR:Copia	RIPed	2034
MviSic	A1	centromeres	ClassI:LTR:Copia	notRIPed	5061
MviSic	A1	centromeres	ClassI:LTR:Copia	notRIPed	3219
MviSic	A1	RRautosomes	ClassI:LTR:Copia	notRIPed	512
MviSic	A1	RRautosomes	ClassI:LTR:Copia	notRIPed	2888
MviSic	A1	RRautosomes	ClassI:LTR:Copia	notRIPed	4871
MviSic	A1	RRautosomes	ClassI:LTR:Copia	notRIPed	1253
MviSic	A1	RRautosomes	ClassI:LTR:Copia	notRIPed	234
MviSic	A1	RRautosomes	ClassI:LTR:Copia	notRIPed	412
MviSic	A1	RRautosomes	ClassI:LTR:Copia	notRIPed	254
MviSic	A1	RRautosomes	ClassI:LTR:Copia	notRIPed	1409
MviSic	A1	RRautosomes	ClassI:LTR:Copia	notRIPed	7615
MviSic	A1	RRautosomes	ClassI:LTR:Copia	notRIPed	5037
MviSic	A1	RRautosomes	ClassI:LTR:Copia	notRIPed	3727
MviSic	A1	RRautosomes	ClassI:LTR:Copia	notRIPed	4991
MviSic	A1	RRautosomes	ClassI:LTR:Copia	notRIPed	5080
MviSic	A1	RRautosomes	ClassI:LTR:Copia	notRIPed	5038
MviSic	A1	RRautosomes	ClassI:LTR:Copia	notRIPed	4611
MviSic	A1	RRautosomes	ClassI:LTR:Copia	notRIPed	5482
MviSic	A1	RRautosomes	ClassI:LTR:Copia	RIPed	2555
MviSic	A1	centromeres	ClassI:LTR:Ty3	RIPed	2272
MviSic	A1	centromeres	ClassI:LTR:Ty3	notRIPed	3254
MviSic	A1	centromeres	ClassI:LTR:Ty3	notRIPed	3698
MviSic	A1	centromeres	ClassI:LTR:Ty3	notRIPed	5359
MviSic	A1	centromeres	ClassI:LTR:Ty3	notRIPed	7955
MviSic	A1	centromeres	ClassI:LTR:Ty3	notRIPed	4024
MviSic	A1	centromeres	ClassI:LTR:Ty3	notRIPed	4899
MviSic	A1	centromeres	ClassI:LTR:Ty3	notRIPed	6374
MviSic	A1	centromeres	ClassI:LTR:Ty3	notRIPed	244
MviSic	A1	centromeres	ClassI:LTR:Ty3	RIPed	2258
MviSic	A1	centromeres	ClassI:LTR:Ty3	notRIPed	3257
MviSic	A1	centromeres	ClassI:LTR:Ty3	notRIPed	1214
MviSic	A1	RRautosomes	ClassI:LTR:Ty3	notRIPed	1531
MviSic	A1	RRautosomes	ClassI:LTR:Ty3	notRIPed	1987
MviSic	A1	RRautosomes	ClassI:LTR:Ty3	notRIPed	380
MviSic	A1	RRautosomes	ClassI:LTR:Ty3	notRIPed	1114
MviSic	A1	RRautosomes	ClassII:Helitron:Helitron	notRIPed	624
MviSic	A1	RRautosomes	ClassII:Helitron:Helitron	RIPed	195
MviSic	A1	RRautosomes	ClassII:Helitron:Helitron	notRIPed	1372
MviSic	A1	RRautosomes	ClassII:Helitron:Helitron	notRIPed	1221
MviSic	A1	RRautosomes	ClassII:Helitron:Helitron	notRIPed	1295
MviSic	A1	RRautosomes	ClassII:Helitron:Helitron	notRIPed	453
MviSic	A1	RRautosomes	ClassII:Helitron:Helitron	notRIPed	361
MviSic	A1	RRautosomes	ClassII:Helitron:Helitron	notRIPed	362
MviSic	A1	RRautosomes	ClassII:Helitron:Helitron	notRIPed	427
MviSic	A1	RRautosomes	ClassII:Helitron:Helitron	notRIPed	1101
MviSic	A1	RRautosomes	ClassII:Helitron:Helitron	notRIPed	329
MviSic	A1	RRautosomes	ClassII:Helitron:Helitron	RIPed	104
MviSic	A1	RRautosomes	ClassII:Helitron:Helitron	notRIPed	2390
MviSic	A1	RRautosomes	ClassII:Helitron:Helitron	notRIPed	374
MviSic	A1	RRautosomes	ClassII:Helitron:Helitron	notRIPed	1470
MviSic	A1	centromeres	MultipleAnnotations	notRIPed	121
MviSic	A1	centromeres	MultipleAnnotations	notRIPed	584
MviSic	A1	RRautosomes	MultipleAnnotations	notRIPed	2059
MviSic	A1	RRautosomes	MultipleAnnotations	notRIPed	340
MviSic	A1	RRautosomes	unclassified:unclassified:unclassified	notRIPed	306
MviSic	A1	RRautosomes	unclassified:unclassified:unclassified	RIPed	112
MviSic	A1	RRautosomes	unclassified:unclassified:unclassified	notRIPed	301
MviSic	A1	RRautosomes	unclassified:unclassified:unclassified	RIPed	232
MviSic	A1	RRautosomes	unclassified:unclassified:unclassified	notRIPed	136
MviSic	A1	RRautosomes	unclassified:unclassified:unclassified	notRIPed	164
MviSic	A1	RRautosomes	unclassified:unclassified:unclassified	notRIPed	159
MviSic	A1	RRautosomes	unclassified:unclassified:unclassified	notRIPed	109
MviSic	A1	RRautosomes	unclassified:unclassified:unclassified	notRIPed	852
MviSic	A1	RRautosomes	unclassified:unclassified:unclassified	notRIPed	194
MviSic	A1	RRautosomes	unclassified:unclassified:unclassified	notRIPed	169
MviSic	A1	RRautosomes	unclassified:unclassified:unclassified	notRIPed	251
MviSic	A1	RRautosomes	unclassified:unclassified:unclassified	RIPed	225
MviSic	A1	RRautosomes	unclassified:unclassified:unclassified	notRIPed	464
MviSic	A1	RRautosomes	unclassified:unclassified:unclassified	notRIPed	126
MviSic	A1	RRautosomes	unclassified:unclassified:unclassified	RIPed	429
MviSic	A1	RRautosomes	unclassified:unclassified:unclassified	notRIPed	104
MviSic	A1	RRautosomes	unclassified:unclassified:unclassified	notRIPed	138
MviSic	A1	RRautosomes	unclassified:unclassified:unclassified	notRIPed	251
MviSic	A1	RRautosomes	unclassified:unclassified:unclassified	notRIPed	612
MviSic	A1	RRautosomes	unclassified:unclassified:unclassified	notRIPed	198
MviSic	A1	RRautosomes	unclassified:unclassified:unclassified	notRIPed	279
MviSic	A1	RRautosomes	unclassified:unclassified:unclassified	RIPed	139
MviSic	A1	RRautosomes	unclassified:unclassified:unclassified	notRIPed	539
MviSic	A1	RRautosomes	unclassified:unclassified:unclassified	notRIPed	120
MviSic	A1	RRautosomes	unclassified:unclassified:unclassified	notRIPed	321
MviSic	A1	RRautosomes	unclassified:unclassified:unclassified	notRIPed	169
MviSic	A1	RRautosomes	unclassified:unclassified:unclassified	notRIPed	137
MviSic	A1	RRautosomes	unclassified:unclassified:unclassified	notRIPed	161
MviSic	A1	RRautosomes	unclassified:unclassified:unclassified	RIPed	463
MviSic	A1	RRautosomes	unclassified:unclassified:unclassified	notRIPed	276
MviSic	A1	centromeres	unclassified:unclassified:unclassified	notRIPed	137
MviSic	A1	centromeres	unclassified:unclassified:unclassified	notRIPed	124
MviSic	A1	centromeres	unclassified:unclassified:unclassified	notRIPed	155
MviSic	A1	centromeres	unclassified:unclassified:unclassified	notRIPed	111
MviSic	A1	centromeres	unclassified:unclassified:unclassified	notRIPed	512
MviSic	A1	centromeres	unclassified:unclassified:unclassified	notRIPed	275
MviSic	A1	centromeres	unclassified:unclassified:unclassified	RIPed	489
MviSic	A1	centromeres	unclassified:unclassified:unclassified	notRIPed	199
MviSic	A1	centromeres	unclassified:unclassified:unclassified	notRIPed	100
MviSic	A1	centromeres	unclassified:unclassified:unclassified	notRIPed	359
MviSic	A1	centromeres	unclassified:unclassified:unclassified	notRIPed	275
MviSic	A1	centromeres	unclassified:unclassified:unclassified	RIPed	187
MviSic	A1	centromeres	unclassified:unclassified:unclassified	notRIPed	338
MviSic	A1	centromeres	unclassified:unclassified:unclassified	RIPed	141
MviSic	A1	centromeres	unclassified:unclassified:unclassified	notRIPed	332
MviSic	A1	RRautosomes	unclassified:unclassified:unclassified	RIPed	138
MviSic	A1	RRautosomes	unclassified:unclassified:unclassified	RIPed	323
MviSic	A1	RRautosomes	unclassified:unclassified:unclassified	notRIPed	302
MviSic	A1	RRautosomes	unclassified:unclassified:unclassified	notRIPed	102
MviSic	A1	RRautosomes	unclassified:unclassified:unclassified	RIPed	100
MviSic	A1	RRautosomes	unclassified:unclassified:unclassified	notRIPed	128
MviSic	A1	RRautosomes	unclassified:unclassified:unclassified	notRIPed	461
MviSic	A1	RRautosomes	unclassified:unclassified:unclassified	notRIPed	189
MviSic	A1	RRautosomes	unclassified:unclassified:unclassified	notRIPed	229
MviSic	A1	RRautosomes	unclassified:unclassified:unclassified	notRIPed	121
MviSic	A1	RRautosomes	unclassified:unclassified:unclassified	RIPed	156
MviSic	A1	RRautosomes	unclassified:unclassified:unclassified	RIPed	230
MviSic	A1	RRautosomes	unclassified:unclassified:unclassified	notRIPed	161
MviSic	A1	RRautosomes	unclassified:unclassified:unclassified	notRIPed	193
MviSic	A1	RRautosomes	unclassified:unclassified:unclassified	notRIPed	272
MviSic	A1	RRautosomes	unclassified:unclassified:unclassified	RIPed	129
MviSic	A1	RRautosomes	unclassified:unclassified:unclassified	notRIPed	261
MviSic	A1	RRautosomes	unclassified:unclassified:unclassified	RIPed	206
MviSic	A1	RRautosomes	unclassified:unclassified:unclassified	notRIPed	457
MviSic	A1	RRautosomes	unclassified:unclassified:unclassified	RIPed	591
MviSic	A1	RRautosomes	unclassified:unclassified:unclassified	notRIPed	234
MviSic	A1	RRautosomes	unclassified:unclassified:unclassified	notRIPed	261
MviSic	A1	RRautosomes	unclassified:unclassified:unclassified	notRIPed	111
MviSic	A1	RRautosomes	unclassified:unclassified:unclassified	notRIPed	101
MviSic	A1	RRautosomes	unclassified:unclassified:unclassified	notRIPed	277
MviSic	A1	RRautosomes	unclassified:unclassified:unclassified	notRIPed	102
MviSic	A1	RRautosomes	unclassified:unclassified:unclassified	notRIPed	312
MviSic	A1	RRautosomes	unclassified:unclassified:unclassified	notRIPed	269
MviSic	A1	RRautosomes	unclassified:unclassified:unclassified	RIPed	128
MviSic	A1	RRautosomes	unclassified:unclassified:unclassified	notRIPed	146
MviSic	A1	RRautosomes	unclassified:unclassified:unclassified	notRIPed	180
MviSic	A1	RRautosomes	unclassified:unclassified:unclassified	notRIPed	149
MviSic	A1	RRautosomes	unclassified:unclassified:unclassified	RIPed	163
MviSic	A1	RRautosomes	unclassified:unclassified:unclassified	RIPed	174
MviSic	A1	RRautosomes	unclassified:unclassified:unclassified	notRIPed	114
MviSic	A1	RRautosomes	unclassified:unclassified:unclassified	RIPed	132
MviSic	A1	RRautosomes	unclassified:unclassified:unclassified	notRIPed	297
MviSic	A1	RRautosomes	unclassified:unclassified:unclassified	notRIPed	192
MviSic	A1	RRautosomes	unclassified:unclassified:unclassified	notRIPed	144
MviSic	A1	RRautosomes	unclassified:unclassified:unclassified	RIPed	102
MviSic	A1	RRautosomes	unclassified:unclassified:unclassified	notRIPed	102
MviSic	A1	RRautosomes	unclassified:unclassified:unclassified	RIPed	228
MviSic	A1	RRautosomes	unclassified:unclassified:unclassified	notRIPed	570
MviSic	A1	RRautosomes	unclassified:unclassified:unclassified	notRIPed	147
MviSic	A1	RRautosomes	unclassified:unclassified:unclassified	RIPed	103
MviSic	A1	RRautosomes	unclassified:unclassified:unclassified	RIPed	616
MviSic	A1	RRautosomes	unclassified:unclassified:unclassified	RIPed	134
MviSic	A1	RRautosomes	unclassified:unclassified:unclassified	RIPed	114
MviSic	A1	RRautosomes	unclassified:unclassified:unclassified	RIPed	122
MviSic	A1	RRautosomes	unclassified:unclassified:unclassified	notRIPed	108
MviSic	A1	RRautosomes	unclassified:unclassified:unclassified	notRIPed	221
MviSic	A1	RRautosomes	unclassified:unclassified:unclassified	notRIPed	250
MviSic	A1	RRautosomes	unclassified:unclassified:unclassified	notRIPed	223
MviSic	A1	RRautosomes	unclassified:unclassified:unclassified	RIPed	116
MviSic	A1	RRautosomes	unclassified:unclassified:unclassified	RIPed	130
MviSic	A1	RRautosomes	unclassified:unclassified:unclassified	notRIPed	147
MviSic	A1	RRautosomes	unclassified:unclassified:unclassified	notRIPed	316
MviSic	A1	RRautosomes	unclassified:unclassified:unclassified	RIPed	116
MviSic	A1	RRautosomes	unclassified:unclassified:unclassified	notRIPed	302
MviSic	A1	RRautosomes	unclassified:unclassified:unclassified	notRIPed	217
MviSic	A1	RRautosomes	unclassified:unclassified:unclassified	notRIPed	535
MviSic	A1	RRautosomes	unclassified:unclassified:unclassified	notRIPed	279
MviSic	A1	RRautosomes	unclassified:unclassified:unclassified	notRIPed	172
MviSic	A1	RRautosomes	unclassified:unclassified:unclassified	notRIPed	107
MviSic	A1	RRautosomes	unclassified:unclassified:unclassified	RIPed	122
MviSic	A1	RRautosomes	unclassified:unclassified:unclassified	RIPed	117
MviSic	A1	RRautosomes	unclassified:unclassified:unclassified	RIPed	131
MviSic	A1	RRautosomes	unclassified:unclassified:unclassified	RIPed	184
MviSic	A1	RRautosomes	unclassified:unclassified:unclassified	notRIPed	295
MviSic	A1	RRautosomes	unclassified:unclassified:unclassified	RIPed	144
MviSic	A1	RRautosomes	unclassified:unclassified:unclassified	notRIPed	441
MviSic	A1	RRautosomes	unclassified:unclassified:unclassified	RIPed	126
MviSic	A1	RRautosomes	unclassified:unclassified:unclassified	RIPed	163
MviSic	A1	RRautosomes	unclassified:unclassified:unclassified	notRIPed	412
MviSic	A1	RRautosomes	unclassified:unclassified:unclassified	notRIPed	291
MviSic	A1	RRautosomes	unclassified:unclassified:unclassified	RIPed	113
MviSic	A1	RRautosomes	unclassified:unclassified:unclassified	RIPed	197
MviSic	A1	RRautosomes	unclassified:unclassified:unclassified	notRIPed	468
MviSic	A1	RRautosomes	unclassified:unclassified:unclassified	notRIPed	372
MviSic	A1	RRautosomes	unclassified:unclassified:unclassified	notRIPed	133
MviSic	A1	RRautosomes	unclassified:unclassified:unclassified	RIPed	397
MviSic	A1	RRautosomes	unclassified:unclassified:unclassified	notRIPed	176
MviSic	A1	RRautosomes	unclassified:unclassified:unclassified	RIPed	289
MviSic	A1	RRautosomes	unclassified:unclassified:unclassified	notRIPed	448
MviSic	A1	RRautosomes	unclassified:unclassified:unclassified	notRIPed	442
MviSic	A1	RRautosomes	unclassified:unclassified:unclassified	notRIPed	305
MviSic	A1	RRautosomes	unclassified:unclassified:unclassified	notRIPed	102
MviSic	A1	RRautosomes	unclassified:unclassified:unclassified	RIPed	116
MviSic	A1	RRautosomes	unclassified:unclassified:unclassified	RIPed	259
MviSic	A1	RRautosomes	unclassified:unclassified:unclassified	notRIPed	133
MviSic	A1	RRautosomes	unclassified:unclassified:unclassified	notRIPed	104
MviSic	A1	RRautosomes	unclassified:unclassified:unclassified	RIPed	297
MviSic	A1	RRautosomes	unclassified:unclassified:unclassified	notRIPed	219
MviSic	A1	RRautosomes	unclassified:unclassified:unclassified	notRIPed	369
MviSic	A1	RRautosomes	unclassified:unclassified:unclassified	notRIPed	152
MviSic	A1	RRautosomes	unclassified:unclassified:unclassified	notRIPed	174
MviSic	A1	RRautosomes	unclassified:unclassified:unclassified	notRIPed	179
MviSic	A1	RRautosomes	unclassified:unclassified:unclassified	notRIPed	167
MviSic	A1	RRautosomes	unclassified:unclassified:unclassified	RIPed	319
MviSic	A1	RRautosomes	unclassified:unclassified:unclassified	RIPed	138
MviSic	A1	RRautosomes	unclassified:unclassified:unclassified	RIPed	219
MviSic	A1	RRautosomes	unclassified:unclassified:unclassified	notRIPed	102
MviSic	A1	RRautosomes	unclassified:unclassified:unclassified	notRIPed	114
MviSic	A1	RRautosomes	unclassified:unclassified:unclassified	notRIPed	120
MviSic	A1	RRautosomes	unclassified:unclassified:unclassified	notRIPed	235
MviSic	A1	RRautosomes	unclassified:unclassified:unclassified	notRIPed	111
MviSic	A1	RRautosomes	unclassified:unclassified:unclassified	notRIPed	110
MviSic	A1	RRautosomes	unclassified:unclassified:unclassified	notRIPed	111
MviSic	A1	RRautosomes	unclassified:unclassified:unclassified	notRIPed	110
MviSic	A1	RRautosomes	unclassified:unclassified:unclassified	notRIPed	109
MviSic	A1	RRautosomes	unclassified:unclassified:unclassified	notRIPed	110
MviSic	A1	RRautosomes	?:?:Simple	notRIPed	585
MviSic	A1	RRautosomes	?:?:Simple	notRIPed	768
MviSic	A1	RRautosomes	?:?:Simple	notRIPed	1638
MviSic	A1	RRautosomes	?:?:Simple	notRIPed	2111
MviSic	A1	RRautosomes	?:?:Simple	notRIPed	3621
MviSic	A1	RRautosomes	ClassI:DIRS:Ngaro	notRIPed	1965
MviSic	A1	RRautosomes	ClassI:LINE:?	notRIPed	298
MviSic	A1	RRautosomes	ClassI:LINE:I	notRIPed	1135
MviSic	A1	RRautosomes	ClassI:LINE:L1	notRIPed	196
MviSic	A1	RRautosomes	ClassI:LTR:Copia	notRIPed	5047
MviSic	A1	RRautosomes	ClassI:LTR:Copia	RIPed	167
MviSic	A1	RRautosomes	ClassI:LTR:Copia	RIPed	899
MviSic	A1	RRautosomes	ClassI:LTR:Copia	notRIPed	316
MviSic	A1	RRautosomes	ClassI:LTR:Copia	notRIPed	477
MviSic	A1	RRautosomes	ClassI:LTR:Copia	notRIPed	762
MviSic	A1	RRautosomes	ClassI:LTR:Copia	notRIPed	994
MviSic	A1	RRautosomes	ClassI:LTR:Copia	notRIPed	1453
MviSic	A1	RRautosomes	ClassI:LTR:Copia	notRIPed	976
MviSic	A1	RRautosomes	ClassI:LTR:Copia	RIPed	1947
MviSic	A1	RRautosomes	ClassI:LTR:Copia	RIPed	161
MviSic	A1	RRautosomes	ClassI:LTR:Copia	RIPed	647
MviSic	A1	RRautosomes	ClassI:LTR:Copia	notRIPed	1909
MviSic	A1	RRautosomes	ClassI:LTR:Copia	RIPed	322
MviSic	A1	RRautosomes	ClassI:LTR:Ty3	RIPed	198
MviSic	A1	RRautosomes	ClassII:Helitron:Helitron	notRIPed	1621
MviSic	A1	RRautosomes	ClassII:Helitron:Helitron	notRIPed	2921
MviSic	A1	RRautosomes	ClassII:Helitron:Helitron	notRIPed	275
MviSic	A1	RRautosomes	ClassII:Helitron:Helitron	notRIPed	1392
MviSic	A1	RRautosomes	MultipleAnnotations	RIPed	444
MviSic	A1	RRautosomes	MultipleAnnotations	notRIPed	3548
MviSic	A1	RRautosomes	unclassified:unclassified:unclassified	RIPed	219
MviSic	A1	RRautosomes	unclassified:unclassified:unclassified	notRIPed	209
MviSic	A1	RRautosomes	unclassified:unclassified:unclassified	notRIPed	278
MviSic	A1	RRautosomes	unclassified:unclassified:unclassified	notRIPed	121
MviSic	A1	RRautosomes	unclassified:unclassified:unclassified	RIPed	229
MviSic	A1	RRautosomes	unclassified:unclassified:unclassified	notRIPed	186
MviSic	A1	RRautosomes	unclassified:unclassified:unclassified	notRIPed	104
MviSic	A1	RRautosomes	unclassified:unclassified:unclassified	RIPed	150
MviSic	A1	RRautosomes	unclassified:unclassified:unclassified	RIPed	134
MviSic	A1	RRautosomes	unclassified:unclassified:unclassified	notRIPed	193
MviSic	A1	RRautosomes	unclassified:unclassified:unclassified	RIPed	206
MviSic	A1	RRautosomes	unclassified:unclassified:unclassified	notRIPed	457
MviSic	A1	RRautosomes	unclassified:unclassified:unclassified	RIPed	204
MviSic	A1	RRautosomes	unclassified:unclassified:unclassified	notRIPed	205
MviSic	A1	RRautosomes	unclassified:unclassified:unclassified	notRIPed	148
MviSic	A1	RRautosomes	unclassified:unclassified:unclassified	notRIPed	220
MviSic	A1	RRautosomes	unclassified:unclassified:unclassified	notRIPed	116
MviSic	A1	RRautosomes	unclassified:unclassified:unclassified	notRIPed	325
[truncated: 176,286 more rows]
