# Supplementary material for: Dynamics of transposable element accumulation in the non-recombining regions of mating-type chromosomes in anther-smut fungi
Source: Nat Commun. 2023 Sep 14;14:5692. doi: 10.1038/s41467-023-41413-4 (PMC10502011; doi:10.1038/s41467-023-41413-4)
Supplement: Supplementary file 11 — Source Data [file 41467_2023_41413_MOESM11_ESM.zip › SupFig_4.xlsx]

## Sheet: SupFig_4
shortid	comp	perc
MlaSvu	NRR	0.149239
MlaSvu	PAR	0.067054
MlaSvu	PARd	0.0511886
MlaSvu	PARp	0.106729
MlaSvu	RRautosomes	0.0719167
MldSil	NRR	0.42954
MldSil	PAR	0.089527
MldSil	PARd	0.128473
MldSil	PARp	0.0350725
MldSil	RRautosomes	0.116208
MsaSac	NRR	0.300052
MsaSac	PAR	0.1392
MsaSac	PARd	0.136502
MsaSac	PARp	0.107033
MsaSac	RRautosomes	0.153688
MsaSof	NRR	0.136767
MsaSof	PAR	0.0699026
MsaSof	PARd	0.0682558
MsaSof	PARp	0.0491125
MsaSof	RRautosomes	0.149814
MscKan	NRR	0.110629
MscKan	PAR	0.0366036
MscKan	PARd	0.0514222
MscKan	PARp	0.0029525
MscKan	RRautosomes	0.044515
MsdSdi	NRR	0.489677
MsdSdi	PAR	0.179601
MsdSdi	PARd	0.269375
MsdSdi	PARp	0.09012
MsdSdi	RRautosomes	0.186042
MspMla	NRR	0.155569
MspMla	PAR	0.115857
MspMla	PARd	0.123343
MspMla	PARp	0.0748975
MspMla	RRautosomes	0.0523173
MspSpr	NRR	0.473167
MspSpr	PAR	0.130243
MspSpr	PARd	0.129809
MspSpr	PARp	0.103877
MspSpr	RRautosomes	0.0757863
MspSra	NRR	0.642288
MspSra	PAR	0.223738
MspSra	PARd	0.253585
MspSra	PARp	0.14151
MspSra	RRautosomes	0.206753
MspSsc	NRR	0.452367
MspSsc	PAR	0.205005
MspSsc	PARd	0.251541
MspSsc	PARp	0.06796
MspSsc	RRautosomes	0.150236
MviLyf	NRR	0.473981
MviLyf	PAR	0.168965
MviLyf	PARd	0.196835
MviLyf	PARp	0.0881075
MviLyf	RRautosomes	0.230668
MviSco	NRR	0.427117
MviSco	PAR	0.194648
MviSco	PARd	0.192617
MviSco	PARp	0.164963
MviSco	RRautosomes	0.192907
MviSic	NRR	0.380949
MviSic	PAR	0.134881
MviSic	PARd	0.174026
MviSic	PARp	0.104825
MviSic	RRautosomes	0.108778
MviSpa	NRR	0.509691
MviSpa	PAR	0.421244
MviSpa	PARd	0.303385
MviSpa	PARp	0.430444
MviSpa	RRautosomes	0.165767
MviSta	NRR	0.305735
MviSta	PAR	0.032774
MviSta	PARd	0.0250218
MviSta	PARp	0.041715
MviSta	RRautosomes	0.0624202
