# Supplementary material for: Dynamics of transposable element accumulation in the non-recombining regions of mating-type chromosomes in anther-smut fungi
Source: Nat Commun. 2023 Sep 14;14:5692. doi: 10.1038/s41467-023-41413-4 (PMC10502011; doi:10.1038/s41467-023-41413-4)
Supplement: Supplementary file 11 — Source Data [file 41467_2023_41413_MOESM11_ESM.zip › SupFig_5A_area.xlsx]

## Sheet: SupFig_5A_area
contig	start	end	feat
MvSdioicae-1303-FR02-D-N206-PbcR_A1	204	3880	NRR
MvSdioicae-1303-FR02-T-N202-PbcR_A2	220	4221	NRR
MvSdioicae-1303-FR02-D-N206-PbcR_A1	355	511	centromere
MvSdioicae-1303-FR02-T-N202-PbcR_A2	2076	2217	centromere
MvSdioicae-1303-FR02-T-N202-PbcR_C001	2910	3057	centromere
MvSdioicae-1303-FR02-D-N206-PbcR_A1	422	422	contig_junction
MvSdioicae-1303-FR02-D-N206-PbcR_A1	738	738	contig_junction
MvSdioicae-1303-FR02-D-N206-PbcR_A1	2116	2116	contig_junction
MvSdioicae-1303-FR02-D-N206-PbcR_A1	2269	2269	contig_junction
MvSdioicae-1303-FR02-D-N206-PbcR_A1	3292	3292	contig_junction
MvSdioicae-1303-FR02-D-N206-PbcR_A1	3451	3451	contig_junction
MvSdioicae-1303-FR02-T-N202-PbcR_A2	273	273	contig_junction
MvSdioicae-1303-FR02-T-N202-PbcR_A2	1081	1081	contig_junction
MvSdioicae-1303-FR02-T-N202-PbcR_A2	2605	2605	contig_junction
MvSdioicae-1303-FR02-T-N202-PbcR_A2	3534	3534	contig_junction
MvSdioicae-1303-FR02-T-N202-PbcR_A2	3970	3970	contig_junction
