# Supplementary material for: Dynamics of transposable element accumulation in the non-recombining regions of mating-type chromosomes in anther-smut fungi
Source: Nat Commun. 2023 Sep 14;14:5692. doi: 10.1038/s41467-023-41413-4 (PMC10502011; doi:10.1038/s41467-023-41413-4)
Supplement: Supplementary file 11 — Source Data [file 41467_2023_41413_MOESM11_ESM.zip › SupFig_5A_density.xlsx]

## Sheet: SupFig_5A_density
Contig	start	end	gene	TE	RIPratioCorr
MvSdioicae-1303-FR02-D-N206-PbcR_A1	0	1	0	1	-0.0358056
MvSdioicae-1303-FR02-D-N206-PbcR_A1	1	2	0	1	-0.233561
MvSdioicae-1303-FR02-D-N206-PbcR_A1	2	3	0	1	0.144203
MvSdioicae-1303-FR02-D-N206-PbcR_A1	3	4	0	1	-0.226013
MvSdioicae-1303-FR02-D-N206-PbcR_A1	4	5	0	1	-0.344858
MvSdioicae-1303-FR02-D-N206-PbcR_A1	5	6	0	1	0.26
MvSdioicae-1303-FR02-D-N206-PbcR_A1	6	7	0	1	-0.462528
MvSdioicae-1303-FR02-D-N206-PbcR_A1	7	8	0	1	-0.517605
MvSdioicae-1303-FR02-D-N206-PbcR_A1	8	9	0.332	0.35	0.0867347
MvSdioicae-1303-FR02-D-N206-PbcR_A1	9	10	1	0	-0.144514
MvSdioicae-1303-FR02-D-N206-PbcR_A1	10	11	1	0	0.4
MvSdioicae-1303-FR02-D-N206-PbcR_A1	11	12	1	0	0.333333
MvSdioicae-1303-FR02-D-N206-PbcR_A1	12	13	0.545	0	-0.215659
MvSdioicae-1303-FR02-D-N206-PbcR_A1	13	14	1	0	-0.0686986
MvSdioicae-1303-FR02-D-N206-PbcR_A1	14	15	0.408	0	0.272844
MvSdioicae-1303-FR02-D-N206-PbcR_A1	15	16	0.2	0	0.193182
MvSdioicae-1303-FR02-D-N206-PbcR_A1	16	17	0.548	0.226	0.992674
MvSdioicae-1303-FR02-D-N206-PbcR_A1	17	18	0.926	0	-0.408556
MvSdioicae-1303-FR02-D-N206-PbcR_A1	18	19	0.168	0.112	-0.303842
MvSdioicae-1303-FR02-D-N206-PbcR_A1	19	20	0	0.283	-0.484794
MvSdioicae-1303-FR02-D-N206-PbcR_A1	20	21	0	0.214	-0.132253
MvSdioicae-1303-FR02-D-N206-PbcR_A1	21	22	0	1	0.629351
MvSdioicae-1303-FR02-D-N206-PbcR_A1	22	23	0	1	-0.0620155
MvSdioicae-1303-FR02-D-N206-PbcR_A1	23	24	0	0.941	-0.0915179
MvSdioicae-1303-FR02-D-N206-PbcR_A1	24	25	0	1	0.008
MvSdioicae-1303-FR02-D-N206-PbcR_A1	25	26	0	0.933	-0.0800478
MvSdioicae-1303-FR02-D-N206-PbcR_A1	26	27	0.006	0	0.0653433
MvSdioicae-1303-FR02-D-N206-PbcR_A1	27	28	1	0	0.100317
MvSdioicae-1303-FR02-D-N206-PbcR_A1	28	29	1	0	1.00667
MvSdioicae-1303-FR02-D-N206-PbcR_A1	29	30	1	0	0.154189
MvSdioicae-1303-FR02-D-N206-PbcR_A1	30	31	1	0	0.0969863
MvSdioicae-1303-FR02-D-N206-PbcR_A1	31	32	1	0	-0.192262
MvSdioicae-1303-FR02-D-N206-PbcR_A1	32	33	0.395	0	0.178368
MvSdioicae-1303-FR02-D-N206-PbcR_A1	33	34	1	0	0.0782779
MvSdioicae-1303-FR02-D-N206-PbcR_A1	34	35	0.507	0	0.233676
MvSdioicae-1303-FR02-D-N206-PbcR_A1	35	36	1	0	-0.168556
MvSdioicae-1303-FR02-D-N206-PbcR_A1	36	37	1	0	-0.310704
MvSdioicae-1303-FR02-D-N206-PbcR_A1	37	38	1	0	0.0334347
MvSdioicae-1303-FR02-D-N206-PbcR_A1	38	39	0.413	0.245	-0.309908
MvSdioicae-1303-FR02-D-N206-PbcR_A1	39	40	1	0	0.585714
MvSdioicae-1303-FR02-D-N206-PbcR_A1	40	41	0.818	0	-0.28264
MvSdioicae-1303-FR02-D-N206-PbcR_A1	41	42	0	0.888	0.605565
MvSdioicae-1303-FR02-D-N206-PbcR_A1	42	43	0	1	-0.0336497
MvSdioicae-1303-FR02-D-N206-PbcR_A1	43	44	0	1	-0.287356
MvSdioicae-1303-FR02-D-N206-PbcR_A1	44	45	0	0.689	0.310353
MvSdioicae-1303-FR02-D-N206-PbcR_A1	45	46	0	0	-0.0605778
MvSdioicae-1303-FR02-D-N206-PbcR_A1	46	47	0.381	0	-0.146341
MvSdioicae-1303-FR02-D-N206-PbcR_A1	47	48	0	0.234	0.0115854
MvSdioicae-1303-FR02-D-N206-PbcR_A1	48	49	0	0	-0.0707241
MvSdioicae-1303-FR02-D-N206-PbcR_A1	49	50	0	0	-0.0293659
MvSdioicae-1303-FR02-D-N206-PbcR_A1	50	51	0	0	-0.0343407
MvSdioicae-1303-FR02-D-N206-PbcR_A1	51	52	0.46	0	-0.242388
MvSdioicae-1303-FR02-D-N206-PbcR_A1	52	53	0.768	0	-0.201157
MvSdioicae-1303-FR02-D-N206-PbcR_A1	53	54	1	0	-0.138546
MvSdioicae-1303-FR02-D-N206-PbcR_A1	54	55	0.058	0	-0.31383
MvSdioicae-1303-FR02-D-N206-PbcR_A1	55	56	0.279	0	0.0656977
MvSdioicae-1303-FR02-D-N206-PbcR_A1	56	57	0.467	0	-0.259117
MvSdioicae-1303-FR02-D-N206-PbcR_A1	57	58	0	0.155	0.444709
MvSdioicae-1303-FR02-D-N206-PbcR_A1	58	59	0	1	-0.350547
MvSdioicae-1303-FR02-D-N206-PbcR_A1	59	60	0	1	-0.322004
MvSdioicae-1303-FR02-D-N206-PbcR_A1	60	61	0	1	-0.392715
MvSdioicae-1303-FR02-D-N206-PbcR_A1	61	62	0	0.592	-0.511071
MvSdioicae-1303-FR02-D-N206-PbcR_A1	62	63	0	1	-0.0306373
MvSdioicae-1303-FR02-D-N206-PbcR_A1	63	64	0	1	0.0986555
MvSdioicae-1303-FR02-D-N206-PbcR_A1	64	65	0	1	-0.274074
MvSdioicae-1303-FR02-D-N206-PbcR_A1	65	66	0	0.234	-0.477459
MvSdioicae-1303-FR02-D-N206-PbcR_A1	66	67	0.028	0.039	-0.0209563
MvSdioicae-1303-FR02-D-N206-PbcR_A1	67	68	0.558	0.125	-0.0367085
MvSdioicae-1303-FR02-D-N206-PbcR_A1	68	69	0	0.136	-0.117434
MvSdioicae-1303-FR02-D-N206-PbcR_A1	69	70	0.354	0	-0.403061
MvSdioicae-1303-FR02-D-N206-PbcR_A1	70	71	0.178	0	-0.445513
MvSdioicae-1303-FR02-D-N206-PbcR_A1	71	72	0	0	0.289601
MvSdioicae-1303-FR02-D-N206-PbcR_A1	72	73	0	0	0.232493
MvSdioicae-1303-FR02-D-N206-PbcR_A1	73	74	0	0	-0.353659
MvSdioicae-1303-FR02-D-N206-PbcR_A1	74	75	0.199	0	0.130897
MvSdioicae-1303-FR02-D-N206-PbcR_A1	75	76	0.577	0	0.164557
MvSdioicae-1303-FR02-D-N206-PbcR_A1	76	77	0.728	0	-0.324074
MvSdioicae-1303-FR02-D-N206-PbcR_A1	77	78	1	0	-0.3635
MvSdioicae-1303-FR02-D-N206-PbcR_A1	78	79	1	0	-0.0652557
MvSdioicae-1303-FR02-D-N206-PbcR_A1	79	80	1	0	-0.362088
MvSdioicae-1303-FR02-D-N206-PbcR_A1	80	81	1	0	0.240631
MvSdioicae-1303-FR02-D-N206-PbcR_A1	81	82	0.173	0	-0.108696
MvSdioicae-1303-FR02-D-N206-PbcR_A1	82	83	0.442	0	-0.188919
MvSdioicae-1303-FR02-D-N206-PbcR_A1	83	84	1	0	-0.500655
MvSdioicae-1303-FR02-D-N206-PbcR_A1	84	85	1	0	0.593137
MvSdioicae-1303-FR02-D-N206-PbcR_A1	85	86	0.762	0	-0.245455
MvSdioicae-1303-FR02-D-N206-PbcR_A1	86	87	1	0	-0.383465
MvSdioicae-1303-FR02-D-N206-PbcR_A1	87	88	1	0	-0.452723
MvSdioicae-1303-FR02-D-N206-PbcR_A1	88	89	0.443	0	-0.533286
MvSdioicae-1303-FR02-D-N206-PbcR_A1	89	90	1	0	0.292683
MvSdioicae-1303-FR02-D-N206-PbcR_A1	90	91	0.83	0	-0.0892308
MvSdioicae-1303-FR02-D-N206-PbcR_A1	91	92	0.313	0	-0.10148
MvSdioicae-1303-FR02-D-N206-PbcR_A1	92	93	0.534	0.103	0.128726
MvSdioicae-1303-FR02-D-N206-PbcR_A1	93	94	0	1	-0.398888
MvSdioicae-1303-FR02-D-N206-PbcR_A1	94	95	0	1	-0.395738
MvSdioicae-1303-FR02-D-N206-PbcR_A1	95	96	0	1	0.122844
MvSdioicae-1303-FR02-D-N206-PbcR_A1	96	97	0	1	-0.370968
MvSdioicae-1303-FR02-D-N206-PbcR_A1	97	98	0	0.956	-0.169141
MvSdioicae-1303-FR02-D-N206-PbcR_A1	98	99	0	1	-0.122554
MvSdioicae-1303-FR02-D-N206-PbcR_A1	99	100	0	1	0.427632
MvSdioicae-1303-FR02-D-N206-PbcR_A1	100	101	0	1	-0.337931
MvSdioicae-1303-FR02-D-N206-PbcR_A1	101	102	0	1	-0.288752
MvSdioicae-1303-FR02-D-N206-PbcR_A1	102	103	0	0.819	-0.3125
MvSdioicae-1303-FR02-D-N206-PbcR_A1	103	104	0	0.672	-0.375851
MvSdioicae-1303-FR02-D-N206-PbcR_A1	104	105	0	1	-0.418182
MvSdioicae-1303-FR02-D-N206-PbcR_A1	105	106	0	1	0.0671918
MvSdioicae-1303-FR02-D-N206-PbcR_A1	106	107	0	1	-0.278778
MvSdioicae-1303-FR02-D-N206-PbcR_A1	107	108	0	1	-0.314286
MvSdioicae-1303-FR02-D-N206-PbcR_A1	108	109	0	0.771	-0.108207
MvSdioicae-1303-FR02-D-N206-PbcR_A1	109	110	0	1	-0.475346
MvSdioicae-1303-FR02-D-N206-PbcR_A1	110	111	0.098	0.607	0.0222222
MvSdioicae-1303-FR02-D-N206-PbcR_A1	111	112	0.321	0.434	0
MvSdioicae-1303-FR02-D-N206-PbcR_A1	112	113	0.493	0.128	0.199294
MvSdioicae-1303-FR02-D-N206-PbcR_A1	113	114	0.348	0	-0.0964105
MvSdioicae-1303-FR02-D-N206-PbcR_A1	114	115	0.406	0.089	0.335606
MvSdioicae-1303-FR02-D-N206-PbcR_A1	115	116	0.184	0.057	0.226716
MvSdioicae-1303-FR02-D-N206-PbcR_A1	116	117	1	0	-0.261901
MvSdioicae-1303-FR02-D-N206-PbcR_A1	117	118	1	0	-0.547821
MvSdioicae-1303-FR02-D-N206-PbcR_A1	118	119	0.354	0	-0.312131
MvSdioicae-1303-FR02-D-N206-PbcR_A1	119	120	0.946	0	-0.312839
MvSdioicae-1303-FR02-D-N206-PbcR_A1	120	121	1	0	-0.312927
MvSdioicae-1303-FR02-D-N206-PbcR_A1	121	122	0.126	0	-0.407997
MvSdioicae-1303-FR02-D-N206-PbcR_A1	122	123	0	0	-0.117452
MvSdioicae-1303-FR02-D-N206-PbcR_A1	123	124	0.334	0	0.0317874
MvSdioicae-1303-FR02-D-N206-PbcR_A1	124	125	0.248	0	-0.0672742
MvSdioicae-1303-FR02-D-N206-PbcR_A1	125	126	0	0	-0.0204795
MvSdioicae-1303-FR02-D-N206-PbcR_A1	126	127	0.947	0	0.412417
MvSdioicae-1303-FR02-D-N206-PbcR_A1	127	128	0.497	0	-0.275281
MvSdioicae-1303-FR02-D-N206-PbcR_A1	128	129	0.865	0	-0.406186
MvSdioicae-1303-FR02-D-N206-PbcR_A1	129	130	0.757	0	-0.136842
MvSdioicae-1303-FR02-D-N206-PbcR_A1	130	131	1	0	0.0387668
MvSdioicae-1303-FR02-D-N206-PbcR_A1	131	132	0.104	0	0.00961538
MvSdioicae-1303-FR02-D-N206-PbcR_A1	132	133	0	0	-0.0240964
MvSdioicae-1303-FR02-D-N206-PbcR_A1	133	134	0.439	0	-0.0414377
MvSdioicae-1303-FR02-D-N206-PbcR_A1	134	135	1	0	-0.360341
MvSdioicae-1303-FR02-D-N206-PbcR_A1	135	136	0.789	0	-0.422314
MvSdioicae-1303-FR02-D-N206-PbcR_A1	136	137	0	0	0.283951
MvSdioicae-1303-FR02-D-N206-PbcR_A1	137	138	0.312	0.285	0.0344828
MvSdioicae-1303-FR02-D-N206-PbcR_A1	138	139	1	0	-0.431062
MvSdioicae-1303-FR02-D-N206-PbcR_A1	139	140	0.528	0	-0.230337
MvSdioicae-1303-FR02-D-N206-PbcR_A1	140	141	1	0	-0.373214
MvSdioicae-1303-FR02-D-N206-PbcR_A1	141	142	0.686	0	-0.444444
MvSdioicae-1303-FR02-D-N206-PbcR_A1	142	143	0.726	0	-0.611505
MvSdioicae-1303-FR02-D-N206-PbcR_A1	143	144	1	0	-0.520282
MvSdioicae-1303-FR02-D-N206-PbcR_A1	144	145	1	0	-0.0789361
MvSdioicae-1303-FR02-D-N206-PbcR_A1	145	146	0.192	0	0.129669
MvSdioicae-1303-FR02-D-N206-PbcR_A1	146	147	0	0	-0.235178
MvSdioicae-1303-FR02-D-N206-PbcR_A1	147	148	0.133	0	-0.274194
MvSdioicae-1303-FR02-D-N206-PbcR_A1	148	149	0.426	0.139	-0.129778
MvSdioicae-1303-FR02-D-N206-PbcR_A1	149	150	0	0.176	-0.0602815
MvSdioicae-1303-FR02-D-N206-PbcR_A1	150	151	0.531	0	-0.0208038
MvSdioicae-1303-FR02-D-N206-PbcR_A1	151	152	0.011	0	-0.49555
MvSdioicae-1303-FR02-D-N206-PbcR_A1	152	153	0.18	0	0.334539
MvSdioicae-1303-FR02-D-N206-PbcR_A1	153	154	0.121	0	-0.240404
MvSdioicae-1303-FR02-D-N206-PbcR_A1	154	155	1	0	0.221277
MvSdioicae-1303-FR02-D-N206-PbcR_A1	155	156	0.513	0.403	0.393718
MvSdioicae-1303-FR02-D-N206-PbcR_A1	156	157	0.092	0.806	1.23611
MvSdioicae-1303-FR02-D-N206-PbcR_A1	157	158	1	0	0.186105
MvSdioicae-1303-FR02-D-N206-PbcR_A1	158	159	0.78	0	-0.00140095
MvSdioicae-1303-FR02-D-N206-PbcR_A1	159	160	0.659	0	-0.319876
MvSdioicae-1303-FR02-D-N206-PbcR_A1	160	161	0	0	0.065666
MvSdioicae-1303-FR02-D-N206-PbcR_A1	161	162	0	0	-0.210714
MvSdioicae-1303-FR02-D-N206-PbcR_A1	162	163	0	0.516	-0.352273
MvSdioicae-1303-FR02-D-N206-PbcR_A1	163	164	0	0.013	0.0980392
MvSdioicae-1303-FR02-D-N206-PbcR_A1	164	165	0	0	0.00790514
MvSdioicae-1303-FR02-D-N206-PbcR_A1	165	166	0.411	0	-0.286915
MvSdioicae-1303-FR02-D-N206-PbcR_A1	166	167	1	0	-0.295241
MvSdioicae-1303-FR02-D-N206-PbcR_A1	167	168	1	0	0.122114
MvSdioicae-1303-FR02-D-N206-PbcR_A1	168	169	0.944	0	0.344186
MvSdioicae-1303-FR02-D-N206-PbcR_A1	169	170	0.775	0	0.136848
MvSdioicae-1303-FR02-D-N206-PbcR_A1	170	171	0.829	0	-0.349206
MvSdioicae-1303-FR02-D-N206-PbcR_A1	171	172	0.499	0	0.286628
MvSdioicae-1303-FR02-D-N206-PbcR_A1	172	173	1	0	-0.206228
MvSdioicae-1303-FR02-D-N206-PbcR_A1	173	174	0.747	0	-0.0868687
MvSdioicae-1303-FR02-D-N206-PbcR_A1	174	175	0.29	0	0.188618
MvSdioicae-1303-FR02-D-N206-PbcR_A1	175	176	0.363	0	-0.0435644
MvSdioicae-1303-FR02-D-N206-PbcR_A1	176	177	1	0	0.0397727
MvSdioicae-1303-FR02-D-N206-PbcR_A1	177	178	0.809	0	-0.318182
MvSdioicae-1303-FR02-D-N206-PbcR_A1	178	179	1	0	-0.385882
MvSdioicae-1303-FR02-D-N206-PbcR_A1	179	180	1	0	-0.171452
MvSdioicae-1303-FR02-D-N206-PbcR_A1	180	181	0.362	0	0.200261
MvSdioicae-1303-FR02-D-N206-PbcR_A1	181	182	0	0.577	0.30382
MvSdioicae-1303-FR02-D-N206-PbcR_A1	182	183	0	1	-0.0913978
MvSdioicae-1303-FR02-D-N206-PbcR_A1	183	184	0	0.763	0.108911
MvSdioicae-1303-FR02-D-N206-PbcR_A1	184	185	0.351	0	-0.26936
MvSdioicae-1303-FR02-D-N206-PbcR_A1	185	186	1	0	0.0769231
MvSdioicae-1303-FR02-D-N206-PbcR_A1	186	187	1	0	0.825742
MvSdioicae-1303-FR02-D-N206-PbcR_A1	187	188	1	0	0.00180995
MvSdioicae-1303-FR02-D-N206-PbcR_A1	188	189	0.297	0	-0.122257
MvSdioicae-1303-FR02-D-N206-PbcR_A1	189	190	0.24	0	0.0373832
MvSdioicae-1303-FR02-D-N206-PbcR_A1	190	191	0.746	0	-0.427757
MvSdioicae-1303-FR02-D-N206-PbcR_A1	191	192	1	0	-0.386269
MvSdioicae-1303-FR02-D-N206-PbcR_A1	192	193	1	0	-0.449144
MvSdioicae-1303-FR02-D-N206-PbcR_A1	193	194	0.573	0	0.441441
MvSdioicae-1303-FR02-D-N206-PbcR_A1	194	195	1	0	0.246685
MvSdioicae-1303-FR02-D-N206-PbcR_A1	195	196	0.405	0	-0.227941
MvSdioicae-1303-FR02-D-N206-PbcR_A1	196	197	0.304	0	0.0655502
MvSdioicae-1303-FR02-D-N206-PbcR_A1	197	198	0.494	0	-0.20547
MvSdioicae-1303-FR02-D-N206-PbcR_A1	198	199	0.887	0	-0.0693182
MvSdioicae-1303-FR02-D-N206-PbcR_A1	199	200	1	0	-0.354635
MvSdioicae-1303-FR02-D-N206-PbcR_A1	200	201	0.581	0	-0.242355
MvSdioicae-1303-FR02-D-N206-PbcR_A1	201	202	1	0	-0.217687
MvSdioicae-1303-FR02-D-N206-PbcR_A1	202	203	1	0	0.0217391
MvSdioicae-1303-FR02-D-N206-PbcR_A1	203	204	0.547	0	-0.0941367
MvSdioicae-1303-FR02-D-N206-PbcR_A1	204	205	0.236	0.478	-0.25625
MvSdioicae-1303-FR02-D-N206-PbcR_A1	205	206	0.147	0.297	0.155963
MvSdioicae-1303-FR02-D-N206-PbcR_A1	206	207	1	0	0.163131
MvSdioicae-1303-FR02-D-N206-PbcR_A1	207	208	0.729	0	-0.115752
MvSdioicae-1303-FR02-D-N206-PbcR_A1	208	209	0	0.977	0.909428
MvSdioicae-1303-FR02-D-N206-PbcR_A1	209	210	0	1	0.646049
MvSdioicae-1303-FR02-D-N206-PbcR_A1	210	211	0	0.988	0.202614
MvSdioicae-1303-FR02-D-N206-PbcR_A1	211	212	0	0.548	-0.0938995
MvSdioicae-1303-FR02-D-N206-PbcR_A1	212	213	0	1	-0.15794
MvSdioicae-1303-FR02-D-N206-PbcR_A1	213	214	0	1	0.118696
MvSdioicae-1303-FR02-D-N206-PbcR_A1	214	215	0	1	-0.3375
MvSdioicae-1303-FR02-D-N206-PbcR_A1	215	216	0	0.562	0.288194
MvSdioicae-1303-FR02-D-N206-PbcR_A1	216	217	0	0.922	0.0265619
MvSdioicae-1303-FR02-D-N206-PbcR_A1	217	218	0	0.496	0.583035
MvSdioicae-1303-FR02-D-N206-PbcR_A1	218	219	0	0	0.0870787
MvSdioicae-1303-FR02-D-N206-PbcR_A1	219	220	0.205	0.226	0.11442
MvSdioicae-1303-FR02-D-N206-PbcR_A1	220	221	0	0.456	0.6125
MvSdioicae-1303-FR02-D-N206-PbcR_A1	221	222	0.333	0.411	0.136383
MvSdioicae-1303-FR02-D-N206-PbcR_A1	222	223	0.493	0.296	0.233497
MvSdioicae-1303-FR02-D-N206-PbcR_A1	223	224	0.097	0.473	-0.0482485
MvSdioicae-1303-FR02-D-N206-PbcR_A1	224	225	0.88	0	-0.323117
MvSdioicae-1303-FR02-D-N206-PbcR_A1	225	226	0.343	0	-0.183444
MvSdioicae-1303-FR02-D-N206-PbcR_A1	226	227	0.575	0	-0.086678
MvSdioicae-1303-FR02-D-N206-PbcR_A1	227	228	0.742	0	-0.36978
MvSdioicae-1303-FR02-D-N206-PbcR_A1	228	229	1	0	0.096801
MvSdioicae-1303-FR02-D-N206-PbcR_A1	229	230	1	0	-0.32677
MvSdioicae-1303-FR02-D-N206-PbcR_A1	230	231	1	0	-0.505467
MvSdioicae-1303-FR02-D-N206-PbcR_A1	231	232	1	0	-0.103704
MvSdioicae-1303-FR02-D-N206-PbcR_A1	232	233	1	0	0.171963
MvSdioicae-1303-FR02-D-N206-PbcR_A1	233	234	1	0	-0.442456
MvSdioicae-1303-FR02-D-N206-PbcR_A1	234	235	0.172	0.693	0.483516
MvSdioicae-1303-FR02-D-N206-PbcR_A1	235	236	0	1	-0.268236
MvSdioicae-1303-FR02-D-N206-PbcR_A1	236	237	0	0.903	0.0207317
MvSdioicae-1303-FR02-D-N206-PbcR_A1	237	238	0	0.741	-0.0709459
MvSdioicae-1303-FR02-D-N206-PbcR_A1	238	239	0.425	0.339	0.181481
MvSdioicae-1303-FR02-D-N206-PbcR_A1	239	240	0.531	0.297	-0.0898345
MvSdioicae-1303-FR02-D-N206-PbcR_A1	240	241	0	0.659	0.375254
MvSdioicae-1303-FR02-D-N206-PbcR_A1	241	242	0.747	0	-0.304912
MvSdioicae-1303-FR02-D-N206-PbcR_A1	242	243	0.036	0.27	0.244631
MvSdioicae-1303-FR02-D-N206-PbcR_A1	243	244	0	0.522	-0.194149
MvSdioicae-1303-FR02-D-N206-PbcR_A1	244	245	0	1	-0.160714
MvSdioicae-1303-FR02-D-N206-PbcR_A1	245	246	0	1	0.553287
MvSdioicae-1303-FR02-D-N206-PbcR_A1	246	247	0	1	0.0359297
MvSdioicae-1303-FR02-D-N206-PbcR_A1	247	248	0.46	0.468	-0.160562
MvSdioicae-1303-FR02-D-N206-PbcR_A1	248	249	0.733	0.189	0.269253
MvSdioicae-1303-FR02-D-N206-PbcR_A1	249	250	0	1	-0.0289593
MvSdioicae-1303-FR02-D-N206-PbcR_A1	250	251	0	1	0.109244
MvSdioicae-1303-FR02-D-N206-PbcR_A1	251	252	0	1	-0.100899
MvSdioicae-1303-FR02-D-N206-PbcR_A1	252	253	0	0.446	-0.234432
MvSdioicae-1303-FR02-D-N206-PbcR_A1	253	254	0	0.366	0.602273
MvSdioicae-1303-FR02-D-N206-PbcR_A1	254	255	0.578	0	0.209236
MvSdioicae-1303-FR02-D-N206-PbcR_A1	255	256	1	0	0.315939
MvSdioicae-1303-FR02-D-N206-PbcR_A1	256	257	0.366	0.374	0.313889
MvSdioicae-1303-FR02-D-N206-PbcR_A1	257	258	0	0.683	-0.246599
MvSdioicae-1303-FR02-D-N206-PbcR_A1	258	259	0	1	-0.0125589
MvSdioicae-1303-FR02-D-N206-PbcR_A1	259	260	0	1	0.954699
MvSdioicae-1303-FR02-D-N206-PbcR_A1	260	261	0	1	0.253687
MvSdioicae-1303-FR02-D-N206-PbcR_A1	261	262	0	1	1.16703
MvSdioicae-1303-FR02-D-N206-PbcR_A1	262	263	0	0.867	-0.101852
MvSdioicae-1303-FR02-D-N206-PbcR_A1	263	264	0	1	0.950464
MvSdioicae-1303-FR02-D-N206-PbcR_A1	264	265	0	1	0.469765
MvSdioicae-1303-FR02-D-N206-PbcR_A1	265	266	0	0.953	0.491251
MvSdioicae-1303-FR02-D-N206-PbcR_A1	266	267	0	0.117	0.476375
MvSdioicae-1303-FR02-D-N206-PbcR_A1	267	268	0.381	0.253	-0.203794
MvSdioicae-1303-FR02-D-N206-PbcR_A1	268	269	1	0	-0.106029
MvSdioicae-1303-FR02-D-N206-PbcR_A1	269	270	0.656	0.068	0.253618
MvSdioicae-1303-FR02-D-N206-PbcR_A1	270	271	0	1	0.153846
MvSdioicae-1303-FR02-D-N206-PbcR_A1	271	272	0	1	-0.0425824
MvSdioicae-1303-FR02-D-N206-PbcR_A1	272	273	0	1	0.100836
MvSdioicae-1303-FR02-D-N206-PbcR_A1	273	274	0	0.885	1.10989
MvSdioicae-1303-FR02-D-N206-PbcR_A1	274	275	0	0.931	-0.0874642
MvSdioicae-1303-FR02-D-N206-PbcR_A1	275	276	0	1	0.115672
MvSdioicae-1303-FR02-D-N206-PbcR_A1	276	277	0.033	0.019	0.227859
MvSdioicae-1303-FR02-D-N206-PbcR_A1	277	278	1	0	-0.00108401
MvSdioicae-1303-FR02-D-N206-PbcR_A1	278	279	0.16	0.769	-0.053654
MvSdioicae-1303-FR02-D-N206-PbcR_A1	279	280	0	1	0.294302
MvSdioicae-1303-FR02-D-N206-PbcR_A1	280	281	0	1	0.0800801
MvSdioicae-1303-FR02-D-N206-PbcR_A1	281	282	0	1	-0.15279
MvSdioicae-1303-FR02-D-N206-PbcR_A1	282	283	0	0.221	0.24354
MvSdioicae-1303-FR02-D-N206-PbcR_A1	283	284	0.336	0	0.054717
MvSdioicae-1303-FR02-D-N206-PbcR_A1	284	285	0.447	0.496	-0.14381
MvSdioicae-1303-FR02-D-N206-PbcR_A1	285	286	0	0.638	0.625
MvSdioicae-1303-FR02-D-N206-PbcR_A1	286	287	0.831	0	-0.420702
MvSdioicae-1303-FR02-D-N206-PbcR_A1	287	288	0.564	0	-0.312902
MvSdioicae-1303-FR02-D-N206-PbcR_A1	288	289	0.881	0	-0.57068
MvSdioicae-1303-FR02-D-N206-PbcR_A1	289	290	0	0.288	0.456911
MvSdioicae-1303-FR02-D-N206-PbcR_A1	290	291	0.695	0.179	0.291228
MvSdioicae-1303-FR02-D-N206-PbcR_A1	291	292	0.357	0.439	-0.104473
MvSdioicae-1303-FR02-D-N206-PbcR_A1	292	293	0	0.562	1.07156
MvSdioicae-1303-FR02-D-N206-PbcR_A1	293	294	0	1	0.777778
MvSdioicae-1303-FR02-D-N206-PbcR_A1	294	295	0	1	0.867981
MvSdioicae-1303-FR02-D-N206-PbcR_A1	295	296	0	1	-0.0102041
MvSdioicae-1303-FR02-D-N206-PbcR_A1	296	297	0	1	-0.0975657
MvSdioicae-1303-FR02-D-N206-PbcR_A1	297	298	0	0.071	0.328052
MvSdioicae-1303-FR02-D-N206-PbcR_A1	298	299	0	0.808	0.437282
MvSdioicae-1303-FR02-D-N206-PbcR_A1	299	300	0	0.021	-0.319965
MvSdioicae-1303-FR02-D-N206-PbcR_A1	300	301	0	0.416	0.73511
MvSdioicae-1303-FR02-D-N206-PbcR_A1	301	302	0	0.599	-0.141414
MvSdioicae-1303-FR02-D-N206-PbcR_A1	302	303	0	1	-0.191489
MvSdioicae-1303-FR02-D-N206-PbcR_A1	303	304	0	0.769	0.28
MvSdioicae-1303-FR02-D-N206-PbcR_A1	304	305	0	0.92	0.0380952
MvSdioicae-1303-FR02-D-N206-PbcR_A1	305	306	0	0.969	0.45
MvSdioicae-1303-FR02-D-N206-PbcR_A1	306	307	0	1	0.426245
MvSdioicae-1303-FR02-D-N206-PbcR_A1	307	308	0	0.451	0.226393
MvSdioicae-1303-FR02-D-N206-PbcR_A1	308	309	0	0.572	-0.0949495
MvSdioicae-1303-FR02-D-N206-PbcR_A1	309	310	0	1	0.0342971
MvSdioicae-1303-FR02-D-N206-PbcR_A1	310	311	0	1	-0.347869
MvSdioicae-1303-FR02-D-N206-PbcR_A1	311	312	0	1	-0.137418
MvSdioicae-1303-FR02-D-N206-PbcR_A1	312	313	0	1	-0.00793651
MvSdioicae-1303-FR02-D-N206-PbcR_A1	313	314	0	0.389	1.19654
MvSdioicae-1303-FR02-D-N206-PbcR_A1	314	315	0	0.895	-0.0230352
MvSdioicae-1303-FR02-D-N206-PbcR_A1	315	316	0	0.161	-0.189689
MvSdioicae-1303-FR02-D-N206-PbcR_A1	316	317	0.342	0.364	-0.059867
MvSdioicae-1303-FR02-D-N206-PbcR_A1	317	318	0.51	0	0.397325
MvSdioicae-1303-FR02-D-N206-PbcR_A1	318	319	0.4	0.046	0.137788
MvSdioicae-1303-FR02-D-N206-PbcR_A1	319	320	0.333	0.294	-0.293075
MvSdioicae-1303-FR02-D-N206-PbcR_A1	320	321	0.374	0.213	-0.131607
MvSdioicae-1303-FR02-D-N206-PbcR_A1	321	322	0.634	0.031	1.85161
MvSdioicae-1303-FR02-D-N206-PbcR_A1	322	323	0.766	0.112	0.0455641
MvSdioicae-1303-FR02-D-N206-PbcR_A1	323	324	1	0	0.248716
MvSdioicae-1303-FR02-D-N206-PbcR_A1	324	325	0.375	0	0.221698
MvSdioicae-1303-FR02-D-N206-PbcR_A1	325	326	0.316	0.372	-0.271653
MvSdioicae-1303-FR02-D-N206-PbcR_A1	326	327	0	1	0.124498
MvSdioicae-1303-FR02-D-N206-PbcR_A1	327	328	0	1	0.0395076
MvSdioicae-1303-FR02-D-N206-PbcR_A1	328	329	0	1	0.141108
MvSdioicae-1303-FR02-D-N206-PbcR_A1	329	330	0	1	0.120295
MvSdioicae-1303-FR02-D-N206-PbcR_A1	330	331	0	0.858	0.125773
MvSdioicae-1303-FR02-D-N206-PbcR_A1	331	332	0	0.208	-0.0480401
MvSdioicae-1303-FR02-D-N206-PbcR_A1	332	333	0	0.668	0.611842
MvSdioicae-1303-FR02-D-N206-PbcR_A1	333	334	0	1	0.12052
MvSdioicae-1303-FR02-D-N206-PbcR_A1	334	335	0.231	0.519	0.165217
MvSdioicae-1303-FR02-D-N206-PbcR_A1	335	336	1	0	-0.211514
MvSdioicae-1303-FR02-D-N206-PbcR_A1	336	337	0.833	0	-0.230467
MvSdioicae-1303-FR02-D-N206-PbcR_A1	337	338	0	0	1.03647
MvSdioicae-1303-FR02-D-N206-PbcR_A1	338	339	0	0.889	0.181436
MvSdioicae-1303-FR02-D-N206-PbcR_A1	339	340	0	0.785	0.790665
MvSdioicae-1303-FR02-D-N206-PbcR_A1	340	341	0.12	0.645	0.934372
MvSdioicae-1303-FR02-D-N206-PbcR_A1	341	342	1	0	0.0274791
MvSdioicae-1303-FR02-D-N206-PbcR_A1	342	343	0.934	0	0.718447
MvSdioicae-1303-FR02-D-N206-PbcR_A1	343	344	0	0.58	-0.0927419
MvSdioicae-1303-FR02-D-N206-PbcR_A1	344	345	0.239	0	-0.104167
MvSdioicae-1303-FR02-D-N206-PbcR_A1	345	346	0	0.305	0.227445
MvSdioicae-1303-FR02-D-N206-PbcR_A1	346	347	0	0.167	0.462031
MvSdioicae-1303-FR02-D-N206-PbcR_A1	347	348	0.176	0	-0.14425
MvSdioicae-1303-FR02-D-N206-PbcR_A1	348	349	0	0.436	-0.175585
MvSdioicae-1303-FR02-D-N206-PbcR_A1	349	350	0	0.799	0.261468
MvSdioicae-1303-FR02-D-N206-PbcR_A1	350	351	0.468	0.171	0.878752
MvSdioicae-1303-FR02-D-N206-PbcR_A1	351	352	0.017	0.652	0.0465116
MvSdioicae-1303-FR02-D-N206-PbcR_A1	352	353	0	1	-0.362884
MvSdioicae-1303-FR02-D-N206-PbcR_A1	353	354	0	1	-0.443022
MvSdioicae-1303-FR02-D-N206-PbcR_A1	354	355	0	1	0.128
MvSdioicae-1303-FR02-D-N206-PbcR_A1	355	356	0	1	-0.316832
MvSdioicae-1303-FR02-D-N206-PbcR_A1	356	357	0	0.504	0.389836
MvSdioicae-1303-FR02-D-N206-PbcR_A1	357	358	0	0	0.403077
MvSdioicae-1303-FR02-D-N206-PbcR_A1	358	359	0	0.005	0.926966
MvSdioicae-1303-FR02-D-N206-PbcR_A1	359	360	0	1	-0.149451
MvSdioicae-1303-FR02-D-N206-PbcR_A1	360	361	0	0.24	-0.227167
MvSdioicae-1303-FR02-D-N206-PbcR_A1	361	362	0.308	0.288	0.875389
MvSdioicae-1303-FR02-D-N206-PbcR_A1	362	363	0	1	1.36782
MvSdioicae-1303-FR02-D-N206-PbcR_A1	363	364	0	1	0.898698
MvSdioicae-1303-FR02-D-N206-PbcR_A1	364	365	0	1	0.124273
MvSdioicae-1303-FR02-D-N206-PbcR_A1	365	366	0	0.492	0.359899
MvSdioicae-1303-FR02-D-N206-PbcR_A1	366	367	0	0.731	0.190407
MvSdioicae-1303-FR02-D-N206-PbcR_A1	367	368	0	0	-0.276786
MvSdioicae-1303-FR02-D-N206-PbcR_A1	368	369	0	0.52	1.51282
MvSdioicae-1303-FR02-D-N206-PbcR_A1	369	370	0	0.834	0.416194
MvSdioicae-1303-FR02-D-N206-PbcR_A1	370	371	0	1	-0.110825
MvSdioicae-1303-FR02-D-N206-PbcR_A1	371	372	0	1	0.0595388
MvSdioicae-1303-FR02-D-N206-PbcR_A1	372	373	0	1	-0.012987
MvSdioicae-1303-FR02-D-N206-PbcR_A1	373	374	0	1	-0.121894
MvSdioicae-1303-FR02-D-N206-PbcR_A1	374	375	0	0.636	0.294211
MvSdioicae-1303-FR02-D-N206-PbcR_A1	375	376	0	0.407	-0.264368
MvSdioicae-1303-FR02-D-N206-PbcR_A1	376	377	0	0.509	-0.347347
MvSdioicae-1303-FR02-D-N206-PbcR_A1	377	378	0	1	-0.373884
MvSdioicae-1303-FR02-D-N206-PbcR_A1	378	379	0	0.464	0.441242
MvSdioicae-1303-FR02-D-N206-PbcR_A1	379	380	0	0.814	0.0571429
MvSdioicae-1303-FR02-D-N206-PbcR_A1	380	381	0	1	-0.120862
MvSdioicae-1303-FR02-D-N206-PbcR_A1	381	382	0	1	0.0923077
MvSdioicae-1303-FR02-D-N206-PbcR_A1	382	383	0	0.741	0.166667
MvSdioicae-1303-FR02-D-N206-PbcR_A1	383	384	0	0.959	0.00886918
MvSdioicae-1303-FR02-D-N206-PbcR_A1	384	385	0.893	0.024	-0.0192901
MvSdioicae-1303-FR02-D-N206-PbcR_A1	385	386	0.168	0.384	0.544974
MvSdioicae-1303-FR02-D-N206-PbcR_A1	386	387	0	0	0.128713
MvSdioicae-1303-FR02-D-N206-PbcR_A1	387	388	0	0.543	-0.093841
MvSdioicae-1303-FR02-D-N206-PbcR_A1	388	389	0	0.667	-0.0149343
MvSdioicae-1303-FR02-D-N206-PbcR_A1	389	390	0	0.983	-0.392789
MvSdioicae-1303-FR02-D-N206-PbcR_A1	390	391	0	0.958	0.0846105
MvSdioicae-1303-FR02-D-N206-PbcR_A1	391	392	0	1	-0.124113
MvSdioicae-1303-FR02-D-N206-PbcR_A1	392	393	0	1	0.0541745
MvSdioicae-1303-FR02-D-N206-PbcR_A1	393	394	0	1	0.125503
MvSdioicae-1303-FR02-D-N206-PbcR_A1	394	395	0	1	-0.0993789
MvSdioicae-1303-FR02-D-N206-PbcR_A1	395	396	0	0.825	-0.145466
MvSdioicae-1303-FR02-D-N206-PbcR_A1	396	397	0	1	-0.315179
MvSdioicae-1303-FR02-D-N206-PbcR_A1	397	398	0	0.911	0.104259
MvSdioicae-1303-FR02-D-N206-PbcR_A1	398	399	0	1	-0.175258
MvSdioicae-1303-FR02-D-N206-PbcR_A1	399	400	0	1	0.299048
MvSdioicae-1303-FR02-D-N206-PbcR_A1	400	401	0	1	0.242898
MvSdioicae-1303-FR02-D-N206-PbcR_A1	401	402	0	0.942	-0.252364
MvSdioicae-1303-FR02-D-N206-PbcR_A1	402	403	0	0.578	-0.341584
MvSdioicae-1303-FR02-D-N206-PbcR_A1	403	404	0	1	-0.526751
MvSdioicae-1303-FR02-D-N206-PbcR_A1	404	405	0	0.852	-0.214286
MvSdioicae-1303-FR02-D-N206-PbcR_A1	405	406	0	0.876	0.0393162
MvSdioicae-1303-FR02-D-N206-PbcR_A1	406	407	0.176	0.39	0.152222
MvSdioicae-1303-FR02-D-N206-PbcR_A1	407	408	0	1	-0.0804348
MvSdioicae-1303-FR02-D-N206-PbcR_A1	408	409	0	1	0.275074
MvSdioicae-1303-FR02-D-N206-PbcR_A1	409	410	0	1	-0.00833333
MvSdioicae-1303-FR02-D-N206-PbcR_A1	410	411	0	1	-0.106491
MvSdioicae-1303-FR02-D-N206-PbcR_A1	411	412	0	0.985	-0.344268
MvSdioicae-1303-FR02-D-N206-PbcR_A1	412	413	0	1	-0.265217
MvSdioicae-1303-FR02-D-N206-PbcR_A1	413	414	0	1	1.11587
MvSdioicae-1303-FR02-D-N206-PbcR_A1	414	415	0	1	-0.0259295
MvSdioicae-1303-FR02-D-N206-PbcR_A1	415	416	0	0.423	-0.124369
MvSdioicae-1303-FR02-D-N206-PbcR_A1	416	417	0	0.928	0.124434
MvSdioicae-1303-FR02-D-N206-PbcR_A1	417	418	0	1	-0.146667
MvSdioicae-1303-FR02-D-N206-PbcR_A1	418	419	0	0.955	-0.151596
MvSdioicae-1303-FR02-D-N206-PbcR_A1	419	420	0	0.087	0.4
MvSdioicae-1303-FR02-D-N206-PbcR_A1	420	421	0	1	-0.436252
MvSdioicae-1303-FR02-D-N206-PbcR_A1	421	422	0	1	-0.0237203
MvSdioicae-1303-FR02-D-N206-PbcR_A1	422	423	0	1	0.705426
MvSdioicae-1303-FR02-D-N206-PbcR_A1	423	424	0	1	0.0378072
MvSdioicae-1303-FR02-D-N206-PbcR_A1	424	425	0	0.842	0.0592851
MvSdioicae-1303-FR02-D-N206-PbcR_A1	425	426	0	0.749	0.107018
MvSdioicae-1303-FR02-D-N206-PbcR_A1	426	427	0	1	-0.138249
MvSdioicae-1303-FR02-D-N206-PbcR_A1	427	428	0	1	-0.0310559
MvSdioicae-1303-FR02-D-N206-PbcR_A1	428	429	0	0.167	0.102488
MvSdioicae-1303-FR02-D-N206-PbcR_A1	429	430	0	0.896	-0.297765
MvSdioicae-1303-FR02-D-N206-PbcR_A1	430	431	0	1	-0.27551
MvSdioicae-1303-FR02-D-N206-PbcR_A1	431	432	0	1	-0.084021
MvSdioicae-1303-FR02-D-N206-PbcR_A1	432	433	0	1	-0.172296
MvSdioicae-1303-FR02-D-N206-PbcR_A1	433	434	0	0.853	-0.452381
MvSdioicae-1303-FR02-D-N206-PbcR_A1	434	435	0	1	0.44652
MvSdioicae-1303-FR02-D-N206-PbcR_A1	435	436	0	1	-0.206357
MvSdioicae-1303-FR02-D-N206-PbcR_A1	436	437	0	1	0.0590298
MvSdioicae-1303-FR02-D-N206-PbcR_A1	437	438	0	1	-0.242889
MvSdioicae-1303-FR02-D-N206-PbcR_A1	438	439	0	1	-0.156432
MvSdioicae-1303-FR02-D-N206-PbcR_A1	439	440	0	0.808	-0.019536
MvSdioicae-1303-FR02-D-N206-PbcR_A1	440	441	0	0.979	-0.358626
MvSdioicae-1303-FR02-D-N206-PbcR_A1	441	442	0	1	-0.344547
MvSdioicae-1303-FR02-D-N206-PbcR_A1	442	443	0	0.998	-0.427692
MvSdioicae-1303-FR02-D-N206-PbcR_A1	443	444	0	1	0.617647
MvSdioicae-1303-FR02-D-N206-PbcR_A1	444	445	0	1	-0.454793
MvSdioicae-1303-FR02-D-N206-PbcR_A1	445	446	0	1	0.353452
MvSdioicae-1303-FR02-D-N206-PbcR_A1	446	447	0	1	-0.350325
MvSdioicae-1303-FR02-D-N206-PbcR_A1	447	448	0	1	0.199918
MvSdioicae-1303-FR02-D-N206-PbcR_A1	448	449	0	0.725	0.162278
MvSdioicae-1303-FR02-D-N206-PbcR_A1	449	450	0	1	0.11949
MvSdioicae-1303-FR02-D-N206-PbcR_A1	450	451	0	1	-0.046741
MvSdioicae-1303-FR02-D-N206-PbcR_A1	451	452	0	1	0.049509
MvSdioicae-1303-FR02-D-N206-PbcR_A1	452	453	0	1	-0.12
MvSdioicae-1303-FR02-D-N206-PbcR_A1	453	454	0	0.933	-0.0445795
MvSdioicae-1303-FR02-D-N206-PbcR_A1	454	455	0	1	-0.254658
MvSdioicae-1303-FR02-D-N206-PbcR_A1	455	456	0	1	-0.229183
MvSdioicae-1303-FR02-D-N206-PbcR_A1	456	457	0	0.915	0.495441
MvSdioicae-1303-FR02-D-N206-PbcR_A1	457	458	0	1	0.310924
MvSdioicae-1303-FR02-D-N206-PbcR_A1	458	459	0	1	-0.341786
MvSdioicae-1303-FR02-D-N206-PbcR_A1	459	460	0	1	-0.273598
MvSdioicae-1303-FR02-D-N206-PbcR_A1	460	461	0	1	0.0294599
MvSdioicae-1303-FR02-D-N206-PbcR_A1	461	462	0	1	0.148285
MvSdioicae-1303-FR02-D-N206-PbcR_A1	462	463	0	0.944	-0.0354349
MvSdioicae-1303-FR02-D-N206-PbcR_A1	463	464	0	1	-0.00111037
MvSdioicae-1303-FR02-D-N206-PbcR_A1	464	465	0	1	-0.142123
MvSdioicae-1303-FR02-D-N206-PbcR_A1	465	466	0	1	-0.178149
MvSdioicae-1303-FR02-D-N206-PbcR_A1	466	467	0	1	-0.187302
MvSdioicae-1303-FR02-D-N206-PbcR_A1	467	468	0	1	-0.413265
MvSdioicae-1303-FR02-D-N206-PbcR_A1	468	469	0	1	-0.162534
MvSdioicae-1303-FR02-D-N206-PbcR_A1	469	470	0	1	-0.0508831
MvSdioicae-1303-FR02-D-N206-PbcR_A1	470	471	0	1	-0.4
MvSdioicae-1303-FR02-D-N206-PbcR_A1	471	472	0	1	-0.273585
MvSdioicae-1303-FR02-D-N206-PbcR_A1	472	473	0	1	-0.0626118
MvSdioicae-1303-FR02-D-N206-PbcR_A1	473	474	0	1	-0.0546218
MvSdioicae-1303-FR02-D-N206-PbcR_A1	474	475	0	1	0.313803
MvSdioicae-1303-FR02-D-N206-PbcR_A1	475	476	0	1	-0.237288
MvSdioicae-1303-FR02-D-N206-PbcR_A1	476	477	0	0.928	-0.275568
MvSdioicae-1303-FR02-D-N206-PbcR_A1	477	478	0	1	-0.276667
MvSdioicae-1303-FR02-D-N206-PbcR_A1	478	479	0	1	-0.0328407
MvSdioicae-1303-FR02-D-N206-PbcR_A1	479	480	0	1	-0.325381
MvSdioicae-1303-FR02-D-N206-PbcR_A1	480	481	0	1	-0.0347717
MvSdioicae-1303-FR02-D-N206-PbcR_A1	481	482	0	1	-0.464276
MvSdioicae-1303-FR02-D-N206-PbcR_A1	482	483	0	1	0.117241
MvSdioicae-1303-FR02-D-N206-PbcR_A1	483	484	0	1	-0.332707
MvSdioicae-1303-FR02-D-N206-PbcR_A1	484	485	0	1	0.466667
MvSdioicae-1303-FR02-D-N206-PbcR_A1	485	486	0	1	-0.0240741
MvSdioicae-1303-FR02-D-N206-PbcR_A1	486	487	0	1	-0.485876
MvSdioicae-1303-FR02-D-N206-PbcR_A1	487	488	0	0.939	0.357895
MvSdioicae-1303-FR02-D-N206-PbcR_A1	488	489	0	0.993	0.390609
MvSdioicae-1303-FR02-D-N206-PbcR_A1	489	490	0	1	-0.41094
MvSdioicae-1303-FR02-D-N206-PbcR_A1	490	491	0	1	0.371368
MvSdioicae-1303-FR02-D-N206-PbcR_A1	491	492	0	1	-0.438384
MvSdioicae-1303-FR02-D-N206-PbcR_A1	492	493	0	1	0.327098
MvSdioicae-1303-FR02-D-N206-PbcR_A1	493	494	0	1	-0.287037
MvSdioicae-1303-FR02-D-N206-PbcR_A1	494	495	0	0.58	0.829545
MvSdioicae-1303-FR02-D-N206-PbcR_A1	495	496	0	1	-0.457064
MvSdioicae-1303-FR02-D-N206-PbcR_A1	496	497	0	1	-0.299517
MvSdioicae-1303-FR02-D-N206-PbcR_A1	497	498	0.11	0.791	-0.453529
MvSdioicae-1303-FR02-D-N206-PbcR_A1	498	499	0.348	0.418	-0.205794
MvSdioicae-1303-FR02-D-N206-PbcR_A1	499	500	0	0.623	-0.0908676
MvSdioicae-1303-FR02-D-N206-PbcR_A1	500	501	0	0.835	0.187234
MvSdioicae-1303-FR02-D-N206-PbcR_A1	501	502	0	1	0.313665
MvSdioicae-1303-FR02-D-N206-PbcR_A1	502	503	0	1	0.0218069
MvSdioicae-1303-FR02-D-N206-PbcR_A1	503	504	0	1	0.0857143
MvSdioicae-1303-FR02-D-N206-PbcR_A1	504	505	0	1	0.192286
MvSdioicae-1303-FR02-D-N206-PbcR_A1	505	506	0	1	0.502841
MvSdioicae-1303-FR02-D-N206-PbcR_A1	506	507	0	1	-0.196144
MvSdioicae-1303-FR02-D-N206-PbcR_A1	507	508	0	1	-0.283673
MvSdioicae-1303-FR02-D-N206-PbcR_A1	508	509	0	1	-0.176003
MvSdioicae-1303-FR02-D-N206-PbcR_A1	509	510	0	1	-0.305556
MvSdioicae-1303-FR02-D-N206-PbcR_A1	510	511	0	1	0.0555556
MvSdioicae-1303-FR02-D-N206-PbcR_A1	511	512	0	1	-0.278351
MvSdioicae-1303-FR02-D-N206-PbcR_A1	512	513	0	1	-0.401914
MvSdioicae-1303-FR02-D-N206-PbcR_A1	513	514	0.27	0.277	0.322843
MvSdioicae-1303-FR02-D-N206-PbcR_A1	514	515	0.464	0	-0.239067
MvSdioicae-1303-FR02-D-N206-PbcR_A1	515	516	0	0.664	-0.048133
MvSdioicae-1303-FR02-D-N206-PbcR_A1	516	517	0	1	0.100179
MvSdioicae-1303-FR02-D-N206-PbcR_A1	517	518	0	1	0.703081
MvSdioicae-1303-FR02-D-N206-PbcR_A1	518	519	0	0.995	0.134615
MvSdioicae-1303-FR02-D-N206-PbcR_A1	519	520	0	0.934	0.113095
MvSdioicae-1303-FR02-D-N206-PbcR_A1	520	521	0	0.999	0.489089
MvSdioicae-1303-FR02-D-N206-PbcR_A1	521	522	0	1	0.368276
MvSdioicae-1303-FR02-D-N206-PbcR_A1	522	523	0	1	-0.192674
MvSdioicae-1303-FR02-D-N206-PbcR_A1	523	524	0	1	-0.22379
MvSdioicae-1303-FR02-D-N206-PbcR_A1	524	525	0	1	-0.325581
MvSdioicae-1303-FR02-D-N206-PbcR_A1	525	526	0	1	0.282878
MvSdioicae-1303-FR02-D-N206-PbcR_A1	526	527	0	1	0.328205
MvSdioicae-1303-FR02-D-N206-PbcR_A1	527	528	0	1	-0.100233
MvSdioicae-1303-FR02-D-N206-PbcR_A1	528	529	0	1	0.186009
MvSdioicae-1303-FR02-D-N206-PbcR_A1	529	530	0.158	0.091	-0.0331618
MvSdioicae-1303-FR02-D-N206-PbcR_A1	530	531	0	0	-0.0300853
MvSdioicae-1303-FR02-D-N206-PbcR_A1	531	532	0	0.229	-0.356643
MvSdioicae-1303-FR02-D-N206-PbcR_A1	532	533	0.321	0	0.0990099
MvSdioicae-1303-FR02-D-N206-PbcR_A1	533	534	0.91	0.015	0.0643275
MvSdioicae-1303-FR02-D-N206-PbcR_A1	534	535	0	0.402	0.162172
MvSdioicae-1303-FR02-D-N206-PbcR_A1	535	536	0	0.82	-0.0735562
MvSdioicae-1303-FR02-D-N206-PbcR_A1	536	537	0	0.574	-0.187551
MvSdioicae-1303-FR02-D-N206-PbcR_A1	537	538	0	1	0.741463
MvSdioicae-1303-FR02-D-N206-PbcR_A1	538	539	0	1	0.0517278
MvSdioicae-1303-FR02-D-N206-PbcR_A1	539	540	0.208	0.382	0.451613
MvSdioicae-1303-FR02-D-N206-PbcR_A1	540	541	0.127	0.333	-0.0102175
MvSdioicae-1303-FR02-D-N206-PbcR_A1	541	542	0.503	0	0.247423
MvSdioicae-1303-FR02-D-N206-PbcR_A1	542	543	1	0	0.097561
MvSdioicae-1303-FR02-D-N206-PbcR_A1	543	544	1	0	-0.229737
MvSdioicae-1303-FR02-D-N206-PbcR_A1	544	545	0.626	0.113	-0.161465
MvSdioicae-1303-FR02-D-N206-PbcR_A1	545	546	0.889	0.084	-0.346965
MvSdioicae-1303-FR02-D-N206-PbcR_A1	546	547	0	0.894	0.435743
MvSdioicae-1303-FR02-D-N206-PbcR_A1	547	548	0	0.866	-0.359604
MvSdioicae-1303-FR02-D-N206-PbcR_A1	548	549	0	1	-0.214035
MvSdioicae-1303-FR02-D-N206-PbcR_A1	549	550	0	1	-0.0313559
MvSdioicae-1303-FR02-D-N206-PbcR_A1	550	551	0	0.33	-0.0463079
MvSdioicae-1303-FR02-D-N206-PbcR_A1	551	552	0	1	0.0144726
MvSdioicae-1303-FR02-D-N206-PbcR_A1	552	553	0	0.857	0.0738636
MvSdioicae-1303-FR02-D-N206-PbcR_A1	553	554	0.702	0	-0.3125
MvSdioicae-1303-FR02-D-N206-PbcR_A1	554	555	1	0	-0.244505
MvSdioicae-1303-FR02-D-N206-PbcR_A1	555	556	0.927	0	0.122642
MvSdioicae-1303-FR02-D-N206-PbcR_A1	556	557	1	0	0.178451
MvSdioicae-1303-FR02-D-N206-PbcR_A1	557	558	0.241	0.658	0.724026
MvSdioicae-1303-FR02-D-N206-PbcR_A1	558	559	0	1	-0.158974
MvSdioicae-1303-FR02-D-N206-PbcR_A1	559	560	0	1	-0.278022
MvSdioicae-1303-FR02-D-N206-PbcR_A1	560	561	0	1	0.0791317
MvSdioicae-1303-FR02-D-N206-PbcR_A1	561	562	0	1	0.113636
MvSdioicae-1303-FR02-D-N206-PbcR_A1	562	563	0	1	0.135531
MvSdioicae-1303-FR02-D-N206-PbcR_A1	563	564	0	0.195	-0.232558
MvSdioicae-1303-FR02-D-N206-PbcR_A1	564	565	0.401	0	-0.470405
MvSdioicae-1303-FR02-D-N206-PbcR_A1	565	566	1	0	-0.462447
MvSdioicae-1303-FR02-D-N206-PbcR_A1	566	567	1	0	-0.24375
MvSdioicae-1303-FR02-D-N206-PbcR_A1	567	568	1	0	-0.443266
MvSdioicae-1303-FR02-D-N206-PbcR_A1	568	569	1	0	-0.270327
MvSdioicae-1303-FR02-D-N206-PbcR_A1	569	570	1	0	-0.567844
MvSdioicae-1303-FR02-D-N206-PbcR_A1	570	571	0.795	0	-0.407647
MvSdioicae-1303-FR02-D-N206-PbcR_A1	571	572	1	0	0.0810811
MvSdioicae-1303-FR02-D-N206-PbcR_A1	572	573	1	0	-0.0729188
MvSdioicae-1303-FR02-D-N206-PbcR_A1	573	574	0.265	0	-0.328
MvSdioicae-1303-FR02-D-N206-PbcR_A1	574	575	0.271	0	-0.29319
MvSdioicae-1303-FR02-D-N206-PbcR_A1	575	576	1	0	-0.380379
MvSdioicae-1303-FR02-D-N206-PbcR_A1	576	577	0.924	0	-0.296752
MvSdioicae-1303-FR02-D-N206-PbcR_A1	577	578	0.528	0	0.0445469
MvSdioicae-1303-FR02-D-N206-PbcR_A1	578	579	1	0	-0.471295
MvSdioicae-1303-FR02-D-N206-PbcR_A1	579	580	1	0	-0.424265
MvSdioicae-1303-FR02-D-N206-PbcR_A1	580	581	0.73	0	-0.461823
MvSdioicae-1303-FR02-D-N206-PbcR_A1	581	582	0	0.423	-0.415119
MvSdioicae-1303-FR02-D-N206-PbcR_A1	582	583	0.473	0.17	-0.447364
MvSdioicae-1303-FR02-D-N206-PbcR_A1	583	584	1	0	0.267157
MvSdioicae-1303-FR02-D-N206-PbcR_A1	584	585	0.088	0.503	-0.190896
MvSdioicae-1303-FR02-D-N206-PbcR_A1	585	586	0	1	0.0551724
MvSdioicae-1303-FR02-D-N206-PbcR_A1	586	587	0	1	-0.333465
MvSdioicae-1303-FR02-D-N206-PbcR_A1	587	588	0	1	-0.131579
MvSdioicae-1303-FR02-D-N206-PbcR_A1	588	589	0	0.954	0.571429
MvSdioicae-1303-FR02-D-N206-PbcR_A1	589	590	0	0.515	1.22222
MvSdioicae-1303-FR02-D-N206-PbcR_A1	590	591	0.651	0.108	-0.195876
MvSdioicae-1303-FR02-D-N206-PbcR_A1	591	592	0.663	0	0.730253
MvSdioicae-1303-FR02-D-N206-PbcR_A1	592	593	0	0.832	0.204692
MvSdioicae-1303-FR02-D-N206-PbcR_A1	593	594	0	1	-0.294412
MvSdioicae-1303-FR02-D-N206-PbcR_A1	594	595	0	0.854	0.466667
MvSdioicae-1303-FR02-D-N206-PbcR_A1	595	596	0	0	0.254992
MvSdioicae-1303-FR02-D-N206-PbcR_A1	596	597	0.352	0	0.9
MvSdioicae-1303-FR02-D-N206-PbcR_A1	597	598	0	0.533	0.834012
MvSdioicae-1303-FR02-D-N206-PbcR_A1	598	599	0.205	0.351	-0.0273684
MvSdioicae-1303-FR02-D-N206-PbcR_A1	599	600	0	1	-0.0538462
MvSdioicae-1303-FR02-D-N206-PbcR_A1	600	601	0	1	0.0988372
MvSdioicae-1303-FR02-D-N206-PbcR_A1	601	602	0	1	0.204678
MvSdioicae-1303-FR02-D-N206-PbcR_A1	602	603	0	1	-0.265559
MvSdioicae-1303-FR02-D-N206-PbcR_A1	603	604	0	1	0.345098
MvSdioicae-1303-FR02-D-N206-PbcR_A1	604	605	0	0.695	0.252081
MvSdioicae-1303-FR02-D-N206-PbcR_A1	605	606	0	0.68	-0.30084
MvSdioicae-1303-FR02-D-N206-PbcR_A1	606	607	0	0.068	0.143531
MvSdioicae-1303-FR02-D-N206-PbcR_A1	607	608	0.796	0	0.217391
MvSdioicae-1303-FR02-D-N206-PbcR_A1	608	609	0.484	0.18	-0.144022
MvSdioicae-1303-FR02-D-N206-PbcR_A1	609	610	0.293	0.657	0.518519
MvSdioicae-1303-FR02-D-N206-PbcR_A1	610	611	1	0	0.0107817
MvSdioicae-1303-FR02-D-N206-PbcR_A1	611	612	0.925	0	-0.268046
MvSdioicae-1303-FR02-D-N206-PbcR_A1	612	613	0.135	0.235	-0.0691489
MvSdioicae-1303-FR02-D-N206-PbcR_A1	613	614	0.956	0	-0.387127
MvSdioicae-1303-FR02-D-N206-PbcR_A1	614	615	1	0	-0.351906
MvSdioicae-1303-FR02-D-N206-PbcR_A1	615	616	1	0	0.031746
MvSdioicae-1303-FR02-D-N206-PbcR_A1	616	617	0.774	0	0.228571
MvSdioicae-1303-FR02-D-N206-PbcR_A1	617	618	1	0	-0.193676
MvSdioicae-1303-FR02-D-N206-PbcR_A1	618	619	0.834	0	-0.0181818
MvSdioicae-1303-FR02-D-N206-PbcR_A1	619	620	1	0	-0.247345
MvSdioicae-1303-FR02-D-N206-PbcR_A1	620	621	1	0	0.343813
MvSdioicae-1303-FR02-D-N206-PbcR_A1	621	622	1	0	0.152
MvSdioicae-1303-FR02-D-N206-PbcR_A1	622	623	1	0	-0.0515485
MvSdioicae-1303-FR02-D-N206-PbcR_A1	623	624	1	0	-0.490528
MvSdioicae-1303-FR02-D-N206-PbcR_A1	624	625	0.437	0.258	0.191739
MvSdioicae-1303-FR02-D-N206-PbcR_A1	625	626	1	0	-0.134732
MvSdioicae-1303-FR02-D-N206-PbcR_A1	626	627	1	0	0.241087
MvSdioicae-1303-FR02-D-N206-PbcR_A1	627	628	0.562	0	-0.114517
MvSdioicae-1303-FR02-D-N206-PbcR_A1	628	629	0	0.816	0.256232
MvSdioicae-1303-FR02-D-N206-PbcR_A1	629	630	0	1	-0.0358911
MvSdioicae-1303-FR02-D-N206-PbcR_A1	630	631	0	0.778	0.0114679
MvSdioicae-1303-FR02-D-N206-PbcR_A1	631	632	0	0	0.330624
MvSdioicae-1303-FR02-D-N206-PbcR_A1	632	633	0	0	0.18068
MvSdioicae-1303-FR02-D-N206-PbcR_A1	633	634	0.152	0	-0.00063118
MvSdioicae-1303-FR02-D-N206-PbcR_A1	634	635	0.339	0.214	0.136752
MvSdioicae-1303-FR02-D-N206-PbcR_A1	635	636	0	0.269	-0.0487805
MvSdioicae-1303-FR02-D-N206-PbcR_A1	636	637	0	1	0.10229
MvSdioicae-1303-FR02-D-N206-PbcR_A1	637	638	0	1	-0.0259685
MvSdioicae-1303-FR02-D-N206-PbcR_A1	638	639	0	1	0.0694444
MvSdioicae-1303-FR02-D-N206-PbcR_A1	639	640	0	1	-0.11697
MvSdioicae-1303-FR02-D-N206-PbcR_A1	640	641	0	0.813	0.520385
MvSdioicae-1303-FR02-D-N206-PbcR_A1	641	642	0	0.13	-0.0751758
MvSdioicae-1303-FR02-D-N206-PbcR_A1	642	643	0.205	0.296	0.327604
MvSdioicae-1303-FR02-D-N206-PbcR_A1	643	644	0	1	-0.0666667
MvSdioicae-1303-FR02-D-N206-PbcR_A1	644	645	0	1	0.198411
MvSdioicae-1303-FR02-D-N206-PbcR_A1	645	646	0	1	0.264871
MvSdioicae-1303-FR02-D-N206-PbcR_A1	646	647	0	1	-0.253763
MvSdioicae-1303-FR02-D-N206-PbcR_A1	647	648	0	1	0.427807
MvSdioicae-1303-FR02-D-N206-PbcR_A1	648	649	0	0.704	0.405896
MvSdioicae-1303-FR02-D-N206-PbcR_A1	649	650	0.753	0.157	-0.442308
MvSdioicae-1303-FR02-D-N206-PbcR_A1	650	651	0.569	0.116	0.0189036
MvSdioicae-1303-FR02-D-N206-PbcR_A1	651	652	0.289	0.474	-0.115865
MvSdioicae-1303-FR02-D-N206-PbcR_A1	652	653	0	0.987	0.201033
MvSdioicae-1303-FR02-D-N206-PbcR_A1	653	654	0	1	0.202319
MvSdioicae-1303-FR02-D-N206-PbcR_A1	654	655	0	1	-0.160256
MvSdioicae-1303-FR02-D-N206-PbcR_A1	655	656	0	1	-0.347999
MvSdioicae-1303-FR02-D-N206-PbcR_A1	656	657	0	1	0.488095
MvSdioicae-1303-FR02-D-N206-PbcR_A1	657	658	0.553	0.345	0.128844
MvSdioicae-1303-FR02-D-N206-PbcR_A1	658	659	0.927	0	0.0892231
MvSdioicae-1303-FR02-D-N206-PbcR_A1	659	660	1	0	0.178108
MvSdioicae-1303-FR02-D-N206-PbcR_A1	660	661	1	0	-0.464789
MvSdioicae-1303-FR02-D-N206-PbcR_A1	661	662	0.39	0.17	-0.173351
MvSdioicae-1303-FR02-D-N206-PbcR_A1	662	663	0	1	0.0686275
MvSdioicae-1303-FR02-D-N206-PbcR_A1	663	664	0	0.503	0.0181741
MvSdioicae-1303-FR02-D-N206-PbcR_A1	664	665	0	0.853	0.484105
MvSdioicae-1303-FR02-D-N206-PbcR_A1	665	666	0.847	0.125	-0.356952
MvSdioicae-1303-FR02-D-N206-PbcR_A1	666	667	0.149	0	0.246334
MvSdioicae-1303-FR02-D-N206-PbcR_A1	667	668	0	0	0.263158
MvSdioicae-1303-FR02-D-N206-PbcR_A1	668	669	0	0	-0.193153
MvSdioicae-1303-FR02-D-N206-PbcR_A1	669	670	0	0	-0.0827586
MvSdioicae-1303-FR02-D-N206-PbcR_A1	670	671	0	0.368	0.168539
MvSdioicae-1303-FR02-D-N206-PbcR_A1	671	672	0	0.04	-0.0494987
MvSdioicae-1303-FR02-D-N206-PbcR_A1	672	673	0.594	0.172	0.670817
MvSdioicae-1303-FR02-D-N206-PbcR_A1	673	674	1	0	-0.012257
MvSdioicae-1303-FR02-D-N206-PbcR_A1	674	675	0.614	0	0.151899
MvSdioicae-1303-FR02-D-N206-PbcR_A1	675	676	0.567	0	0.2
MvSdioicae-1303-FR02-D-N206-PbcR_A1	676	677	0.821	0	0.312217
MvSdioicae-1303-FR02-D-N206-PbcR_A1	677	678	0.401	0.169	-0.489936
MvSdioicae-1303-FR02-D-N206-PbcR_A1	678	679	0.206	0	-0.313725
MvSdioicae-1303-FR02-D-N206-PbcR_A1	679	680	1	0	-0.0318439
MvSdioicae-1303-FR02-D-N206-PbcR_A1	680	681	1	0	-0.282105
MvSdioicae-1303-FR02-D-N206-PbcR_A1	681	682	1	0	-0.49973
MvSdioicae-1303-FR02-D-N206-PbcR_A1	682	683	0.847	0	-0.333273
MvSdioicae-1303-FR02-D-N206-PbcR_A1	683	684	1	0	-0.320469
MvSdioicae-1303-FR02-D-N206-PbcR_A1	684	685	0.758	0.06	0.0405041
MvSdioicae-1303-FR02-D-N206-PbcR_A1	685	686	0.705	0.126	-0.114382
MvSdioicae-1303-FR02-D-N206-PbcR_A1	686	687	0.872	0	-0.23
MvSdioicae-1303-FR02-D-N206-PbcR_A1	687	688	0	0.836	1.07472
MvSdioicae-1303-FR02-D-N206-PbcR_A1	688	689	0.725	0.147	-0.493135
MvSdioicae-1303-FR02-D-N206-PbcR_A1	689	690	1	0	-0.310345
MvSdioicae-1303-FR02-D-N206-PbcR_A1	690	691	1	0	-0.296512
MvSdioicae-1303-FR02-D-N206-PbcR_A1	691	692	1	0	-0.0507843
MvSdioicae-1303-FR02-D-N206-PbcR_A1	692	693	1	0	-0.315169
MvSdioicae-1303-FR02-D-N206-PbcR_A1	693	694	0.588	0	-0.51028
MvSdioicae-1303-FR02-D-N206-PbcR_A1	694	695	1	0	-0.198606
MvSdioicae-1303-FR02-D-N206-PbcR_A1	695	696	0.068	0	-0.444976
MvSdioicae-1303-FR02-D-N206-PbcR_A1	696	697	0	0.542	-0.243513
MvSdioicae-1303-FR02-D-N206-PbcR_A1	697	698	0	0	0.208556
MvSdioicae-1303-FR02-D-N206-PbcR_A1	698	699	0.472	0.164	0.0778986
MvSdioicae-1303-FR02-D-N206-PbcR_A1	699	700	0.843	0	-0.0281982
MvSdioicae-1303-FR02-D-N206-PbcR_A1	700	701	0.87	0	-0.271365
MvSdioicae-1303-FR02-D-N206-PbcR_A1	701	702	0.982	0	-0.247525
MvSdioicae-1303-FR02-D-N206-PbcR_A1	702	703	1	0	0.108038
MvSdioicae-1303-FR02-D-N206-PbcR_A1	703	704	1	0	0.0768523
MvSdioicae-1303-FR02-D-N206-PbcR_A1	704	705	1	0	-0.164194
MvSdioicae-1303-FR02-D-N206-PbcR_A1	705	706	0.836	0	-0.129223
MvSdioicae-1303-FR02-D-N206-PbcR_A1	706	707	1	0	-0.3385
MvSdioicae-1303-FR02-D-N206-PbcR_A1	707	708	1	0	-0.630778
MvSdioicae-1303-FR02-D-N206-PbcR_A1	708	709	0.74	0	-0.264423
MvSdioicae-1303-FR02-D-N206-PbcR_A1	709	710	0.693	0.231	0.227541
MvSdioicae-1303-FR02-D-N206-PbcR_A1	710	711	0	1	1.11364
MvSdioicae-1303-FR02-D-N206-PbcR_A1	711	712	0	1	-0.258492
MvSdioicae-1303-FR02-D-N206-PbcR_A1	712	713	0	1	0.661957
MvSdioicae-1303-FR02-D-N206-PbcR_A1	713	714	0	1	0.436782
MvSdioicae-1303-FR02-D-N206-PbcR_A1	714	715	0	1	1.00484
MvSdioicae-1303-FR02-D-N206-PbcR_A1	715	716	0	1	0.176238
MvSdioicae-1303-FR02-D-N206-PbcR_A1	716	717	0	1	1.47076
MvSdioicae-1303-FR02-D-N206-PbcR_A1	717	718	0	1	-0.111574
MvSdioicae-1303-FR02-D-N206-PbcR_A1	718	719	0	1	-0.107096
MvSdioicae-1303-FR02-D-N206-PbcR_A1	719	720	0	0.585	-0.307847
MvSdioicae-1303-FR02-D-N206-PbcR_A1	720	721	0	1	-0.0688994
MvSdioicae-1303-FR02-D-N206-PbcR_A1	721	722	0	1	-0.0689157
MvSdioicae-1303-FR02-D-N206-PbcR_A1	722	723	0	0.814	1.12466
MvSdioicae-1303-FR02-D-N206-PbcR_A1	723	724	0	1	0.151515
MvSdioicae-1303-FR02-D-N206-PbcR_A1	724	725	0	1	-0.306545
MvSdioicae-1303-FR02-D-N206-PbcR_A1	725	726	0	1	-0.426801
MvSdioicae-1303-FR02-D-N206-PbcR_A1	726	727	0	1	0.283546
MvSdioicae-1303-FR02-D-N206-PbcR_A1	727	728	0	0.696	0.465934
MvSdioicae-1303-FR02-D-N206-PbcR_A1	728	729	0.347	0	-0.597884
MvSdioicae-1303-FR02-D-N206-PbcR_A1	729	730	0	0.49	-0.432367
MvSdioicae-1303-FR02-D-N206-PbcR_A1	730	731	0.877	0	-0.00686499
MvSdioicae-1303-FR02-D-N206-PbcR_A1	731	732	0.954	0	0.0574128
MvSdioicae-1303-FR02-D-N206-PbcR_A1	732	733	0.767	0	0.44808
MvSdioicae-1303-FR02-D-N206-PbcR_A1	733	734	0.741	0.101	-0.137982
MvSdioicae-1303-FR02-D-N206-PbcR_A1	734	735	0.065	0.758	0.0729412
MvSdioicae-1303-FR02-D-N206-PbcR_A1	735	736	0.721	0	-0.0661765
MvSdioicae-1303-FR02-D-N206-PbcR_A1	736	737	1	0	0.220261
MvSdioicae-1303-FR02-D-N206-PbcR_A1	737	738	1	0	0.229696
MvSdioicae-1303-FR02-D-N206-PbcR_A1	738	739	0	1	0.340841
MvSdioicae-1303-FR02-D-N206-PbcR_A1	739	740	0	0.427	-0.401715
MvSdioicae-1303-FR02-D-N206-PbcR_A1	740	741	0	0.799	-0.354667
MvSdioicae-1303-FR02-D-N206-PbcR_A1	741	742	0	1	0.0383371
MvSdioicae-1303-FR02-D-N206-PbcR_A1	742	743	0	1	0.283434
MvSdioicae-1303-FR02-D-N206-PbcR_A1	743	744	0	1	-0.0328947
MvSdioicae-1303-FR02-D-N206-PbcR_A1	744	745	0	1	0.0851064
MvSdioicae-1303-FR02-D-N206-PbcR_A1	745	746	0	0.486	-0.0486968
MvSdioicae-1303-FR02-D-N206-PbcR_A1	746	747	0.514	0	0.415676
MvSdioicae-1303-FR02-D-N206-PbcR_A1	747	748	0.075	0.115	-0.00816327
MvSdioicae-1303-FR02-D-N206-PbcR_A1	748	749	0	0.956	0.513978
MvSdioicae-1303-FR02-D-N206-PbcR_A1	749	750	0	1	0.512897
MvSdioicae-1303-FR02-D-N206-PbcR_A1	750	751	0	1	0.253913
MvSdioicae-1303-FR02-D-N206-PbcR_A1	751	752	0	1	0.571429
MvSdioicae-1303-FR02-D-N206-PbcR_A1	752	753	0	0.919	-0.278208
MvSdioicae-1303-FR02-D-N206-PbcR_A1	753	754	0	0.447	-0.0405594
MvSdioicae-1303-FR02-D-N206-PbcR_A1	754	755	0	0.675	-0.224476
MvSdioicae-1303-FR02-D-N206-PbcR_A1	755	756	0	1	0.0416667
MvSdioicae-1303-FR02-D-N206-PbcR_A1	756	757	0	0.696	0.213033
MvSdioicae-1303-FR02-D-N206-PbcR_A1	757	758	0	0	0.233729
MvSdioicae-1303-FR02-D-N206-PbcR_A1	758	759	0.496	0	0.151498
MvSdioicae-1303-FR02-D-N206-PbcR_A1	759	760	0.293	0.706	-0.0169654
MvSdioicae-1303-FR02-D-N206-PbcR_A1	760	761	0	1	-0.281513
MvSdioicae-1303-FR02-D-N206-PbcR_A1	761	762	0	0.893	0.214916
MvSdioicae-1303-FR02-D-N206-PbcR_A1	762	763	0.827	0	0.0418956
MvSdioicae-1303-FR02-D-N206-PbcR_A1	763	764	0.415	0	0.206349
MvSdioicae-1303-FR02-D-N206-PbcR_A1	764	765	0.211	0	0.620701
MvSdioicae-1303-FR02-D-N206-PbcR_A1	765	766	0	0.416	0.0613932
MvSdioicae-1303-FR02-D-N206-PbcR_A1	766	767	0	1	-0.371687
MvSdioicae-1303-FR02-D-N206-PbcR_A1	767	768	0	1	-0.435849
MvSdioicae-1303-FR02-D-N206-PbcR_A1	768	769	0	0.774	0.339122
MvSdioicae-1303-FR02-D-N206-PbcR_A1	769	770	0.426	0.104	0.0659341
MvSdioicae-1303-FR02-D-N206-PbcR_A1	770	771	0	0.12	0.0517799
MvSdioicae-1303-FR02-D-N206-PbcR_A1	771	772	0	0.122	0.564829
MvSdioicae-1303-FR02-D-N206-PbcR_A1	772	773	0	0.422	0.355446
MvSdioicae-1303-FR02-D-N206-PbcR_A1	773	774	0	0	1.68614
MvSdioicae-1303-FR02-D-N206-PbcR_A1	774	775	0	0.394	-0.213196
MvSdioicae-1303-FR02-D-N206-PbcR_A1	775	776	0	1	-0.213942
MvSdioicae-1303-FR02-D-N206-PbcR_A1	776	777	0	0.2	0.311524
MvSdioicae-1303-FR02-D-N206-PbcR_A1	777	778	0	1	0.782553
MvSdioicae-1303-FR02-D-N206-PbcR_A1	778	779	0	1	-0.271961
MvSdioicae-1303-FR02-D-N206-PbcR_A1	779	780	0	1	0.634641
MvSdioicae-1303-FR02-D-N206-PbcR_A1	780	781	0	1	-0.229479
MvSdioicae-1303-FR02-D-N206-PbcR_A1	781	782	0	1	-0.392896
MvSdioicae-1303-FR02-D-N206-PbcR_A1	782	783	0	1	0.272727
MvSdioicae-1303-FR02-D-N206-PbcR_A1	783	784	0	1	-0.287234
MvSdioicae-1303-FR02-D-N206-PbcR_A1	784	785	0	1	0.336043
MvSdioicae-1303-FR02-D-N206-PbcR_A1	785	786	0	1	0.224638
MvSdioicae-1303-FR02-D-N206-PbcR_A1	786	787	0	0.762	0.125788
MvSdioicae-1303-FR02-D-N206-PbcR_A1	787	788	0	0.284	0.213819
MvSdioicae-1303-FR02-D-N206-PbcR_A1	788	789	0	0.431	0.512605
MvSdioicae-1303-FR02-D-N206-PbcR_A1	789	790	0.551	0	-0.0156526
MvSdioicae-1303-FR02-D-N206-PbcR_A1	790	791	1	0	0.317788
MvSdioicae-1303-FR02-D-N206-PbcR_A1	791	792	1	0	0.134848
MvSdioicae-1303-FR02-D-N206-PbcR_A1	792	793	0.957	0	-0.397177
MvSdioicae-1303-FR02-D-N206-PbcR_A1	793	794	0.386	0.151	0.346405
MvSdioicae-1303-FR02-D-N206-PbcR_A1	794	795	0	0.523	-0.139205
MvSdioicae-1303-FR02-D-N206-PbcR_A1	795	796	0.321	0.152	0.0799109
MvSdioicae-1303-FR02-D-N206-PbcR_A1	796	797	0.725	0	-0.0819704
MvSdioicae-1303-FR02-D-N206-PbcR_A1	797	798	1	0	0.116541
MvSdioicae-1303-FR02-D-N206-PbcR_A1	798	799	0.366	0.19	0.0538373
MvSdioicae-1303-FR02-D-N206-PbcR_A1	799	800	0	0.633	0.233421
MvSdioicae-1303-FR02-D-N206-PbcR_A1	800	801	0	0.971	-0.0266667
MvSdioicae-1303-FR02-D-N206-PbcR_A1	801	802	0	1	0.229712
MvSdioicae-1303-FR02-D-N206-PbcR_A1	802	803	0	1	-0.0245536
MvSdioicae-1303-FR02-D-N206-PbcR_A1	803	804	0.448	0.357	0.0125153
MvSdioicae-1303-FR02-D-N206-PbcR_A1	804	805	0.987	0	0.145805
MvSdioicae-1303-FR02-D-N206-PbcR_A1	805	806	0.055	0.287	0.17551
MvSdioicae-1303-FR02-D-N206-PbcR_A1	806	807	0.262	0.431	0.147059
MvSdioicae-1303-FR02-D-N206-PbcR_A1	807	808	0.276	0.406	0.54955
MvSdioicae-1303-FR02-D-N206-PbcR_A1	808	809	0.579	0.193	0.195789
MvSdioicae-1303-FR02-D-N206-PbcR_A1	809	810	1	0	-0.0691872
MvSdioicae-1303-FR02-D-N206-PbcR_A1	810	811	0.803	0	0.837863
MvSdioicae-1303-FR02-D-N206-PbcR_A1	811	812	0.188	0.635	-0.0145061
MvSdioicae-1303-FR02-D-N206-PbcR_A1	812	813	0	1	-0.136029
MvSdioicae-1303-FR02-D-N206-PbcR_A1	813	814	0	1	0.0754829
MvSdioicae-1303-FR02-D-N206-PbcR_A1	814	815	0	1	-0.141414
MvSdioicae-1303-FR02-D-N206-PbcR_A1	815	816	0	1	-0.177557
MvSdioicae-1303-FR02-D-N206-PbcR_A1	816	817	0	0.256	0.29902
MvSdioicae-1303-FR02-D-N206-PbcR_A1	817	818	0	0	0.219963
MvSdioicae-1303-FR02-D-N206-PbcR_A1	818	819	0	0.484	-0.211538
MvSdioicae-1303-FR02-D-N206-PbcR_A1	819	820	0	1	0.303718
MvSdioicae-1303-FR02-D-N206-PbcR_A1	820	821	0	1	0.535791
MvSdioicae-1303-FR02-D-N206-PbcR_A1	821	822	0	1	0.271499
MvSdioicae-1303-FR02-D-N206-PbcR_A1	822	823	0	1	0.383908
MvSdioicae-1303-FR02-D-N206-PbcR_A1	823	824	0	0.109	0.373262
MvSdioicae-1303-FR02-D-N206-PbcR_A1	824	825	0.188	0.441	0.168004
MvSdioicae-1303-FR02-D-N206-PbcR_A1	825	826	0.199	0.049	0.184
MvSdioicae-1303-FR02-D-N206-PbcR_A1	826	827	0.793	0	0.0756098
MvSdioicae-1303-FR02-D-N206-PbcR_A1	827	828	0.033	0	-0.294624
MvSdioicae-1303-FR02-D-N206-PbcR_A1	828	829	0.691	0	-0.152721
MvSdioicae-1303-FR02-D-N206-PbcR_A1	829	830	1	0	-0.0357143
MvSdioicae-1303-FR02-D-N206-PbcR_A1	830	831	1	0	-0.152174
MvSdioicae-1303-FR02-D-N206-PbcR_A1	831	832	1	0	-0.256647
MvSdioicae-1303-FR02-D-N206-PbcR_A1	832	833	0.662	0	-0.158653
MvSdioicae-1303-FR02-D-N206-PbcR_A1	833	834	1	0	-0.272727
MvSdioicae-1303-FR02-D-N206-PbcR_A1	834	835	1	0	-0.495238
MvSdioicae-1303-FR02-D-N206-PbcR_A1	835	836	0.692	0	-0.507625
MvSdioicae-1303-FR02-D-N206-PbcR_A1	836	837	0.336	0.19	0.0913771
MvSdioicae-1303-FR02-D-N206-PbcR_A1	837	838	0.933	0	-0.343465
MvSdioicae-1303-FR02-D-N206-PbcR_A1	838	839	0.186	0.426	0.0150892
MvSdioicae-1303-FR02-D-N206-PbcR_A1	839	840	0.061	0.512	0.787234
MvSdioicae-1303-FR02-D-N206-PbcR_A1	840	841	0.063	0.323	-0.0906863
MvSdioicae-1303-FR02-D-N206-PbcR_A1	841	842	0.71	0	-0.0936819
MvSdioicae-1303-FR02-D-N206-PbcR_A1	842	843	0	0.433	0.5
MvSdioicae-1303-FR02-D-N206-PbcR_A1	843	844	0.374	0.158	-0.220779
MvSdioicae-1303-FR02-D-N206-PbcR_A1	844	845	0	0.742	-0.413364
MvSdioicae-1303-FR02-D-N206-PbcR_A1	845	846	0.533	0.234	-0.386928
MvSdioicae-1303-FR02-D-N206-PbcR_A1	846	847	0.718	0	0.23969
MvSdioicae-1303-FR02-D-N206-PbcR_A1	847	848	1	0	-0.0584416
MvSdioicae-1303-FR02-D-N206-PbcR_A1	848	849	1	0	-0.202996
MvSdioicae-1303-FR02-D-N206-PbcR_A1	849	850	0.696	0	-0.521087
MvSdioicae-1303-FR02-D-N206-PbcR_A1	850	851	0	0.293	0.670886
MvSdioicae-1303-FR02-D-N206-PbcR_A1	851	852	0	0.926	0.774118
MvSdioicae-1303-FR02-D-N206-PbcR_A1	852	853	0	1	0.121951
MvSdioicae-1303-FR02-D-N206-PbcR_A1	853	854	0	1	-0.0811966
MvSdioicae-1303-FR02-D-N206-PbcR_A1	854	855	0	1	-0.290383
MvSdioicae-1303-FR02-D-N206-PbcR_A1	855	856	0	1	-0.306119
MvSdioicae-1303-FR02-D-N206-PbcR_A1	856	857	0	1	0.11173
MvSdioicae-1303-FR02-D-N206-PbcR_A1	857	858	0	0.982	0.351852
MvSdioicae-1303-FR02-D-N206-PbcR_A1	858	859	0.71	0	-0.0143942
MvSdioicae-1303-FR02-D-N206-PbcR_A1	859	860	1	0	0.234839
MvSdioicae-1303-FR02-D-N206-PbcR_A1	860	861	1	0	0.0131219
MvSdioicae-1303-FR02-D-N206-PbcR_A1	861	862	0.964	0	-0.252903
MvSdioicae-1303-FR02-D-N206-PbcR_A1	862	863	0.544	0	-0.0176136
MvSdioicae-1303-FR02-D-N206-PbcR_A1	863	864	1	0	-0.246599
MvSdioicae-1303-FR02-D-N206-PbcR_A1	864	865	0.199	0.227	0.107865
MvSdioicae-1303-FR02-D-N206-PbcR_A1	865	866	0.578	0.116	-0.403495
MvSdioicae-1303-FR02-D-N206-PbcR_A1	866	867	0.957	0	-0.083913
MvSdioicae-1303-FR02-D-N206-PbcR_A1	867	868	0.145	0.556	0.941609
MvSdioicae-1303-FR02-D-N206-PbcR_A1	868	869	0	0.713	0.0301136
MvSdioicae-1303-FR02-D-N206-PbcR_A1	869	870	0.656	0	-0.211712
MvSdioicae-1303-FR02-D-N206-PbcR_A1	870	871	0.936	0	-0.157807
MvSdioicae-1303-FR02-D-N206-PbcR_A1	871	872	1	0	-0.346312
MvSdioicae-1303-FR02-D-N206-PbcR_A1	872	873	1	0	-0.255165
MvSdioicae-1303-FR02-D-N206-PbcR_A1	873	874	0.512	0.103	-0.0334448
MvSdioicae-1303-FR02-D-N206-PbcR_A1	874	875	0.237	0.375	0.258772
MvSdioicae-1303-FR02-D-N206-PbcR_A1	875	876	1	0	-0.16324
MvSdioicae-1303-FR02-D-N206-PbcR_A1	876	877	0.957	0	-0.286677
MvSdioicae-1303-FR02-D-N206-PbcR_A1	877	878	1	0	-0.0473705
MvSdioicae-1303-FR02-D-N206-PbcR_A1	878	879	0.077	0.554	0.030303
MvSdioicae-1303-FR02-D-N206-PbcR_A1	879	880	0	0.257	-0.172245
MvSdioicae-1303-FR02-D-N206-PbcR_A1	880	881	0	0.745	-0.122927
MvSdioicae-1303-FR02-D-N206-PbcR_A1	881	882	0	1	0.197613
MvSdioicae-1303-FR02-D-N206-PbcR_A1	882	883	0	0.631	-0.0505495
MvSdioicae-1303-FR02-D-N206-PbcR_A1	883	884	0.751	0	0.200708
MvSdioicae-1303-FR02-D-N206-PbcR_A1	884	885	0.358	0	0.240682
MvSdioicae-1303-FR02-D-N206-PbcR_A1	885	886	0.678	0	-0.106948
MvSdioicae-1303-FR02-D-N206-PbcR_A1	886	887	1	0	-0.512605
MvSdioicae-1303-FR02-D-N206-PbcR_A1	887	888	0.055	0.877	-0.241279
MvSdioicae-1303-FR02-D-N206-PbcR_A1	888	889	0.164	0.738	0.379808
MvSdioicae-1303-FR02-D-N206-PbcR_A1	889	890	1	0	-0.197023
MvSdioicae-1303-FR02-D-N206-PbcR_A1	890	891	0.957	0	-0.426549
MvSdioicae-1303-FR02-D-N206-PbcR_A1	891	892	1	0	0.0510204
MvSdioicae-1303-FR02-D-N206-PbcR_A1	892	893	0.15	0.554	0.072
MvSdioicae-1303-FR02-D-N206-PbcR_A1	893	894	0	0.257	-0.231036
MvSdioicae-1303-FR02-D-N206-PbcR_A1	894	895	0	0.672	-0.0193878
MvSdioicae-1303-FR02-D-N206-PbcR_A1	895	896	0	1	0.123754
MvSdioicae-1303-FR02-D-N206-PbcR_A1	896	897	0	0.804	0.0653659
MvSdioicae-1303-FR02-D-N206-PbcR_A1	897	898	0	0.59	-0.684167
MvSdioicae-1303-FR02-D-N206-PbcR_A1	898	899	0.216	0.52	-0.0380595
MvSdioicae-1303-FR02-D-N206-PbcR_A1	899	900	0.539	0	-0.00241546
MvSdioicae-1303-FR02-D-N206-PbcR_A1	900	901	0	0.341	-0.149501
MvSdioicae-1303-FR02-D-N206-PbcR_A1	901	902	0	0.43	0.0697674
MvSdioicae-1303-FR02-D-N206-PbcR_A1	902	903	0	0.701	0.0702087
MvSdioicae-1303-FR02-D-N206-PbcR_A1	903	904	0.158	0.105	0.333726
MvSdioicae-1303-FR02-D-N206-PbcR_A1	904	905	0	0.996	-0.329297
MvSdioicae-1303-FR02-D-N206-PbcR_A1	905	906	0	1	0.357815
MvSdioicae-1303-FR02-D-N206-PbcR_A1	906	907	0	1	0.300056
MvSdioicae-1303-FR02-D-N206-PbcR_A1	907	908	0	1	0.362842
MvSdioicae-1303-FR02-D-N206-PbcR_A1	908	909	0	1	2.50625
MvSdioicae-1303-FR02-D-N206-PbcR_A1	909	910	0	1	0.630769
MvSdioicae-1303-FR02-D-N206-PbcR_A1	910	911	0	1	0.498357
MvSdioicae-1303-FR02-D-N206-PbcR_A1	911	912	0.65	0.348	-0.0411215
MvSdioicae-1303-FR02-D-N206-PbcR_A1	912	913	0.544	0.187	0.431818
MvSdioicae-1303-FR02-D-N206-PbcR_A1	913	914	0.422	0.297	0.122661
MvSdioicae-1303-FR02-D-N206-PbcR_A1	914	915	1	0	0.277193
MvSdioicae-1303-FR02-D-N206-PbcR_A1	915	916	1	0	0.197337
MvSdioicae-1303-FR02-D-N206-PbcR_A1	916	917	0.314	0.283	0.168372
MvSdioicae-1303-FR02-D-N206-PbcR_A1	917	918	0	0.666	0.660308
MvSdioicae-1303-FR02-D-N206-PbcR_A1	918	919	0	0.682	-0.19484
MvSdioicae-1303-FR02-D-N206-PbcR_A1	919	920	0	0.786	0.179739
MvSdioicae-1303-FR02-D-N206-PbcR_A1	920	921	0	0.456	0.153939
MvSdioicae-1303-FR02-D-N206-PbcR_A1	921	922	0	0	0.514107
MvSdioicae-1303-FR02-D-N206-PbcR_A1	922	923	0.102	0.1	-0.0333333
MvSdioicae-1303-FR02-D-N206-PbcR_A1	923	924	0.567	0	0.255502
MvSdioicae-1303-FR02-D-N206-PbcR_A1	924	925	0.593	0	-0.0580579
MvSdioicae-1303-FR02-D-N206-PbcR_A1	925	926	1	0	-0.20072
MvSdioicae-1303-FR02-D-N206-PbcR_A1	926	927	0.634	0.213	-0.0431373
MvSdioicae-1303-FR02-D-N206-PbcR_A1	927	928	0.215	0.102	-0.328361
MvSdioicae-1303-FR02-D-N206-PbcR_A1	928	929	0	0	0.179599
MvSdioicae-1303-FR02-D-N206-PbcR_A1	929	930	0	0.974	0.527599
MvSdioicae-1303-FR02-D-N206-PbcR_A1	930	931	0	1	0.0728972
MvSdioicae-1303-FR02-D-N206-PbcR_A1	931	932	0	1	-0.0114379
MvSdioicae-1303-FR02-D-N206-PbcR_A1	932	933	0	1	-0.0824373
MvSdioicae-1303-FR02-D-N206-PbcR_A1	933	934	0	1	-0.152047
MvSdioicae-1303-FR02-D-N206-PbcR_A1	934	935	0.5	0.186	0.550523
MvSdioicae-1303-FR02-D-N206-PbcR_A1	935	936	1	0	0.017358
MvSdioicae-1303-FR02-D-N206-PbcR_A1	936	937	0.582	0	-0.357341
MvSdioicae-1303-FR02-D-N206-PbcR_A1	937	938	0	0.43	0.09375
MvSdioicae-1303-FR02-D-N206-PbcR_A1	938	939	0	0.422	0.508876
MvSdioicae-1303-FR02-D-N206-PbcR_A1	939	940	0	1	0.408666
MvSdioicae-1303-FR02-D-N206-PbcR_A1	940	941	0	1	-0.241758
MvSdioicae-1303-FR02-D-N206-PbcR_A1	941	942	0	1	0.115278
MvSdioicae-1303-FR02-D-N206-PbcR_A1	942	943	0	1	0.245059
MvSdioicae-1303-FR02-D-N206-PbcR_A1	943	944	0	0.734	-0.0443054
MvSdioicae-1303-FR02-D-N206-PbcR_A1	944	945	0	1	-0.0763416
MvSdioicae-1303-FR02-D-N206-PbcR_A1	945	946	0	0.256	0.678571
MvSdioicae-1303-FR02-D-N206-PbcR_A1	946	947	0	0.948	-0.0281797
MvSdioicae-1303-FR02-D-N206-PbcR_A1	947	948	0	0.811	0.533835
MvSdioicae-1303-FR02-D-N206-PbcR_A1	948	949	0	1	-0.282456
MvSdioicae-1303-FR02-D-N206-PbcR_A1	949	950	0	1	-0.160737
MvSdioicae-1303-FR02-D-N206-PbcR_A1	950	951	0	1	-0.314893
MvSdioicae-1303-FR02-D-N206-PbcR_A1	951	952	0	1	0.181929
MvSdioicae-1303-FR02-D-N206-PbcR_A1	952	953	0	1	0.111005
MvSdioicae-1303-FR02-D-N206-PbcR_A1	953	954	0	0.819	0.647287
MvSdioicae-1303-FR02-D-N206-PbcR_A1	954	955	0	1	0.525054
MvSdioicae-1303-FR02-D-N206-PbcR_A1	955	956	0	1	-0.2
MvSdioicae-1303-FR02-D-N206-PbcR_A1	956	957	0	1	-0.0841751
MvSdioicae-1303-FR02-D-N206-PbcR_A1	957	958	0	1	-0.0387629
MvSdioicae-1303-FR02-D-N206-PbcR_A1	958	959	0	1	1.92346
MvSdioicae-1303-FR02-D-N206-PbcR_A1	959	960	0	1	0.374214
MvSdioicae-1303-FR02-D-N206-PbcR_A1	960	961	0	1	-0.192547
MvSdioicae-1303-FR02-D-N206-PbcR_A1	961	962	0	1	0.934901
MvSdioicae-1303-FR02-D-N206-PbcR_A1	962	963	0	1	0.220096
MvSdioicae-1303-FR02-D-N206-PbcR_A1	963	964	0	0.803	1.39143
MvSdioicae-1303-FR02-D-N206-PbcR_A1	964	965	0	1	-0.28479
MvSdioicae-1303-FR02-D-N206-PbcR_A1	965	966	0	1	-0.272116
MvSdioicae-1303-FR02-D-N206-PbcR_A1	966	967	0	1	-0.149875
MvSdioicae-1303-FR02-D-N206-PbcR_A1	967	968	0	1	0.265515
MvSdioicae-1303-FR02-D-N206-PbcR_A1	968	969	0	0.97	0.631863
MvSdioicae-1303-FR02-D-N206-PbcR_A1	969	970	0	0.756	0.437346
MvSdioicae-1303-FR02-D-N206-PbcR_A1	970	971	0	0.921	-0.238095
MvSdioicae-1303-FR02-D-N206-PbcR_A1	971	972	0	1	-0.0717801
MvSdioicae-1303-FR02-D-N206-PbcR_A1	972	973	0	1	0.569859
MvSdioicae-1303-FR02-D-N206-PbcR_A1	973	974	0	1	0.890747
MvSdioicae-1303-FR02-D-N206-PbcR_A1	974	975	0	1	1.13337
MvSdioicae-1303-FR02-D-N206-PbcR_A1	975	976	0	1	-0.157895
MvSdioicae-1303-FR02-D-N206-PbcR_A1	976	977	0	1	0.27809
MvSdioicae-1303-FR02-D-N206-PbcR_A1	977	978	0	1	-0.168116
MvSdioicae-1303-FR02-D-N206-PbcR_A1	978	979	0	0.844	-0.277668
MvSdioicae-1303-FR02-D-N206-PbcR_A1	979	980	0.435	0.353	-0.2152
MvSdioicae-1303-FR02-D-N206-PbcR_A1	980	981	0.962	0	0.173541
MvSdioicae-1303-FR02-D-N206-PbcR_A1	981	982	0.871	0.029	-0.501567
MvSdioicae-1303-FR02-D-N206-PbcR_A1	982	983	0	0.785	0.225464
MvSdioicae-1303-FR02-D-N206-PbcR_A1	983	984	0.718	0.148	0.351648
MvSdioicae-1303-FR02-D-N206-PbcR_A1	984	985	0.108	0.585	0.147497
MvSdioicae-1303-FR02-D-N206-PbcR_A1	985	986	0.927	0	-0.584504
MvSdioicae-1303-FR02-D-N206-PbcR_A1	986	987	1	0	-0.0767172
MvSdioicae-1303-FR02-D-N206-PbcR_A1	987	988	0.557	0	-0.310002
MvSdioicae-1303-FR02-D-N206-PbcR_A1	988	989	0.704	0	0.137709
MvSdioicae-1303-FR02-D-N206-PbcR_A1	989	990	0	0	-0.431579
MvSdioicae-1303-FR02-D-N206-PbcR_A1	990	991	0	0	0.48479
MvSdioicae-1303-FR02-D-N206-PbcR_A1	991	992	0.142	0.144	-0.44396
MvSdioicae-1303-FR02-D-N206-PbcR_A1	992	993	1	0	0.0140845
MvSdioicae-1303-FR02-D-N206-PbcR_A1	993	994	1	0	-0.363485
MvSdioicae-1303-FR02-D-N206-PbcR_A1	994	995	0.936	0	-0.189084
MvSdioicae-1303-FR02-D-N206-PbcR_A1	995	996	1	0	-0.186189
MvSdioicae-1303-FR02-D-N206-PbcR_A1	996	997	0.196	0.349	-0.108108
MvSdioicae-1303-FR02-D-N206-PbcR_A1	997	998	0	0.509	0.0526316
MvSdioicae-1303-FR02-D-N206-PbcR_A1	998	999	0.594	0.036	0.441948
MvSdioicae-1303-FR02-D-N206-PbcR_A1	999	1000	1	0	-0.265306
MvSdioicae-1303-FR02-D-N206-PbcR_A1	1000	1001	0.132	0.36	0.0606061
MvSdioicae-1303-FR02-D-N206-PbcR_A1	1001	1002	0.155	0	-0.175521
MvSdioicae-1303-FR02-D-N206-PbcR_A1	1002	1003	1	0	-0.301176
MvSdioicae-1303-FR02-D-N206-PbcR_A1	1003	1004	1	0	-0.308712
MvSdioicae-1303-FR02-D-N206-PbcR_A1	1004	1005	1	0	-0.029433
MvSdioicae-1303-FR02-D-N206-PbcR_A1	1005	1006	0.771	0	-0.245614
MvSdioicae-1303-FR02-D-N206-PbcR_A1	1006	1007	1	0	-0.161905
MvSdioicae-1303-FR02-D-N206-PbcR_A1	1007	1008	1	0	-0.128806
MvSdioicae-1303-FR02-D-N206-PbcR_A1	1008	1009	1	0	0.442
MvSdioicae-1303-FR02-D-N206-PbcR_A1	1009	1010	0.699	0	0.0981692
MvSdioicae-1303-FR02-D-N206-PbcR_A1	1010	1011	0.181	0.235	0.384615
MvSdioicae-1303-FR02-D-N206-PbcR_A1	1011	1012	0	0.928	0.566964
MvSdioicae-1303-FR02-D-N206-PbcR_A1	1012	1013	0	1	0.0553155
MvSdioicae-1303-FR02-D-N206-PbcR_A1	1013	1014	0	1	-0.191176
MvSdioicae-1303-FR02-D-N206-PbcR_A1	1014	1015	0	0.935	0.1875
MvSdioicae-1303-FR02-D-N206-PbcR_A1	1015	1016	0	1	0.168214
MvSdioicae-1303-FR02-D-N206-PbcR_A1	1016	1017	0	1	-0.0785441
MvSdioicae-1303-FR02-D-N206-PbcR_A1	1017	1018	0	1	-0.174692
MvSdioicae-1303-FR02-D-N206-PbcR_A1	1018	1019	0	1	-0.208791
MvSdioicae-1303-FR02-D-N206-PbcR_A1	1019	1020	0	0.552	0.567568
MvSdioicae-1303-FR02-D-N206-PbcR_A1	1020	1021	0	0.447	0.0161542
MvSdioicae-1303-FR02-D-N206-PbcR_A1	1021	1022	0	1	-0.326599
MvSdioicae-1303-FR02-D-N206-PbcR_A1	1022	1023	0	1	0.174089
MvSdioicae-1303-FR02-D-N206-PbcR_A1	1023	1024	0	1	-0.204744
MvSdioicae-1303-FR02-D-N206-PbcR_A1	1024	1025	0	1	0.20283
MvSdioicae-1303-FR02-D-N206-PbcR_A1	1025	1026	0.188	0.355	0.345109
MvSdioicae-1303-FR02-D-N206-PbcR_A1	1026	1027	0	0.467	0.259259
MvSdioicae-1303-FR02-D-N206-PbcR_A1	1027	1028	0	0.995	-0.153968
MvSdioicae-1303-FR02-D-N206-PbcR_A1	1028	1029	0.515	0	-0.118073
MvSdioicae-1303-FR02-D-N206-PbcR_A1	1029	1030	0.281	0	-0.23676
MvSdioicae-1303-FR02-D-N206-PbcR_A1	1030	1031	1	0	-0.118268
MvSdioicae-1303-FR02-D-N206-PbcR_A1	1031	1032	0.775	0	-0.378908
MvSdioicae-1303-FR02-D-N206-PbcR_A1	1032	1033	0.832	0	-0.28367
MvSdioicae-1303-FR02-D-N206-PbcR_A1	1033	1034	0.952	0	-0.0555556
MvSdioicae-1303-FR02-D-N206-PbcR_A1	1034	1035	1	0	-0.232394
MvSdioicae-1303-FR02-D-N206-PbcR_A1	1035	1036	1	0	0.244832
MvSdioicae-1303-FR02-D-N206-PbcR_A1	1036	1037	1	0	-0.411765
MvSdioicae-1303-FR02-D-N206-PbcR_A1	1037	1038	0.514	0.107	0.374474
MvSdioicae-1303-FR02-D-N206-PbcR_A1	1038	1039	1	0	0.0736469
MvSdioicae-1303-FR02-D-N206-PbcR_A1	1039	1040	1	0	-0.18049
MvSdioicae-1303-FR02-D-N206-PbcR_A1	1040	1041	1	0	-0.187789
MvSdioicae-1303-FR02-D-N206-PbcR_A1	1041	1042	0.557	0.123	0.0821429
MvSdioicae-1303-FR02-D-N206-PbcR_A1	1042	1043	0	0.926	0.374823
MvSdioicae-1303-FR02-D-N206-PbcR_A1	1043	1044	0	1	-0.109016
MvSdioicae-1303-FR02-D-N206-PbcR_A1	1044	1045	0.103	0.796	0.21
MvSdioicae-1303-FR02-D-N206-PbcR_A1	1045	1046	1	0	0.143731
MvSdioicae-1303-FR02-D-N206-PbcR_A1	1046	1047	0.361	0.137	-0.031339
MvSdioicae-1303-FR02-D-N206-PbcR_A1	1047	1048	0	0.743	-0.0791232
MvSdioicae-1303-FR02-D-N206-PbcR_A1	1048	1049	0	0.773	-0.355761
MvSdioicae-1303-FR02-D-N206-PbcR_A1	1049	1050	0	0.595	0.126856
MvSdioicae-1303-FR02-D-N206-PbcR_A1	1050	1051	0	0.113	0.35
MvSdioicae-1303-FR02-D-N206-PbcR_A1	1051	1052	0	0.633	0.198788
MvSdioicae-1303-FR02-D-N206-PbcR_A1	1052	1053	0	1	0.944773
MvSdioicae-1303-FR02-D-N206-PbcR_A1	1053	1054	0	1	0.43617
MvSdioicae-1303-FR02-D-N206-PbcR_A1	1054	1055	0	0.806	-0.148202
MvSdioicae-1303-FR02-D-N206-PbcR_A1	1055	1056	0	1	-0.259694
MvSdioicae-1303-FR02-D-N206-PbcR_A1	1056	1057	0	0.638	0.186275
MvSdioicae-1303-FR02-D-N206-PbcR_A1	1057	1058	0.821	0	0.594152
MvSdioicae-1303-FR02-D-N206-PbcR_A1	1058	1059	1	0	0.0232165
MvSdioicae-1303-FR02-D-N206-PbcR_A1	1059	1060	0.273	0.183	0.28125
MvSdioicae-1303-FR02-D-N206-PbcR_A1	1060	1061	1	0	-0.105263
MvSdioicae-1303-FR02-D-N206-PbcR_A1	1061	1062	0.333	0.264	1.32843
MvSdioicae-1303-FR02-D-N206-PbcR_A1	1062	1063	0.908	0	0.0154799
MvSdioicae-1303-FR02-D-N206-PbcR_A1	1063	1064	1	0	0.146853
MvSdioicae-1303-FR02-D-N206-PbcR_A1	1064	1065	0.146	0.298	1.91958
MvSdioicae-1303-FR02-D-N206-PbcR_A1	1065	1066	0	0.105	0.182709
MvSdioicae-1303-FR02-D-N206-PbcR_A1	1066	1067	0.64	0	-0.0856651
MvSdioicae-1303-FR02-D-N206-PbcR_A1	1067	1068	0.532	0	-0.316785
MvSdioicae-1303-FR02-D-N206-PbcR_A1	1068	1069	0.754	0	0.0320988
MvSdioicae-1303-FR02-D-N206-PbcR_A1	1069	1070	1	0	-0.269841
MvSdioicae-1303-FR02-D-N206-PbcR_A1	1070	1071	1	0	-0.478571
MvSdioicae-1303-FR02-D-N206-PbcR_A1	1071	1072	0.759	0	-0.440837
MvSdioicae-1303-FR02-D-N206-PbcR_A1	1072	1073	0	0	-0.00451887
MvSdioicae-1303-FR02-D-N206-PbcR_A1	1073	1074	0.334	0	-0.161787
MvSdioicae-1303-FR02-D-N206-PbcR_A1	1074	1075	1	0	0.180294
MvSdioicae-1303-FR02-D-N206-PbcR_A1	1075	1076	1	0	0.448079
MvSdioicae-1303-FR02-D-N206-PbcR_A1	1076	1077	0.17	0	-0.190153
MvSdioicae-1303-FR02-D-N206-PbcR_A1	1077	1078	0	0	-0.317742
MvSdioicae-1303-FR02-D-N206-PbcR_A1	1078	1079	0.54	0	-0.272377
MvSdioicae-1303-FR02-D-N206-PbcR_A1	1079	1080	1	0	-0.492958
MvSdioicae-1303-FR02-D-N206-PbcR_A1	1080	1081	1	0	-0.0541322
MvSdioicae-1303-FR02-D-N206-PbcR_A1	1081	1082	1	0	-0.216904
MvSdioicae-1303-FR02-D-N206-PbcR_A1	1082	1083	0.12	0	-0.0232746
MvSdioicae-1303-FR02-D-N206-PbcR_A1	1083	1084	0	0	-0.320988
MvSdioicae-1303-FR02-D-N206-PbcR_A1	1084	1085	0	0.41	-0.138689
MvSdioicae-1303-FR02-D-N206-PbcR_A1	1085	1086	0	0.983	0.27079
MvSdioicae-1303-FR02-D-N206-PbcR_A1	1086	1087	0	1	0.491674
MvSdioicae-1303-FR02-D-N206-PbcR_A1	1087	1088	0	1	0.999361
MvSdioicae-1303-FR02-D-N206-PbcR_A1	1088	1089	0	0.083	0.482437
MvSdioicae-1303-FR02-D-N206-PbcR_A1	1089	1090	0.415	0	-0.292929
MvSdioicae-1303-FR02-D-N206-PbcR_A1	1090	1091	0.696	0	-0.449061
MvSdioicae-1303-FR02-D-N206-PbcR_A1	1091	1092	0.681	0	0.000982801
MvSdioicae-1303-FR02-D-N206-PbcR_A1	1092	1093	0.665	0	0.502256
MvSdioicae-1303-FR02-D-N206-PbcR_A1	1093	1094	0.877	0	0.0121581
MvSdioicae-1303-FR02-D-N206-PbcR_A1	1094	1095	0.846	0.019	-0.101307
MvSdioicae-1303-FR02-D-N206-PbcR_A1	1095	1096	0.227	0.37	-0.295597
MvSdioicae-1303-FR02-D-N206-PbcR_A1	1096	1097	0.155	0.281	0.385526
MvSdioicae-1303-FR02-D-N206-PbcR_A1	1097	1098	0.263	0.37	-0.226971
MvSdioicae-1303-FR02-D-N206-PbcR_A1	1098	1099	0.392	0.021	0.3533
MvSdioicae-1303-FR02-D-N206-PbcR_A1	1099	1100	0	1	-0.157009
MvSdioicae-1303-FR02-D-N206-PbcR_A1	1100	1101	0	1	0.15534
MvSdioicae-1303-FR02-D-N206-PbcR_A1	1101	1102	0	1	0.552047
MvSdioicae-1303-FR02-D-N206-PbcR_A1	1102	1103	0	1	0.5625
MvSdioicae-1303-FR02-D-N206-PbcR_A1	1103	1104	0	1	0.679315
MvSdioicae-1303-FR02-D-N206-PbcR_A1	1104	1105	0	0.339	0.0485385
MvSdioicae-1303-FR02-D-N206-PbcR_A1	1105	1106	0	1	0.720901
MvSdioicae-1303-FR02-D-N206-PbcR_A1	1106	1107	0	0.1	0.398268
MvSdioicae-1303-FR02-D-N206-PbcR_A1	1107	1108	0	0.818	0.479147
MvSdioicae-1303-FR02-D-N206-PbcR_A1	1108	1109	0.182	0.498	-0.438653
MvSdioicae-1303-FR02-D-N206-PbcR_A1	1109	1110	0	0.993	1.0986
MvSdioicae-1303-FR02-D-N206-PbcR_A1	1110	1111	0	1	-0.161211
MvSdioicae-1303-FR02-D-N206-PbcR_A1	1111	1112	0	1	0.0815624
MvSdioicae-1303-FR02-D-N206-PbcR_A1	1112	1113	0	1	-0.360317
MvSdioicae-1303-FR02-D-N206-PbcR_A1	1113	1114	0	1	0.717001
MvSdioicae-1303-FR02-D-N206-PbcR_A1	1114	1115	0	1	-0.043398
MvSdioicae-1303-FR02-D-N206-PbcR_A1	1115	1116	0	0.936	-0.462639
MvSdioicae-1303-FR02-D-N206-PbcR_A1	1116	1117	0	1	-0.286817
MvSdioicae-1303-FR02-D-N206-PbcR_A1	1117	1118	0	1	-0.198758
MvSdioicae-1303-FR02-D-N206-PbcR_A1	1118	1119	0	0.449	0.0916667
MvSdioicae-1303-FR02-D-N206-PbcR_A1	1119	1120	0	1	-0.185714
MvSdioicae-1303-FR02-D-N206-PbcR_A1	1120	1121	0	0.688	-0.381579
MvSdioicae-1303-FR02-D-N206-PbcR_A1	1121	1122	0	0.385	-0.0643939
MvSdioicae-1303-FR02-D-N206-PbcR_A1	1122	1123	0	0.285	0.035745
MvSdioicae-1303-FR02-D-N206-PbcR_A1	1123	1124	0	1	0.0856301
MvSdioicae-1303-FR02-D-N206-PbcR_A1	1124	1125	0.757	0.025	-0.3
MvSdioicae-1303-FR02-D-N206-PbcR_A1	1125	1126	0.013	0.476	0.159941
MvSdioicae-1303-FR02-D-N206-PbcR_A1	1126	1127	1	0	0.269841
MvSdioicae-1303-FR02-D-N206-PbcR_A1	1127	1128	0.266	0.122	-0.115564
MvSdioicae-1303-FR02-D-N206-PbcR_A1	1128	1129	0.167	0.553	0.0678571
MvSdioicae-1303-FR02-D-N206-PbcR_A1	1129	1130	0.02	0.376	0.205955
MvSdioicae-1303-FR02-D-N206-PbcR_A1	1130	1131	0.728	0	-0.311111
MvSdioicae-1303-FR02-D-N206-PbcR_A1	1131	1132	0	0.591	-0.251852
MvSdioicae-1303-FR02-D-N206-PbcR_A1	1132	1133	0.66	0.209	0.111957
MvSdioicae-1303-FR02-D-N206-PbcR_A1	1133	1134	0.582	0	0.1
MvSdioicae-1303-FR02-D-N206-PbcR_A1	1134	1135	0.535	0	-0.429194
MvSdioicae-1303-FR02-D-N206-PbcR_A1	1135	1136	1	0	-0.321799
MvSdioicae-1303-FR02-D-N206-PbcR_A1	1136	1137	1	0	0.0948859
MvSdioicae-1303-FR02-D-N206-PbcR_A1	1137	1138	1	0	-0.462873
MvSdioicae-1303-FR02-D-N206-PbcR_A1	1138	1139	0.646	0.168	0.200549
MvSdioicae-1303-FR02-D-N206-PbcR_A1	1139	1140	0	0.516	-0.331463
MvSdioicae-1303-FR02-D-N206-PbcR_A1	1140	1141	0	0.753	0.061553
MvSdioicae-1303-FR02-D-N206-PbcR_A1	1141	1142	0	0.946	-0.216783
MvSdioicae-1303-FR02-D-N206-PbcR_A1	1142	1143	0	0.734	-0.255077
MvSdioicae-1303-FR02-D-N206-PbcR_A1	1143	1144	0	0.941	0.343685
MvSdioicae-1303-FR02-D-N206-PbcR_A1	1144	1145	0	1	-0.0713615
MvSdioicae-1303-FR02-D-N206-PbcR_A1	1145	1146	0	0.999	0.98924
MvSdioicae-1303-FR02-D-N206-PbcR_A1	1146	1147	0	1	0.179673
MvSdioicae-1303-FR02-D-N206-PbcR_A1	1147	1148	0	0.903	0.580409
MvSdioicae-1303-FR02-D-N206-PbcR_A1	1148	1149	0.705	0.227	0.192157
MvSdioicae-1303-FR02-D-N206-PbcR_A1	1149	1150	1	0	0.0598291
MvSdioicae-1303-FR02-D-N206-PbcR_A1	1150	1151	0.538	0.253	-0.271974
MvSdioicae-1303-FR02-D-N206-PbcR_A1	1151	1152	0	0.88	-0.10405
MvSdioicae-1303-FR02-D-N206-PbcR_A1	1152	1153	0	0.77	0.0102846
MvSdioicae-1303-FR02-D-N206-PbcR_A1	1153	1154	0	0.579	0.0830189
MvSdioicae-1303-FR02-D-N206-PbcR_A1	1154	1155	0.927	0	-0.126685
MvSdioicae-1303-FR02-D-N206-PbcR_A1	1155	1156	1	0	-0.223017
MvSdioicae-1303-FR02-D-N206-PbcR_A1	1156	1157	1	0	0.346648
MvSdioicae-1303-FR02-D-N206-PbcR_A1	1157	1158	0.821	0	-0.314815
MvSdioicae-1303-FR02-D-N206-PbcR_A1	1158	1159	1	0	-0.206724
MvSdioicae-1303-FR02-D-N206-PbcR_A1	1159	1160	1	0	-0.187097
MvSdioicae-1303-FR02-D-N206-PbcR_A1	1160	1161	1	0	-0.460594
MvSdioicae-1303-FR02-D-N206-PbcR_A1	1161	1162	0.504	0.132	-0.176829
MvSdioicae-1303-FR02-D-N206-PbcR_A1	1162	1163	0.167	0.181	0.113712
MvSdioicae-1303-FR02-D-N206-PbcR_A1	1163	1164	0	0.961	0.24235
MvSdioicae-1303-FR02-D-N206-PbcR_A1	1164	1165	0	1	0.383721
MvSdioicae-1303-FR02-D-N206-PbcR_A1	1165	1166	0	0.499	0.129221
MvSdioicae-1303-FR02-D-N206-PbcR_A1	1166	1167	0.984	0	-0.116883
MvSdioicae-1303-FR02-D-N206-PbcR_A1	1167	1168	0.273	0.696	-0.0640756
MvSdioicae-1303-FR02-D-N206-PbcR_A1	1168	1169	0	1	0.105263
MvSdioicae-1303-FR02-D-N206-PbcR_A1	1169	1170	0	1	0.355731
MvSdioicae-1303-FR02-D-N206-PbcR_A1	1170	1171	0	0.468	0.207952
MvSdioicae-1303-FR02-D-N206-PbcR_A1	1171	1172	0.771	0	-0.0935649
MvSdioicae-1303-FR02-D-N206-PbcR_A1	1172	1173	0.913	0	0.418919
MvSdioicae-1303-FR02-D-N206-PbcR_A1	1173	1174	0.316	0	0.238575
MvSdioicae-1303-FR02-D-N206-PbcR_A1	1174	1175	0.355	0	-0.211103
MvSdioicae-1303-FR02-D-N206-PbcR_A1	1175	1176	0.041	0	0.0340259
MvSdioicae-1303-FR02-D-N206-PbcR_A1	1176	1177	0.69	0	-0.40333
MvSdioicae-1303-FR02-D-N206-PbcR_A1	1177	1178	0.26	0.44	0.0425641
MvSdioicae-1303-FR02-D-N206-PbcR_A1	1178	1179	1	0	-0.200859
MvSdioicae-1303-FR02-D-N206-PbcR_A1	1179	1180	0.874	0	0.891163
MvSdioicae-1303-FR02-D-N206-PbcR_A1	1180	1181	0.176	0	0.976398
MvSdioicae-1303-FR02-D-N206-PbcR_A1	1181	1182	0.237	0.62	-0.0394089
MvSdioicae-1303-FR02-D-N206-PbcR_A1	1182	1183	0	1	-0.0845361
MvSdioicae-1303-FR02-D-N206-PbcR_A1	1183	1184	0	1	-0.156727
MvSdioicae-1303-FR02-D-N206-PbcR_A1	1184	1185	0	1	-0.18065
MvSdioicae-1303-FR02-D-N206-PbcR_A1	1185	1186	0	1	0.261364
MvSdioicae-1303-FR02-D-N206-PbcR_A1	1186	1187	0	0.59	0.17984
MvSdioicae-1303-FR02-D-N206-PbcR_A1	1187	1188	0.877	0	1.85136
MvSdioicae-1303-FR02-D-N206-PbcR_A1	1188	1189	0.642	0	-0.221256
MvSdioicae-1303-FR02-D-N206-PbcR_A1	1189	1190	0	0.769	0.0591093
MvSdioicae-1303-FR02-D-N206-PbcR_A1	1190	1191	0	0.843	0.191342
MvSdioicae-1303-FR02-D-N206-PbcR_A1	1191	1192	0.42	0.116	0.307566
MvSdioicae-1303-FR02-D-N206-PbcR_A1	1192	1193	0.883	0	0.248387
MvSdioicae-1303-FR02-D-N206-PbcR_A1	1193	1194	0.91	0	-0.058689
MvSdioicae-1303-FR02-D-N206-PbcR_A1	1194	1195	0.664	0	-0.210217
MvSdioicae-1303-FR02-D-N206-PbcR_A1	1195	1196	0.506	0.21	1.92308
MvSdioicae-1303-FR02-D-N206-PbcR_A1	1196	1197	0	0.254	0.146953
MvSdioicae-1303-FR02-D-N206-PbcR_A1	1197	1198	0	1	0.346154
MvSdioicae-1303-FR02-D-N206-PbcR_A1	1198	1199	0	1	0.0075
MvSdioicae-1303-FR02-D-N206-PbcR_A1	1199	1200	0	0.863	0.516357
MvSdioicae-1303-FR02-D-N206-PbcR_A1	1200	1201	0.244	0.117	0.139423
MvSdioicae-1303-FR02-D-N206-PbcR_A1	1201	1202	0.72	0	0.263211
MvSdioicae-1303-FR02-D-N206-PbcR_A1	1202	1203	0.717	0	0.168164
MvSdioicae-1303-FR02-D-N206-PbcR_A1	1203	1204	0	0.577	0.366337
MvSdioicae-1303-FR02-D-N206-PbcR_A1	1204	1205	0	0.831	-0.170495
MvSdioicae-1303-FR02-D-N206-PbcR_A1	1205	1206	0	0.48	0.257282
MvSdioicae-1303-FR02-D-N206-PbcR_A1	1206	1207	0	1	0.210552
MvSdioicae-1303-FR02-D-N206-PbcR_A1	1207	1208	0	1	0.181765
MvSdioicae-1303-FR02-D-N206-PbcR_A1	1208	1209	0	1	-0.3925
MvSdioicae-1303-FR02-D-N206-PbcR_A1	1209	1210	0	0.843	-0.115169
MvSdioicae-1303-FR02-D-N206-PbcR_A1	1210	1211	0	0.937	-0.06
MvSdioicae-1303-FR02-D-N206-PbcR_A1	1211	1212	0	1	-0.0683527
MvSdioicae-1303-FR02-D-N206-PbcR_A1	1212	1213	0.025	0.756	-0.260831
MvSdioicae-1303-FR02-D-N206-PbcR_A1	1213	1214	1	0	0.44639
MvSdioicae-1303-FR02-D-N206-PbcR_A1	1214	1215	1	0	-0.0532344
MvSdioicae-1303-FR02-D-N206-PbcR_A1	1215	1216	0.693	0.141	-0.507895
MvSdioicae-1303-FR02-D-N206-PbcR_A1	1216	1217	0.622	0.08	-0.206452
MvSdioicae-1303-FR02-D-N206-PbcR_A1	1217	1218	1	0	-0.304549
MvSdioicae-1303-FR02-D-N206-PbcR_A1	1218	1219	0.715	0	-0.559235
MvSdioicae-1303-FR02-D-N206-PbcR_A1	1219	1220	0	0	-0.531691
MvSdioicae-1303-FR02-D-N206-PbcR_A1	1220	1221	0.344	0	0.176867
MvSdioicae-1303-FR02-D-N206-PbcR_A1	1221	1222	1	0	-0.117799
MvSdioicae-1303-FR02-D-N206-PbcR_A1	1222	1223	1	0	0.0307298
MvSdioicae-1303-FR02-D-N206-PbcR_A1	1223	1224	0.045	0.386	-0.642006
MvSdioicae-1303-FR02-D-N206-PbcR_A1	1224	1225	0	1	-0.00799419
MvSdioicae-1303-FR02-D-N206-PbcR_A1	1225	1226	0	1	-0.25309
MvSdioicae-1303-FR02-D-N206-PbcR_A1	1226	1227	0	0.756	-0.150794
MvSdioicae-1303-FR02-D-N206-PbcR_A1	1227	1228	0	0.302	-0.35189
MvSdioicae-1303-FR02-D-N206-PbcR_A1	1228	1229	0	0.482	0.199132
MvSdioicae-1303-FR02-D-N206-PbcR_A1	1229	1230	0	1	0.0774614
MvSdioicae-1303-FR02-D-N206-PbcR_A1	1230	1231	0	1	-0.0844744
MvSdioicae-1303-FR02-D-N206-PbcR_A1	1231	1232	0.227	0.36	0.128538
MvSdioicae-1303-FR02-D-N206-PbcR_A1	1232	1233	0	0.985	0.0699301
MvSdioicae-1303-FR02-D-N206-PbcR_A1	1233	1234	0	0.313	-0.142748
MvSdioicae-1303-FR02-D-N206-PbcR_A1	1234	1235	0.975	0	-0.559403
MvSdioicae-1303-FR02-D-N206-PbcR_A1	1235	1236	1	0	-0.321277
MvSdioicae-1303-FR02-D-N206-PbcR_A1	1236	1237	1	0	-0.24214
MvSdioicae-1303-FR02-D-N206-PbcR_A1	1237	1238	1	0	-0.19363
MvSdioicae-1303-FR02-D-N206-PbcR_A1	1238	1239	1	0	-0.203402
MvSdioicae-1303-FR02-D-N206-PbcR_A1	1239	1240	1	0	-0.151334
MvSdioicae-1303-FR02-D-N206-PbcR_A1	1240	1241	1	0	-0.32757
MvSdioicae-1303-FR02-D-N206-PbcR_A1	1241	1242	0.912	0	0.0806579
MvSdioicae-1303-FR02-D-N206-PbcR_A1	1242	1243	0	0.267	-0.0236486
MvSdioicae-1303-FR02-D-N206-PbcR_A1	1243	1244	0	1	-0.0133333
MvSdioicae-1303-FR02-D-N206-PbcR_A1	1244	1245	0	1	-0.23784
MvSdioicae-1303-FR02-D-N206-PbcR_A1	1245	1246	0	1	-0.110191
MvSdioicae-1303-FR02-D-N206-PbcR_A1	1246	1247	0	1	0.107663
MvSdioicae-1303-FR02-D-N206-PbcR_A1	1247	1248	0	0.977	0.347332
MvSdioicae-1303-FR02-D-N206-PbcR_A1	1248	1249	0.297	0.383	0.045082
MvSdioicae-1303-FR02-D-N206-PbcR_A1	1249	1250	0.704	0.118	0.586741
MvSdioicae-1303-FR02-D-N206-PbcR_A1	1250	1251	0.027	0.914	0.041847
MvSdioicae-1303-FR02-D-N206-PbcR_A1	1251	1252	0	0.557	0.980952
MvSdioicae-1303-FR02-D-N206-PbcR_A1	1252	1253	0	1	1.02174
MvSdioicae-1303-FR02-D-N206-PbcR_A1	1253	1254	0	1	0.242991
MvSdioicae-1303-FR02-D-N206-PbcR_A1	1254	1255	0	0.635	0.0836426
MvSdioicae-1303-FR02-D-N206-PbcR_A1	1255	1256	0	0.993	-0.0465455
MvSdioicae-1303-FR02-D-N206-PbcR_A1	1256	1257	0	1	0.797468
MvSdioicae-1303-FR02-D-N206-PbcR_A1	1257	1258	0	0.697	0.742018
MvSdioicae-1303-FR02-D-N206-PbcR_A1	1258	1259	0	1	0.226804
MvSdioicae-1303-FR02-D-N206-PbcR_A1	1259	1260	0	1	0.611423
MvSdioicae-1303-FR02-D-N206-PbcR_A1	1260	1261	0	1	0.284706
MvSdioicae-1303-FR02-D-N206-PbcR_A1	1261	1262	0	0.914	0.373737
MvSdioicae-1303-FR02-D-N206-PbcR_A1	1262	1263	0	0.085	0.415278
MvSdioicae-1303-FR02-D-N206-PbcR_A1	1263	1264	0	0.43	0.115152
MvSdioicae-1303-FR02-D-N206-PbcR_A1	1264	1265	0	1	0.522096
MvSdioicae-1303-FR02-D-N206-PbcR_A1	1265	1266	0	1	-0.321946
MvSdioicae-1303-FR02-D-N206-PbcR_A1	1266	1267	0	1	-0.37203
MvSdioicae-1303-FR02-D-N206-PbcR_A1	1267	1268	0	1	-0.136067
MvSdioicae-1303-FR02-D-N206-PbcR_A1	1268	1269	0.203	0.516	0.342262
MvSdioicae-1303-FR02-D-N206-PbcR_A1	1269	1270	0.024	0.391	-0.0641605
MvSdioicae-1303-FR02-D-N206-PbcR_A1	1270	1271	0	0.911	-0.0444444
MvSdioicae-1303-FR02-D-N206-PbcR_A1	1271	1272	0	1	0.33251
MvSdioicae-1303-FR02-D-N206-PbcR_A1	1272	1273	0	1	-0.214286
MvSdioicae-1303-FR02-D-N206-PbcR_A1	1273	1274	0	1	-0.0820625
MvSdioicae-1303-FR02-D-N206-PbcR_A1	1274	1275	0	1	0.0284277
MvSdioicae-1303-FR02-D-N206-PbcR_A1	1275	1276	0	0.63	-0.0641304
MvSdioicae-1303-FR02-D-N206-PbcR_A1	1276	1277	0	0.441	-0.29875
MvSdioicae-1303-FR02-D-N206-PbcR_A1	1277	1278	0	0.313	0.300173
MvSdioicae-1303-FR02-D-N206-PbcR_A1	1278	1279	0.192	0.256	0.142578
MvSdioicae-1303-FR02-D-N206-PbcR_A1	1279	1280	0.99	0	-0.315661
MvSdioicae-1303-FR02-D-N206-PbcR_A1	1280	1281	0.366	0	0.418651
MvSdioicae-1303-FR02-D-N206-PbcR_A1	1281	1282	0.241	0	0.275728
MvSdioicae-1303-FR02-D-N206-PbcR_A1	1282	1283	0.583	0	-0.213055
MvSdioicae-1303-FR02-D-N206-PbcR_A1	1283	1284	1	0	-0.183397
MvSdioicae-1303-FR02-D-N206-PbcR_A1	1284	1285	0.429	0.107	0.36789
MvSdioicae-1303-FR02-D-N206-PbcR_A1	1285	1286	1	0	-0.104839
MvSdioicae-1303-FR02-D-N206-PbcR_A1	1286	1287	0.679	0	0.0295031
MvSdioicae-1303-FR02-D-N206-PbcR_A1	1287	1288	0.613	0	0.00288638
MvSdioicae-1303-FR02-D-N206-PbcR_A1	1288	1289	0	0.842	0.117441
MvSdioicae-1303-FR02-D-N206-PbcR_A1	1289	1290	0	1	-0.0968037
MvSdioicae-1303-FR02-D-N206-PbcR_A1	1290	1291	0	0.561	0.439966
MvSdioicae-1303-FR02-D-N206-PbcR_A1	1291	1292	0	1	-0.1625
MvSdioicae-1303-FR02-D-N206-PbcR_A1	1292	1293	0	1	0.164474
MvSdioicae-1303-FR02-D-N206-PbcR_A1	1293	1294	0	0.979	0.323378
MvSdioicae-1303-FR02-D-N206-PbcR_A1	1294	1295	0	1	0.179775
MvSdioicae-1303-FR02-D-N206-PbcR_A1	1295	1296	0	1	-0.087193
MvSdioicae-1303-FR02-D-N206-PbcR_A1	1296	1297	0	0.378	-0.248101
MvSdioicae-1303-FR02-D-N206-PbcR_A1	1297	1298	0	0.995	0.295607
MvSdioicae-1303-FR02-D-N206-PbcR_A1	1298	1299	0	0	-0.0333333
MvSdioicae-1303-FR02-D-N206-PbcR_A1	1299	1300	0	0	0.167857
MvSdioicae-1303-FR02-D-N206-PbcR_A1	1300	1301	0	0.269	0.386473
MvSdioicae-1303-FR02-D-N206-PbcR_A1	1301	1302	0	0.952	0.184658
MvSdioicae-1303-FR02-D-N206-PbcR_A1	1302	1303	0	1	-0.115366
MvSdioicae-1303-FR02-D-N206-PbcR_A1	1303	1304	0	1	0.771031
MvSdioicae-1303-FR02-D-N206-PbcR_A1	1304	1305	0	1	0.0377074
MvSdioicae-1303-FR02-D-N206-PbcR_A1	1305	1306	0	1	0.373172
MvSdioicae-1303-FR02-D-N206-PbcR_A1	1306	1307	0	1	0.121701
MvSdioicae-1303-FR02-D-N206-PbcR_A1	1307	1308	0	0.071	-0.0345369
MvSdioicae-1303-FR02-D-N206-PbcR_A1	1308	1309	0	0.428	0.218078
MvSdioicae-1303-FR02-D-N206-PbcR_A1	1309	1310	0.579	0	-0.0863422
MvSdioicae-1303-FR02-D-N206-PbcR_A1	1310	1311	1	0	0.586207
MvSdioicae-1303-FR02-D-N206-PbcR_A1	1311	1312	0.27	0.176	0.114557
MvSdioicae-1303-FR02-D-N206-PbcR_A1	1312	1313	0	0.939	0.428571
MvSdioicae-1303-FR02-D-N206-PbcR_A1	1313	1314	0	0.901	0.457431
MvSdioicae-1303-FR02-D-N206-PbcR_A1	1314	1315	0	0.582	-0.0196977
MvSdioicae-1303-FR02-D-N206-PbcR_A1	1315	1316	0	1	0.0472727
MvSdioicae-1303-FR02-D-N206-PbcR_A1	1316	1317	0	1	0.147009
MvSdioicae-1303-FR02-D-N206-PbcR_A1	1317	1318	0	1	0.480586
MvSdioicae-1303-FR02-D-N206-PbcR_A1	1318	1319	0	1	0.032967
MvSdioicae-1303-FR02-D-N206-PbcR_A1	1319	1320	0	1	0.288889
MvSdioicae-1303-FR02-D-N206-PbcR_A1	1320	1321	0	1	-0.290094
MvSdioicae-1303-FR02-D-N206-PbcR_A1	1321	1322	0	1	0.078481
MvSdioicae-1303-FR02-D-N206-PbcR_A1	1322	1323	0	1	-0.100893
MvSdioicae-1303-FR02-D-N206-PbcR_A1	1323	1324	0	1	0.162602
MvSdioicae-1303-FR02-D-N206-PbcR_A1	1324	1325	0	1	0.303506
MvSdioicae-1303-FR02-D-N206-PbcR_A1	1325	1326	0	0.958	0.329897
MvSdioicae-1303-FR02-D-N206-PbcR_A1	1326	1327	0	0.938	0.0434783
MvSdioicae-1303-FR02-D-N206-PbcR_A1	1327	1328	0	1	-0.090952
MvSdioicae-1303-FR02-D-N206-PbcR_A1	1328	1329	0	1	-0.062097
MvSdioicae-1303-FR02-D-N206-PbcR_A1	1329	1330	0	1	-0.168539
MvSdioicae-1303-FR02-D-N206-PbcR_A1	1330	1331	0	1	0.230482
MvSdioicae-1303-FR02-D-N206-PbcR_A1	1331	1332	0	1	0.105105
MvSdioicae-1303-FR02-D-N206-PbcR_A1	1332	1333	0	1	0.497777
MvSdioicae-1303-FR02-D-N206-PbcR_A1	1333	1334	0	1	0.143791
MvSdioicae-1303-FR02-D-N206-PbcR_A1	1334	1335	0	1	-0.212121
MvSdioicae-1303-FR02-D-N206-PbcR_A1	1335	1336	0	0.928	0.0144725
MvSdioicae-1303-FR02-D-N206-PbcR_A1	1336	1337	0	1	-0.441713
MvSdioicae-1303-FR02-D-N206-PbcR_A1	1337	1338	0	1	-0.0297838
MvSdioicae-1303-FR02-D-N206-PbcR_A1	1338	1339	0	1	-0.108614
MvSdioicae-1303-FR02-D-N206-PbcR_A1	1339	1340	0	1	-0.403995
MvSdioicae-1303-FR02-D-N206-PbcR_A1	1340	1341	0	1	-0.400345
MvSdioicae-1303-FR02-D-N206-PbcR_A1	1341	1342	0	1	0.294737
MvSdioicae-1303-FR02-D-N206-PbcR_A1	1342	1343	0	0.706	0.109225
MvSdioicae-1303-FR02-D-N206-PbcR_A1	1343	1344	0	0.03	0.300061
MvSdioicae-1303-FR02-D-N206-PbcR_A1	1344	1345	0	0	-0.164366
MvSdioicae-1303-FR02-D-N206-PbcR_A1	1345	1346	0.19	0.103	-0.204082
MvSdioicae-1303-FR02-D-N206-PbcR_A1	1346	1347	1	0	0.0881696
MvSdioicae-1303-FR02-D-N206-PbcR_A1	1347	1348	0.1	0.363	0.209302
MvSdioicae-1303-FR02-D-N206-PbcR_A1	1348	1349	0	0.362	0.513274
MvSdioicae-1303-FR02-D-N206-PbcR_A1	1349	1350	0	1	-0.358042
MvSdioicae-1303-FR02-D-N206-PbcR_A1	1350	1351	0	1	0.789011
MvSdioicae-1303-FR02-D-N206-PbcR_A1	1351	1352	0	1	0.309091
MvSdioicae-1303-FR02-D-N206-PbcR_A1	1352	1353	0	1	0.697044
MvSdioicae-1303-FR02-D-N206-PbcR_A1	1353	1354	0	1	0.483871
MvSdioicae-1303-FR02-D-N206-PbcR_A1	1354	1355	0.163	0.265	-0.0792833
MvSdioicae-1303-FR02-D-N206-PbcR_A1	1355	1356	0.529	0	0.0324032
MvSdioicae-1303-FR02-D-N206-PbcR_A1	1356	1357	0.937	0	-0.305363
MvSdioicae-1303-FR02-D-N206-PbcR_A1	1357	1358	0.913	0	-0.135309
MvSdioicae-1303-FR02-D-N206-PbcR_A1	1358	1359	0.024	0.818	-0.353605
MvSdioicae-1303-FR02-D-N206-PbcR_A1	1359	1360	0	1	-0.0746032
MvSdioicae-1303-FR02-D-N206-PbcR_A1	1360	1361	0	1	0.0328407
MvSdioicae-1303-FR02-D-N206-PbcR_A1	1361	1362	0	1	0.352695
MvSdioicae-1303-FR02-D-N206-PbcR_A1	1362	1363	0	1	-0.126075
MvSdioicae-1303-FR02-D-N206-PbcR_A1	1363	1364	0.607	0.379	1.51634
MvSdioicae-1303-FR02-D-N206-PbcR_A1	1364	1365	0.406	0.25	-0.247064
MvSdioicae-1303-FR02-D-N206-PbcR_A1	1365	1366	0.813	0	0.150553
MvSdioicae-1303-FR02-D-N206-PbcR_A1	1366	1367	0.71	0.08	-0.398163
MvSdioicae-1303-FR02-D-N206-PbcR_A1	1367	1368	0.501	0.174	0.0353535
MvSdioicae-1303-FR02-D-N206-PbcR_A1	1368	1369	1	0	-0.0816327
MvSdioicae-1303-FR02-D-N206-PbcR_A1	1369	1370	0.179	0.662	-0.338889
MvSdioicae-1303-FR02-D-N206-PbcR_A1	1370	1371	0.161	0.619	-0.203065
MvSdioicae-1303-FR02-D-N206-PbcR_A1	1371	1372	0.571	0.119	-0.266044
MvSdioicae-1303-FR02-D-N206-PbcR_A1	1372	1373	0.233	0.151	-0.0860735
MvSdioicae-1303-FR02-D-N206-PbcR_A1	1373	1374	0	0.628	0.0251163
MvSdioicae-1303-FR02-D-N206-PbcR_A1	1374	1375	0	0.651	-0.245939
MvSdioicae-1303-FR02-D-N206-PbcR_A1	1375	1376	0.719	0.079	-0.194508
MvSdioicae-1303-FR02-D-N206-PbcR_A1	1376	1377	1	0	-0.192547
MvSdioicae-1303-FR02-D-N206-PbcR_A1	1377	1378	1	0	-0.418367
MvSdioicae-1303-FR02-D-N206-PbcR_A1	1378	1379	0.645	0.094	0.438151
MvSdioicae-1303-FR02-D-N206-PbcR_A1	1379	1380	0.113	0.794	0.0526316
MvSdioicae-1303-FR02-D-N206-PbcR_A1	1380	1381	0.854	0	0.116883
MvSdioicae-1303-FR02-D-N206-PbcR_A1	1381	1382	0.77	0.139	-0.176667
MvSdioicae-1303-FR02-D-N206-PbcR_A1	1382	1383	1	0	0.0901639
MvSdioicae-1303-FR02-D-N206-PbcR_A1	1383	1384	0.742	0	-0.221249
MvSdioicae-1303-FR02-D-N206-PbcR_A1	1384	1385	0.796	0	-0.261509
MvSdioicae-1303-FR02-D-N206-PbcR_A1	1385	1386	0.388	0	-0.397007
MvSdioicae-1303-FR02-D-N206-PbcR_A1	1386	1387	0	0	0.211228
MvSdioicae-1303-FR02-D-N206-PbcR_A1	1387	1388	0.974	0	-0.0872145
MvSdioicae-1303-FR02-D-N206-PbcR_A1	1388	1389	0.443	0	-0.244463
MvSdioicae-1303-FR02-D-N206-PbcR_A1	1389	1390	1	0	-0.106229
MvSdioicae-1303-FR02-D-N206-PbcR_A1	1390	1391	0.935	0	-0.267857
MvSdioicae-1303-FR02-D-N206-PbcR_A1	1391	1392	0	0.103	-0.164848
MvSdioicae-1303-FR02-D-N206-PbcR_A1	1392	1393	0	0.245	0.268437
MvSdioicae-1303-FR02-D-N206-PbcR_A1	1393	1394	0	0.569	0.414634
MvSdioicae-1303-FR02-D-N206-PbcR_A1	1394	1395	0.32	0.338	-0.375286
MvSdioicae-1303-FR02-D-N206-PbcR_A1	1395	1396	0.317	0.288	0.0494418
MvSdioicae-1303-FR02-D-N206-PbcR_A1	1396	1397	0	0.764	0.294
MvSdioicae-1303-FR02-D-N206-PbcR_A1	1397	1398	0	0.518	0.396392
MvSdioicae-1303-FR02-D-N206-PbcR_A1	1398	1399	0	0.664	0.342665
MvSdioicae-1303-FR02-D-N206-PbcR_A1	1399	1400	0.167	0.466	-0.147813
MvSdioicae-1303-FR02-D-N206-PbcR_A1	1400	1401	0.067	0.503	0.280899
MvSdioicae-1303-FR02-D-N206-PbcR_A1	1401	1402	0.35	0.292	1.76364
MvSdioicae-1303-FR02-D-N206-PbcR_A1	1402	1403	0	0.081	-0.39759
MvSdioicae-1303-FR02-D-N206-PbcR_A1	1403	1404	0.817	0	-0.451613
MvSdioicae-1303-FR02-D-N206-PbcR_A1	1404	1405	0.843	0	-0.186941
MvSdioicae-1303-FR02-D-N206-PbcR_A1	1405	1406	1	0	-0.35443
MvSdioicae-1303-FR02-D-N206-PbcR_A1	1406	1407	0.882	0	-0.139344
MvSdioicae-1303-FR02-D-N206-PbcR_A1	1407	1408	0.491	0	-0.276471
MvSdioicae-1303-FR02-D-N206-PbcR_A1	1408	1409	0.959	0	0.128469
MvSdioicae-1303-FR02-D-N206-PbcR_A1	1409	1410	1	0	0.186354
MvSdioicae-1303-FR02-D-N206-PbcR_A1	1410	1411	0.446	0.266	-0.3281
MvSdioicae-1303-FR02-D-N206-PbcR_A1	1411	1412	1	0	-0.0803023
MvSdioicae-1303-FR02-D-N206-PbcR_A1	1412	1413	0.625	0	0.493882
MvSdioicae-1303-FR02-D-N206-PbcR_A1	1413	1414	0.686	0	0.0618034
MvSdioicae-1303-FR02-D-N206-PbcR_A1	1414	1415	1	0	-0.0398671
MvSdioicae-1303-FR02-D-N206-PbcR_A1	1415	1416	0.228	0.185	-0.282609
MvSdioicae-1303-FR02-D-N206-PbcR_A1	1416	1417	0.273	0.082	0.434921
MvSdioicae-1303-FR02-D-N206-PbcR_A1	1417	1418	0	0	-0.118393
MvSdioicae-1303-FR02-D-N206-PbcR_A1	1418	1419	0	0	0.362589
MvSdioicae-1303-FR02-D-N206-PbcR_A1	1419	1420	0	0.528	-0.241026
MvSdioicae-1303-FR02-D-N206-PbcR_A1	1420	1421	0	1	-0.222202
MvSdioicae-1303-FR02-D-N206-PbcR_A1	1421	1422	0.735	0.16	-0.345333
MvSdioicae-1303-FR02-D-N206-PbcR_A1	1422	1423	1	0	-0.442568
MvSdioicae-1303-FR02-D-N206-PbcR_A1	1423	1424	1	0	-0.398829
MvSdioicae-1303-FR02-D-N206-PbcR_A1	1424	1425	1	0	-0.355388
MvSdioicae-1303-FR02-D-N206-PbcR_A1	1425	1426	1	0	0.042963
MvSdioicae-1303-FR02-D-N206-PbcR_A1	1426	1427	1	0	0.315835
MvSdioicae-1303-FR02-D-N206-PbcR_A1	1427	1428	0.607	0	-0.199776
MvSdioicae-1303-FR02-D-N206-PbcR_A1	1428	1429	0.465	0	-0.295815
MvSdioicae-1303-FR02-D-N206-PbcR_A1	1429	1430	1	0	-0.196114
MvSdioicae-1303-FR02-D-N206-PbcR_A1	1430	1431	0.383	0	-0.0471429
MvSdioicae-1303-FR02-D-N206-PbcR_A1	1431	1432	1	0	-0.130851
MvSdioicae-1303-FR02-D-N206-PbcR_A1	1432	1433	1	0	0.665254
MvSdioicae-1303-FR02-D-N206-PbcR_A1	1433	1434	0.689	0	-0.122987
MvSdioicae-1303-FR02-D-N206-PbcR_A1	1434	1435	0.429	0	-0.33583
MvSdioicae-1303-FR02-D-N206-PbcR_A1	1435	1436	1	0	-0.120032
MvSdioicae-1303-FR02-D-N206-PbcR_A1	1436	1437	0.694	0	-0.0428042
MvSdioicae-1303-FR02-D-N206-PbcR_A1	1437	1438	0.871	0	-0.423933
MvSdioicae-1303-FR02-D-N206-PbcR_A1	1438	1439	0	0.123	-0.266358
MvSdioicae-1303-FR02-D-N206-PbcR_A1	1439	1440	0.698	0	-0.263921
MvSdioicae-1303-FR02-D-N206-PbcR_A1	1440	1441	0.682	0	-0.18379
MvSdioicae-1303-FR02-D-N206-PbcR_A1	1441	1442	0.584	0.101	-0.269455
MvSdioicae-1303-FR02-D-N206-PbcR_A1	1442	1443	0	0	0.541499
MvSdioicae-1303-FR02-D-N206-PbcR_A1	1443	1444	0	0.148	-0.117409
MvSdioicae-1303-FR02-D-N206-PbcR_A1	1444	1445	0	0.92	0.648678
MvSdioicae-1303-FR02-D-N206-PbcR_A1	1445	1446	0	0.719	0.461754
MvSdioicae-1303-FR02-D-N206-PbcR_A1	1446	1447	0	1	-0.145386
MvSdioicae-1303-FR02-D-N206-PbcR_A1	1447	1448	0	0.762	1.7741
MvSdioicae-1303-FR02-D-N206-PbcR_A1	1448	1449	0.182	0.61	-0.172167
MvSdioicae-1303-FR02-D-N206-PbcR_A1	1449	1450	0	0.994	0.507515
MvSdioicae-1303-FR02-D-N206-PbcR_A1	1450	1451	0	1	0.458863
MvSdioicae-1303-FR02-D-N206-PbcR_A1	1451	1452	0	0.966	1.16472
MvSdioicae-1303-FR02-D-N206-PbcR_A1	1452	1453	0	1	0.947591
MvSdioicae-1303-FR02-D-N206-PbcR_A1	1453	1454	0	0.289	0.832579
MvSdioicae-1303-FR02-D-N206-PbcR_A1	1454	1455	0	0.553	0.725
MvSdioicae-1303-FR02-D-N206-PbcR_A1	1455	1456	0.453	0.125	0.453901
MvSdioicae-1303-FR02-D-N206-PbcR_A1	1456	1457	0	0.47	-0.230263
MvSdioicae-1303-FR02-D-N206-PbcR_A1	1457	1458	0	0.911	0.109258
MvSdioicae-1303-FR02-D-N206-PbcR_A1	1458	1459	0.252	0.344	0.0173913
MvSdioicae-1303-FR02-D-N206-PbcR_A1	1459	1460	0	0.918	-0.511468
MvSdioicae-1303-FR02-D-N206-PbcR_A1	1460	1461	0	1	0.482336
MvSdioicae-1303-FR02-D-N206-PbcR_A1	1461	1462	0	1	0.423445
MvSdioicae-1303-FR02-D-N206-PbcR_A1	1462	1463	0	1	0.768128
MvSdioicae-1303-FR02-D-N206-PbcR_A1	1463	1464	0	0.674	0.0544872
MvSdioicae-1303-FR02-D-N206-PbcR_A1	1464	1465	0	0.4	0.421111
MvSdioicae-1303-FR02-D-N206-PbcR_A1	1465	1466	0	1	-0.0652174
MvSdioicae-1303-FR02-D-N206-PbcR_A1	1466	1467	0	1	0.650563
MvSdioicae-1303-FR02-D-N206-PbcR_A1	1467	1468	0	1	-0.331109
MvSdioicae-1303-FR02-D-N206-PbcR_A1	1468	1469	0	1	-0.233703
MvSdioicae-1303-FR02-D-N206-PbcR_A1	1469	1470	0	0.424	0.429285
MvSdioicae-1303-FR02-D-N206-PbcR_A1	1470	1471	0.003	0.24	0.465201
MvSdioicae-1303-FR02-D-N206-PbcR_A1	1471	1472	0.202	0.327	0.0166439
MvSdioicae-1303-FR02-D-N206-PbcR_A1	1472	1473	0	0.307	-0.0934211
MvSdioicae-1303-FR02-D-N206-PbcR_A1	1473	1474	0.122	0.167	0.324047
MvSdioicae-1303-FR02-D-N206-PbcR_A1	1474	1475	0.93	0	-0.204986
MvSdioicae-1303-FR02-D-N206-PbcR_A1	1475	1476	0.247	0.477	0.0984848
MvSdioicae-1303-FR02-D-N206-PbcR_A1	1476	1477	0	1	-0.00577201
MvSdioicae-1303-FR02-D-N206-PbcR_A1	1477	1478	0	1	-0.397895
MvSdioicae-1303-FR02-D-N206-PbcR_A1	1478	1479	0	0.993	-0.187608
MvSdioicae-1303-FR02-D-N206-PbcR_A1	1479	1480	0	1	-0.193333
MvSdioicae-1303-FR02-D-N206-PbcR_A1	1480	1481	0	1	-0.319886
MvSdioicae-1303-FR02-D-N206-PbcR_A1	1481	1482	0	1	0.228984
MvSdioicae-1303-FR02-D-N206-PbcR_A1	1482	1483	0	1	-0.304957
MvSdioicae-1303-FR02-D-N206-PbcR_A1	1483	1484	0	1	-0.390079
MvSdioicae-1303-FR02-D-N206-PbcR_A1	1484	1485	0	0.496	0.463934
MvSdioicae-1303-FR02-D-N206-PbcR_A1	1485	1486	0	0	-0.0546683
MvSdioicae-1303-FR02-D-N206-PbcR_A1	1486	1487	0	0.382	0.0598456
MvSdioicae-1303-FR02-D-N206-PbcR_A1	1487	1488	0	1	0.548387
MvSdioicae-1303-FR02-D-N206-PbcR_A1	1488	1489	0	1	-0.16091
MvSdioicae-1303-FR02-D-N206-PbcR_A1	1489	1490	0	1	-0.144444
MvSdioicae-1303-FR02-D-N206-PbcR_A1	1490	1491	0	1	0.127773
MvSdioicae-1303-FR02-D-N206-PbcR_A1	1491	1492	0	0.64	-0.174194
MvSdioicae-1303-FR02-D-N206-PbcR_A1	1492	1493	0.703	0	-0.0463122
MvSdioicae-1303-FR02-D-N206-PbcR_A1	1493	1494	1	0	0.000949668
MvSdioicae-1303-FR02-D-N206-PbcR_A1	1494	1495	1	0	-0.1075
MvSdioicae-1303-FR02-D-N206-PbcR_A1	1495	1496	1	0	-0.0309365
MvSdioicae-1303-FR02-D-N206-PbcR_A1	1496	1497	0.536	0	-0.471836
MvSdioicae-1303-FR02-D-N206-PbcR_A1	1497	1498	0.275	0.23	0.44
MvSdioicae-1303-FR02-D-N206-PbcR_A1	1498	1499	0.181	0	-0.0281942
MvSdioicae-1303-FR02-D-N206-PbcR_A1	1499	1500	0	0.747	0.105219
MvSdioicae-1303-FR02-D-N206-PbcR_A1	1500	1501	0	1	-0.0908729
MvSdioicae-1303-FR02-D-N206-PbcR_A1	1501	1502	0	1	-0.0678287
MvSdioicae-1303-FR02-D-N206-PbcR_A1	1502	1503	0.378	0.559	0.272624
MvSdioicae-1303-FR02-D-N206-PbcR_A1	1503	1504	0.807	0	0.577778
MvSdioicae-1303-FR02-D-N206-PbcR_A1	1504	1505	0.017	0.186	-0.0628116
MvSdioicae-1303-FR02-D-N206-PbcR_A1	1505	1506	0	0.867	-0.0226001
MvSdioicae-1303-FR02-D-N206-PbcR_A1	1506	1507	0.394	0.124	-0.383369
MvSdioicae-1303-FR02-D-N206-PbcR_A1	1507	1508	0	0.975	0.157143
MvSdioicae-1303-FR02-D-N206-PbcR_A1	1508	1509	0	1	-0.121557
MvSdioicae-1303-FR02-D-N206-PbcR_A1	1509	1510	0	1	-0.0484201
MvSdioicae-1303-FR02-D-N206-PbcR_A1	1510	1511	0	1	-0.0482444
MvSdioicae-1303-FR02-D-N206-PbcR_A1	1511	1512	0	1	0.295078
MvSdioicae-1303-FR02-D-N206-PbcR_A1	1512	1513	0	0.914	0.066
MvSdioicae-1303-FR02-D-N206-PbcR_A1	1513	1514	0	0.528	-0.149718
MvSdioicae-1303-FR02-D-N206-PbcR_A1	1514	1515	0	0.677	-0.125908
MvSdioicae-1303-FR02-D-N206-PbcR_A1	1515	1516	0.631	0.279	0.325157
MvSdioicae-1303-FR02-D-N206-PbcR_A1	1516	1517	1	0	-0.139539
MvSdioicae-1303-FR02-D-N206-PbcR_A1	1517	1518	0.884	0	0.106631
MvSdioicae-1303-FR02-D-N206-PbcR_A1	1518	1519	0.887	0	0.052579
MvSdioicae-1303-FR02-D-N206-PbcR_A1	1519	1520	1	0	-0.406433
MvSdioicae-1303-FR02-D-N206-PbcR_A1	1520	1521	1	0	-0.212442
MvSdioicae-1303-FR02-D-N206-PbcR_A1	1521	1522	0.427	0	-0.213296
MvSdioicae-1303-FR02-D-N206-PbcR_A1	1522	1523	1	0	0.0661765
MvSdioicae-1303-FR02-D-N206-PbcR_A1	1523	1524	0.454	0	-0.189873
MvSdioicae-1303-FR02-D-N206-PbcR_A1	1524	1525	0.631	0	-0.287184
MvSdioicae-1303-FR02-D-N206-PbcR_A1	1525	1526	0.582	0	0.152027
MvSdioicae-1303-FR02-D-N206-PbcR_A1	1526	1527	0	0.58	0.378378
MvSdioicae-1303-FR02-D-N206-PbcR_A1	1527	1528	0	1	1.19649
MvSdioicae-1303-FR02-D-N206-PbcR_A1	1528	1529	0	1	0.222426
MvSdioicae-1303-FR02-D-N206-PbcR_A1	1529	1530	0	0.532	0.518895
MvSdioicae-1303-FR02-D-N206-PbcR_A1	1530	1531	0.596	0	-0.0762689
MvSdioicae-1303-FR02-D-N206-PbcR_A1	1531	1532	0	0.756	0.444444
MvSdioicae-1303-FR02-D-N206-PbcR_A1	1532	1533	0	0.916	-0.397408
MvSdioicae-1303-FR02-D-N206-PbcR_A1	1533	1534	0	1	-0.0407524
MvSdioicae-1303-FR02-D-N206-PbcR_A1	1534	1535	0	1	0.111336
MvSdioicae-1303-FR02-D-N206-PbcR_A1	1535	1536	0	1	0.322876
MvSdioicae-1303-FR02-D-N206-PbcR_A1	1536	1537	0	0.665	0.239576
MvSdioicae-1303-FR02-D-N206-PbcR_A1	1537	1538	0	0.759	-0.0799124
MvSdioicae-1303-FR02-D-N206-PbcR_A1	1538	1539	0	1	-0.167925
MvSdioicae-1303-FR02-D-N206-PbcR_A1	1539	1540	0.374	0.023	0.176471
MvSdioicae-1303-FR02-D-N206-PbcR_A1	1540	1541	0.296	0.317	-0.302247
MvSdioicae-1303-FR02-D-N206-PbcR_A1	1541	1542	0	0.97	-0.467999
MvSdioicae-1303-FR02-D-N206-PbcR_A1	1542	1543	0	1	-0.456044
MvSdioicae-1303-FR02-D-N206-PbcR_A1	1543	1544	0	1	-0.333985
MvSdioicae-1303-FR02-D-N206-PbcR_A1	1544	1545	0	1	-0.231245
MvSdioicae-1303-FR02-D-N206-PbcR_A1	1545	1546	0	0.107	0.0113208
MvSdioicae-1303-FR02-D-N206-PbcR_A1	1546	1547	0	0.388	-0.197401
MvSdioicae-1303-FR02-D-N206-PbcR_A1	1547	1548	0	0.818	-0.354785
MvSdioicae-1303-FR02-D-N206-PbcR_A1	1548	1549	0	1	-0.379274
MvSdioicae-1303-FR02-D-N206-PbcR_A1	1549	1550	0	0.983	-0.115646
MvSdioicae-1303-FR02-D-N206-PbcR_A1	1550	1551	0.934	0.013	0.345679
MvSdioicae-1303-FR02-D-N206-PbcR_A1	1551	1552	1	0	-0.00809717
MvSdioicae-1303-FR02-D-N206-PbcR_A1	1552	1553	0.49	0	0.448847
MvSdioicae-1303-FR02-D-N206-PbcR_A1	1553	1554	0.278	0.175	0.622294
MvSdioicae-1303-FR02-D-N206-PbcR_A1	1554	1555	0.829	0	0.405437
MvSdioicae-1303-FR02-D-N206-PbcR_A1	1555	1556	0	0.835	0.0892449
MvSdioicae-1303-FR02-D-N206-PbcR_A1	1556	1557	0	1	0.314607
MvSdioicae-1303-FR02-D-N206-PbcR_A1	1557	1558	0	0.831	-0.11604
MvSdioicae-1303-FR02-D-N206-PbcR_A1	1558	1559	0	0.685	-0.174286
MvSdioicae-1303-FR02-D-N206-PbcR_A1	1559	1560	0	0.728	0.247283
MvSdioicae-1303-FR02-D-N206-PbcR_A1	1560	1561	0	0.719	-0.0661765
MvSdioicae-1303-FR02-D-N206-PbcR_A1	1561	1562	0	1	0.328613
MvSdioicae-1303-FR02-D-N206-PbcR_A1	1562	1563	0	1	-0.379597
MvSdioicae-1303-FR02-D-N206-PbcR_A1	1563	1564	0	1	0.42892
MvSdioicae-1303-FR02-D-N206-PbcR_A1	1564	1565	0	0.901	0.506141
MvSdioicae-1303-FR02-D-N206-PbcR_A1	1565	1566	0	0.784	-0.527778
MvSdioicae-1303-FR02-D-N206-PbcR_A1	1566	1567	0	1	-0.297181
MvSdioicae-1303-FR02-D-N206-PbcR_A1	1567	1568	0	1	0.113765
MvSdioicae-1303-FR02-D-N206-PbcR_A1	1568	1569	0	1	-0.192844
MvSdioicae-1303-FR02-D-N206-PbcR_A1	1569	1570	0	0.918	0.0798274
MvSdioicae-1303-FR02-D-N206-PbcR_A1	1570	1571	0	0.888	-0.0542257
MvSdioicae-1303-FR02-D-N206-PbcR_A1	1571	1572	0.188	0	-0.300449
MvSdioicae-1303-FR02-D-N206-PbcR_A1	1572	1573	0	0.451	-0.365497
MvSdioicae-1303-FR02-D-N206-PbcR_A1	1573	1574	0	1	0.284832
MvSdioicae-1303-FR02-D-N206-PbcR_A1	1574	1575	0	1	-0.398824
MvSdioicae-1303-FR02-D-N206-PbcR_A1	1575	1576	0	1	-0.428653
MvSdioicae-1303-FR02-D-N206-PbcR_A1	1576	1577	0	0.566	-0.428987
MvSdioicae-1303-FR02-D-N206-PbcR_A1	1577	1578	0	0.274	0.117143
MvSdioicae-1303-FR02-D-N206-PbcR_A1	1578	1579	0	1	-0.398718
MvSdioicae-1303-FR02-D-N206-PbcR_A1	1579	1580	0	1	-0.390192
MvSdioicae-1303-FR02-D-N206-PbcR_A1	1580	1581	0	1	1.74396
MvSdioicae-1303-FR02-D-N206-PbcR_A1	1581	1582	0	0.691	-0.0705193
MvSdioicae-1303-FR02-D-N206-PbcR_A1	1582	1583	0	0.815	-0.0416667
MvSdioicae-1303-FR02-D-N206-PbcR_A1	1583	1584	0	1	-0.178853
MvSdioicae-1303-FR02-D-N206-PbcR_A1	1584	1585	0	1	-0.13215
MvSdioicae-1303-FR02-D-N206-PbcR_A1	1585	1586	0	1	0.94624
MvSdioicae-1303-FR02-D-N206-PbcR_A1	1586	1587	0	1	0.245506
MvSdioicae-1303-FR02-D-N206-PbcR_A1	1587	1588	0	1	0.630459
MvSdioicae-1303-FR02-D-N206-PbcR_A1	1588	1589	0	0.965	-0.426789
MvSdioicae-1303-FR02-D-N206-PbcR_A1	1589	1590	0.918	0	0.482433
MvSdioicae-1303-FR02-D-N206-PbcR_A1	1590	1591	0.788	0	0.52818
MvSdioicae-1303-FR02-D-N206-PbcR_A1	1591	1592	0	0.821	0.798165
MvSdioicae-1303-FR02-D-N206-PbcR_A1	1592	1593	0	1	0.309942
MvSdioicae-1303-FR02-D-N206-PbcR_A1	1593	1594	0	0.987	0.0916539
MvSdioicae-1303-FR02-D-N206-PbcR_A1	1594	1595	0.87	0.113	0.49697
MvSdioicae-1303-FR02-D-N206-PbcR_A1	1595	1596	0.254	0.578	-0.144672
MvSdioicae-1303-FR02-D-N206-PbcR_A1	1596	1597	0	1	1.54118
MvSdioicae-1303-FR02-D-N206-PbcR_A1	1597	1598	0	1	0.733779
MvSdioicae-1303-FR02-D-N206-PbcR_A1	1598	1599	0	1	0.23867
MvSdioicae-1303-FR02-D-N206-PbcR_A1	1599	1600	0	0.965	1.55251
MvSdioicae-1303-FR02-D-N206-PbcR_A1	1600	1601	0	0	-0.133609
MvSdioicae-1303-FR02-D-N206-PbcR_A1	1601	1602	0	0.412	0.318182
MvSdioicae-1303-FR02-D-N206-PbcR_A1	1602	1603	0	0.998	0.430341
MvSdioicae-1303-FR02-D-N206-PbcR_A1	1603	1604	0.423	0.245	1.18565
MvSdioicae-1303-FR02-D-N206-PbcR_A1	1604	1605	0.747	0	0.0606061
MvSdioicae-1303-FR02-D-N206-PbcR_A1	1605	1606	0	0.181	0.038961
MvSdioicae-1303-FR02-D-N206-PbcR_A1	1606	1607	0.609	0.103	1.19652
MvSdioicae-1303-FR02-D-N206-PbcR_A1	1607	1608	1	0	-0.0351351
MvSdioicae-1303-FR02-D-N206-PbcR_A1	1608	1609	0.466	0	0.52
MvSdioicae-1303-FR02-D-N206-PbcR_A1	1609	1610	1	0	-0.0923077
MvSdioicae-1303-FR02-D-N206-PbcR_A1	1610	1611	1	0	-0.15236
MvSdioicae-1303-FR02-D-N206-PbcR_A1	1611	1612	0.935	0	-0.0774054
MvSdioicae-1303-FR02-D-N206-PbcR_A1	1612	1613	0.95	0	-0.310036
MvSdioicae-1303-FR02-D-N206-PbcR_A1	1613	1614	1	0	-0.26087
MvSdioicae-1303-FR02-D-N206-PbcR_A1	1614	1615	0.347	0	-0.128512
MvSdioicae-1303-FR02-D-N206-PbcR_A1	1615	1616	0.982	0	-0.395455
MvSdioicae-1303-FR02-D-N206-PbcR_A1	1616	1617	0	0	-0.311111
MvSdioicae-1303-FR02-D-N206-PbcR_A1	1617	1618	0	0.134	0
MvSdioicae-1303-FR02-D-N206-PbcR_A1	1618	1619	0.694	0	-0.0358343
MvSdioicae-1303-FR02-D-N206-PbcR_A1	1619	1620	0.261	0	0.618066
MvSdioicae-1303-FR02-D-N206-PbcR_A1	1620	1621	0	0.391	0.454871
MvSdioicae-1303-FR02-D-N206-PbcR_A1	1621	1622	0	1	-0.0706272
MvSdioicae-1303-FR02-D-N206-PbcR_A1	1622	1623	0	1	-0.0511794
MvSdioicae-1303-FR02-D-N206-PbcR_A1	1623	1624	0	0.258	-0.428152
MvSdioicae-1303-FR02-D-N206-PbcR_A1	1624	1625	0	0.148	0.813896
MvSdioicae-1303-FR02-D-N206-PbcR_A1	1625	1626	0	1	0.495173
MvSdioicae-1303-FR02-D-N206-PbcR_A1	1626	1627	0	1	0.263636
MvSdioicae-1303-FR02-D-N206-PbcR_A1	1627	1628	0	0.412	0.60266
MvSdioicae-1303-FR02-D-N206-PbcR_A1	1628	1629	0	0.878	0.357895
MvSdioicae-1303-FR02-D-N206-PbcR_A1	1629	1630	0	0.772	-0.195699
MvSdioicae-1303-FR02-D-N206-PbcR_A1	1630	1631	0	0.22	0.198042
MvSdioicae-1303-FR02-D-N206-PbcR_A1	1631	1632	0.982	0	0.015625
MvSdioicae-1303-FR02-D-N206-PbcR_A1	1632	1633	1	0	0.0748511
MvSdioicae-1303-FR02-D-N206-PbcR_A1	1633	1634	1	0	0.401099
MvSdioicae-1303-FR02-D-N206-PbcR_A1	1634	1635	0.284	0.631	-0.419883
MvSdioicae-1303-FR02-D-N206-PbcR_A1	1635	1636	0.266	0.461	0.224747
MvSdioicae-1303-FR02-D-N206-PbcR_A1	1636	1637	0.511	0.1	-0.158576
MvSdioicae-1303-FR02-D-N206-PbcR_A1	1637	1638	0.941	0	0.488379
MvSdioicae-1303-FR02-D-N206-PbcR_A1	1638	1639	0.428	0.174	0.122306
MvSdioicae-1303-FR02-D-N206-PbcR_A1	1639	1640	0.258	0.421	1.30152
MvSdioicae-1303-FR02-D-N206-PbcR_A1	1640	1641	0.319	0	0.858696
MvSdioicae-1303-FR02-D-N206-PbcR_A1	1641	1642	0	0	0.147748
MvSdioicae-1303-FR02-D-N206-PbcR_A1	1642	1643	0	0	-0.147589
MvSdioicae-1303-FR02-D-N206-PbcR_A1	1643	1644	0	0	-0.170991
MvSdioicae-1303-FR02-D-N206-PbcR_A1	1644	1645	0	0.076	0.37037
MvSdioicae-1303-FR02-D-N206-PbcR_A1	1645	1646	0	0.292	0.0481018
MvSdioicae-1303-FR02-D-N206-PbcR_A1	1646	1647	0	0.09	0.310548
MvSdioicae-1303-FR02-D-N206-PbcR_A1	1647	1648	0	0.436	0.030388
MvSdioicae-1303-FR02-D-N206-PbcR_A1	1648	1649	0.755	0.003	-0.0794737
MvSdioicae-1303-FR02-D-N206-PbcR_A1	1649	1650	0.637	0	-0.206977
MvSdioicae-1303-FR02-D-N206-PbcR_A1	1650	1651	0.915	0	-0.347636
MvSdioicae-1303-FR02-D-N206-PbcR_A1	1651	1652	0.838	0	-0.143475
MvSdioicae-1303-FR02-D-N206-PbcR_A1	1652	1653	0.928	0	0.161808
MvSdioicae-1303-FR02-D-N206-PbcR_A1	1653	1654	0.213	0	-0.514925
MvSdioicae-1303-FR02-D-N206-PbcR_A1	1654	1655	0.974	0	-0.278823
MvSdioicae-1303-FR02-D-N206-PbcR_A1	1655	1656	0	0	-0.35568
MvSdioicae-1303-FR02-D-N206-PbcR_A1	1656	1657	0.422	0.406	-0.409091
MvSdioicae-1303-FR02-D-N206-PbcR_A1	1657	1658	0	1	-0.368983
MvSdioicae-1303-FR02-D-N206-PbcR_A1	1658	1659	0	1	-0.108711
MvSdioicae-1303-FR02-D-N206-PbcR_A1	1659	1660	0	1	-0.160897
MvSdioicae-1303-FR02-D-N206-PbcR_A1	1660	1661	0	1	0.0807642
MvSdioicae-1303-FR02-D-N206-PbcR_A1	1661	1662	0	1	-0.390977
MvSdioicae-1303-FR02-D-N206-PbcR_A1	1662	1663	0	0.995	-0.391426
MvSdioicae-1303-FR02-D-N206-PbcR_A1	1663	1664	0	0.672	0.355294
MvSdioicae-1303-FR02-D-N206-PbcR_A1	1664	1665	0	1	0.0844203
MvSdioicae-1303-FR02-D-N206-PbcR_A1	1665	1666	0	1	-0.214809
MvSdioicae-1303-FR02-D-N206-PbcR_A1	1666	1667	0	1	-0.163077
MvSdioicae-1303-FR02-D-N206-PbcR_A1	1667	1668	0	1	-0.300079
MvSdioicae-1303-FR02-D-N206-PbcR_A1	1668	1669	0	1	-0.401678
MvSdioicae-1303-FR02-D-N206-PbcR_A1	1669	1670	0	1	-0.105263
MvSdioicae-1303-FR02-D-N206-PbcR_A1	1670	1671	0	1	0.416667
MvSdioicae-1303-FR02-D-N206-PbcR_A1	1671	1672	0	1	1
MvSdioicae-1303-FR02-D-N206-PbcR_A1	1672	1673	0	1	0.163265
MvSdioicae-1303-FR02-D-N206-PbcR_A1	1673	1674	0	0.871	-0.0549055
MvSdioicae-1303-FR02-D-N206-PbcR_A1	1674	1675	0	0.274	0.747029
MvSdioicae-1303-FR02-D-N206-PbcR_A1	1675	1676	0	1	0.166176
MvSdioicae-1303-FR02-D-N206-PbcR_A1	1676	1677	0.176	0.463	0.39759
MvSdioicae-1303-FR02-D-N206-PbcR_A1	1677	1678	0.338	0.21	1.00707
MvSdioicae-1303-FR02-D-N206-PbcR_A1	1678	1679	0	0.77	0.0322734
MvSdioicae-1303-FR02-D-N206-PbcR_A1	1679	1680	0	0.38	-0.173823
MvSdioicae-1303-FR02-D-N206-PbcR_A1	1680	1681	0	0.111	0.156061
MvSdioicae-1303-FR02-D-N206-PbcR_A1	1681	1682	0	0.93	0.401038
MvSdioicae-1303-FR02-D-N206-PbcR_A1	1682	1683	0	1	-0.452632
MvSdioicae-1303-FR02-D-N206-PbcR_A1	1683	1684	0	1	-0.408571
MvSdioicae-1303-FR02-D-N206-PbcR_A1	1684	1685	0	1	0.0550201
MvSdioicae-1303-FR02-D-N206-PbcR_A1	1685	1686	0	1	-0.167208
MvSdioicae-1303-FR02-D-N206-PbcR_A1	1686	1687	0	1	-0.221154
MvSdioicae-1303-FR02-D-N206-PbcR_A1	1687	1688	0	1	-0.340082
MvSdioicae-1303-FR02-D-N206-PbcR_A1	1688	1689	0	0.536	1.06957
MvSdioicae-1303-FR02-D-N206-PbcR_A1	1689	1690	0	0.507	-0.0904751
MvSdioicae-1303-FR02-D-N206-PbcR_A1	1690	1691	0	1	0.0347826
MvSdioicae-1303-FR02-D-N206-PbcR_A1	1691	1692	0	1	-0.258085
MvSdioicae-1303-FR02-D-N206-PbcR_A1	1692	1693	0	0.382	0.23871
MvSdioicae-1303-FR02-D-N206-PbcR_A1	1693	1694	0	0.664	-0.167417
MvSdioicae-1303-FR02-D-N206-PbcR_A1	1694	1695	0	0.241	0.256614
MvSdioicae-1303-FR02-D-N206-PbcR_A1	1695	1696	0.238	0.495	-0.0612981
MvSdioicae-1303-FR02-D-N206-PbcR_A1	1696	1697	0.952	0	-0.13754
MvSdioicae-1303-FR02-D-N206-PbcR_A1	1697	1698	0.798	0	-0.110582
MvSdioicae-1303-FR02-D-N206-PbcR_A1	1698	1699	0.771	0.118	0.704261
MvSdioicae-1303-FR02-D-N206-PbcR_A1	1699	1700	0.59	0	-0.00777778
MvSdioicae-1303-FR02-D-N206-PbcR_A1	1700	1701	0.462	0	-0.134349
MvSdioicae-1303-FR02-D-N206-PbcR_A1	1701	1702	0.628	0.122	0.631579
MvSdioicae-1303-FR02-D-N206-PbcR_A1	1702	1703	1	0	0.325833
MvSdioicae-1303-FR02-D-N206-PbcR_A1	1703	1704	0.194	0.294	0.0779427
MvSdioicae-1303-FR02-D-N206-PbcR_A1	1704	1705	0	0	-0.0185676
MvSdioicae-1303-FR02-D-N206-PbcR_A1	1705	1706	0	0	-0.26628
MvSdioicae-1303-FR02-D-N206-PbcR_A1	1706	1707	0	0.591	-0.166416
MvSdioicae-1303-FR02-D-N206-PbcR_A1	1707	1708	0	1	-0.257084
MvSdioicae-1303-FR02-D-N206-PbcR_A1	1708	1709	0	1	-0.196476
MvSdioicae-1303-FR02-D-N206-PbcR_A1	1709	1710	0	0.257	0.570617
MvSdioicae-1303-FR02-D-N206-PbcR_A1	1710	1711	0	0.361	0.118205
MvSdioicae-1303-FR02-D-N206-PbcR_A1	1711	1712	0	1	0.0610002
MvSdioicae-1303-FR02-D-N206-PbcR_A1	1712	1713	0	1	-0.23963
MvSdioicae-1303-FR02-D-N206-PbcR_A1	1713	1714	0	1	0.614435
MvSdioicae-1303-FR02-D-N206-PbcR_A1	1714	1715	0	1	-0.0986717
MvSdioicae-1303-FR02-D-N206-PbcR_A1	1715	1716	0	0.76	0.590541
MvSdioicae-1303-FR02-D-N206-PbcR_A1	1716	1717	0	0.992	0.688498
MvSdioicae-1303-FR02-D-N206-PbcR_A1	1717	1718	0	1	-0.0545213
MvSdioicae-1303-FR02-D-N206-PbcR_A1	1718	1719	0	1	-0.291188
MvSdioicae-1303-FR02-D-N206-PbcR_A1	1719	1720	0	1	-0.335419
MvSdioicae-1303-FR02-D-N206-PbcR_A1	1720	1721	0	0.666	0.298077
MvSdioicae-1303-FR02-D-N206-PbcR_A1	1721	1722	0	0.563	-0.339045
MvSdioicae-1303-FR02-D-N206-PbcR_A1	1722	1723	0	1	-0.0733707
MvSdioicae-1303-FR02-D-N206-PbcR_A1	1723	1724	0	0.071	0.335516
MvSdioicae-1303-FR02-D-N206-PbcR_A1	1724	1725	0	0.6	0
MvSdioicae-1303-FR02-D-N206-PbcR_A1	1725	1726	0	0.762	0.110054
MvSdioicae-1303-FR02-D-N206-PbcR_A1	1726	1727	0	1	0.0267131
MvSdioicae-1303-FR02-D-N206-PbcR_A1	1727	1728	0	1	0.0225532
MvSdioicae-1303-FR02-D-N206-PbcR_A1	1728	1729	0	1	0.0695652
MvSdioicae-1303-FR02-D-N206-PbcR_A1	1729	1730	0	1	0.151471
MvSdioicae-1303-FR02-D-N206-PbcR_A1	1730	1731	0	1	0.136232
MvSdioicae-1303-FR02-D-N206-PbcR_A1	1731	1732	0	0.513	-0.252503
MvSdioicae-1303-FR02-D-N206-PbcR_A1	1732	1733	0	0.249	-0.145137
MvSdioicae-1303-FR02-D-N206-PbcR_A1	1733	1734	0	1	-0.341011
MvSdioicae-1303-FR02-D-N206-PbcR_A1	1734	1735	0	1	-0.267448
MvSdioicae-1303-FR02-D-N206-PbcR_A1	1735	1736	0	1	0.125882
MvSdioicae-1303-FR02-D-N206-PbcR_A1	1736	1737	0	1	-0.271167
MvSdioicae-1303-FR02-D-N206-PbcR_A1	1737	1738	0	0.868	-0.177188
MvSdioicae-1303-FR02-D-N206-PbcR_A1	1738	1739	0	1	-0.0702815
MvSdioicae-1303-FR02-D-N206-PbcR_A1	1739	1740	0	0.915	-0.476009
MvSdioicae-1303-FR02-D-N206-PbcR_A1	1740	1741	0	0	0.342857
MvSdioicae-1303-FR02-D-N206-PbcR_A1	1741	1742	0	0.374	-0.0151515
MvSdioicae-1303-FR02-D-N206-PbcR_A1	1742	1743	0	0.168	-0.345161
MvSdioicae-1303-FR02-D-N206-PbcR_A1	1743	1744	0	0	-0.160463
MvSdioicae-1303-FR02-D-N206-PbcR_A1	1744	1745	0	0	-0.169872
MvSdioicae-1303-FR02-D-N206-PbcR_A1	1745	1746	0	0	-0.340253
MvSdioicae-1303-FR02-D-N206-PbcR_A1	1746	1747	0	0	-0.147334
MvSdioicae-1303-FR02-D-N206-PbcR_A1	1747	1748	0	0	-0.453125
MvSdioicae-1303-FR02-D-N206-PbcR_A1	1748	1749	0	0	-0.271759
MvSdioicae-1303-FR02-D-N206-PbcR_A1	1749	1750	0	0	-0.555682
MvSdioicae-1303-FR02-D-N206-PbcR_A1	1750	1751	0.944	0	1.50143
MvSdioicae-1303-FR02-D-N206-PbcR_A1	1751	1752	0	0.993	0.1
MvSdioicae-1303-FR02-D-N206-PbcR_A1	1752	1753	0	1	-0.0166084
MvSdioicae-1303-FR02-D-N206-PbcR_A1	1753	1754	0	1	-0.16875
MvSdioicae-1303-FR02-D-N206-PbcR_A1	1754	1755	0	1	0.0419715
MvSdioicae-1303-FR02-D-N206-PbcR_A1	1755	1756	0	1	0.0238095
MvSdioicae-1303-FR02-D-N206-PbcR_A1	1756	1757	0	0.916	0.0983784
MvSdioicae-1303-FR02-D-N206-PbcR_A1	1757	1758	0	0.955	-0.425833
MvSdioicae-1303-FR02-D-N206-PbcR_A1	1758	1759	0	1	-0.0111756
MvSdioicae-1303-FR02-D-N206-PbcR_A1	1759	1760	0	0.833	0.264784
MvSdioicae-1303-FR02-D-N206-PbcR_A1	1760	1761	0.589	0.103	0.0130405
MvSdioicae-1303-FR02-D-N206-PbcR_A1	1761	1762	0.564	0.109	0.770385
MvSdioicae-1303-FR02-D-N206-PbcR_A1	1762	1763	1	0	-0.14
MvSdioicae-1303-FR02-D-N206-PbcR_A1	1763	1764	0.466	0.121	0.162883
MvSdioicae-1303-FR02-D-N206-PbcR_A1	1764	1765	0.284	0	0.0337349
MvSdioicae-1303-FR02-D-N206-PbcR_A1	1765	1766	0.786	0	-0.273077
MvSdioicae-1303-FR02-D-N206-PbcR_A1	1766	1767	1	0	-0.15883
MvSdioicae-1303-FR02-D-N206-PbcR_A1	1767	1768	1	0	-0.302326
MvSdioicae-1303-FR02-D-N206-PbcR_A1	1768	1769	0.762	0	-0.533019
MvSdioicae-1303-FR02-D-N206-PbcR_A1	1769	1770	0.847	0	0.371429
MvSdioicae-1303-FR02-D-N206-PbcR_A1	1770	1771	1	0	-0.101775
MvSdioicae-1303-FR02-D-N206-PbcR_A1	1771	1772	0.904	0	-0.277515
MvSdioicae-1303-FR02-D-N206-PbcR_A1	1772	1773	0.739	0	-0.249545
MvSdioicae-1303-FR02-D-N206-PbcR_A1	1773	1774	0.585	0	-0.4105
MvSdioicae-1303-FR02-D-N206-PbcR_A1	1774	1775	0	0.567	0.266272
MvSdioicae-1303-FR02-D-N206-PbcR_A1	1775	1776	0	1	-0.104449
MvSdioicae-1303-FR02-D-N206-PbcR_A1	1776	1777	0	1	-0.38694
MvSdioicae-1303-FR02-D-N206-PbcR_A1	1777	1778	0	1	-0.196472
MvSdioicae-1303-FR02-D-N206-PbcR_A1	1778	1779	0	1	0.0526316
MvSdioicae-1303-FR02-D-N206-PbcR_A1	1779	1780	0	1	-0.125857
MvSdioicae-1303-FR02-D-N206-PbcR_A1	1780	1781	0	1	0.185567
MvSdioicae-1303-FR02-D-N206-PbcR_A1	1781	1782	0	1	0.850889
MvSdioicae-1303-FR02-D-N206-PbcR_A1	1782	1783	0	0.672	0.76173
MvSdioicae-1303-FR02-D-N206-PbcR_A1	1783	1784	0	0	0.0654936
MvSdioicae-1303-FR02-D-N206-PbcR_A1	1784	1785	0	0	0.151709
MvSdioicae-1303-FR02-D-N206-PbcR_A1	1785	1786	0	0	-0.0762829
MvSdioicae-1303-FR02-D-N206-PbcR_A1	1786	1787	0	0.242	0.272523
MvSdioicae-1303-FR02-D-N206-PbcR_A1	1787	1788	0.88	0	0.0823529
MvSdioicae-1303-FR02-D-N206-PbcR_A1	1788	1789	1	0	0.386765
MvSdioicae-1303-FR02-D-N206-PbcR_A1	1789	1790	0.44	0	-0.257982
MvSdioicae-1303-FR02-D-N206-PbcR_A1	1790	1791	0.92	0	-0.307717
MvSdioicae-1303-FR02-D-N206-PbcR_A1	1791	1792	0.755	0	-0.200363
MvSdioicae-1303-FR02-D-N206-PbcR_A1	1792	1793	0.204	0.279	0.252783
MvSdioicae-1303-FR02-D-N206-PbcR_A1	1793	1794	0.531	0.368	1.42424
MvSdioicae-1303-FR02-D-N206-PbcR_A1	1794	1795	1	0	0.0408163
MvSdioicae-1303-FR02-D-N206-PbcR_A1	1795	1796	1	0	-0.212987
MvSdioicae-1303-FR02-D-N206-PbcR_A1	1796	1797	1	0	-0.113988
MvSdioicae-1303-FR02-D-N206-PbcR_A1	1797	1798	1	0	-0.00278293
MvSdioicae-1303-FR02-D-N206-PbcR_A1	1798	1799	1	0	-0.00463451
MvSdioicae-1303-FR02-D-N206-PbcR_A1	1799	1800	0.146	0.239	0.308511
MvSdioicae-1303-FR02-D-N206-PbcR_A1	1800	1801	0.205	0.415	0.533036
MvSdioicae-1303-FR02-D-N206-PbcR_A1	1801	1802	0	1	-0.344353
MvSdioicae-1303-FR02-D-N206-PbcR_A1	1802	1803	0	1	-0.277255
MvSdioicae-1303-FR02-D-N206-PbcR_A1	1803	1804	0	1	-0.151515
MvSdioicae-1303-FR02-D-N206-PbcR_A1	1804	1805	0	1	0.390417
MvSdioicae-1303-FR02-D-N206-PbcR_A1	1805	1806	0	0.518	0.180392
MvSdioicae-1303-FR02-D-N206-PbcR_A1	1806	1807	0	0	0.247953
MvSdioicae-1303-FR02-D-N206-PbcR_A1	1807	1808	0	0.582	0.00915332
MvSdioicae-1303-FR02-D-N206-PbcR_A1	1808	1809	0	1	-0.225543
MvSdioicae-1303-FR02-D-N206-PbcR_A1	1809	1810	0	1	-0.219858
MvSdioicae-1303-FR02-D-N206-PbcR_A1	1810	1811	0	1	-0.10762
MvSdioicae-1303-FR02-D-N206-PbcR_A1	1811	1812	0	1	0.601803
MvSdioicae-1303-FR02-D-N206-PbcR_A1	1812	1813	0	0.996	0.268969
MvSdioicae-1303-FR02-D-N206-PbcR_A1	1813	1814	0	1	0.203547
MvSdioicae-1303-FR02-D-N206-PbcR_A1	1814	1815	0	1	-0.367889
MvSdioicae-1303-FR02-D-N206-PbcR_A1	1815	1816	0	1	0.686275
MvSdioicae-1303-FR02-D-N206-PbcR_A1	1816	1817	0	0.582	0.201807
MvSdioicae-1303-FR02-D-N206-PbcR_A1	1817	1818	0.236	0.471	-0.307692
MvSdioicae-1303-FR02-D-N206-PbcR_A1	1818	1819	0	1	0.337316
MvSdioicae-1303-FR02-D-N206-PbcR_A1	1819	1820	0	1	-0.194455
MvSdioicae-1303-FR02-D-N206-PbcR_A1	1820	1821	0	1	0.0525455
MvSdioicae-1303-FR02-D-N206-PbcR_A1	1821	1822	0	1	-0.26673
MvSdioicae-1303-FR02-D-N206-PbcR_A1	1822	1823	0.245	0.653	0.119048
MvSdioicae-1303-FR02-D-N206-PbcR_A1	1823	1824	0.299	0	0.485192
MvSdioicae-1303-FR02-D-N206-PbcR_A1	1824	1825	0.185	0	-0.0592105
MvSdioicae-1303-FR02-D-N206-PbcR_A1	1825	1826	0	0.397	0.217391
MvSdioicae-1303-FR02-D-N206-PbcR_A1	1826	1827	0	1	-0.136045
MvSdioicae-1303-FR02-D-N206-PbcR_A1	1827	1828	0	1	0.00396825
MvSdioicae-1303-FR02-D-N206-PbcR_A1	1828	1829	0	1	-0.336651
MvSdioicae-1303-FR02-D-N206-PbcR_A1	1829	1830	0	1	-0.233521
MvSdioicae-1303-FR02-D-N206-PbcR_A1	1830	1831	0	1	0.791204
MvSdioicae-1303-FR02-D-N206-PbcR_A1	1831	1832	0	1	-0.28519
MvSdioicae-1303-FR02-D-N206-PbcR_A1	1832	1833	0	0.993	-0.156648
MvSdioicae-1303-FR02-D-N206-PbcR_A1	1833	1834	0.542	0.354	0.344262
MvSdioicae-1303-FR02-D-N206-PbcR_A1	1834	1835	0.529	0.029	-0.0811117
MvSdioicae-1303-FR02-D-N206-PbcR_A1	1835	1836	0.733	0.091	-0.363636
MvSdioicae-1303-FR02-D-N206-PbcR_A1	1836	1837	0.789	0	0.385106
MvSdioicae-1303-FR02-D-N206-PbcR_A1	1837	1838	0.892	0	-0.0782351
MvSdioicae-1303-FR02-D-N206-PbcR_A1	1838	1839	1	0	-0.296855
MvSdioicae-1303-FR02-D-N206-PbcR_A1	1839	1840	1	0	-0.125113
MvSdioicae-1303-FR02-D-N206-PbcR_A1	1840	1841	0.322	0.328	-0.128478
MvSdioicae-1303-FR02-D-N206-PbcR_A1	1841	1842	1	0	-0.0281982
MvSdioicae-1303-FR02-D-N206-PbcR_A1	1842	1843	0.655	0.153	-0.243661
MvSdioicae-1303-FR02-D-N206-PbcR_A1	1843	1844	0	0.53	0.276923
MvSdioicae-1303-FR02-D-N206-PbcR_A1	1844	1845	0.804	0.009	0.531998
MvSdioicae-1303-FR02-D-N206-PbcR_A1	1845	1846	0	0.59	-0.138365
MvSdioicae-1303-FR02-D-N206-PbcR_A1	1846	1847	0	0.242	0.295207
MvSdioicae-1303-FR02-D-N206-PbcR_A1	1847	1848	0	1	-0.00472441
MvSdioicae-1303-FR02-D-N206-PbcR_A1	1848	1849	0	0.308	0.189139
MvSdioicae-1303-FR02-D-N206-PbcR_A1	1849	1850	0.546	0	-0.297018
MvSdioicae-1303-FR02-D-N206-PbcR_A1	1850	1851	1	0	-0.406847
MvSdioicae-1303-FR02-D-N206-PbcR_A1	1851	1852	0.994	0	-0.376917
MvSdioicae-1303-FR02-D-N206-PbcR_A1	1852	1853	0.866	0	0.0420168
MvSdioicae-1303-FR02-D-N206-PbcR_A1	1853	1854	0	0.878	0.351082
MvSdioicae-1303-FR02-D-N206-PbcR_A1	1854	1855	0	1	-0.0904796
MvSdioicae-1303-FR02-D-N206-PbcR_A1	1855	1856	0	0.781	0.0191571
MvSdioicae-1303-FR02-D-N206-PbcR_A1	1856	1857	0	0.696	1.03852
MvSdioicae-1303-FR02-D-N206-PbcR_A1	1857	1858	0.155	0.32	-0.266632
MvSdioicae-1303-FR02-D-N206-PbcR_A1	1858	1859	0	1	-0.298007
MvSdioicae-1303-FR02-D-N206-PbcR_A1	1859	1860	0	1	0.329293
MvSdioicae-1303-FR02-D-N206-PbcR_A1	1860	1861	0	0.668	0.39881
MvSdioicae-1303-FR02-D-N206-PbcR_A1	1861	1862	0	0	0.326438
MvSdioicae-1303-FR02-D-N206-PbcR_A1	1862	1863	0.306	0	0.0877378
MvSdioicae-1303-FR02-D-N206-PbcR_A1	1863	1864	1	0	0.355644
MvSdioicae-1303-FR02-D-N206-PbcR_A1	1864	1865	0.906	0.069	-0.443931
MvSdioicae-1303-FR02-D-N206-PbcR_A1	1865	1866	0.715	0.043	-0.121998
MvSdioicae-1303-FR02-D-N206-PbcR_A1	1866	1867	0.679	0	0.60953
MvSdioicae-1303-FR02-D-N206-PbcR_A1	1867	1868	0.241	0.565	-0.334522
MvSdioicae-1303-FR02-D-N206-PbcR_A1	1868	1869	0.639	0	-0.259399
MvSdioicae-1303-FR02-D-N206-PbcR_A1	1869	1870	0.408	0	-0.154404
MvSdioicae-1303-FR02-D-N206-PbcR_A1	1870	1871	0.795	0	-0.178544
MvSdioicae-1303-FR02-D-N206-PbcR_A1	1871	1872	0	0	-0.302432
MvSdioicae-1303-FR02-D-N206-PbcR_A1	1872	1873	0.554	0	0.428
MvSdioicae-1303-FR02-D-N206-PbcR_A1	1873	1874	0.442	0.272	-0.216495
MvSdioicae-1303-FR02-D-N206-PbcR_A1	1874	1875	1	0	-0.448038
MvSdioicae-1303-FR02-D-N206-PbcR_A1	1875	1876	0.917	0	0.0816376
MvSdioicae-1303-FR02-D-N206-PbcR_A1	1876	1877	1	0	0.0144928
MvSdioicae-1303-FR02-D-N206-PbcR_A1	1877	1878	1	0	-0.210526
MvSdioicae-1303-FR02-D-N206-PbcR_A1	1878	1879	0.691	0	-0.138298
MvSdioicae-1303-FR02-D-N206-PbcR_A1	1879	1880	0	0.624	0.673847
MvSdioicae-1303-FR02-D-N206-PbcR_A1	1880	1881	0	0.973	0.0235294
MvSdioicae-1303-FR02-D-N206-PbcR_A1	1881	1882	0	0.304	1.16853
MvSdioicae-1303-FR02-D-N206-PbcR_A1	1882	1883	0	1	0.433858
MvSdioicae-1303-FR02-D-N206-PbcR_A1	1883	1884	0	1	0.983905
MvSdioicae-1303-FR02-D-N206-PbcR_A1	1884	1885	0	1	-0.0208967
MvSdioicae-1303-FR02-D-N206-PbcR_A1	1885	1886	0	0.655	0.295513
MvSdioicae-1303-FR02-D-N206-PbcR_A1	1886	1887	0	0.277	0.450216
MvSdioicae-1303-FR02-D-N206-PbcR_A1	1887	1888	0	0.327	0.95249
MvSdioicae-1303-FR02-D-N206-PbcR_A1	1888	1889	0	0.844	2.12186
MvSdioicae-1303-FR02-D-N206-PbcR_A1	1889	1890	0	0.286	1.41391
MvSdioicae-1303-FR02-D-N206-PbcR_A1	1890	1891	0.212	0	1.20976
MvSdioicae-1303-FR02-D-N206-PbcR_A1	1891	1892	0	0.871	0.02
MvSdioicae-1303-FR02-D-N206-PbcR_A1	1892	1893	0.085	0.831	-0.137255
MvSdioicae-1303-FR02-D-N206-PbcR_A1	1893	1894	0.929	0	-0.148128
MvSdioicae-1303-FR02-D-N206-PbcR_A1	1894	1895	0.754	0	1.32233
MvSdioicae-1303-FR02-D-N206-PbcR_A1	1895	1896	0.447	0.262	0.242497
MvSdioicae-1303-FR02-D-N206-PbcR_A1	1896	1897	0	1	1.25305
MvSdioicae-1303-FR02-D-N206-PbcR_A1	1897	1898	0	1	0.663298
MvSdioicae-1303-FR02-D-N206-PbcR_A1	1898	1899	0	1	0.145406
MvSdioicae-1303-FR02-D-N206-PbcR_A1	1899	1900	0	1	0.180468
MvSdioicae-1303-FR02-D-N206-PbcR_A1	1900	1901	0	0.995	0.0277285
MvSdioicae-1303-FR02-D-N206-PbcR_A1	1901	1902	0	0.893	-0.0746382
MvSdioicae-1303-FR02-D-N206-PbcR_A1	1902	1903	0	0.336	-0.272255
MvSdioicae-1303-FR02-D-N206-PbcR_A1	1903	1904	0	0.988	0.605624
MvSdioicae-1303-FR02-D-N206-PbcR_A1	1904	1905	0	0.269	0.469545
MvSdioicae-1303-FR02-D-N206-PbcR_A1	1905	1906	0	0	-0.165138
MvSdioicae-1303-FR02-D-N206-PbcR_A1	1906	1907	0.187	0.313	-0.20198
MvSdioicae-1303-FR02-D-N206-PbcR_A1	1907	1908	1	0	0.324046
MvSdioicae-1303-FR02-D-N206-PbcR_A1	1908	1909	0.891	0	-0.148551
MvSdioicae-1303-FR02-D-N206-PbcR_A1	1909	1910	0.78	0	-0.0120434
MvSdioicae-1303-FR02-D-N206-PbcR_A1	1910	1911	1	0	0.330189
MvSdioicae-1303-FR02-D-N206-PbcR_A1	1911	1912	0.469	0.166	-0.207792
MvSdioicae-1303-FR02-D-N206-PbcR_A1	1912	1913	0.514	0	0.402249
MvSdioicae-1303-FR02-D-N206-PbcR_A1	1913	1914	0	0.425	0.291093
MvSdioicae-1303-FR02-D-N206-PbcR_A1	1914	1915	0	0.204	0.341682
MvSdioicae-1303-FR02-D-N206-PbcR_A1	1915	1916	0	1	-0.362745
MvSdioicae-1303-FR02-D-N206-PbcR_A1	1916	1917	0	1	0.664876
MvSdioicae-1303-FR02-D-N206-PbcR_A1	1917	1918	0	1	0.299435
MvSdioicae-1303-FR02-D-N206-PbcR_A1	1918	1919	0	1	1.01455
MvSdioicae-1303-FR02-D-N206-PbcR_A1	1919	1920	0	0.682	-0.494189
MvSdioicae-1303-FR02-D-N206-PbcR_A1	1920	1921	0.317	0.36	0.3875
MvSdioicae-1303-FR02-D-N206-PbcR_A1	1921	1922	0	0.406	0.0444874
MvSdioicae-1303-FR02-D-N206-PbcR_A1	1922	1923	0	1	-0.526531
MvSdioicae-1303-FR02-D-N206-PbcR_A1	1923	1924	0	1	-0.376689
MvSdioicae-1303-FR02-D-N206-PbcR_A1	1924	1925	0	1	0.194603
MvSdioicae-1303-FR02-D-N206-PbcR_A1	1925	1926	0	1	0.167361
MvSdioicae-1303-FR02-D-N206-PbcR_A1	1926	1927	0	1	0.606593
MvSdioicae-1303-FR02-D-N206-PbcR_A1	1927	1928	0	1	0.268041
MvSdioicae-1303-FR02-D-N206-PbcR_A1	1928	1929	0	1	0.0153488
MvSdioicae-1303-FR02-D-N206-PbcR_A1	1929	1930	0	1	-0.232704
MvSdioicae-1303-FR02-D-N206-PbcR_A1	1930	1931	0.041	0.215	-0.0732087
MvSdioicae-1303-FR02-D-N206-PbcR_A1	1931	1932	0.868	0	0.30303
MvSdioicae-1303-FR02-D-N206-PbcR_A1	1932	1933	0	0.79	0.60061
MvSdioicae-1303-FR02-D-N206-PbcR_A1	1933	1934	0	0.816	-0.0304647
MvSdioicae-1303-FR02-D-N206-PbcR_A1	1934	1935	0	0.844	0.667954
MvSdioicae-1303-FR02-D-N206-PbcR_A1	1935	1936	0	1	0.0112057
MvSdioicae-1303-FR02-D-N206-PbcR_A1	1936	1937	0	0.919	0.401944
MvSdioicae-1303-FR02-D-N206-PbcR_A1	1937	1938	0	0.584	0.150055
MvSdioicae-1303-FR02-D-N206-PbcR_A1	1938	1939	0	0.934	-0.0285026
MvSdioicae-1303-FR02-D-N206-PbcR_A1	1939	1940	0	0	0.245098
MvSdioicae-1303-FR02-D-N206-PbcR_A1	1940	1941	0	0.2	0.685206
MvSdioicae-1303-FR02-D-N206-PbcR_A1	1941	1942	0	1	0.190815
MvSdioicae-1303-FR02-D-N206-PbcR_A1	1942	1943	0	0.935	0.824275
MvSdioicae-1303-FR02-D-N206-PbcR_A1	1943	1944	0	0.939	0.613793
MvSdioicae-1303-FR02-D-N206-PbcR_A1	1944	1945	0	1	0.574257
MvSdioicae-1303-FR02-D-N206-PbcR_A1	1945	1946	0	1	-0.143009
MvSdioicae-1303-FR02-D-N206-PbcR_A1	1946	1947	0	1	0.242962
MvSdioicae-1303-FR02-D-N206-PbcR_A1	1947	1948	0	0.075	0.0892788
MvSdioicae-1303-FR02-D-N206-PbcR_A1	1948	1949	0	0.683	0.698225
MvSdioicae-1303-FR02-D-N206-PbcR_A1	1949	1950	0	0.861	0.187485
MvSdioicae-1303-FR02-D-N206-PbcR_A1	1950	1951	0	0.993	0.0583149
MvSdioicae-1303-FR02-D-N206-PbcR_A1	1951	1952	0	0.145	0.386704
MvSdioicae-1303-FR02-D-N206-PbcR_A1	1952	1953	0	0.502	0.0304054
MvSdioicae-1303-FR02-D-N206-PbcR_A1	1953	1954	0.853	0	0.686881
MvSdioicae-1303-FR02-D-N206-PbcR_A1	1954	1955	0.351	0.29	2.24586
MvSdioicae-1303-FR02-D-N206-PbcR_A1	1955	1956	0	1	0.483409
MvSdioicae-1303-FR02-D-N206-PbcR_A1	1956	1957	0	1	0.813934
MvSdioicae-1303-FR02-D-N206-PbcR_A1	1957	1958	0	1	0.425118
MvSdioicae-1303-FR02-D-N206-PbcR_A1	1958	1959	0	1	1.40716
MvSdioicae-1303-FR02-D-N206-PbcR_A1	1959	1960	0	0.705	0.284091
MvSdioicae-1303-FR02-D-N206-PbcR_A1	1960	1961	0.383	0.228	0.403794
MvSdioicae-1303-FR02-D-N206-PbcR_A1	1961	1962	0.037	0.961	-0.363737
MvSdioicae-1303-FR02-D-N206-PbcR_A1	1962	1963	0	1	-0.207409
MvSdioicae-1303-FR02-D-N206-PbcR_A1	1963	1964	0	1	0.24848
MvSdioicae-1303-FR02-D-N206-PbcR_A1	1964	1965	0	1	-0.231366
MvSdioicae-1303-FR02-D-N206-PbcR_A1	1965	1966	0	1	0.133315
MvSdioicae-1303-FR02-D-N206-PbcR_A1	1966	1967	0	1	0.886968
MvSdioicae-1303-FR02-D-N206-PbcR_A1	1967	1968	0	1	0.735294
MvSdioicae-1303-FR02-D-N206-PbcR_A1	1968	1969	0	1	0.824636
MvSdioicae-1303-FR02-D-N206-PbcR_A1	1969	1970	0	0.956	0.141176
MvSdioicae-1303-FR02-D-N206-PbcR_A1	1970	1971	0	1	0.266667
MvSdioicae-1303-FR02-D-N206-PbcR_A1	1971	1972	0.205	0.375	0.439394
MvSdioicae-1303-FR02-D-N206-PbcR_A1	1972	1973	0.79	0	0.652505
MvSdioicae-1303-FR02-D-N206-PbcR_A1	1973	1974	0.569	0.172	0.11487
MvSdioicae-1303-FR02-D-N206-PbcR_A1	1974	1975	0	1	-0.378032
MvSdioicae-1303-FR02-D-N206-PbcR_A1	1975	1976	0	1	0.4
MvSdioicae-1303-FR02-D-N206-PbcR_A1	1976	1977	0	0.412	-0.0204082
MvSdioicae-1303-FR02-D-N206-PbcR_A1	1977	1978	0	0.93	0.239227
MvSdioicae-1303-FR02-D-N206-PbcR_A1	1978	1979	0	1	-0.155621
MvSdioicae-1303-FR02-D-N206-PbcR_A1	1979	1980	0	0.273	0.057013
MvSdioicae-1303-FR02-D-N206-PbcR_A1	1980	1981	0	0.813	0.436975
MvSdioicae-1303-FR02-D-N206-PbcR_A1	1981	1982	0	0.849	1.3512
MvSdioicae-1303-FR02-D-N206-PbcR_A1	1982	1983	0.475	0.181	0.578571
MvSdioicae-1303-FR02-D-N206-PbcR_A1	1983	1984	0.084	0.291	0.20278
MvSdioicae-1303-FR02-D-N206-PbcR_A1	1984	1985	0	0.864	0.807726
MvSdioicae-1303-FR02-D-N206-PbcR_A1	1985	1986	0	1	0.509779
MvSdioicae-1303-FR02-D-N206-PbcR_A1	1986	1987	0	0.979	0.502683
MvSdioicae-1303-FR02-D-N206-PbcR_A1	1987	1988	0.295	0.158	2.21809
MvSdioicae-1303-FR02-D-N206-PbcR_A1	1988	1989	0.476	0.232	1.19048
MvSdioicae-1303-FR02-D-N206-PbcR_A1	1989	1990	0.679	0	0.547854
MvSdioicae-1303-FR02-D-N206-PbcR_A1	1990	1991	0.202	0.735	0.30722
MvSdioicae-1303-FR02-D-N206-PbcR_A1	1991	1992	0	1	0.692649
MvSdioicae-1303-FR02-D-N206-PbcR_A1	1992	1993	0	0.475	0.875864
MvSdioicae-1303-FR02-D-N206-PbcR_A1	1993	1994	0	0.55	0.1
MvSdioicae-1303-FR02-D-N206-PbcR_A1	1994	1995	0	1	0.483376
MvSdioicae-1303-FR02-D-N206-PbcR_A1	1995	1996	0	1	0.0763454
MvSdioicae-1303-FR02-D-N206-PbcR_A1	1996	1997	0	0.884	-0.0682671
MvSdioicae-1303-FR02-D-N206-PbcR_A1	1997	1998	0	1	-0.0694444
MvSdioicae-1303-FR02-D-N206-PbcR_A1	1998	1999	0	1	0.2768
[truncated: 12,152 more rows]
