# Supplementary material for: Dynamics of transposable element accumulation in the non-recombining regions of mating-type chromosomes in anther-smut fungi
Source: Nat Commun. 2023 Sep 14;14:5692. doi: 10.1038/s41467-023-41413-4 (PMC10502011; doi:10.1038/s41467-023-41413-4)
Supplement: Supplementary file 11 — Source Data [file 41467_2023_41413_MOESM11_ESM.zip › SupFig_5A_dots.xlsx]

## Sheet: SupFig_5A_dots
contig	middle_point	feat
MvSdioicae-1303-FR02-D-N206-PbcR_A1	3312	PR
MvSdioicae-1303-FR02-T-N202-PbcR_A2	3886	PR
MvSdioicae-1303-FR02-T-N202-PbcR_A2	3887	PR
MvSdioicae-1303-FR02-D-N206-PbcR_A1	1031	HD
MvSdioicae-1303-FR02-D-N206-PbcR_A1	1032	HD
MvSdioicae-1303-FR02-T-N202-PbcR_A2	1455	HD
MvSdioicae-1303-FR02-T-N202-PbcR_A2	1456	HD
