# Supplementary material for: Dynamics of transposable element accumulation in the non-recombining regions of mating-type chromosomes in anther-smut fungi
Source: Nat Commun. 2023 Sep 14;14:5692. doi: 10.1038/s41467-023-41413-4 (PMC10502011; doi:10.1038/s41467-023-41413-4)
Supplement: Supplementary file 11 — Source Data [file 41467_2023_41413_MOESM11_ESM.zip › SupFig_5B_area.xlsx]

## Sheet: SupFig_5B_area
contig	start	end	feat
MvLf-1247-A1-R1_A1	373	4158	NRR
MvLf-1247-A2-R1_A2	372	4358	NRR
MvLf-1247-A1-R1_A1	3991	4102	centromere
MvLf-1247-A2-R1_A2	1316	1537	centromere
MvLf-1247-A1-R1_MC02	1266000	1422621	centromere
MvLf-1247-A2-R1_MC02	1266000	1422473	centromere
MvLf-1247-A2-R1_A2	998	998	contig_junction
MvLf-1247-A2-R1_A2	1124	1124	contig_junction
MvLf-1247-A2-R1_A2	1832	1832	contig_junction
MvLf-1247-A2-R1_A2	2233	2233	contig_junction
MvLf-1247-A2-R1_A2	2590	2590	contig_junction
MvLf-1247-A2-R1_A2	3075	3075	contig_junction
MvLf-1247-A2-R1_A2	3273	3273	contig_junction
MvLf-1247-A1-R1_A1	702	702	contig_junction
MvLf-1247-A1-R1_A1	1605	1605	contig_junction
MvLf-1247-A1-R1_A1	2485	2485	contig_junction
MvLf-1247-A1-R1_A1	2995	2995	contig_junction
MvLf-1247-A1-R1_A1	3407	3407	contig_junction
MvLf-1247-A1-R1_A1	3767	3767	contig_junction
MvLf-1247-A1-R1_A1	4079	4079	contig_junction
