# Supplementary material for: Dynamics of transposable element accumulation in the non-recombining regions of mating-type chromosomes in anther-smut fungi
Source: Nat Commun. 2023 Sep 14;14:5692. doi: 10.1038/s41467-023-41413-4 (PMC10502011; doi:10.1038/s41467-023-41413-4)
Supplement: Supplementary file 11 — Source Data [file 41467_2023_41413_MOESM11_ESM.zip › SupFig_5B_density.xlsx]

## Sheet: SupFig_5B_density
Contig	start	end	gene	TE	RIPratioCorr
MvLf-1247-A1-R1_A1	0	1	0	0.107	-0.524752
MvLf-1247-A1-R1_A1	1	2	0	0.903	-0.397849
MvLf-1247-A1-R1_A1	2	3	0	0.631	-0.56717
MvLf-1247-A1-R1_A1	3	4	0	0.473	-0.492063
MvLf-1247-A1-R1_A1	4	5	0	0.579	-0.134831
MvLf-1247-A1-R1_A1	5	6	0	0.753	-0.526736
MvLf-1247-A1-R1_A1	6	7	0	0.346	-0.245899
MvLf-1247-A1-R1_A1	7	8	0	0.63	-0.521644
MvLf-1247-A1-R1_A1	8	9	0.353	0.038	-0.622121
MvLf-1247-A1-R1_A1	9	10	0	0.382	-0.409676
MvLf-1247-A1-R1_A1	10	11	0	0.321	-0.321212
MvLf-1247-A1-R1_A1	11	12	0	0.361	0.0720594
MvLf-1247-A1-R1_A1	12	13	0	0.596	-0.0415276
MvLf-1247-A1-R1_A1	13	14	0	0.715	-0.0838983
MvLf-1247-A1-R1_A1	14	15	0	0.519	-0.398849
MvLf-1247-A1-R1_A1	15	16	0.399	0.38	-0.328671
MvLf-1247-A1-R1_A1	16	17	0	0.539	-0.352152
MvLf-1247-A1-R1_A1	17	18	0	0.229	-0.52381
MvLf-1247-A1-R1_A1	18	19	0	0	-0.27834
MvLf-1247-A1-R1_A1	19	20	0	0	0.15904
MvLf-1247-A1-R1_A1	20	21	0	0	0.478788
MvLf-1247-A1-R1_A1	21	22	0.339	0	-0.493043
MvLf-1247-A1-R1_A1	22	23	0.598	0	0.250709
MvLf-1247-A1-R1_A1	23	24	0.309	0	-0.382927
MvLf-1247-A1-R1_A1	24	25	1	0	0.754296
MvLf-1247-A1-R1_A1	25	26	1	0	-0.145299
MvLf-1247-A1-R1_A1	26	27	1	0	-0.0851485
MvLf-1247-A1-R1_A1	27	28	0.762	0	0.061706
MvLf-1247-A1-R1_A1	28	29	0	0.745	-0.745419
MvLf-1247-A1-R1_A1	29	30	0	0	-0.0142857
MvLf-1247-A1-R1_A1	30	31	0.917	0	-0.126292
MvLf-1247-A1-R1_A1	31	32	1	0	-0.0200082
MvLf-1247-A1-R1_A1	32	33	0.698	0	1.19233
MvLf-1247-A1-R1_A1	33	34	0.69	0	0.259424
MvLf-1247-A1-R1_A1	34	35	1	0	-0.0826059
MvLf-1247-A1-R1_A1	35	36	0.055	0	0.573227
MvLf-1247-A1-R1_A1	36	37	0.829	0	-0.231037
MvLf-1247-A1-R1_A1	37	38	1	0	0.387153
MvLf-1247-A1-R1_A1	38	39	1	0	0.0771939
MvLf-1247-A1-R1_A1	39	40	0.703	0	-0.478158
MvLf-1247-A1-R1_A1	40	41	0.86	0	-0.056145
MvLf-1247-A1-R1_A1	41	42	0.971	0	-0.0505115
MvLf-1247-A1-R1_A1	42	43	0	0	-0.245128
MvLf-1247-A1-R1_A1	43	44	0.444	0	-0.293419
MvLf-1247-A1-R1_A1	44	45	0.956	0	-0.106383
MvLf-1247-A1-R1_A1	45	46	0	0.358	-0.157303
MvLf-1247-A1-R1_A1	46	47	0	1	-0.358108
MvLf-1247-A1-R1_A1	47	48	0.592	0.178	0.0185185
MvLf-1247-A1-R1_A1	48	49	0.261	0	-0.227273
MvLf-1247-A1-R1_A1	49	50	0.956	0	0.00170213
MvLf-1247-A1-R1_A1	50	51	1	0	0.211672
MvLf-1247-A1-R1_A1	51	52	0.165	0.174	0.124498
MvLf-1247-A1-R1_A1	52	53	0.364	0.238	-0.351852
MvLf-1247-A1-R1_A1	53	54	1	0	0.230244
MvLf-1247-A1-R1_A1	54	55	0.367	0	-0.217054
MvLf-1247-A1-R1_A1	55	56	0.6	0	-0.00470588
MvLf-1247-A1-R1_A1	56	57	1	0	0.00391952
MvLf-1247-A1-R1_A1	57	58	0.729	0	-0.457971
MvLf-1247-A1-R1_A1	58	59	0	0.626	0.0616836
MvLf-1247-A1-R1_A1	59	60	0	1	-0.309515
MvLf-1247-A1-R1_A1	60	61	0	0.987	0.338692
MvLf-1247-A1-R1_A1	61	62	0	0	-0.385408
MvLf-1247-A1-R1_A1	62	63	0.116	0	-0.445652
MvLf-1247-A1-R1_A1	63	64	1	0	-0.216752
MvLf-1247-A1-R1_A1	64	65	1	0	-0.418238
MvLf-1247-A1-R1_A1	65	66	0.096	0.295	0.344751
MvLf-1247-A1-R1_A1	66	67	0	0.18	0.526812
MvLf-1247-A1-R1_A1	67	68	0	0	-0.299411
MvLf-1247-A1-R1_A1	68	69	0	0	-0.323225
MvLf-1247-A1-R1_A1	69	70	0	0	0.352093
MvLf-1247-A1-R1_A1	70	71	0	0.369	0.0426321
MvLf-1247-A1-R1_A1	71	72	0	0.342	-0.207907
MvLf-1247-A1-R1_A1	72	73	0	1	0.336709
MvLf-1247-A1-R1_A1	73	74	0	1	-0.279968
MvLf-1247-A1-R1_A1	74	75	0	0.259	-0.415259
MvLf-1247-A1-R1_A1	75	76	0.182	0.16	0.605291
MvLf-1247-A1-R1_A1	76	77	0.874	0	0.236508
MvLf-1247-A1-R1_A1	77	78	0	0	-0.083045
MvLf-1247-A1-R1_A1	78	79	0.437	0	0.511101
MvLf-1247-A1-R1_A1	79	80	0.59	0	-0.195143
MvLf-1247-A1-R1_A1	80	81	0.782	0	0.56363
MvLf-1247-A1-R1_A1	81	82	0.891	0	-0.27576
MvLf-1247-A1-R1_A1	82	83	0.672	0	-0.273043
MvLf-1247-A1-R1_A1	83	84	1	0	0.488014
MvLf-1247-A1-R1_A1	84	85	1	0	0.266667
MvLf-1247-A1-R1_A1	85	86	0.463	0	-0.195388
MvLf-1247-A1-R1_A1	86	87	0.737	0	0.211894
MvLf-1247-A1-R1_A1	87	88	0.181	0	0.15288
MvLf-1247-A1-R1_A1	88	89	0.973	0	-0.201252
MvLf-1247-A1-R1_A1	89	90	0.388	0	-0.527648
MvLf-1247-A1-R1_A1	90	91	0.004	0.248	0.331766
MvLf-1247-A1-R1_A1	91	92	1	0	-0.164427
MvLf-1247-A1-R1_A1	92	93	0.796	0	0.835796
MvLf-1247-A1-R1_A1	93	94	1	0	-0.330435
MvLf-1247-A1-R1_A1	94	95	1	0	0.651276
MvLf-1247-A1-R1_A1	95	96	0.279	0	-0.0225564
MvLf-1247-A1-R1_A1	96	97	0.317	0	-0.322557
MvLf-1247-A1-R1_A1	97	98	0.842	0	-0.0574713
MvLf-1247-A1-R1_A1	98	99	0.244	0	-0.487027
MvLf-1247-A1-R1_A1	99	100	1	0	-0.29695
MvLf-1247-A1-R1_A1	100	101	1	0	0.08
MvLf-1247-A1-R1_A1	101	102	0.817	0	-0.323241
MvLf-1247-A1-R1_A1	102	103	1	0	-0.165158
MvLf-1247-A1-R1_A1	103	104	0.62	0	0.534247
MvLf-1247-A1-R1_A1	104	105	0.702	0	-0.103545
MvLf-1247-A1-R1_A1	105	106	0.71	0	-0.245902
MvLf-1247-A1-R1_A1	106	107	0	0	-0.216576
MvLf-1247-A1-R1_A1	107	108	0.964	0	0.516389
MvLf-1247-A1-R1_A1	108	109	0.888	0	-0.0132392
MvLf-1247-A1-R1_A1	109	110	0.624	0	-0.15151
MvLf-1247-A1-R1_A1	110	111	0.723	0	0.348305
MvLf-1247-A1-R1_A1	111	112	0.844	0	-0.522432
MvLf-1247-A1-R1_A1	112	113	0.522	0	0.0694444
MvLf-1247-A1-R1_A1	113	114	1	0	-0.552989
MvLf-1247-A1-R1_A1	114	115	0.488	0	0.0177192
MvLf-1247-A1-R1_A1	115	116	1	0	-0.35574
MvLf-1247-A1-R1_A1	116	117	1	0	-0.15274
MvLf-1247-A1-R1_A1	117	118	0.797	0	-0.353636
MvLf-1247-A1-R1_A1	118	119	0	0	0.209677
MvLf-1247-A1-R1_A1	119	120	0.382	0	-0.397954
MvLf-1247-A1-R1_A1	120	121	1	0	0.17493
MvLf-1247-A1-R1_A1	121	122	1	0	0.909302
MvLf-1247-A1-R1_A1	122	123	1	0	0.499874
MvLf-1247-A1-R1_A1	123	124	1	0	0.362319
MvLf-1247-A1-R1_A1	124	125	0.543	0	0.243373
MvLf-1247-A1-R1_A1	125	126	1	0	-0.311966
MvLf-1247-A1-R1_A1	126	127	0.422	0	-0.235986
MvLf-1247-A1-R1_A1	127	128	0	0	-0.0455992
MvLf-1247-A1-R1_A1	128	129	0	0	-0.457996
MvLf-1247-A1-R1_A1	129	130	0.158	0.476	0.166347
MvLf-1247-A1-R1_A1	130	131	0	1	-0.229167
MvLf-1247-A1-R1_A1	131	132	0	0.071	0.0588235
MvLf-1247-A1-R1_A1	132	133	0	0	0.0604475
MvLf-1247-A1-R1_A1	133	134	0	0.6	-0.0375686
MvLf-1247-A1-R1_A1	134	135	0	1	-0.255952
MvLf-1247-A1-R1_A1	135	136	0	1	-0.396175
MvLf-1247-A1-R1_A1	136	137	0	0.108	0.245357
MvLf-1247-A1-R1_A1	137	138	0	0	-0.198242
MvLf-1247-A1-R1_A1	138	139	0.465	0	0.170024
MvLf-1247-A1-R1_A1	139	140	0	0.753	-0.15434
MvLf-1247-A1-R1_A1	140	141	0	0.573	0.805931
MvLf-1247-A1-R1_A1	141	142	0.9	0	-0.279869
MvLf-1247-A1-R1_A1	142	143	0.851	0.132	-0.284131
MvLf-1247-A1-R1_A1	143	144	0	0.883	-0.0493197
MvLf-1247-A1-R1_A1	144	145	0.646	0.109	-0.208421
MvLf-1247-A1-R1_A1	145	146	0.964	0	-0.637326
MvLf-1247-A1-R1_A1	146	147	0.137	0	-0.136628
MvLf-1247-A1-R1_A1	147	148	1	0	-0.0485714
MvLf-1247-A1-R1_A1	148	149	0.561	0	-0.368939
MvLf-1247-A1-R1_A1	149	150	0.868	0	0.18553
MvLf-1247-A1-R1_A1	150	151	0.26	0	-0.155385
MvLf-1247-A1-R1_A1	151	152	0	0	-0.060049
MvLf-1247-A1-R1_A1	152	153	0.743	0	-0.143404
MvLf-1247-A1-R1_A1	153	154	1	0	-0.257426
MvLf-1247-A1-R1_A1	154	155	0.567	0	-0.203612
MvLf-1247-A1-R1_A1	155	156	0.309	0	-0.37276
MvLf-1247-A1-R1_A1	156	157	0	0	0.168323
MvLf-1247-A1-R1_A1	157	158	0.584	0	-0.0518349
MvLf-1247-A1-R1_A1	158	159	0.538	0	0.288889
MvLf-1247-A1-R1_A1	159	160	0.35	0.461	-0.294712
MvLf-1247-A1-R1_A1	160	161	0	1	-0.170931
MvLf-1247-A1-R1_A1	161	162	0	1	0.0942761
MvLf-1247-A1-R1_A1	162	163	0	0.858	-0.296471
MvLf-1247-A1-R1_A1	163	164	0.843	0	-0.143307
MvLf-1247-A1-R1_A1	164	165	0.168	0.116	-0.165533
MvLf-1247-A1-R1_A1	165	166	0.165	0.315	-0.287129
MvLf-1247-A1-R1_A1	166	167	0.799	0	0.410932
MvLf-1247-A1-R1_A1	167	168	0.435	0	-0.459184
MvLf-1247-A1-R1_A1	168	169	1	0	0.0622951
MvLf-1247-A1-R1_A1	169	170	1	0	-0.38206
MvLf-1247-A1-R1_A1	170	171	0.595	0	0.391721
MvLf-1247-A1-R1_A1	171	172	1	0	-0.121951
MvLf-1247-A1-R1_A1	172	173	0.04	0	-0.227273
MvLf-1247-A1-R1_A1	173	174	0.764	0	0.207143
MvLf-1247-A1-R1_A1	174	175	0.388	0	-0.0371041
MvLf-1247-A1-R1_A1	175	176	0.947	0	0.00140292
MvLf-1247-A1-R1_A1	176	177	1	0	-0.0651596
MvLf-1247-A1-R1_A1	177	178	0.816	0	-0.353757
MvLf-1247-A1-R1_A1	178	179	0.2	0	-0.544715
MvLf-1247-A1-R1_A1	179	180	0.458	0	0.47796
MvLf-1247-A1-R1_A1	180	181	0.999	0	-0.231631
MvLf-1247-A1-R1_A1	181	182	1	0	-0.0375
MvLf-1247-A1-R1_A1	182	183	0.218	0	-0.45108
MvLf-1247-A1-R1_A1	183	184	1	0	-0.23
MvLf-1247-A1-R1_A1	184	185	0.543	0	-0.324117
MvLf-1247-A1-R1_A1	185	186	0	0	-0.366677
MvLf-1247-A1-R1_A1	186	187	0.162	0	-0.150986
MvLf-1247-A1-R1_A1	187	188	1	0	0.255411
MvLf-1247-A1-R1_A1	188	189	1	0	-0.155274
MvLf-1247-A1-R1_A1	189	190	1	0	-0.341176
MvLf-1247-A1-R1_A1	190	191	1	0	-0.399375
MvLf-1247-A1-R1_A1	191	192	0.354	0	-0.146667
MvLf-1247-A1-R1_A1	192	193	1	0	-0.0393061
MvLf-1247-A1-R1_A1	193	194	1	0	-0.0028169
MvLf-1247-A1-R1_A1	194	195	0.805	0	-0.295547
MvLf-1247-A1-R1_A1	195	196	0	0	-0.331927
MvLf-1247-A1-R1_A1	196	197	0.606	0	0.0666985
MvLf-1247-A1-R1_A1	197	198	1	0	-0.296901
MvLf-1247-A1-R1_A1	198	199	0.702	0	-0.254386
MvLf-1247-A1-R1_A1	199	200	1	0	0.123386
MvLf-1247-A1-R1_A1	200	201	0.992	0	-0.225133
MvLf-1247-A1-R1_A1	201	202	0	0	-0.104274
MvLf-1247-A1-R1_A1	202	203	0	0	-0.245161
MvLf-1247-A1-R1_A1	203	204	0.731	0	-0.275947
MvLf-1247-A1-R1_A1	204	205	0.734	0	-0.278866
MvLf-1247-A1-R1_A1	205	206	0	0.241	-0.0239375
MvLf-1247-A1-R1_A1	206	207	0.897	0.007	0.0277778
MvLf-1247-A1-R1_A1	207	208	1	0	-0.169355
MvLf-1247-A1-R1_A1	208	209	1	0	-0.244851
MvLf-1247-A1-R1_A1	209	210	0.227	0	-0.097561
MvLf-1247-A1-R1_A1	210	211	0.987	0	-0.00384615
MvLf-1247-A1-R1_A1	211	212	0.913	0	0.25
MvLf-1247-A1-R1_A1	212	213	0.807	0	-0.0188679
MvLf-1247-A1-R1_A1	213	214	1	0	0.0203196
MvLf-1247-A1-R1_A1	214	215	0.864	0	-0.212649
MvLf-1247-A1-R1_A1	215	216	0.119	0	-0.385252
MvLf-1247-A1-R1_A1	216	217	1	0	-0.212825
MvLf-1247-A1-R1_A1	217	218	0.448	0	-0.192727
MvLf-1247-A1-R1_A1	218	219	0.394	0	0.215054
MvLf-1247-A1-R1_A1	219	220	0.796	0	0.107407
MvLf-1247-A1-R1_A1	220	221	1	0	0.489879
MvLf-1247-A1-R1_A1	221	222	1	0	0.217391
MvLf-1247-A1-R1_A1	222	223	1	0	-0.318182
MvLf-1247-A1-R1_A1	223	224	1	0	-0.348711
MvLf-1247-A1-R1_A1	224	225	0.556	0	0.625
MvLf-1247-A1-R1_A1	225	226	0.271	0.388	-0.249353
MvLf-1247-A1-R1_A1	226	227	0	0	0.187651
MvLf-1247-A1-R1_A1	227	228	0.215	0	-0.290123
MvLf-1247-A1-R1_A1	228	229	1	0	-0.0995671
MvLf-1247-A1-R1_A1	229	230	1	0	-0.0448606
MvLf-1247-A1-R1_A1	230	231	0.943	0	0.025
MvLf-1247-A1-R1_A1	231	232	1	0	-0.475556
MvLf-1247-A1-R1_A1	232	233	0.246	0.509	-0.0134021
MvLf-1247-A1-R1_A1	233	234	0	1	-0.260606
MvLf-1247-A1-R1_A1	234	235	0	1	-0.0624031
MvLf-1247-A1-R1_A1	235	236	0.538	0.159	0.0316971
MvLf-1247-A1-R1_A1	236	237	0.816	0	-0.374242
MvLf-1247-A1-R1_A1	237	238	0.662	0	-0.289778
MvLf-1247-A1-R1_A1	238	239	0.579	0	-0.0634146
MvLf-1247-A1-R1_A1	239	240	0.749	0	0.103741
MvLf-1247-A1-R1_A1	240	241	0.107	0.476	-0.455814
MvLf-1247-A1-R1_A1	241	242	0	1	0.0719298
MvLf-1247-A1-R1_A1	242	243	0	1	-0.13242
MvLf-1247-A1-R1_A1	243	244	0.26	0.417	0.520918
MvLf-1247-A1-R1_A1	244	245	0.93	0	-0.113573
MvLf-1247-A1-R1_A1	245	246	0.638	0.194	-0.364948
MvLf-1247-A1-R1_A1	246	247	0.195	0.248	-0.252306
MvLf-1247-A1-R1_A1	247	248	0.202	0.19	-0.365569
MvLf-1247-A1-R1_A1	248	249	0.92	0	-0.0713253
MvLf-1247-A1-R1_A1	249	250	0.474	0.141	0.51938
MvLf-1247-A1-R1_A1	250	251	0.853	0.042	0.302116
MvLf-1247-A1-R1_A1	251	252	1	0	0.99446
MvLf-1247-A1-R1_A1	252	253	0.425	0.051	0.382922
MvLf-1247-A1-R1_A1	253	254	0	0.699	-0.292248
MvLf-1247-A1-R1_A1	254	255	0	1	0.321739
MvLf-1247-A1-R1_A1	255	256	0	1	-0.183768
MvLf-1247-A1-R1_A1	256	257	0.193	0.304	0.158621
MvLf-1247-A1-R1_A1	257	258	0.073	0.252	-0.357105
MvLf-1247-A1-R1_A1	258	259	0.631	0	-0.0020202
MvLf-1247-A1-R1_A1	259	260	1	0	-0.323112
MvLf-1247-A1-R1_A1	260	261	0.342	0.272	0.214016
MvLf-1247-A1-R1_A1	261	262	0	0.869	-0.0722078
MvLf-1247-A1-R1_A1	262	263	0.671	0.085	-0.141642
MvLf-1247-A1-R1_A1	263	264	0.491	0	-0.0951374
MvLf-1247-A1-R1_A1	264	265	0.84	0	-0.12428
MvLf-1247-A1-R1_A1	265	266	0.043	0.226	0.588589
MvLf-1247-A1-R1_A1	266	267	0.256	0.155	-0.0951705
MvLf-1247-A1-R1_A1	267	268	0.845	0	-0.187621
MvLf-1247-A1-R1_A1	268	269	0.921	0.067	-0.300648
MvLf-1247-A1-R1_A1	269	270	0	0.294	0.663872
MvLf-1247-A1-R1_A1	270	271	0	0.647	0.273251
MvLf-1247-A1-R1_A1	271	272	0.621	0	-0.180705
MvLf-1247-A1-R1_A1	272	273	0.84	0	-0.0274936
MvLf-1247-A1-R1_A1	273	274	0.658	0	0.0601912
MvLf-1247-A1-R1_A1	274	275	1	0	-0.221669
MvLf-1247-A1-R1_A1	275	276	1	0	-0.275712
MvLf-1247-A1-R1_A1	276	277	0.333	0	-0.256657
MvLf-1247-A1-R1_A1	277	278	0.462	0	-0.101562
MvLf-1247-A1-R1_A1	278	279	0	0	-0.221483
MvLf-1247-A1-R1_A1	279	280	0	0	-0.176
MvLf-1247-A1-R1_A1	280	281	0	0	0.0053776
MvLf-1247-A1-R1_A1	281	282	0.843	0	-0.267544
MvLf-1247-A1-R1_A1	282	283	1	0	-0.025641
MvLf-1247-A1-R1_A1	283	284	1	0	-0.453212
MvLf-1247-A1-R1_A1	284	285	0.027	0	0.093692
MvLf-1247-A1-R1_A1	285	286	0	0	0.160087
MvLf-1247-A1-R1_A1	286	287	0	0.056	-0.32982
MvLf-1247-A1-R1_A1	287	288	0	0.335	-0.0163934
MvLf-1247-A1-R1_A1	288	289	0	0	-0.0625
MvLf-1247-A1-R1_A1	289	290	0	0	-0.301176
MvLf-1247-A1-R1_A1	290	291	0	0	-0.163552
MvLf-1247-A1-R1_A1	291	292	0.941	0	0.117647
MvLf-1247-A1-R1_A1	292	293	0.993	0	-0.156727
MvLf-1247-A1-R1_A1	293	294	0	0	0.305943
MvLf-1247-A1-R1_A1	294	295	0.981	0	0.612524
MvLf-1247-A1-R1_A1	295	296	0.904	0	0.970968
MvLf-1247-A1-R1_A1	296	297	1	0	-0.0631598
MvLf-1247-A1-R1_A1	297	298	0.89	0	0.131771
MvLf-1247-A1-R1_A1	298	299	0.67	0	-0.0699353
MvLf-1247-A1-R1_A1	299	300	1	0	-0.279234
MvLf-1247-A1-R1_A1	300	301	0.657	0	-0.138462
MvLf-1247-A1-R1_A1	301	302	0.562	0	0.0833333
MvLf-1247-A1-R1_A1	302	303	1	0	0.17236
MvLf-1247-A1-R1_A1	303	304	1	0	-0.356217
MvLf-1247-A1-R1_A1	304	305	1	0	-0.474932
MvLf-1247-A1-R1_A1	305	306	0.631	0	-0.226773
MvLf-1247-A1-R1_A1	306	307	1	0	0.469151
MvLf-1247-A1-R1_A1	307	308	1	0	0.0425278
MvLf-1247-A1-R1_A1	308	309	0.773	0	-0.134426
MvLf-1247-A1-R1_A1	309	310	0.946	0	-0.414352
MvLf-1247-A1-R1_A1	310	311	0.42	0	0.166398
MvLf-1247-A1-R1_A1	311	312	0.956	0	-0.267442
MvLf-1247-A1-R1_A1	312	313	1	0	-0.137012
MvLf-1247-A1-R1_A1	313	314	0.441	0	-0.332062
MvLf-1247-A1-R1_A1	314	315	0.538	0	-0.432432
MvLf-1247-A1-R1_A1	315	316	0.052	0	-0.0865135
MvLf-1247-A1-R1_A1	316	317	0	0.111	-0.391608
MvLf-1247-A1-R1_A1	317	318	0	1	-0.136364
MvLf-1247-A1-R1_A1	318	319	0.157	0.209	-0.182703
MvLf-1247-A1-R1_A1	319	320	0.325	0.221	0.020903
MvLf-1247-A1-R1_A1	320	321	0	0	0.102515
MvLf-1247-A1-R1_A1	321	322	0.656	0	-0.0897674
MvLf-1247-A1-R1_A1	322	323	0	0	-0.346667
MvLf-1247-A1-R1_A1	323	324	0	0	-0.21748
MvLf-1247-A1-R1_A1	324	325	0.464	0	0.366337
MvLf-1247-A1-R1_A1	325	326	0	0.932	-0.0909091
MvLf-1247-A1-R1_A1	326	327	0.325	0	0.0752688
MvLf-1247-A1-R1_A1	327	328	0.89	0	-0.333333
MvLf-1247-A1-R1_A1	328	329	0.207	0	-0.149502
MvLf-1247-A1-R1_A1	329	330	1	0	-0.543177
MvLf-1247-A1-R1_A1	330	331	0.212	0	-0.183449
MvLf-1247-A1-R1_A1	331	332	0	0	0.0544218
MvLf-1247-A1-R1_A1	332	333	0	0.139	-0.0784257
MvLf-1247-A1-R1_A1	333	334	0.291	0	-0.289555
MvLf-1247-A1-R1_A1	334	335	1	0	0.0928326
MvLf-1247-A1-R1_A1	335	336	1	0	-0.435052
MvLf-1247-A1-R1_A1	336	337	0.081	0	-0.116667
MvLf-1247-A1-R1_A1	337	338	0.53	0	-0.313084
MvLf-1247-A1-R1_A1	338	339	0.019	0	-0.373611
MvLf-1247-A1-R1_A1	339	340	0.813	0	0.190476
MvLf-1247-A1-R1_A1	340	341	1	0	-0.205829
MvLf-1247-A1-R1_A1	341	342	1	0	-0.250352
MvLf-1247-A1-R1_A1	342	343	1	0	-0.157303
MvLf-1247-A1-R1_A1	343	344	1	0	0.851077
MvLf-1247-A1-R1_A1	344	345	0.608	0	-0.271038
MvLf-1247-A1-R1_A1	345	346	0.608	0	0.292735
MvLf-1247-A1-R1_A1	346	347	0.692	0	-0.463434
MvLf-1247-A1-R1_A1	347	348	0.765	0	-0.0874384
MvLf-1247-A1-R1_A1	348	349	0.667	0	-0.291253
MvLf-1247-A1-R1_A1	349	350	0.483	0	0.5509
MvLf-1247-A1-R1_A1	350	351	0	0	-0.59447
MvLf-1247-A1-R1_A1	351	352	0.631	0	0.802064
MvLf-1247-A1-R1_A1	352	353	0.385	0	-0.353702
MvLf-1247-A1-R1_A1	353	354	1	0	-0.409685
MvLf-1247-A1-R1_A1	354	355	1	0	-0.435897
MvLf-1247-A1-R1_A1	355	356	0.612	0	-0.216472
MvLf-1247-A1-R1_A1	356	357	0.953	0	0.0845101
MvLf-1247-A1-R1_A1	357	358	0.405	0	0.0787364
MvLf-1247-A1-R1_A1	358	359	0.698	0	-0.0967742
MvLf-1247-A1-R1_A1	359	360	1	0	0.083871
MvLf-1247-A1-R1_A1	360	361	1	0	-0.386067
MvLf-1247-A1-R1_A1	361	362	1	0	0.0885122
MvLf-1247-A1-R1_A1	362	363	1	0	-0.241361
MvLf-1247-A1-R1_A1	363	364	0.461	0	-0.477089
MvLf-1247-A1-R1_A1	364	365	1	0	-0.398515
MvLf-1247-A1-R1_A1	365	366	1	0	-0.148418
MvLf-1247-A1-R1_A1	366	367	1	0	-0.338265
MvLf-1247-A1-R1_A1	367	368	1	0	0.19012
MvLf-1247-A1-R1_A1	368	369	0.851	0	0.144444
MvLf-1247-A1-R1_A1	369	370	0.664	0	-0.46343
MvLf-1247-A1-R1_A1	370	371	1	0	-0.482828
MvLf-1247-A1-R1_A1	371	372	1	0	-0.282377
MvLf-1247-A1-R1_A1	372	373	0.122	0	-0.25
MvLf-1247-A1-R1_A1	373	374	0.768	0	0.13253
MvLf-1247-A1-R1_A1	374	375	0.195	0.19	0.0977273
MvLf-1247-A1-R1_A1	375	376	0	0	-0.181098
MvLf-1247-A1-R1_A1	376	377	0.327	0	0.315757
MvLf-1247-A1-R1_A1	377	378	1	0	0.130193
MvLf-1247-A1-R1_A1	378	379	1	0	0.296388
MvLf-1247-A1-R1_A1	379	380	0.96	0	-0.559317
MvLf-1247-A1-R1_A1	380	381	0.274	0.117	-0.034413
MvLf-1247-A1-R1_A1	381	382	0.599	0.229	-0.112
MvLf-1247-A1-R1_A1	382	383	0	0.632	0.124874
MvLf-1247-A1-R1_A1	383	384	0.803	0.122	-0.170811
MvLf-1247-A1-R1_A1	384	385	1	0	0.337398
MvLf-1247-A1-R1_A1	385	386	1	0	-0.139805
MvLf-1247-A1-R1_A1	386	387	0.191	0	0.549451
MvLf-1247-A1-R1_A1	387	388	0	0	0.270627
MvLf-1247-A1-R1_A1	388	389	0	0	0.0629147
MvLf-1247-A1-R1_A1	389	390	0	0	-0.347494
MvLf-1247-A1-R1_A1	390	391	0	0	0.313953
MvLf-1247-A1-R1_A1	391	392	0	0.368	0.166506
MvLf-1247-A1-R1_A1	392	393	0	0	-0.147794
MvLf-1247-A1-R1_A1	393	394	0	0	0.107445
MvLf-1247-A1-R1_A1	394	395	0.043	0.242	-0.537341
MvLf-1247-A1-R1_A1	395	396	1	0	-0.253731
MvLf-1247-A1-R1_A1	396	397	1	0	0.166667
MvLf-1247-A1-R1_A1	397	398	1	0	-0.295196
MvLf-1247-A1-R1_A1	398	399	1	0	-0.203947
MvLf-1247-A1-R1_A1	399	400	0.836	0	-0.0998181
MvLf-1247-A1-R1_A1	400	401	0	0.308	0.0755528
MvLf-1247-A1-R1_A1	401	402	0	0.312	0.000681818
MvLf-1247-A1-R1_A1	402	403	0	0.368	-0.104889
MvLf-1247-A1-R1_A1	403	404	0	0	0.489655
MvLf-1247-A1-R1_A1	404	405	0.267	0.25	1.24683
MvLf-1247-A1-R1_A1	405	406	0.172	0.549	-0.178862
MvLf-1247-A1-R1_A1	406	407	0	0.849	0.917254
MvLf-1247-A1-R1_A1	407	408	0	1	-0.287065
MvLf-1247-A1-R1_A1	408	409	0	1	-0.00187617
MvLf-1247-A1-R1_A1	409	410	0	1	-0.106516
MvLf-1247-A1-R1_A1	410	411	0	1	-0.229333
MvLf-1247-A1-R1_A1	411	412	0	1	-0.26506
MvLf-1247-A1-R1_A1	412	413	0	1	-0.198228
MvLf-1247-A1-R1_A1	413	414	0	1	0.216458
MvLf-1247-A1-R1_A1	414	415	0	1	-0.345679
MvLf-1247-A1-R1_A1	415	416	0	0.788	-0.0762611
MvLf-1247-A1-R1_A1	416	417	0.209	0.66	0.494755
MvLf-1247-A1-R1_A1	417	418	0	1	-0.111383
MvLf-1247-A1-R1_A1	418	419	0	0.476	0.975397
MvLf-1247-A1-R1_A1	419	420	0.436	0	0.0520833
MvLf-1247-A1-R1_A1	420	421	1	0	0.132219
MvLf-1247-A1-R1_A1	421	422	0.96	0	0.426431
MvLf-1247-A1-R1_A1	422	423	0	0	-0.410883
MvLf-1247-A1-R1_A1	423	424	0	0.724	-0.45564
MvLf-1247-A1-R1_A1	424	425	0	0.464	0.300185
MvLf-1247-A1-R1_A1	425	426	0	0.1	0.0832041
MvLf-1247-A1-R1_A1	426	427	0	0.67	-0.0394805
MvLf-1247-A1-R1_A1	427	428	0	0.191	0.153318
MvLf-1247-A1-R1_A1	428	429	0	0.26	0.423212
MvLf-1247-A1-R1_A1	429	430	0	1	-0.22
MvLf-1247-A1-R1_A1	430	431	0	0.978	-0.0280657
MvLf-1247-A1-R1_A1	431	432	0	1	0.342441
MvLf-1247-A1-R1_A1	432	433	0	1	-0.0335786
MvLf-1247-A1-R1_A1	433	434	0	1	1.38815
MvLf-1247-A1-R1_A1	434	435	0	1	0.252006
MvLf-1247-A1-R1_A1	435	436	0	0.62	0.413043
MvLf-1247-A1-R1_A1	436	437	0	0.807	-0.351873
MvLf-1247-A1-R1_A1	437	438	0	1	0.208219
MvLf-1247-A1-R1_A1	438	439	0	1	0.0245133
MvLf-1247-A1-R1_A1	439	440	0	0.953	-0.21371
MvLf-1247-A1-R1_A1	440	441	0	0.683	0.0442968
MvLf-1247-A1-R1_A1	441	442	0.092	0.382	0.0912698
MvLf-1247-A1-R1_A1	442	443	1	0	0.254228
MvLf-1247-A1-R1_A1	443	444	0.839	0	-0.401961
MvLf-1247-A1-R1_A1	444	445	1	0	-0.111387
MvLf-1247-A1-R1_A1	445	446	0.446	0	-0.430515
MvLf-1247-A1-R1_A1	446	447	1	0	-0.365909
MvLf-1247-A1-R1_A1	447	448	0.949	0	0.108242
MvLf-1247-A1-R1_A1	448	449	0.48	0	0.640404
MvLf-1247-A1-R1_A1	449	450	0	0.154	0.0909091
MvLf-1247-A1-R1_A1	450	451	0.776	0	-0.27591
MvLf-1247-A1-R1_A1	451	452	0.799	0	-0.157063
MvLf-1247-A1-R1_A1	452	453	0.648	0	-0.212454
MvLf-1247-A1-R1_A1	453	454	0.958	0	0.583882
MvLf-1247-A1-R1_A1	454	455	0	0.884	0.0531958
MvLf-1247-A1-R1_A1	455	456	0	1	0.480519
MvLf-1247-A1-R1_A1	456	457	0.29	0.102	-0.483015
MvLf-1247-A1-R1_A1	457	458	0.96	0	-0.239565
MvLf-1247-A1-R1_A1	458	459	1	0	-0.169868
MvLf-1247-A1-R1_A1	459	460	0.4	0.291	-0.217687
MvLf-1247-A1-R1_A1	460	461	0	0.929	-0.422018
MvLf-1247-A1-R1_A1	461	462	0	0.521	0.0924138
MvLf-1247-A1-R1_A1	462	463	0	0.9	0.0617284
MvLf-1247-A1-R1_A1	463	464	0	0.715	0.0270775
MvLf-1247-A1-R1_A1	464	465	0	0.964	-0.190768
MvLf-1247-A1-R1_A1	465	466	0	0.143	0.28498
MvLf-1247-A1-R1_A1	466	467	0.154	0	0.0874704
MvLf-1247-A1-R1_A1	467	468	1	0	0.105263
MvLf-1247-A1-R1_A1	468	469	0.005	0.533	-0.366391
MvLf-1247-A1-R1_A1	469	470	0	0.003	0.351351
MvLf-1247-A1-R1_A1	470	471	0	0	-0.28
MvLf-1247-A1-R1_A1	471	472	0.754	0	0.097561
MvLf-1247-A1-R1_A1	472	473	0.638	0	-0.124313
MvLf-1247-A1-R1_A1	473	474	0.915	0	-0.305746
MvLf-1247-A1-R1_A1	474	475	0.837	0	-0.0810811
MvLf-1247-A1-R1_A1	475	476	1	0	0.172587
MvLf-1247-A1-R1_A1	476	477	1	0	-0.568847
MvLf-1247-A1-R1_A1	477	478	0.852	0	0.393079
MvLf-1247-A1-R1_A1	478	479	0	0.706	-0.347608
MvLf-1247-A1-R1_A1	479	480	0	1	-0.210913
MvLf-1247-A1-R1_A1	480	481	0	0.715	0.333333
MvLf-1247-A1-R1_A1	481	482	0	1	-0.310415
MvLf-1247-A1-R1_A1	482	483	0	1	-0.0463108
MvLf-1247-A1-R1_A1	483	484	0	1	-0.168067
MvLf-1247-A1-R1_A1	484	485	0	1	-0.429498
MvLf-1247-A1-R1_A1	485	486	0	0.814	-0.224377
MvLf-1247-A1-R1_A1	486	487	0.239	0.103	0.0521886
MvLf-1247-A1-R1_A1	487	488	0.161	0.296	-0.0695187
MvLf-1247-A1-R1_A1	488	489	0.777	0	0.152736
MvLf-1247-A1-R1_A1	489	490	0.048	0.437	1.37586
MvLf-1247-A1-R1_A1	490	491	0	0	-0.235197
MvLf-1247-A1-R1_A1	491	492	0	0	-0.275805
MvLf-1247-A1-R1_A1	492	493	0	0	0.0792231
MvLf-1247-A1-R1_A1	493	494	0	0	-0.221414
MvLf-1247-A1-R1_A1	494	495	0.188	0.388	0.0294118
MvLf-1247-A1-R1_A1	495	496	0.316	0.348	0.0421053
MvLf-1247-A1-R1_A1	496	497	0	1	-0.307359
MvLf-1247-A1-R1_A1	497	498	0	1	-0.234266
MvLf-1247-A1-R1_A1	498	499	0	1	0.0578482
MvLf-1247-A1-R1_A1	499	500	0	1	0.517387
MvLf-1247-A1-R1_A1	500	501	0	1	-0.447115
MvLf-1247-A1-R1_A1	501	502	0	1	-0.0265297
MvLf-1247-A1-R1_A1	502	503	0	0.643	0.504478
MvLf-1247-A1-R1_A1	503	504	0	0.61	-0.276148
MvLf-1247-A1-R1_A1	504	505	0	1	-0.341176
MvLf-1247-A1-R1_A1	505	506	0	1	0.0356571
MvLf-1247-A1-R1_A1	506	507	0	1	-0.21501
MvLf-1247-A1-R1_A1	507	508	0	1	-0.341227
MvLf-1247-A1-R1_A1	508	509	0	0.61	0.171517
MvLf-1247-A1-R1_A1	509	510	0	0.87	-0.266055
MvLf-1247-A1-R1_A1	510	511	0	1	-0.418615
MvLf-1247-A1-R1_A1	511	512	0	0.954	-0.348439
MvLf-1247-A1-R1_A1	512	513	0	0.258	-0.149719
MvLf-1247-A1-R1_A1	513	514	0	0.386	0.814815
MvLf-1247-A1-R1_A1	514	515	0	0.953	-0.172043
MvLf-1247-A1-R1_A1	515	516	0	1	-0.0327019
MvLf-1247-A1-R1_A1	516	517	0	0.951	0.0344828
MvLf-1247-A1-R1_A1	517	518	0	0.047	0.00396825
MvLf-1247-A1-R1_A1	518	519	0	0.656	-0.118932
MvLf-1247-A1-R1_A1	519	520	0	0.923	-0.117898
MvLf-1247-A1-R1_A1	520	521	0	1	-0.0854701
MvLf-1247-A1-R1_A1	521	522	0	1	-0.0559671
MvLf-1247-A1-R1_A1	522	523	0	0.935	-0.292712
MvLf-1247-A1-R1_A1	523	524	0	1	-0.385783
MvLf-1247-A1-R1_A1	524	525	0	1	0.119031
MvLf-1247-A1-R1_A1	525	526	0	1	-0.191489
MvLf-1247-A1-R1_A1	526	527	0	0.935	-0.454354
MvLf-1247-A1-R1_A1	527	528	0	1	-0.182796
MvLf-1247-A1-R1_A1	528	529	0	0.445	0.214044
MvLf-1247-A1-R1_A1	529	530	0.137	0.559	-0.273061
MvLf-1247-A1-R1_A1	530	531	0.086	0.848	0.26781
MvLf-1247-A1-R1_A1	531	532	0	1	0.284761
MvLf-1247-A1-R1_A1	532	533	0	1	-0.0408435
MvLf-1247-A1-R1_A1	533	534	0	1	0.080937
MvLf-1247-A1-R1_A1	534	535	0	1	0.0320224
MvLf-1247-A1-R1_A1	535	536	0	1	-0.149302
MvLf-1247-A1-R1_A1	536	537	0	1	0.187598
MvLf-1247-A1-R1_A1	537	538	0	0.97	-0.100027
MvLf-1247-A1-R1_A1	538	539	0	0.26	-0.172009
MvLf-1247-A1-R1_A1	539	540	0	0.683	0.344086
MvLf-1247-A1-R1_A1	540	541	0	1	1.16035
MvLf-1247-A1-R1_A1	541	542	0	1	-0.15102
MvLf-1247-A1-R1_A1	542	543	0	1	-0.0234127
MvLf-1247-A1-R1_A1	543	544	0	1	0.0625
MvLf-1247-A1-R1_A1	544	545	0	1	-0.382567
MvLf-1247-A1-R1_A1	545	546	0	1	-0.327899
MvLf-1247-A1-R1_A1	546	547	0	1	-0.263938
MvLf-1247-A1-R1_A1	547	548	0	1	0.00266193
MvLf-1247-A1-R1_A1	548	549	0	1	-0.114813
MvLf-1247-A1-R1_A1	549	550	0	1	0.59322
MvLf-1247-A1-R1_A1	550	551	0	1	-0.156419
MvLf-1247-A1-R1_A1	551	552	0	1	0.111111
MvLf-1247-A1-R1_A1	552	553	0.534	0.015	0.352744
MvLf-1247-A1-R1_A1	553	554	0.352	0.291	-0.174679
MvLf-1247-A1-R1_A1	554	555	0.456	0.088	0.380634
MvLf-1247-A1-R1_A1	555	556	0	0.592	0.217342
MvLf-1247-A1-R1_A1	556	557	0.213	0	0.347578
MvLf-1247-A1-R1_A1	557	558	0.991	0	-0.0981037
MvLf-1247-A1-R1_A1	558	559	0	0	0.303204
MvLf-1247-A1-R1_A1	559	560	0	0	-0.19
MvLf-1247-A1-R1_A1	560	561	0	0.56	0.165375
MvLf-1247-A1-R1_A1	561	562	0	1	-0.196676
MvLf-1247-A1-R1_A1	562	563	0	1	-0.316913
MvLf-1247-A1-R1_A1	563	564	0	1	-0.195946
MvLf-1247-A1-R1_A1	564	565	0	1	-0.109524
MvLf-1247-A1-R1_A1	565	566	0	1	-0.0625763
MvLf-1247-A1-R1_A1	566	567	0	1	-0.322463
MvLf-1247-A1-R1_A1	567	568	0	0.486	-0.072
MvLf-1247-A1-R1_A1	568	569	0	0	0.075
MvLf-1247-A1-R1_A1	569	570	0	0	0.233117
MvLf-1247-A1-R1_A1	570	571	0.488	0.392	-0.0613354
MvLf-1247-A1-R1_A1	571	572	0.727	0	0.0288248
MvLf-1247-A1-R1_A1	572	573	1	0	-0.247926
MvLf-1247-A1-R1_A1	573	574	0.292	0.392	-0.222322
MvLf-1247-A1-R1_A1	574	575	0	0.782	-0.14412
MvLf-1247-A1-R1_A1	575	576	0.375	0	0.383929
MvLf-1247-A1-R1_A1	576	577	0.347	0.433	0.261588
MvLf-1247-A1-R1_A1	577	578	0	0.492	1.04
MvLf-1247-A1-R1_A1	578	579	0.958	0	-0.0469208
MvLf-1247-A1-R1_A1	579	580	1	0	0.0613648
MvLf-1247-A1-R1_A1	580	581	1	0	-0.0746171
MvLf-1247-A1-R1_A1	581	582	1	0	-0.332532
MvLf-1247-A1-R1_A1	582	583	0.57	0.142	0.124738
MvLf-1247-A1-R1_A1	583	584	1	0	0.0696552
MvLf-1247-A1-R1_A1	584	585	0.764	0	-0.0527054
MvLf-1247-A1-R1_A1	585	586	0	0.874	0.287879
MvLf-1247-A1-R1_A1	586	587	0	1	1.30889
MvLf-1247-A1-R1_A1	587	588	0	1	0.123256
MvLf-1247-A1-R1_A1	588	589	0	0.703	0.194799
MvLf-1247-A1-R1_A1	589	590	0.268	0.372	0.0512821
MvLf-1247-A1-R1_A1	590	591	1	0	0.0415282
MvLf-1247-A1-R1_A1	591	592	0.872	0	1.25789
MvLf-1247-A1-R1_A1	592	593	0.49	0.262	0.251387
MvLf-1247-A1-R1_A1	593	594	0	0.69	0.351648
MvLf-1247-A1-R1_A1	594	595	0	0.017	-0.0338164
MvLf-1247-A1-R1_A1	595	596	0	0	-0.123519
MvLf-1247-A1-R1_A1	596	597	0	0.408	-0.279176
MvLf-1247-A1-R1_A1	597	598	0	1	-0.200337
MvLf-1247-A1-R1_A1	598	599	0	0.545	0.0210526
MvLf-1247-A1-R1_A1	599	600	0	0	0.136471
MvLf-1247-A1-R1_A1	600	601	0	0.854	-0.240009
MvLf-1247-A1-R1_A1	601	602	0	0.765	0.515464
MvLf-1247-A1-R1_A1	602	603	0.176	0.673	0.0726226
MvLf-1247-A1-R1_A1	603	604	0	1	0.246237
MvLf-1247-A1-R1_A1	604	605	0	1	-0.380444
MvLf-1247-A1-R1_A1	605	606	0	0.987	-0.111688
MvLf-1247-A1-R1_A1	606	607	0	1	-0.343129
MvLf-1247-A1-R1_A1	607	608	0	1	0.0894095
MvLf-1247-A1-R1_A1	608	609	0	1	-0.287097
MvLf-1247-A1-R1_A1	609	610	0	1	-0.315309
MvLf-1247-A1-R1_A1	610	611	0	1	0.612846
MvLf-1247-A1-R1_A1	611	612	0	1	0.276612
MvLf-1247-A1-R1_A1	612	613	0	1	0.144737
MvLf-1247-A1-R1_A1	613	614	0	1	0.632353
MvLf-1247-A1-R1_A1	614	615	0	0.092	0.115698
MvLf-1247-A1-R1_A1	615	616	0.356	0	0.135121
MvLf-1247-A1-R1_A1	616	617	0.666	0	-0.096893
MvLf-1247-A1-R1_A1	617	618	0.829	0	-0.353414
MvLf-1247-A1-R1_A1	618	619	1	0	0.234856
MvLf-1247-A1-R1_A1	619	620	0.589	0.028	-0.405507
MvLf-1247-A1-R1_A1	620	621	0	1	0.133013
MvLf-1247-A1-R1_A1	621	622	0	1	-0.195876
MvLf-1247-A1-R1_A1	622	623	0	0.605	-0.00274725
MvLf-1247-A1-R1_A1	623	624	0.1	0.331	-0.419838
MvLf-1247-A1-R1_A1	624	625	0.296	0.216	-0.00512821
MvLf-1247-A1-R1_A1	625	626	0	0.969	-0.0786325
MvLf-1247-A1-R1_A1	626	627	0.572	0.321	-0.0657109
MvLf-1247-A1-R1_A1	627	628	0.716	0.255	-0.196429
MvLf-1247-A1-R1_A1	628	629	0	1	0.347222
MvLf-1247-A1-R1_A1	629	630	0	1	-0.0070609
MvLf-1247-A1-R1_A1	630	631	0	1	0.514045
MvLf-1247-A1-R1_A1	631	632	0	1	0.794192
MvLf-1247-A1-R1_A1	632	633	0	1	0.133249
MvLf-1247-A1-R1_A1	633	634	0.103	0.765	-0.253106
MvLf-1247-A1-R1_A1	634	635	0.151	0.107	0.0934579
MvLf-1247-A1-R1_A1	635	636	0	0	0.290807
MvLf-1247-A1-R1_A1	636	637	0	0	-0.165152
MvLf-1247-A1-R1_A1	637	638	0	0.709	0.0393162
MvLf-1247-A1-R1_A1	638	639	0	1	-0.263918
MvLf-1247-A1-R1_A1	639	640	0	0.681	0.297288
MvLf-1247-A1-R1_A1	640	641	0.225	0.753	-0.251225
MvLf-1247-A1-R1_A1	641	642	1	0	-0.0640641
MvLf-1247-A1-R1_A1	642	643	0.35	0.248	0.646176
MvLf-1247-A1-R1_A1	643	644	0.438	0.191	-0.0911026
MvLf-1247-A1-R1_A1	644	645	1	0	-0.361039
MvLf-1247-A1-R1_A1	645	646	0.931	0	-0.260078
MvLf-1247-A1-R1_A1	646	647	1	0	-0.230917
MvLf-1247-A1-R1_A1	647	648	0.792	0	-0.0385039
MvLf-1247-A1-R1_A1	648	649	0.038	0	-0.147375
MvLf-1247-A1-R1_A1	649	650	0.569	0	0.402116
MvLf-1247-A1-R1_A1	650	651	0.494	0	-0.0597564
MvLf-1247-A1-R1_A1	651	652	1	0	0.0540541
MvLf-1247-A1-R1_A1	652	653	0.142	0.094	-0.181267
MvLf-1247-A1-R1_A1	653	654	0.457	0.088	1.06829
MvLf-1247-A1-R1_A1	654	655	0	1	0.0230769
MvLf-1247-A1-R1_A1	655	656	0	1	0.253333
MvLf-1247-A1-R1_A1	656	657	0	1	-0.26303
MvLf-1247-A1-R1_A1	657	658	0	1	-0.0617284
MvLf-1247-A1-R1_A1	658	659	0	1	0.618321
MvLf-1247-A1-R1_A1	659	660	0	1	-0.0791962
MvLf-1247-A1-R1_A1	660	661	0	0.502	-0.36866
MvLf-1247-A1-R1_A1	661	662	0	0.423	-0.138614
MvLf-1247-A1-R1_A1	662	663	0	0.981	0.147592
MvLf-1247-A1-R1_A1	663	664	0	0.514	0.0681818
MvLf-1247-A1-R1_A1	664	665	0	1	0.111744
MvLf-1247-A1-R1_A1	665	666	0	1	0.0651515
MvLf-1247-A1-R1_A1	666	667	0	1	-0.115464
MvLf-1247-A1-R1_A1	667	668	0	1	-0.0326679
MvLf-1247-A1-R1_A1	668	669	0	0.733	-0.0944632
MvLf-1247-A1-R1_A1	669	670	0	0.783	-0.0789474
MvLf-1247-A1-R1_A1	670	671	0	1	0.14536
MvLf-1247-A1-R1_A1	671	672	0	1	0.354167
MvLf-1247-A1-R1_A1	672	673	0	1	0.455962
MvLf-1247-A1-R1_A1	673	674	0	0.748	0.0665457
MvLf-1247-A1-R1_A1	674	675	0	0	0.0106308
MvLf-1247-A1-R1_A1	675	676	0	0.507	0.14246
MvLf-1247-A1-R1_A1	676	677	0	0.825	-0.032634
MvLf-1247-A1-R1_A1	677	678	0	1	-0.0267857
MvLf-1247-A1-R1_A1	678	679	0	1	0.0243457
MvLf-1247-A1-R1_A1	679	680	0	1	-0.203704
MvLf-1247-A1-R1_A1	680	681	0	1	-0.316304
MvLf-1247-A1-R1_A1	681	682	0	0.914	-0.00905967
MvLf-1247-A1-R1_A1	682	683	0.713	0	0.177885
MvLf-1247-A1-R1_A1	683	684	1	0	0.106552
MvLf-1247-A1-R1_A1	684	685	1	0	-0.439072
MvLf-1247-A1-R1_A1	685	686	0.267	0.321	-0.0689398
MvLf-1247-A1-R1_A1	686	687	0.319	0.229	0.158879
MvLf-1247-A1-R1_A1	687	688	0.143	0.731	0.394636
MvLf-1247-A1-R1_A1	688	689	0	1	1.12934
MvLf-1247-A1-R1_A1	689	690	0	1	0.171997
MvLf-1247-A1-R1_A1	690	691	0	0.534	-0.00802139
MvLf-1247-A1-R1_A1	691	692	0	0	-0.0696864
MvLf-1247-A1-R1_A1	692	693	0	0.992	-0.380741
MvLf-1247-A1-R1_A1	693	694	0	1	-0.112347
MvLf-1247-A1-R1_A1	694	695	0	1	0.0939535
MvLf-1247-A1-R1_A1	695	696	0	1	-0.368132
MvLf-1247-A1-R1_A1	696	697	0	0.946	0.0630252
MvLf-1247-A1-R1_A1	697	698	0	1	0.411067
MvLf-1247-A1-R1_A1	698	699	0	1	0.116071
MvLf-1247-A1-R1_A1	699	700	0	1	-0.046395
MvLf-1247-A1-R1_A1	700	701	0.438	0.477	0.801225
MvLf-1247-A1-R1_A1	701	702	0.805	0.122	0.240278
MvLf-1247-A1-R1_A1	702	703	0	1	-0.196841
MvLf-1247-A1-R1_A1	703	704	0	0.34	0.251323
MvLf-1247-A1-R1_A1	704	705	0	0	-0.36864
MvLf-1247-A1-R1_A1	705	706	0	0	0.208429
MvLf-1247-A1-R1_A1	706	707	0	0.422	0.0154799
MvLf-1247-A1-R1_A1	707	708	0	0.219	-0.162155
MvLf-1247-A1-R1_A1	708	709	0.463	0	-0.33001
MvLf-1247-A1-R1_A1	709	710	0	0	0.193548
MvLf-1247-A1-R1_A1	710	711	0	0.087	-0.184263
MvLf-1247-A1-R1_A1	711	712	0	0.974	-0.0966387
MvLf-1247-A1-R1_A1	712	713	0	1	-0.0451833
MvLf-1247-A1-R1_A1	713	714	0	1	-0.455556
MvLf-1247-A1-R1_A1	714	715	0	0.287	0.471429
MvLf-1247-A1-R1_A1	715	716	0.722	0	-0.498759
MvLf-1247-A1-R1_A1	716	717	1	0	0.160855
MvLf-1247-A1-R1_A1	717	718	0.911	0	-0.0727273
MvLf-1247-A1-R1_A1	718	719	0	0.267	-0.0392465
MvLf-1247-A1-R1_A1	719	720	0.418	0.26	-0.0710638
MvLf-1247-A1-R1_A1	720	721	1	0	-0.220779
MvLf-1247-A1-R1_A1	721	722	0.329	0.36	0.38961
MvLf-1247-A1-R1_A1	722	723	0	0.766	0.127171
MvLf-1247-A1-R1_A1	723	724	0.452	0.15	-0.238426
MvLf-1247-A1-R1_A1	724	725	0.555	0.29	-0.0674157
MvLf-1247-A1-R1_A1	725	726	0	0.55	-0.18839
MvLf-1247-A1-R1_A1	726	727	0	0	-0.232942
MvLf-1247-A1-R1_A1	727	728	0	0	-0.417685
MvLf-1247-A1-R1_A1	728	729	0	0	-0.225
MvLf-1247-A1-R1_A1	729	730	0	0	0.881452
MvLf-1247-A1-R1_A1	730	731	0	0	-0.166795
MvLf-1247-A1-R1_A1	731	732	0	0.252	-0.107901
MvLf-1247-A1-R1_A1	732	733	0	0.719	-0.168124
MvLf-1247-A1-R1_A1	733	734	0	0	-0.029052
MvLf-1247-A1-R1_A1	734	735	0.912	0	-0.174322
MvLf-1247-A1-R1_A1	735	736	0.425	0	-0.541036
MvLf-1247-A1-R1_A1	736	737	0.931	0	0.0675837
MvLf-1247-A1-R1_A1	737	738	0.781	0	-0.338346
MvLf-1247-A1-R1_A1	738	739	1	0	-0.40567
MvLf-1247-A1-R1_A1	739	740	1	0	-0.356719
MvLf-1247-A1-R1_A1	740	741	1	0	-0.0281347
MvLf-1247-A1-R1_A1	741	742	0.768	0	-0.535403
MvLf-1247-A1-R1_A1	742	743	0.805	0	-0.0689655
MvLf-1247-A1-R1_A1	743	744	1	0	0.0736146
MvLf-1247-A1-R1_A1	744	745	0.192	0.615	0.755319
MvLf-1247-A1-R1_A1	745	746	0.337	0.244	1.22397
MvLf-1247-A1-R1_A1	746	747	0	0.766	-0.513285
MvLf-1247-A1-R1_A1	747	748	0	0.991	0.209302
MvLf-1247-A1-R1_A1	748	749	0	1	0.0871212
MvLf-1247-A1-R1_A1	749	750	0	1	0.106771
MvLf-1247-A1-R1_A1	750	751	0	1	0.128472
MvLf-1247-A1-R1_A1	751	752	0	0.745	-0.0898876
MvLf-1247-A1-R1_A1	752	753	0.685	0	0.283418
MvLf-1247-A1-R1_A1	753	754	1	0	-0.185596
MvLf-1247-A1-R1_A1	754	755	0.699	0.13	0.225323
MvLf-1247-A1-R1_A1	755	756	0.833	0	0.0808989
MvLf-1247-A1-R1_A1	756	757	0	0.874	0.22449
MvLf-1247-A1-R1_A1	757	758	0	0.513	1.15054
MvLf-1247-A1-R1_A1	758	759	0	1	-0.127451
MvLf-1247-A1-R1_A1	759	760	0	1	-0.37609
MvLf-1247-A1-R1_A1	760	761	0	1	0.568
MvLf-1247-A1-R1_A1	761	762	0	1	-0.0382358
MvLf-1247-A1-R1_A1	762	763	0	0.82	-0.0313424
MvLf-1247-A1-R1_A1	763	764	0.247	0.237	0.241112
MvLf-1247-A1-R1_A1	764	765	0.899	0.018	-0.0398671
MvLf-1247-A1-R1_A1	765	766	0	0.363	-0.00643939
MvLf-1247-A1-R1_A1	766	767	0.547	0	-0.164444
MvLf-1247-A1-R1_A1	767	768	0.83	0	0.125
MvLf-1247-A1-R1_A1	768	769	1	0	0.0792079
MvLf-1247-A1-R1_A1	769	770	0.628	0.326	0.518519
MvLf-1247-A1-R1_A1	770	771	0.55	0	1.12783
MvLf-1247-A1-R1_A1	771	772	1	0	-0.435894
MvLf-1247-A1-R1_A1	772	773	1	0	-0.394231
MvLf-1247-A1-R1_A1	773	774	0.457	0	-0.226316
MvLf-1247-A1-R1_A1	774	775	0.742	0	-0.198193
MvLf-1247-A1-R1_A1	775	776	1	0	0.0422277
MvLf-1247-A1-R1_A1	776	777	1	0	-0.470515
MvLf-1247-A1-R1_A1	777	778	1	0	-0.359976
MvLf-1247-A1-R1_A1	778	779	1	0	-0.168311
MvLf-1247-A1-R1_A1	779	780	1	0	0.087108
MvLf-1247-A1-R1_A1	780	781	0.684	0	-0.464697
MvLf-1247-A1-R1_A1	781	782	0.076	0	-0.231613
MvLf-1247-A1-R1_A1	782	783	1	0	-0.389606
MvLf-1247-A1-R1_A1	783	784	0.221	0.353	-0.111912
MvLf-1247-A1-R1_A1	784	785	0.311	0.445	-0.489796
MvLf-1247-A1-R1_A1	785	786	0.263	0.197	-0.0384211
MvLf-1247-A1-R1_A1	786	787	1	0	0.0983103
MvLf-1247-A1-R1_A1	787	788	0.676	0.293	0.125475
MvLf-1247-A1-R1_A1	788	789	0	1	-0.113102
MvLf-1247-A1-R1_A1	789	790	0	0.531	0.0277647
MvLf-1247-A1-R1_A1	790	791	0	0.774	-0.302521
MvLf-1247-A1-R1_A1	791	792	0	0	-0.462834
MvLf-1247-A1-R1_A1	792	793	0	0.468	0.642857
MvLf-1247-A1-R1_A1	793	794	0	1	-0.00483559
MvLf-1247-A1-R1_A1	794	795	0	1	-0.231512
MvLf-1247-A1-R1_A1	795	796	0	1	-0.289855
MvLf-1247-A1-R1_A1	796	797	0	1	-0.375296
MvLf-1247-A1-R1_A1	797	798	0	1	0.0521739
MvLf-1247-A1-R1_A1	798	799	0	1	-0.250714
MvLf-1247-A1-R1_A1	799	800	0	1	-0.0666667
MvLf-1247-A1-R1_A1	800	801	0	0.615	0.21542
MvLf-1247-A1-R1_A1	801	802	0.284	0	0.686921
MvLf-1247-A1-R1_A1	802	803	0	0	0.036185
MvLf-1247-A1-R1_A1	803	804	0	0	-0.175833
MvLf-1247-A1-R1_A1	804	805	0	0	-0.204074
MvLf-1247-A1-R1_A1	805	806	0	0.133	0.305898
MvLf-1247-A1-R1_A1	806	807	0	0.235	0.0847169
MvLf-1247-A1-R1_A1	807	808	0	0.409	0.541667
MvLf-1247-A1-R1_A1	808	809	0	0.116	0.00422833
MvLf-1247-A1-R1_A1	809	810	0.834	0	-0.0873786
MvLf-1247-A1-R1_A1	810	811	1	0	0.000668896
MvLf-1247-A1-R1_A1	811	812	0.819	0	1.12086
MvLf-1247-A1-R1_A1	812	813	0	0.605	1.23591
MvLf-1247-A1-R1_A1	813	814	0	1	0.766034
MvLf-1247-A1-R1_A1	814	815	0	1	-0.0179092
MvLf-1247-A1-R1_A1	815	816	0	0.778	0.681818
MvLf-1247-A1-R1_A1	816	817	0.361	0.25	0.780749
MvLf-1247-A1-R1_A1	817	818	0.133	0.478	1.39918
MvLf-1247-A1-R1_A1	818	819	0.997	0	-0.0458716
MvLf-1247-A1-R1_A1	819	820	1	0	0
MvLf-1247-A1-R1_A1	820	821	1	0	-0.05
MvLf-1247-A1-R1_A1	821	822	1	0	-0.286608
MvLf-1247-A1-R1_A1	822	823	0.57	0.142	0.0702479
MvLf-1247-A1-R1_A1	823	824	1	0	0.285049
MvLf-1247-A1-R1_A1	824	825	0.73	0.094	-0.23435
MvLf-1247-A1-R1_A1	825	826	0	0.919	0.478448
MvLf-1247-A1-R1_A1	826	827	0	0.728	1.02798
MvLf-1247-A1-R1_A1	827	828	0	0.796	0.501669
MvLf-1247-A1-R1_A1	828	829	0	1	0.150769
MvLf-1247-A1-R1_A1	829	830	0	1	-0.360119
MvLf-1247-A1-R1_A1	830	831	0	1	0.271194
MvLf-1247-A1-R1_A1	831	832	0	1	0.303812
MvLf-1247-A1-R1_A1	832	833	0	1	0.324093
MvLf-1247-A1-R1_A1	833	834	0	1	0.278455
MvLf-1247-A1-R1_A1	834	835	0	0.776	0.257656
MvLf-1247-A1-R1_A1	835	836	0	0.479	0.953939
MvLf-1247-A1-R1_A1	836	837	0	0.959	-0.0910569
MvLf-1247-A1-R1_A1	837	838	0	1	-0.127026
MvLf-1247-A1-R1_A1	838	839	0	1	0.0826162
MvLf-1247-A1-R1_A1	839	840	0	1	-0.150691
MvLf-1247-A1-R1_A1	840	841	0	0.628	-0.16891
MvLf-1247-A1-R1_A1	841	842	0	0.435	0.692721
MvLf-1247-A1-R1_A1	842	843	0	0.425	0.000670803
MvLf-1247-A1-R1_A1	843	844	0.19	0.251	0.494477
MvLf-1247-A1-R1_A1	844	845	0.991	0	0.14
MvLf-1247-A1-R1_A1	845	846	0.384	0.452	0.874585
MvLf-1247-A1-R1_A1	846	847	0.58	0.182	-0.158158
MvLf-1247-A1-R1_A1	847	848	0.948	0	-0.332118
MvLf-1247-A1-R1_A1	848	849	0.408	0	0.113307
MvLf-1247-A1-R1_A1	849	850	0	0	-0.319915
MvLf-1247-A1-R1_A1	850	851	0	0	-0.0319149
MvLf-1247-A1-R1_A1	851	852	0	0	-0.1
MvLf-1247-A1-R1_A1	852	853	0	0	-0.451423
MvLf-1247-A1-R1_A1	853	854	0	0.555	-0.304348
MvLf-1247-A1-R1_A1	854	855	0	0.146	0.459726
MvLf-1247-A1-R1_A1	855	856	0.337	0.007	0.674082
MvLf-1247-A1-R1_A1	856	857	0.905	0	0.543478
MvLf-1247-A1-R1_A1	857	858	1	0	-0.113787
MvLf-1247-A1-R1_A1	858	859	0.433	0.259	0.478873
MvLf-1247-A1-R1_A1	859	860	0.285	0.61	0.138821
MvLf-1247-A1-R1_A1	860	861	0.593	0.108	-0.0757264
MvLf-1247-A1-R1_A1	861	862	0.842	0	0.228261
MvLf-1247-A1-R1_A1	862	863	1	0	0.358516
MvLf-1247-A1-R1_A1	863	864	0.835	0	0.520833
MvLf-1247-A1-R1_A1	864	865	0.442	0.383	0.320513
MvLf-1247-A1-R1_A1	865	866	1	0	-0.347533
MvLf-1247-A1-R1_A1	866	867	0.667	0.029	0.141141
MvLf-1247-A1-R1_A1	867	868	0.656	0.28	0.173448
MvLf-1247-A1-R1_A1	868	869	1	0	-0.1875
MvLf-1247-A1-R1_A1	869	870	1	0	0.339066
MvLf-1247-A1-R1_A1	870	871	1	0	0.0906367
MvLf-1247-A1-R1_A1	871	872	1	0	-0.317401
MvLf-1247-A1-R1_A1	872	873	0.589	0.275	0.0381944
MvLf-1247-A1-R1_A1	873	874	0.598	0	0.269353
MvLf-1247-A1-R1_A1	874	875	0	0	0.261596
MvLf-1247-A1-R1_A1	875	876	0	0	-0.114144
MvLf-1247-A1-R1_A1	876	877	0	0	-0.282243
MvLf-1247-A1-R1_A1	877	878	0	0	0.358495
MvLf-1247-A1-R1_A1	878	879	0	0.368	0.354398
MvLf-1247-A1-R1_A1	879	880	0	0	-0.125455
MvLf-1247-A1-R1_A1	880	881	0	0.889	-0.339394
MvLf-1247-A1-R1_A1	881	882	0	0.792	-0.554935
MvLf-1247-A1-R1_A1	882	883	0	1	0.0177632
MvLf-1247-A1-R1_A1	883	884	0.158	0.477	-0.237924
MvLf-1247-A1-R1_A1	884	885	0	1	0.294215
MvLf-1247-A1-R1_A1	885	886	0	0.744	-0.059375
MvLf-1247-A1-R1_A1	886	887	0	0.297	0.0388514
MvLf-1247-A1-R1_A1	887	888	0	0.29	-0.258312
MvLf-1247-A1-R1_A1	888	889	0.665	0.14	-0.433813
MvLf-1247-A1-R1_A1	889	890	0.433	0.118	0.0992088
MvLf-1247-A1-R1_A1	890	891	0.465	0.211	-0.092334
MvLf-1247-A1-R1_A1	891	892	1	0	0.166758
MvLf-1247-A1-R1_A1	892	893	0.426	0.22	0.037
MvLf-1247-A1-R1_A1	893	894	0	1	-0.152972
MvLf-1247-A1-R1_A1	894	895	0	1	0.599284
MvLf-1247-A1-R1_A1	895	896	0	1	-0.0362319
MvLf-1247-A1-R1_A1	896	897	0	0.991	-0.0512941
MvLf-1247-A1-R1_A1	897	898	0	0.657	-0.301188
MvLf-1247-A1-R1_A1	898	899	0.682	0.168	-0.194017
MvLf-1247-A1-R1_A1	899	900	0.959	0	-0.127589
MvLf-1247-A1-R1_A1	900	901	0.221	0.252	0.130664
MvLf-1247-A1-R1_A1	901	902	0	0.529	0.237446
MvLf-1247-A1-R1_A1	902	903	0.55	0.143	0.135135
MvLf-1247-A1-R1_A1	903	904	0.394	0.355	-0.30787
MvLf-1247-A1-R1_A1	904	905	1	0	0.151994
MvLf-1247-A1-R1_A1	905	906	0.941	0	-0.22147
MvLf-1247-A1-R1_A1	906	907	0	0.315	-0.0647059
MvLf-1247-A1-R1_A1	907	908	0.468	0	-0.365588
MvLf-1247-A1-R1_A1	908	909	0.923	0.027	0.142857
MvLf-1247-A1-R1_A1	909	910	0.57	0.226	-0.0703871
MvLf-1247-A1-R1_A1	910	911	1	0	0.144388
MvLf-1247-A1-R1_A1	911	912	1	0	0.0805254
MvLf-1247-A1-R1_A1	912	913	1	0	0.333333
MvLf-1247-A1-R1_A1	913	914	1	0	0.0571429
MvLf-1247-A1-R1_A1	914	915	0.295	0.371	-0.341218
MvLf-1247-A1-R1_A1	915	916	0.643	0	-0.164912
MvLf-1247-A1-R1_A1	916	917	1	0	0.0741533
MvLf-1247-A1-R1_A1	917	918	1	0	0.560545
MvLf-1247-A1-R1_A1	918	919	0.431	0	-0.448276
MvLf-1247-A1-R1_A1	919	920	0.256	0.285	0.308048
MvLf-1247-A1-R1_A1	920	921	0.519	0	-0.285024
MvLf-1247-A1-R1_A1	921	922	0.54	0	0.463415
MvLf-1247-A1-R1_A1	922	923	0.557	0	-0.391431
MvLf-1247-A1-R1_A1	923	924	1	0	-0.0203859
MvLf-1247-A1-R1_A1	924	925	0.691	0	-0.0985915
MvLf-1247-A1-R1_A1	925	926	0.768	0	-0.413171
MvLf-1247-A1-R1_A1	926	927	0.346	0	-0.269193
MvLf-1247-A1-R1_A1	927	928	0.59	0.116	-0.0104019
MvLf-1247-A1-R1_A1	928	929	0.949	0	-0.222065
MvLf-1247-A1-R1_A1	929	930	0.369	0.578	0.476398
MvLf-1247-A1-R1_A1	930	931	0	1	-0.0656277
MvLf-1247-A1-R1_A1	931	932	0	1	0.303258
MvLf-1247-A1-R1_A1	932	933	0	0.923	-0.229535
MvLf-1247-A1-R1_A1	933	934	0	0.958	-0.116667
MvLf-1247-A1-R1_A1	934	935	0.095	0.134	0.426786
MvLf-1247-A1-R1_A1	935	936	0.444	0.518	-0.18694
MvLf-1247-A1-R1_A1	936	937	0	1	-0.176785
MvLf-1247-A1-R1_A1	937	938	0.486	0.147	0.254125
MvLf-1247-A1-R1_A1	938	939	0.385	0.258	-0.576923
MvLf-1247-A1-R1_A1	939	940	0	0.537	0.0227273
MvLf-1247-A1-R1_A1	940	941	0	0.341	-0.0192616
MvLf-1247-A1-R1_A1	941	942	0	0.348	0.308081
MvLf-1247-A1-R1_A1	942	943	0	1	0.270833
MvLf-1247-A1-R1_A1	943	944	0.051	0.449	0.790698
MvLf-1247-A1-R1_A1	944	945	0.134	0	0.142678
MvLf-1247-A1-R1_A1	945	946	0	0.821	0.00736842
MvLf-1247-A1-R1_A1	946	947	0	0.755	0.196557
MvLf-1247-A1-R1_A1	947	948	0	1	-0.0853659
MvLf-1247-A1-R1_A1	948	949	0	1	-0.0483453
MvLf-1247-A1-R1_A1	949	950	0	1	-0.307865
MvLf-1247-A1-R1_A1	950	951	0	0.841	0.0273973
MvLf-1247-A1-R1_A1	951	952	0	1	0.49
MvLf-1247-A1-R1_A1	952	953	0	1	0.114499
MvLf-1247-A1-R1_A1	953	954	0	1	0.457566
MvLf-1247-A1-R1_A1	954	955	0	1	0.377546
MvLf-1247-A1-R1_A1	955	956	0	1	-0.389615
MvLf-1247-A1-R1_A1	956	957	0	0.778	0.407625
MvLf-1247-A1-R1_A1	957	958	0	0	-0.0844444
MvLf-1247-A1-R1_A1	958	959	0	0.852	0.255102
MvLf-1247-A1-R1_A1	959	960	0	1	-0.224625
MvLf-1247-A1-R1_A1	960	961	0	0.76	0.0337079
MvLf-1247-A1-R1_A1	961	962	0.249	0	0.12987
MvLf-1247-A1-R1_A1	962	963	0.084	0.128	-0.332151
MvLf-1247-A1-R1_A1	963	964	0.48	0	-0.0815939
MvLf-1247-A1-R1_A1	964	965	0	0.534	0.288467
MvLf-1247-A1-R1_A1	965	966	0	0.947	-0.452851
MvLf-1247-A1-R1_A1	966	967	0	1	0.571684
MvLf-1247-A1-R1_A1	967	968	0	0.237	0.453349
MvLf-1247-A1-R1_A1	968	969	0	0	0.158958
MvLf-1247-A1-R1_A1	969	970	0	0.9	0.220187
MvLf-1247-A1-R1_A1	970	971	0	1	-0.0914025
MvLf-1247-A1-R1_A1	971	972	0	1	-0.29151
MvLf-1247-A1-R1_A1	972	973	0	1	-0.306515
MvLf-1247-A1-R1_A1	973	974	0	1	-0.366536
MvLf-1247-A1-R1_A1	974	975	0	1	-0.0632653
MvLf-1247-A1-R1_A1	975	976	0	1	-0.143872
MvLf-1247-A1-R1_A1	976	977	0.157	0.737	0.0951613
MvLf-1247-A1-R1_A1	977	978	0.571	0	-0.0288372
MvLf-1247-A1-R1_A1	978	979	0	0.147	0.0996892
MvLf-1247-A1-R1_A1	979	980	0	0.822	0.393149
MvLf-1247-A1-R1_A1	980	981	0	1	-0.190711
MvLf-1247-A1-R1_A1	981	982	0.299	0.658	0.154122
MvLf-1247-A1-R1_A1	982	983	0.93	0	0.192656
MvLf-1247-A1-R1_A1	983	984	0.735	0.101	-0.169245
MvLf-1247-A1-R1_A1	984	985	0.682	0	-0.186325
MvLf-1247-A1-R1_A1	985	986	0.9	0	0.0150376
MvLf-1247-A1-R1_A1	986	987	0.82	0	-0.202926
MvLf-1247-A1-R1_A1	987	988	0.775	0	0.465326
MvLf-1247-A1-R1_A1	988	989	0.929	0	0.0340909
MvLf-1247-A1-R1_A1	989	990	0.03	0.824	-0.382857
MvLf-1247-A1-R1_A1	990	991	0	0.39	0.232667
MvLf-1247-A1-R1_A1	991	992	0	1	-0.193388
MvLf-1247-A1-R1_A1	992	993	0	0.938	-0.298683
MvLf-1247-A1-R1_A1	993	994	0.131	0.151	-0.0588785
MvLf-1247-A1-R1_A1	994	995	1	0	-0.466565
MvLf-1247-A1-R1_A1	995	996	1	0	-0.301531
MvLf-1247-A1-R1_A1	996	997	0.537	0	0.01341
MvLf-1247-A1-R1_A1	997	998	1	0	-0.396086
MvLf-1247-A1-R1_A1	998	999	1	0	0.11804
MvLf-1247-A1-R1_A1	999	1000	0.344	0	-0.284416
MvLf-1247-A1-R1_A1	1000	1001	0.165	0	-0.396294
MvLf-1247-A1-R1_A1	1001	1002	1	0	-0.112066
MvLf-1247-A1-R1_A1	1002	1003	0.917	0	0.144133
MvLf-1247-A1-R1_A1	1003	1004	0.354	0.301	0.223185
MvLf-1247-A1-R1_A1	1004	1005	0	0.197	0.32716
MvLf-1247-A1-R1_A1	1005	1006	0.337	0.233	-0.104184
MvLf-1247-A1-R1_A1	1006	1007	0.183	0.762	1.14538
MvLf-1247-A1-R1_A1	1007	1008	0	0.544	0.271805
MvLf-1247-A1-R1_A1	1008	1009	0	1	-0.279026
MvLf-1247-A1-R1_A1	1009	1010	0	1	0.424898
MvLf-1247-A1-R1_A1	1010	1011	0	0.554	0.608206
MvLf-1247-A1-R1_A1	1011	1012	0	0.613	-0.00292398
MvLf-1247-A1-R1_A1	1012	1013	0	0.966	-0.1461
MvLf-1247-A1-R1_A1	1013	1014	0	0.999	0.540936
MvLf-1247-A1-R1_A1	1014	1015	0	1	0.139944
MvLf-1247-A1-R1_A1	1015	1016	0	1	0.347826
MvLf-1247-A1-R1_A1	1016	1017	0	1	0.282313
MvLf-1247-A1-R1_A1	1017	1018	0	1	0.130704
MvLf-1247-A1-R1_A1	1018	1019	0	1	-0.328426
MvLf-1247-A1-R1_A1	1019	1020	0	1	-0.36714
MvLf-1247-A1-R1_A1	1020	1021	0	1	-0.16416
MvLf-1247-A1-R1_A1	1021	1022	0	1	-0.0974257
MvLf-1247-A1-R1_A1	1022	1023	0	1	-0.230117
MvLf-1247-A1-R1_A1	1023	1024	0	0.993	-0.215605
MvLf-1247-A1-R1_A1	1024	1025	0	1	0.203647
MvLf-1247-A1-R1_A1	1025	1026	0	0.499	0.220615
MvLf-1247-A1-R1_A1	1026	1027	0.114	0.611	0.409888
MvLf-1247-A1-R1_A1	1027	1028	1	0	-0.0898513
MvLf-1247-A1-R1_A1	1028	1029	0.528	0.115	0.14549
MvLf-1247-A1-R1_A1	1029	1030	0.085	0.218	0.731343
MvLf-1247-A1-R1_A1	1030	1031	0	0.743	-0.426887
MvLf-1247-A1-R1_A1	1031	1032	0	0.952	-0.0751379
MvLf-1247-A1-R1_A1	1032	1033	0	1	-0.423197
MvLf-1247-A1-R1_A1	1033	1034	0	0.997	0.131115
MvLf-1247-A1-R1_A1	1034	1035	0	1	-0.493453
MvLf-1247-A1-R1_A1	1035	1036	0	0.965	-0.278515
MvLf-1247-A1-R1_A1	1036	1037	0	0.987	-0.164619
MvLf-1247-A1-R1_A1	1037	1038	0	1	-0.223886
MvLf-1247-A1-R1_A1	1038	1039	0	1	-0.214286
MvLf-1247-A1-R1_A1	1039	1040	0	1	-0.424854
MvLf-1247-A1-R1_A1	1040	1041	0	0.9	-0.0206186
MvLf-1247-A1-R1_A1	1041	1042	0	0.168	0.321678
MvLf-1247-A1-R1_A1	1042	1043	0	0	0.44142
MvLf-1247-A1-R1_A1	1043	1044	0.764	0	0.106272
MvLf-1247-A1-R1_A1	1044	1045	0.41	0	-0.345129
MvLf-1247-A1-R1_A1	1045	1046	0.881	0	0.19883
MvLf-1247-A1-R1_A1	1046	1047	1	0	-0.352889
MvLf-1247-A1-R1_A1	1047	1048	1	0	-0.434766
MvLf-1247-A1-R1_A1	1048	1049	0.61	0	-0.367021
MvLf-1247-A1-R1_A1	1049	1050	0	0	0.113095
MvLf-1247-A1-R1_A1	1050	1051	0.4	0	-0.111779
MvLf-1247-A1-R1_A1	1051	1052	1	0	0.343958
MvLf-1247-A1-R1_A1	1052	1053	1	0	0.334504
MvLf-1247-A1-R1_A1	1053	1054	0.102	0	-0.0890411
MvLf-1247-A1-R1_A1	1054	1055	0	0	-0.399903
MvLf-1247-A1-R1_A1	1055	1056	0.618	0	-0.320988
MvLf-1247-A1-R1_A1	1056	1057	1	0	-0.422549
MvLf-1247-A1-R1_A1	1057	1058	1	0	-0.0473322
MvLf-1247-A1-R1_A1	1058	1059	1	0	-0.124623
MvLf-1247-A1-R1_A1	1059	1060	0.101	0	-0.254008
MvLf-1247-A1-R1_A1	1060	1061	0.786	0	-0.502288
MvLf-1247-A1-R1_A1	1061	1062	1	0	-0.0872211
MvLf-1247-A1-R1_A1	1062	1063	0.522	0	-0.422764
MvLf-1247-A1-R1_A1	1063	1064	0.369	0.339	-0.135853
MvLf-1247-A1-R1_A1	1064	1065	1	0	-0.113737
MvLf-1247-A1-R1_A1	1065	1066	0.668	0.176	-0.442857
MvLf-1247-A1-R1_A1	1066	1067	0.053	0.55	0.642667
MvLf-1247-A1-R1_A1	1067	1068	0.807	0.059	0.296842
MvLf-1247-A1-R1_A1	1068	1069	0	0.601	0.0368713
MvLf-1247-A1-R1_A1	1069	1070	0	0.533	0.567258
MvLf-1247-A1-R1_A1	1070	1071	0.401	0.392	0.338336
MvLf-1247-A1-R1_A1	1071	1072	0	0	0.188272
MvLf-1247-A1-R1_A1	1072	1073	0	0	0.655543
MvLf-1247-A1-R1_A1	1073	1074	0	0.735	-0.0148148
MvLf-1247-A1-R1_A1	1074	1075	0	0	-0.230969
MvLf-1247-A1-R1_A1	1075	1076	0	0.126	0.0140374
MvLf-1247-A1-R1_A1	1076	1077	0.308	0.422	0.148719
MvLf-1247-A1-R1_A1	1077	1078	1	0	-0.102033
MvLf-1247-A1-R1_A1	1078	1079	0.418	0	0.160038
MvLf-1247-A1-R1_A1	1079	1080	0	0.685	-0.215574
MvLf-1247-A1-R1_A1	1080	1081	0	0.593	-0.461814
MvLf-1247-A1-R1_A1	1081	1082	0	0	0.627219
MvLf-1247-A1-R1_A1	1082	1083	0	0	-0.494624
MvLf-1247-A1-R1_A1	1083	1084	0	0.661	-0.526268
MvLf-1247-A1-R1_A1	1084	1085	0	1	-0.0902052
MvLf-1247-A1-R1_A1	1085	1086	0	0.823	-0.0409992
MvLf-1247-A1-R1_A1	1086	1087	0.422	0	-0.221304
MvLf-1247-A1-R1_A1	1087	1088	0.67	0	0.024024
MvLf-1247-A1-R1_A1	1088	1089	0.016	0.746	0.158413
MvLf-1247-A1-R1_A1	1089	1090	0	0.777	0.522639
MvLf-1247-A1-R1_A1	1090	1091	0.918	0	-0.119822
MvLf-1247-A1-R1_A1	1091	1092	0.927	0	-0.217473
MvLf-1247-A1-R1_A1	1092	1093	1	0	-0.0988659
MvLf-1247-A1-R1_A1	1093	1094	0.519	0.367	0.4871
MvLf-1247-A1-R1_A1	1094	1095	0.935	0	-0.2827
MvLf-1247-A1-R1_A1	1095	1096	1	0	-0.391509
MvLf-1247-A1-R1_A1	1096	1097	1	0	-0.233593
MvLf-1247-A1-R1_A1	1097	1098	0.939	0	-0.316832
MvLf-1247-A1-R1_A1	1098	1099	0.238	0.349	-0.0377551
MvLf-1247-A1-R1_A1	1099	1100	0	0.416	0.0994152
MvLf-1247-A1-R1_A1	1100	1101	0.557	0.078	-0.015046
MvLf-1247-A1-R1_A1	1101	1102	1	0	-0.0364418
MvLf-1247-A1-R1_A1	1102	1103	0.14	0.356	-0.126214
MvLf-1247-A1-R1_A1	1103	1104	0.391	0	-0.0625
MvLf-1247-A1-R1_A1	1104	1105	0	0	0.13138
MvLf-1247-A1-R1_A1	1105	1106	0	0	-0.083958
MvLf-1247-A1-R1_A1	1106	1107	0	0.285	-0.181969
MvLf-1247-A1-R1_A1	1107	1108	0	1	-0.0536538
MvLf-1247-A1-R1_A1	1108	1109	0	1	0.77907
MvLf-1247-A1-R1_A1	1109	1110	0	1	0.724444
MvLf-1247-A1-R1_A1	1110	1111	0	0.409	0.996129
MvLf-1247-A1-R1_A1	1111	1112	0	1	0
MvLf-1247-A1-R1_A1	1112	1113	0.314	0.238	0.316049
MvLf-1247-A1-R1_A1	1113	1114	1	0	0.0493881
MvLf-1247-A1-R1_A1	1114	1115	0.785	0	-0.296112
MvLf-1247-A1-R1_A1	1115	1116	0.204	0.663	-0.23514
MvLf-1247-A1-R1_A1	1116	1117	0	1	0.318359
MvLf-1247-A1-R1_A1	1117	1118	0	1	-0.077037
MvLf-1247-A1-R1_A1	1118	1119	0	0.901	0.948089
MvLf-1247-A1-R1_A1	1119	1120	0	1	-0.140034
MvLf-1247-A1-R1_A1	1120	1121	0	1	0.573109
MvLf-1247-A1-R1_A1	1121	1122	0	1	-0.326316
MvLf-1247-A1-R1_A1	1122	1123	0	1	-0.133333
MvLf-1247-A1-R1_A1	1123	1124	0	0.836	0.182375
MvLf-1247-A1-R1_A1	1124	1125	0	1	-0.576271
MvLf-1247-A1-R1_A1	1125	1126	0	1	-0.0156466
MvLf-1247-A1-R1_A1	1126	1127	0	1	-0.220728
MvLf-1247-A1-R1_A1	1127	1128	0	1	-0.0321462
MvLf-1247-A1-R1_A1	1128	1129	0	1	-0.0663265
MvLf-1247-A1-R1_A1	1129	1130	0	0.419	0.0188253
MvLf-1247-A1-R1_A1	1130	1131	0	0.201	-0.171429
MvLf-1247-A1-R1_A1	1131	1132	0.539	0	-0.0870856
MvLf-1247-A1-R1_A1	1132	1133	1	0	-0.0534091
MvLf-1247-A1-R1_A1	1133	1134	0.212	0.076	-0.0055
MvLf-1247-A1-R1_A1	1134	1135	0.358	0.393	0.595604
MvLf-1247-A1-R1_A1	1135	1136	1	0	-0.444815
MvLf-1247-A1-R1_A1	1136	1137	0.431	0.444	-0.481294
MvLf-1247-A1-R1_A1	1137	1138	0	1	-0.247863
MvLf-1247-A1-R1_A1	1138	1139	0	0.579	0.517364
MvLf-1247-A1-R1_A1	1139	1140	0	0	0.917293
MvLf-1247-A1-R1_A1	1140	1141	0.404	0.349	-0.0598291
MvLf-1247-A1-R1_A1	1141	1142	0	1	0.141463
MvLf-1247-A1-R1_A1	1142	1143	0	1	-0.336842
MvLf-1247-A1-R1_A1	1143	1144	0	1	-0.414921
MvLf-1247-A1-R1_A1	1144	1145	0	1	-0.382134
MvLf-1247-A1-R1_A1	1145	1146	0	0.91	-0.191261
MvLf-1247-A1-R1_A1	1146	1147	0	0.76	-0.293989
MvLf-1247-A1-R1_A1	1147	1148	0.99	0	0.282353
MvLf-1247-A1-R1_A1	1148	1149	0	0.752	0.360502
MvLf-1247-A1-R1_A1	1149	1150	0.01	0.596	0.1875
MvLf-1247-A1-R1_A1	1150	1151	0.461	0.153	1.31987
MvLf-1247-A1-R1_A1	1151	1152	0.319	0.508	-0.0416667
MvLf-1247-A1-R1_A1	1152	1153	0	1	0.46398
MvLf-1247-A1-R1_A1	1153	1154	0	1	0.711397
MvLf-1247-A1-R1_A1	1154	1155	0	1	0.145368
MvLf-1247-A1-R1_A1	1155	1156	0	1	-0.221609
MvLf-1247-A1-R1_A1	1156	1157	0	0.611	0.685009
MvLf-1247-A1-R1_A1	1157	1158	0	0	-0.00877193
MvLf-1247-A1-R1_A1	1158	1159	0	0.546	-0.0982143
MvLf-1247-A1-R1_A1	1159	1160	0	0.179	-0.305794
MvLf-1247-A1-R1_A1	1160	1161	0	0.571	-0.300405
MvLf-1247-A1-R1_A1	1161	1162	0	0.576	0.263632
MvLf-1247-A1-R1_A1	1162	1163	0	1	0.103604
MvLf-1247-A1-R1_A1	1163	1164	0	1	0.00373483
MvLf-1247-A1-R1_A1	1164	1165	0.158	0.606	-0.0102881
MvLf-1247-A1-R1_A1	1165	1166	0.356	0.242	-0.0770975
MvLf-1247-A1-R1_A1	1166	1167	0.444	0.023	0.28
MvLf-1247-A1-R1_A1	1167	1168	0.674	0.112	0.752085
MvLf-1247-A1-R1_A1	1168	1169	1	0	0.0238095
MvLf-1247-A1-R1_A1	1169	1170	0.587	0	0.0844551
MvLf-1247-A1-R1_A1	1170	1171	1	0	-0.184303
MvLf-1247-A1-R1_A1	1171	1172	0.479	0.112	0.410638
MvLf-1247-A1-R1_A1	1172	1173	0.432	0.279	-0.0945505
MvLf-1247-A1-R1_A1	1173	1174	1	0	-0.239236
MvLf-1247-A1-R1_A1	1174	1175	0.79	0	-0.171969
MvLf-1247-A1-R1_A1	1175	1176	0.637	0	-0.367063
MvLf-1247-A1-R1_A1	1176	1177	0.466	0	0.0744643
MvLf-1247-A1-R1_A1	1177	1178	0	0.031	-0.235628
MvLf-1247-A1-R1_A1	1178	1179	0.687	0.202	-0.24
MvLf-1247-A1-R1_A1	1179	1180	1	0	0.012987
MvLf-1247-A1-R1_A1	1180	1181	0.502	0	-0.224211
MvLf-1247-A1-R1_A1	1181	1182	1	0	-0.078341
MvLf-1247-A1-R1_A1	1182	1183	1	0	0.022069
MvLf-1247-A1-R1_A1	1183	1184	0.082	0.5	-0.0291262
MvLf-1247-A1-R1_A1	1184	1185	0	0.657	-0.124313
MvLf-1247-A1-R1_A1	1185	1186	0	0.723	-0.360303
MvLf-1247-A1-R1_A1	1186	1187	0	0.218	-0.477469
MvLf-1247-A1-R1_A1	1187	1188	0.309	0.619	-0.092437
MvLf-1247-A1-R1_A1	1188	1189	0.065	0.408	-0.286637
MvLf-1247-A1-R1_A1	1189	1190	0.307	0.362	0.204013
MvLf-1247-A1-R1_A1	1190	1191	0.392	0	-0.276603
MvLf-1247-A1-R1_A1	1191	1192	0.005	0	-0.397216
MvLf-1247-A1-R1_A1	1192	1193	1	0	-0.151887
MvLf-1247-A1-R1_A1	1193	1194	0.711	0	0.338425
MvLf-1247-A1-R1_A1	1194	1195	0.588	0.116	0.116667
MvLf-1247-A1-R1_A1	1195	1196	0	0.681	0.580922
MvLf-1247-A1-R1_A1	1196	1197	0	1	0.256614
MvLf-1247-A1-R1_A1	1197	1198	0	0.931	-0.321032
MvLf-1247-A1-R1_A1	1198	1199	0	1	-0.202614
MvLf-1247-A1-R1_A1	1199	1200	0	1	0.122116
MvLf-1247-A1-R1_A1	1200	1201	0	1	-0.402883
MvLf-1247-A1-R1_A1	1201	1202	0	1	-0.410207
MvLf-1247-A1-R1_A1	1202	1203	0	1	-0.434046
MvLf-1247-A1-R1_A1	1203	1204	0	1	0.164746
MvLf-1247-A1-R1_A1	1204	1205	0	0.997	-0.181818
MvLf-1247-A1-R1_A1	1205	1206	0	1	0.434783
MvLf-1247-A1-R1_A1	1206	1207	0	1	0.211294
MvLf-1247-A1-R1_A1	1207	1208	0	1	0.262703
MvLf-1247-A1-R1_A1	1208	1209	0	0.937	0.969685
MvLf-1247-A1-R1_A1	1209	1210	0	0.692	0.272727
MvLf-1247-A1-R1_A1	1210	1211	0	0.915	0.0355774
MvLf-1247-A1-R1_A1	1211	1212	0	1	-0.291358
MvLf-1247-A1-R1_A1	1212	1213	0	0.769	0.155907
MvLf-1247-A1-R1_A1	1213	1214	0.357	0.148	0.229391
MvLf-1247-A1-R1_A1	1214	1215	0.532	0.26	-0.303226
MvLf-1247-A1-R1_A1	1215	1216	0	0.873	0.0928571
MvLf-1247-A1-R1_A1	1216	1217	0	1	0.323947
MvLf-1247-A1-R1_A1	1217	1218	0	1	0.319537
MvLf-1247-A1-R1_A1	1218	1219	0	1	0.535294
MvLf-1247-A1-R1_A1	1219	1220	0	0.649	0.172487
MvLf-1247-A1-R1_A1	1220	1221	0	0	-0.206865
MvLf-1247-A1-R1_A1	1221	1222	0	0.076	0.346642
MvLf-1247-A1-R1_A1	1222	1223	0	0.751	-0.055
MvLf-1247-A1-R1_A1	1223	1224	0.057	0.253	-0.0641026
MvLf-1247-A1-R1_A1	1224	1225	0.343	0.306	-0.11176
MvLf-1247-A1-R1_A1	1225	1226	0.78	0.036	0.0800405
MvLf-1247-A1-R1_A1	1226	1227	0.611	0.09	0.113158
MvLf-1247-A1-R1_A1	1227	1228	1	0	-0.0854953
MvLf-1247-A1-R1_A1	1228	1229	0.438	0.051	0.681151
MvLf-1247-A1-R1_A1	1229	1230	0	1	-0.278409
MvLf-1247-A1-R1_A1	1230	1231	0	0.745	1.12258
MvLf-1247-A1-R1_A1	1231	1232	0.942	0	-0.0563107
MvLf-1247-A1-R1_A1	1232	1233	0.61	0	0.0784031
MvLf-1247-A1-R1_A1	1233	1234	0	0.481	0.890556
MvLf-1247-A1-R1_A1	1234	1235	0.957	0	-0.0845684
MvLf-1247-A1-R1_A1	1235	1236	1	0	0.0724206
MvLf-1247-A1-R1_A1	1236	1237	1	0	-0.0666667
MvLf-1247-A1-R1_A1	1237	1238	1	0	-0.346154
MvLf-1247-A1-R1_A1	1238	1239	0.57	0.142	0.13587
MvLf-1247-A1-R1_A1	1239	1240	1	0	0.116279
MvLf-1247-A1-R1_A1	1240	1241	0.762	0	-0.0346133
MvLf-1247-A1-R1_A1	1241	1242	0	0.747	0.30241
MvLf-1247-A1-R1_A1	1242	1243	0	0.874	-0.250964
MvLf-1247-A1-R1_A1	1243	1244	0	0.815	-0.0158568
MvLf-1247-A1-R1_A1	1244	1245	0	1	0.386139
MvLf-1247-A1-R1_A1	1245	1246	0	0.913	-0.034188
MvLf-1247-A1-R1_A1	1246	1247	0.807	0	-0.201094
MvLf-1247-A1-R1_A1	1247	1248	1	0	-0.0451977
MvLf-1247-A1-R1_A1	1248	1249	1	0	0.254589
MvLf-1247-A1-R1_A1	1249	1250	0.687	0	-0.591667
MvLf-1247-A1-R1_A1	1250	1251	0.338	0	0.168543
MvLf-1247-A1-R1_A1	1251	1252	0.773	0	0.00185529
MvLf-1247-A1-R1_A1	1252	1253	1	0	-0.247968
MvLf-1247-A1-R1_A1	1253	1254	0.201	0.725	0.382062
MvLf-1247-A1-R1_A1	1254	1255	0	1	-0.0472408
MvLf-1247-A1-R1_A1	1255	1256	0	1	0.455446
MvLf-1247-A1-R1_A1	1256	1257	0	0.507	-0.138889
MvLf-1247-A1-R1_A1	1257	1258	0	1	-0.0466798
MvLf-1247-A1-R1_A1	1258	1259	0	1	0.111111
MvLf-1247-A1-R1_A1	1259	1260	0	0.437	0.634409
MvLf-1247-A1-R1_A1	1260	1261	0.52	0.181	0.418605
MvLf-1247-A1-R1_A1	1261	1262	0.943	0	-0.0824703
MvLf-1247-A1-R1_A1	1262	1263	0.674	0	-0.241625
MvLf-1247-A1-R1_A1	1263	1264	0.521	0	0.439472
MvLf-1247-A1-R1_A1	1264	1265	0.261	0	-0.177778
MvLf-1247-A1-R1_A1	1265	1266	0	0.869	-0.38
MvLf-1247-A1-R1_A1	1266	1267	0	1	0.19457
MvLf-1247-A1-R1_A1	1267	1268	0	1	0.775556
MvLf-1247-A1-R1_A1	1268	1269	0	1	0.107176
MvLf-1247-A1-R1_A1	1269	1270	0	1	0.438298
MvLf-1247-A1-R1_A1	1270	1271	0	0.998	-0.238404
MvLf-1247-A1-R1_A1	1271	1272	0	1	-0.0838477
MvLf-1247-A1-R1_A1	1272	1273	0.05	0.799	0.198948
MvLf-1247-A1-R1_A1	1273	1274	0.543	0.107	0.527273
MvLf-1247-A1-R1_A1	1274	1275	0	0.24	0.681063
MvLf-1247-A1-R1_A1	1275	1276	0.309	0.534	0.366013
MvLf-1247-A1-R1_A1	1276	1277	1	0	-0.188596
MvLf-1247-A1-R1_A1	1277	1278	0.74	0	0.180392
MvLf-1247-A1-R1_A1	1278	1279	0	0.942	0.245283
MvLf-1247-A1-R1_A1	1279	1280	0	1	-0.102089
MvLf-1247-A1-R1_A1	1280	1281	0	1	-0.110222
MvLf-1247-A1-R1_A1	1281	1282	0	0.558	1.17204
MvLf-1247-A1-R1_A1	1282	1283	0	0.03	-0.041621
MvLf-1247-A1-R1_A1	1283	1284	0	0.682	0.169087
MvLf-1247-A1-R1_A1	1284	1285	0	1	-0.356528
MvLf-1247-A1-R1_A1	1285	1286	0	1	0.369042
MvLf-1247-A1-R1_A1	1286	1287	0	1	0.326049
MvLf-1247-A1-R1_A1	1287	1288	0	1	0.0357296
MvLf-1247-A1-R1_A1	1288	1289	0	1	0.59186
MvLf-1247-A1-R1_A1	1289	1290	0.299	0.376	-0.448889
MvLf-1247-A1-R1_A1	1290	1291	0	0.405	0.0107212
MvLf-1247-A1-R1_A1	1291	1292	0	0	-0.338925
MvLf-1247-A1-R1_A1	1292	1293	0.87	0	-0.307059
MvLf-1247-A1-R1_A1	1293	1294	0.941	0	-0.323039
MvLf-1247-A1-R1_A1	1294	1295	0.808	0	-0.366316
MvLf-1247-A1-R1_A1	1295	1296	0.438	0.318	0.0106383
MvLf-1247-A1-R1_A1	1296	1297	1	0	-0.34766
MvLf-1247-A1-R1_A1	1297	1298	1	0	0.0952381
MvLf-1247-A1-R1_A1	1298	1299	1	0	0.251701
MvLf-1247-A1-R1_A1	1299	1300	1	0	-0.0304878
MvLf-1247-A1-R1_A1	1300	1301	0.323	0.574	0.474343
MvLf-1247-A1-R1_A1	1301	1302	1	0	-0.289116
MvLf-1247-A1-R1_A1	1302	1303	1	0	-0.149798
MvLf-1247-A1-R1_A1	1303	1304	0.093	0.641	0.708075
MvLf-1247-A1-R1_A1	1304	1305	0	0.745	0.820901
MvLf-1247-A1-R1_A1	1305	1306	0	1	0.149343
MvLf-1247-A1-R1_A1	1306	1307	0	1	0.386667
MvLf-1247-A1-R1_A1	1307	1308	0	1	-0.328395
MvLf-1247-A1-R1_A1	1308	1309	0	0.939	-0.330046
MvLf-1247-A1-R1_A1	1309	1310	0	0.492	0.564444
MvLf-1247-A1-R1_A1	1310	1311	0	0.72	0.0538988
MvLf-1247-A1-R1_A1	1311	1312	0	0.658	0.0542636
MvLf-1247-A1-R1_A1	1312	1313	0	0.851	0.211594
MvLf-1247-A1-R1_A1	1313	1314	0	0.155	0.135227
MvLf-1247-A1-R1_A1	1314	1315	0	0.764	-0.278116
MvLf-1247-A1-R1_A1	1315	1316	0	1	-0.123377
MvLf-1247-A1-R1_A1	1316	1317	0	1	-0.00533224
MvLf-1247-A1-R1_A1	1317	1318	0	1	-0.352241
MvLf-1247-A1-R1_A1	1318	1319	0	0.518	-0.172439
MvLf-1247-A1-R1_A1	1319	1320	0	0.142	-0.202282
MvLf-1247-A1-R1_A1	1320	1321	0	0.8	-0.25907
MvLf-1247-A1-R1_A1	1321	1322	0	0.871	0.159091
MvLf-1247-A1-R1_A1	1322	1323	0	1	-0.342152
MvLf-1247-A1-R1_A1	1323	1324	0	1	-0.367816
MvLf-1247-A1-R1_A1	1324	1325	0	1	0.0928571
MvLf-1247-A1-R1_A1	1325	1326	0	1	-0.194139
MvLf-1247-A1-R1_A1	1326	1327	0.296	0.382	-0.0843653
MvLf-1247-A1-R1_A1	1327	1328	1	0	-0.0357576
MvLf-1247-A1-R1_A1	1328	1329	0.72	0.108	0.00961538
MvLf-1247-A1-R1_A1	1329	1330	0.502	0.241	0.154279
MvLf-1247-A1-R1_A1	1330	1331	0	0.712	-0.0567766
MvLf-1247-A1-R1_A1	1331	1332	0	0	0.259205
MvLf-1247-A1-R1_A1	1332	1333	0.034	0.133	0.878353
MvLf-1247-A1-R1_A1	1333	1334	0.13	0.643	0.749022
MvLf-1247-A1-R1_A1	1334	1335	0	1	-0.358974
MvLf-1247-A1-R1_A1	1335	1336	0	1	0.682861
MvLf-1247-A1-R1_A1	1336	1337	0	1	-0.0736842
MvLf-1247-A1-R1_A1	1337	1338	0	1	0.360825
MvLf-1247-A1-R1_A1	1338	1339	0	1	-0.490476
MvLf-1247-A1-R1_A1	1339	1340	0	1	0.0446735
MvLf-1247-A1-R1_A1	1340	1341	0	0.192	-0.362069
MvLf-1247-A1-R1_A1	1341	1342	0	0	0.111111
MvLf-1247-A1-R1_A1	1342	1343	0	0	0.0121822
MvLf-1247-A1-R1_A1	1343	1344	0	0.276	-0.0870445
MvLf-1247-A1-R1_A1	1344	1345	0	1	-0.0838959
MvLf-1247-A1-R1_A1	1345	1346	0.158	0.383	-0.132428
MvLf-1247-A1-R1_A1	1346	1347	0	0.583	-0.354791
MvLf-1247-A1-R1_A1	1347	1348	0	0.831	-0.18617
MvLf-1247-A1-R1_A1	1348	1349	0.667	0.248	-0.11215
MvLf-1247-A1-R1_A1	1349	1350	0.624	0	-0.018759
MvLf-1247-A1-R1_A1	1350	1351	0.576	0.04	-0.260345
MvLf-1247-A1-R1_A1	1351	1352	0.195	0.569	0.276471
MvLf-1247-A1-R1_A1	1352	1353	0.443	0.5	0.056953
MvLf-1247-A1-R1_A1	1353	1354	0.997	0	-0.0414215
MvLf-1247-A1-R1_A1	1354	1355	0.683	0	0.221305
MvLf-1247-A1-R1_A1	1355	1356	0.954	0	0.153201
MvLf-1247-A1-R1_A1	1356	1357	0.973	0	-0.180055
MvLf-1247-A1-R1_A1	1357	1358	0.337	0	0.629665
MvLf-1247-A1-R1_A1	1358	1359	1	0	-0.123828
MvLf-1247-A1-R1_A1	1359	1360	0.712	0	0.29819
MvLf-1247-A1-R1_A1	1360	1361	0	0	0.933504
MvLf-1247-A1-R1_A1	1361	1362	0	0	-0.0029352
MvLf-1247-A1-R1_A1	1362	1363	0	0	-0.198108
MvLf-1247-A1-R1_A1	1363	1364	0	0	-0.382456
MvLf-1247-A1-R1_A1	1364	1365	0	0	0.347222
MvLf-1247-A1-R1_A1	1365	1366	0	0.364	0.190476
MvLf-1247-A1-R1_A1	1366	1367	0	0	-0.296337
MvLf-1247-A1-R1_A1	1367	1368	0.764	0	-0.147136
MvLf-1247-A1-R1_A1	1368	1369	1	0	-0.238861
MvLf-1247-A1-R1_A1	1369	1370	1	0	-0.300292
MvLf-1247-A1-R1_A1	1370	1371	0.715	0	-0.233818
MvLf-1247-A1-R1_A1	1371	1372	0.861	0	-0.375459
MvLf-1247-A1-R1_A1	1372	1373	1	0	-0.0168367
MvLf-1247-A1-R1_A1	1373	1374	1	0	-0.22807
MvLf-1247-A1-R1_A1	1374	1375	0.487	0.244	0.0568182
MvLf-1247-A1-R1_A1	1375	1376	0.248	0.289	0.207041
MvLf-1247-A1-R1_A1	1376	1377	0.345	0.329	0.0277778
MvLf-1247-A1-R1_A1	1377	1378	0.971	0	-0.25
MvLf-1247-A1-R1_A1	1378	1379	0.882	0	-0.107233
MvLf-1247-A1-R1_A1	1379	1380	0	0.113	-0.0502283
MvLf-1247-A1-R1_A1	1380	1381	0	0.367	0.112986
MvLf-1247-A1-R1_A1	1381	1382	0	0	0.163218
MvLf-1247-A1-R1_A1	1382	1383	0	0	-0.283951
MvLf-1247-A1-R1_A1	1383	1384	0	0	-0.166603
MvLf-1247-A1-R1_A1	1384	1385	0	0	-0.0155747
MvLf-1247-A1-R1_A1	1385	1386	0	0.564	0.173417
MvLf-1247-A1-R1_A1	1386	1387	0	1	0.26215
MvLf-1247-A1-R1_A1	1387	1388	0	1	-0.231806
MvLf-1247-A1-R1_A1	1388	1389	0	0.923	1.13865
MvLf-1247-A1-R1_A1	1389	1390	0	1	0.551008
MvLf-1247-A1-R1_A1	1390	1391	0	1	-0.200924
MvLf-1247-A1-R1_A1	1391	1392	0	1	-0.0381558
MvLf-1247-A1-R1_A1	1392	1393	0	1	0.6311
MvLf-1247-A1-R1_A1	1393	1394	0	0.596	0.682171
MvLf-1247-A1-R1_A1	1394	1395	0	0	-0.011236
MvLf-1247-A1-R1_A1	1395	1396	0	0.404	0.357341
MvLf-1247-A1-R1_A1	1396	1397	0.717	0.155	-0.146855
MvLf-1247-A1-R1_A1	1397	1398	0	0.23	2.10097
MvLf-1247-A1-R1_A1	1398	1399	0.914	0	0.246914
MvLf-1247-A1-R1_A1	1399	1400	1	0	-0.0505051
MvLf-1247-A1-R1_A1	1400	1401	0.394	0.358	-0.159091
MvLf-1247-A1-R1_A1	1401	1402	0.865	0.094	-0.275862
MvLf-1247-A1-R1_A1	1402	1403	1	0	-0.0761461
MvLf-1247-A1-R1_A1	1403	1404	1	0	0.279903
MvLf-1247-A1-R1_A1	1404	1405	0.483	0.099	-0.409502
MvLf-1247-A1-R1_A1	1405	1406	0.413	0.357	0.238305
MvLf-1247-A1-R1_A1	1406	1407	0.102	0.346	-0.186942
MvLf-1247-A1-R1_A1	1407	1408	1	0	-0.0872141
MvLf-1247-A1-R1_A1	1408	1409	1	0	-0.127097
MvLf-1247-A1-R1_A1	1409	1410	1	0	-0.284188
MvLf-1247-A1-R1_A1	1410	1411	0.64	0	-0.196226
MvLf-1247-A1-R1_A1	1411	1412	1	0	-0.138462
MvLf-1247-A1-R1_A1	1412	1413	0.889	0	-0.17631
MvLf-1247-A1-R1_A1	1413	1414	1	0	-0.237257
MvLf-1247-A1-R1_A1	1414	1415	0.405	0	-0.245283
MvLf-1247-A1-R1_A1	1415	1416	0.868	0	0.358793
MvLf-1247-A1-R1_A1	1416	1417	0.916	0	0.257525
MvLf-1247-A1-R1_A1	1417	1418	1	0	0.125532
MvLf-1247-A1-R1_A1	1418	1419	1	0	0.245296
MvLf-1247-A1-R1_A1	1419	1420	1	0	0.263158
MvLf-1247-A1-R1_A1	1420	1421	0.226	0	-0.372283
MvLf-1247-A1-R1_A1	1421	1422	0.595	0	1.30694
MvLf-1247-A1-R1_A1	1422	1423	0.28	0.428	-0.230769
MvLf-1247-A1-R1_A1	1423	1424	0.908	0	-0.10101
MvLf-1247-A1-R1_A1	1424	1425	0.506	0.031	-0.212593
MvLf-1247-A1-R1_A1	1425	1426	0.598	0.07	0.579487
MvLf-1247-A1-R1_A1	1426	1427	1	0	-0.403209
MvLf-1247-A1-R1_A1	1427	1428	1	0	-0.400538
MvLf-1247-A1-R1_A1	1428	1429	0.392	0.262	-0.0321902
MvLf-1247-A1-R1_A1	1429	1430	1	0	-0.660018
MvLf-1247-A1-R1_A1	1430	1431	1	0	0.060446
MvLf-1247-A1-R1_A1	1431	1432	0.836	0	-0.28
MvLf-1247-A1-R1_A1	1432	1433	1	0	-0.351
MvLf-1247-A1-R1_A1	1433	1434	0.569	0	-0.4546
MvLf-1247-A1-R1_A1	1434	1435	1	0	-0.352802
MvLf-1247-A1-R1_A1	1435	1436	1	0	-0.320939
MvLf-1247-A1-R1_A1	1436	1437	1	0	-0.326149
MvLf-1247-A1-R1_A1	1437	1438	1	0	-0.318694
MvLf-1247-A1-R1_A1	1438	1439	1	0	-0.393684
MvLf-1247-A1-R1_A1	1439	1440	0.795	0	-0.322278
MvLf-1247-A1-R1_A1	1440	1441	1	0	-0.0422078
MvLf-1247-A1-R1_A1	1441	1442	1	0	-0.168254
MvLf-1247-A1-R1_A1	1442	1443	0.121	0.109	-0.174679
MvLf-1247-A1-R1_A1	1443	1444	0	0.563	0.0958904
MvLf-1247-A1-R1_A1	1444	1445	0	1	-0.34593
MvLf-1247-A1-R1_A1	1445	1446	0	1	-0.377123
MvLf-1247-A1-R1_A1	1446	1447	0.163	0.579	0.113269
MvLf-1247-A1-R1_A1	1447	1448	0.931	0	-0.114301
MvLf-1247-A1-R1_A1	1448	1449	0.239	0.17	-0.211553
MvLf-1247-A1-R1_A1	1449	1450	0	0	0.0985742
MvLf-1247-A1-R1_A1	1450	1451	0	0	-0.157754
MvLf-1247-A1-R1_A1	1451	1452	0	0.969	0.117647
MvLf-1247-A1-R1_A1	1452	1453	0	1	-0.387755
MvLf-1247-A1-R1_A1	1453	1454	0	1	0.0247141
MvLf-1247-A1-R1_A1	1454	1455	0	1	-0.137931
MvLf-1247-A1-R1_A1	1455	1456	0	1	-0.397163
MvLf-1247-A1-R1_A1	1456	1457	0	1	-0.320109
MvLf-1247-A1-R1_A1	1457	1458	0	1	0.113636
MvLf-1247-A1-R1_A1	1458	1459	0	0.717	0.21706
MvLf-1247-A1-R1_A1	1459	1460	0	0.242	-0.0731534
MvLf-1247-A1-R1_A1	1460	1461	0.191	0.114	-0.0451064
MvLf-1247-A1-R1_A1	1461	1462	0	0	-0.335556
MvLf-1247-A1-R1_A1	1462	1463	0.799	0	0.086329
MvLf-1247-A1-R1_A1	1463	1464	0.477	0.137	-0.421875
MvLf-1247-A1-R1_A1	1464	1465	0	1	-0.346692
MvLf-1247-A1-R1_A1	1465	1466	0.099	0.124	-0.411765
MvLf-1247-A1-R1_A1	1466	1467	1	0	-0.34822
MvLf-1247-A1-R1_A1	1467	1468	1	0	-0.268192
MvLf-1247-A1-R1_A1	1468	1469	0.084	0	0.0200669
MvLf-1247-A1-R1_A1	1469	1470	0.528	0.162	0.30491
MvLf-1247-A1-R1_A1	1470	1471	1	0	-0.202471
MvLf-1247-A1-R1_A1	1471	1472	0.226	0.384	-0.133838
MvLf-1247-A1-R1_A1	1472	1473	0	0	0.97931
MvLf-1247-A1-R1_A1	1473	1474	0	0	0.246159
MvLf-1247-A1-R1_A1	1474	1475	0	0	-0.0434783
MvLf-1247-A1-R1_A1	1475	1476	0	0	-0.291919
MvLf-1247-A1-R1_A1	1476	1477	0	0	0.234347
MvLf-1247-A1-R1_A1	1477	1478	0	0.364	0.204819
MvLf-1247-A1-R1_A1	1478	1479	0	0	-0.188291
MvLf-1247-A1-R1_A1	1479	1480	0.23	0.183	-0.09699
MvLf-1247-A1-R1_A1	1480	1481	1	0	-0.289941
MvLf-1247-A1-R1_A1	1481	1482	0.104	0.452	0.497761
MvLf-1247-A1-R1_A1	1482	1483	0.816	0	0.351665
MvLf-1247-A1-R1_A1	1483	1484	1	0	-0.371706
MvLf-1247-A1-R1_A1	1484	1485	0.713	0.108	-0.0273823
MvLf-1247-A1-R1_A1	1485	1486	0.512	0	-0.601054
MvLf-1247-A1-R1_A1	1486	1487	0.152	0	-0.0136072
MvLf-1247-A1-R1_A1	1487	1488	0	0	-0.0889393
MvLf-1247-A1-R1_A1	1488	1489	0.179	0	-0.428571
MvLf-1247-A1-R1_A1	1489	1490	0.774	0	-0.175758
MvLf-1247-A1-R1_A1	1490	1491	0.553	0	-0.497668
MvLf-1247-A1-R1_A1	1491	1492	1	0	0.129579
MvLf-1247-A1-R1_A1	1492	1493	0.837	0	0.130518
MvLf-1247-A1-R1_A1	1493	1494	0.767	0.121	-0.18247
MvLf-1247-A1-R1_A1	1494	1495	0.809	0.066	0.485437
MvLf-1247-A1-R1_A1	1495	1496	0.917	0	-0.217742
MvLf-1247-A1-R1_A1	1496	1497	0.908	0	-0.434783
MvLf-1247-A1-R1_A1	1497	1498	1	0	-0.0628019
MvLf-1247-A1-R1_A1	1498	1499	0.541	0	0.272693
MvLf-1247-A1-R1_A1	1499	1500	0	0.501	-0.26
MvLf-1247-A1-R1_A1	1500	1501	0	1	-0.240558
MvLf-1247-A1-R1_A1	1501	1502	0	1	-0.0100427
MvLf-1247-A1-R1_A1	1502	1503	0	0.83	0.679669
MvLf-1247-A1-R1_A1	1503	1504	0.92	0.047	0.181818
MvLf-1247-A1-R1_A1	1504	1505	0.685	0.287	-0.158508
MvLf-1247-A1-R1_A1	1505	1506	0	1	0.489401
MvLf-1247-A1-R1_A1	1506	1507	0	0.68	0.986709
MvLf-1247-A1-R1_A1	1507	1508	0	1	-0.303226
MvLf-1247-A1-R1_A1	1508	1509	0	1	-0.0845097
MvLf-1247-A1-R1_A1	1509	1510	0	1	-0.319679
MvLf-1247-A1-R1_A1	1510	1511	0	1	0.353846
MvLf-1247-A1-R1_A1	1511	1512	0	1	-0.277778
MvLf-1247-A1-R1_A1	1512	1513	0	0.997	-0.603446
MvLf-1247-A1-R1_A1	1513	1514	0	1	-0.31773
MvLf-1247-A1-R1_A1	1514	1515	0	1	0.0401916
MvLf-1247-A1-R1_A1	1515	1516	0	1	-0.037037
MvLf-1247-A1-R1_A1	1516	1517	0	0.886	0.0356164
MvLf-1247-A1-R1_A1	1517	1518	0	0.755	-0.541331
MvLf-1247-A1-R1_A1	1518	1519	0	1	-0.251701
MvLf-1247-A1-R1_A1	1519	1520	0	1	-0.152323
MvLf-1247-A1-R1_A1	1520	1521	0	1	-0.105241
MvLf-1247-A1-R1_A1	1521	1522	0	1	-0.347354
MvLf-1247-A1-R1_A1	1522	1523	0	0.536	-0.145577
MvLf-1247-A1-R1_A1	1523	1524	0	0.567	0.272
MvLf-1247-A1-R1_A1	1524	1525	0	1	0.71156
MvLf-1247-A1-R1_A1	1525	1526	0	0.659	0.498606
MvLf-1247-A1-R1_A1	1526	1527	0	1	-0.0623085
MvLf-1247-A1-R1_A1	1527	1528	0	1	0.231526
MvLf-1247-A1-R1_A1	1528	1529	0	1	-0.279238
MvLf-1247-A1-R1_A1	1529	1530	0	1	0.422446
MvLf-1247-A1-R1_A1	1530	1531	0	1	0.397227
MvLf-1247-A1-R1_A1	1531	1532	0	1	0.0257937
MvLf-1247-A1-R1_A1	1532	1533	0	1	0.616293
MvLf-1247-A1-R1_A1	1533	1534	0	0.9	0.349563
MvLf-1247-A1-R1_A1	1534	1535	0	1	1.27324
MvLf-1247-A1-R1_A1	1535	1536	0	0.401	0.275974
MvLf-1247-A1-R1_A1	1536	1537	0	1	0.181048
MvLf-1247-A1-R1_A1	1537	1538	0	1	-0.416797
MvLf-1247-A1-R1_A1	1538	1539	0	1	-0.197059
MvLf-1247-A1-R1_A1	1539	1540	0	1	0.0663021
MvLf-1247-A1-R1_A1	1540	1541	0	1	-0.101862
MvLf-1247-A1-R1_A1	1541	1542	0	1	-0.205163
MvLf-1247-A1-R1_A1	1542	1543	0	0.995	-0.304762
MvLf-1247-A1-R1_A1	1543	1544	0.555	0.017	0.030303
MvLf-1247-A1-R1_A1	1544	1545	0.881	0	0.0423729
MvLf-1247-A1-R1_A1	1545	1546	0.734	0	-0.0108911
MvLf-1247-A1-R1_A1	1546	1547	0	0.403	0.217794
MvLf-1247-A1-R1_A1	1547	1548	0	0.212	0.235294
MvLf-1247-A1-R1_A1	1548	1549	0	0.959	-0.0611417
MvLf-1247-A1-R1_A1	1549	1550	0	0.705	0.504865
MvLf-1247-A1-R1_A1	1550	1551	0	1	-0.0325444
MvLf-1247-A1-R1_A1	1551	1552	0	1	0.636866
MvLf-1247-A1-R1_A1	1552	1553	0	1	-0.160292
MvLf-1247-A1-R1_A1	1553	1554	0	1	0.945897
MvLf-1247-A1-R1_A1	1554	1555	0	1	1.32639
MvLf-1247-A1-R1_A1	1555	1556	0	1	0.206897
MvLf-1247-A1-R1_A1	1556	1557	0.197	0.268	-0.0022409
MvLf-1247-A1-R1_A1	1557	1558	0	0.895	-0.394118
MvLf-1247-A1-R1_A1	1558	1559	0	0.302	-0.110294
MvLf-1247-A1-R1_A1	1559	1560	0	0	-0.0442478
MvLf-1247-A1-R1_A1	1560	1561	0	0.612	0.394419
MvLf-1247-A1-R1_A1	1561	1562	0.337	0.086	0.0324559
MvLf-1247-A1-R1_A1	1562	1563	0.761	0.113	0.0908555
MvLf-1247-A1-R1_A1	1563	1564	0.081	0	0.31383
MvLf-1247-A1-R1_A1	1564	1565	0.832	0	-0.547661
MvLf-1247-A1-R1_A1	1565	1566	1	0	-0.416667
MvLf-1247-A1-R1_A1	1566	1567	1	0	-0.145148
MvLf-1247-A1-R1_A1	1567	1568	1	0	-0.146602
MvLf-1247-A1-R1_A1	1568	1569	1	0	-0.225546
MvLf-1247-A1-R1_A1	1569	1570	1	0	-0.150665
MvLf-1247-A1-R1_A1	1570	1571	1	0	-0.257545
MvLf-1247-A1-R1_A1	1571	1572	1	0	-0.130383
MvLf-1247-A1-R1_A1	1572	1573	0.049	0	0.746032
MvLf-1247-A1-R1_A1	1573	1574	0.147	0.165	-0.10915
MvLf-1247-A1-R1_A1	1574	1575	0.005	0.241	0.802198
MvLf-1247-A1-R1_A1	1575	1576	0.187	0.194	-0.144896
MvLf-1247-A1-R1_A1	1576	1577	1	0	-0.110251
MvLf-1247-A1-R1_A1	1577	1578	0.569	0.106	0.0516304
MvLf-1247-A1-R1_A1	1578	1579	0	0.988	-0.501173
MvLf-1247-A1-R1_A1	1579	1580	0	0.441	-0.128125
MvLf-1247-A1-R1_A1	1580	1581	0	1	0.0408163
MvLf-1247-A1-R1_A1	1581	1582	0	1	-0.0666667
MvLf-1247-A1-R1_A1	1582	1583	0	1	-0.00779327
MvLf-1247-A1-R1_A1	1583	1584	0	1	-0.259229
MvLf-1247-A1-R1_A1	1584	1585	0	1	-0.509069
MvLf-1247-A1-R1_A1	1585	1586	0.356	0.245	0.0834671
MvLf-1247-A1-R1_A1	1586	1587	0.192	0.549	0.0168651
MvLf-1247-A1-R1_A1	1587	1588	0	0.704	-0.354898
MvLf-1247-A1-R1_A1	1588	1589	0	1	0.196649
MvLf-1247-A1-R1_A1	1589	1590	0.248	0.452	-0.032872
MvLf-1247-A1-R1_A1	1590	1591	0	0.755	0.169634
MvLf-1247-A1-R1_A1	1591	1592	0	1	-0.295671
MvLf-1247-A1-R1_A1	1592	1593	0	1	-0.278059
MvLf-1247-A1-R1_A1	1593	1594	0	1	-0.123288
MvLf-1247-A1-R1_A1	1594	1595	0	1	-0.0323666
MvLf-1247-A1-R1_A1	1595	1596	0	1	-0.0963855
MvLf-1247-A1-R1_A1	1596	1597	0	1	-0.258865
MvLf-1247-A1-R1_A1	1597	1598	0	1	0.0632762
MvLf-1247-A1-R1_A1	1598	1599	0	1	-0.509247
MvLf-1247-A1-R1_A1	1599	1600	0	1	0.368243
MvLf-1247-A1-R1_A1	1600	1601	0	1	0.00391389
MvLf-1247-A1-R1_A1	1601	1602	0	1	-0.27317
MvLf-1247-A1-R1_A1	1602	1603	0	1	-0.444898
MvLf-1247-A1-R1_A1	1603	1604	0	1	0.148261
MvLf-1247-A1-R1_A1	1604	1605	0	0.149	0.713542
MvLf-1247-A1-R1_A1	1605	1606	0.271	0	0.502525
MvLf-1247-A1-R1_A1	1606	1607	0.179	0	-0.611341
MvLf-1247-A1-R1_A1	1607	1608	0	0.914	-0.097561
MvLf-1247-A1-R1_A1	1608	1609	0	1	0.295238
MvLf-1247-A1-R1_A1	1609	1610	0	1	0.378065
MvLf-1247-A1-R1_A1	1610	1611	0	1	-0.300424
MvLf-1247-A1-R1_A1	1611	1612	0	1	0.0699115
MvLf-1247-A1-R1_A1	1612	1613	0	1	-0.378451
MvLf-1247-A1-R1_A1	1613	1614	0	1	-0.162306
MvLf-1247-A1-R1_A1	1614	1615	0	1	-0.294601
MvLf-1247-A1-R1_A1	1615	1616	0	1	0.455882
MvLf-1247-A1-R1_A1	1616	1617	0	1	-0.286822
MvLf-1247-A1-R1_A1	1617	1618	0	1	-0.36362
MvLf-1247-A1-R1_A1	1618	1619	0	1	-0.155773
MvLf-1247-A1-R1_A1	1619	1620	0	1	0.176954
MvLf-1247-A1-R1_A1	1620	1621	0	1	-0.421266
MvLf-1247-A1-R1_A1	1621	1622	0	1	-0.282859
MvLf-1247-A1-R1_A1	1622	1623	0	1	0.113194
MvLf-1247-A1-R1_A1	1623	1624	0	1	-0.178496
MvLf-1247-A1-R1_A1	1624	1625	0	1	-0.147987
MvLf-1247-A1-R1_A1	1625	1626	0	1	0.042011
MvLf-1247-A1-R1_A1	1626	1627	0	1	-0.395652
MvLf-1247-A1-R1_A1	1627	1628	0	1	-0.167748
MvLf-1247-A1-R1_A1	1628	1629	0	1	-0.150047
MvLf-1247-A1-R1_A1	1629	1630	0	1	0.167824
MvLf-1247-A1-R1_A1	1630	1631	0	1	-0.24567
MvLf-1247-A1-R1_A1	1631	1632	0	1	-0.319168
MvLf-1247-A1-R1_A1	1632	1633	0	0.646	0.267081
MvLf-1247-A1-R1_A1	1633	1634	0.191	0	0.704201
MvLf-1247-A1-R1_A1	1634	1635	0.881	0	0.43514
MvLf-1247-A1-R1_A1	1635	1636	0.103	0	-0.113703
MvLf-1247-A1-R1_A1	1636	1637	0	0	-0.387597
MvLf-1247-A1-R1_A1	1637	1638	0.137	0	0.0870635
MvLf-1247-A1-R1_A1	1638	1639	0.358	0.353	-0.322332
MvLf-1247-A1-R1_A1	1639	1640	0	0.912	-0.121832
MvLf-1247-A1-R1_A1	1640	1641	0	0.52	0.105664
MvLf-1247-A1-R1_A1	1641	1642	0.234	0.371	-0.297669
MvLf-1247-A1-R1_A1	1642	1643	1	0	0.186047
MvLf-1247-A1-R1_A1	1643	1644	1	0	-0.382456
MvLf-1247-A1-R1_A1	1644	1645	0.875	0	0.458967
MvLf-1247-A1-R1_A1	1645	1646	1	0	0.175595
MvLf-1247-A1-R1_A1	1646	1647	0.443	0	-0.343924
MvLf-1247-A1-R1_A1	1647	1648	0.82	0	-0.092246
MvLf-1247-A1-R1_A1	1648	1649	0.47	0	-0.456621
MvLf-1247-A1-R1_A1	1649	1650	0.12	0.394	0.10269
MvLf-1247-A1-R1_A1	1650	1651	0	1	-0.141509
MvLf-1247-A1-R1_A1	1651	1652	0	1	-0.402964
MvLf-1247-A1-R1_A1	1652	1653	0	0.892	0.0470494
MvLf-1247-A1-R1_A1	1653	1654	0	0.843	-0.131504
MvLf-1247-A1-R1_A1	1654	1655	0	1	0.0866261
MvLf-1247-A1-R1_A1	1655	1656	0	1	-0.410239
MvLf-1247-A1-R1_A1	1656	1657	0	1	0.251128
MvLf-1247-A1-R1_A1	1657	1658	0	0.883	0.214953
MvLf-1247-A1-R1_A1	1658	1659	0	1	-0.363011
MvLf-1247-A1-R1_A1	1659	1660	0	1	-0.253018
MvLf-1247-A1-R1_A1	1660	1661	0	1	-0.267677
MvLf-1247-A1-R1_A1	1661	1662	0	1	0.126749
MvLf-1247-A1-R1_A1	1662	1663	0	1	-0.272575
MvLf-1247-A1-R1_A1	1663	1664	0	1	-0.401587
MvLf-1247-A1-R1_A1	1664	1665	0	1	0.164116
MvLf-1247-A1-R1_A1	1665	1666	0	1	0.328782
MvLf-1247-A1-R1_A1	1666	1667	0	1	-0.317331
MvLf-1247-A1-R1_A1	1667	1668	0	1	-0.30521
MvLf-1247-A1-R1_A1	1668	1669	0	1	0.15251
MvLf-1247-A1-R1_A1	1669	1670	0	1	-0.0983232
MvLf-1247-A1-R1_A1	1670	1671	0	1	-0.221572
MvLf-1247-A1-R1_A1	1671	1672	0	1	-0.261763
MvLf-1247-A1-R1_A1	1672	1673	0	1	0.164007
MvLf-1247-A1-R1_A1	1673	1674	0	1	-0.47476
MvLf-1247-A1-R1_A1	1674	1675	0	1	-0.362961
MvLf-1247-A1-R1_A1	1675	1676	0	1	-0.288688
MvLf-1247-A1-R1_A1	1676	1677	0	1	0.104642
MvLf-1247-A1-R1_A1	1677	1678	0	1	-0.22956
MvLf-1247-A1-R1_A1	1678	1679	0	1	0.108504
MvLf-1247-A1-R1_A1	1679	1680	0.372	0.376	-0.120796
MvLf-1247-A1-R1_A1	1680	1681	0.558	0.178	-0.273709
MvLf-1247-A1-R1_A1	1681	1682	0.751	0.101	-0.0444444
MvLf-1247-A1-R1_A1	1682	1683	0	0.793	0.195833
MvLf-1247-A1-R1_A1	1683	1684	0.541	0.149	0.141798
MvLf-1247-A1-R1_A1	1684	1685	0.606	0.317	0.369547
MvLf-1247-A1-R1_A1	1685	1686	0.366	0.059	-0.176667
MvLf-1247-A1-R1_A1	1686	1687	1	0	0.698718
MvLf-1247-A1-R1_A1	1687	1688	1	0	0.280941
MvLf-1247-A1-R1_A1	1688	1689	0.69	0.005	0.40625
MvLf-1247-A1-R1_A1	1689	1690	0	1	-0.269365
MvLf-1247-A1-R1_A1	1690	1691	0	1	-0.00049975
MvLf-1247-A1-R1_A1	1691	1692	0	1	-0.112238
MvLf-1247-A1-R1_A1	1692	1693	0	1	0.0228311
MvLf-1247-A1-R1_A1	1693	1694	0	1	-0.406034
MvLf-1247-A1-R1_A1	1694	1695	0	1	-0.393243
MvLf-1247-A1-R1_A1	1695	1696	0	1	0.235
MvLf-1247-A1-R1_A1	1696	1697	0	0.249	-0.452184
MvLf-1247-A1-R1_A1	1697	1698	0	0.035	0.828776
MvLf-1247-A1-R1_A1	1698	1699	0	0.116	0.273047
MvLf-1247-A1-R1_A1	1699	1700	0.652	0	-0.305957
MvLf-1247-A1-R1_A1	1700	1701	0	0	0.0483351
MvLf-1247-A1-R1_A1	1701	1702	0	0	-0.174094
MvLf-1247-A1-R1_A1	1702	1703	0	0	0.0333333
MvLf-1247-A1-R1_A1	1703	1704	0	0	0.0241935
MvLf-1247-A1-R1_A1	1704	1705	0	0.041	0.0384615
MvLf-1247-A1-R1_A1	1705	1706	0	0.276	0.235722
MvLf-1247-A1-R1_A1	1706	1707	0	1	1.72222
MvLf-1247-A1-R1_A1	1707	1708	0	1	0.1
MvLf-1247-A1-R1_A1	1708	1709	0	1	-0.140741
MvLf-1247-A1-R1_A1	1709	1710	0	1	0.411765
MvLf-1247-A1-R1_A1	1710	1711	0	0.786	0.0157516
MvLf-1247-A1-R1_A1	1711	1712	0	0.371	0.850032
MvLf-1247-A1-R1_A1	1712	1713	0	1	0.0418167
MvLf-1247-A1-R1_A1	1713	1714	0	1	0.0498676
MvLf-1247-A1-R1_A1	1714	1715	0	1	0.086918
MvLf-1247-A1-R1_A1	1715	1716	0	1	1.41297
MvLf-1247-A1-R1_A1	1716	1717	0	0.685	-0.128788
MvLf-1247-A1-R1_A1	1717	1718	0	1	-0.369697
MvLf-1247-A1-R1_A1	1718	1719	0	0.982	-0.152
MvLf-1247-A1-R1_A1	1719	1720	0.001	0.739	0.124625
MvLf-1247-A1-R1_A1	1720	1721	1	0	-0.0310559
MvLf-1247-A1-R1_A1	1721	1722	0.897	0	0.000904432
MvLf-1247-A1-R1_A1	1722	1723	0	0.299	-0.260679
MvLf-1247-A1-R1_A1	1723	1724	0	1	-0.5189
MvLf-1247-A1-R1_A1	1724	1725	0.081	0.891	0.286267
MvLf-1247-A1-R1_A1	1725	1726	0.504	0	1.11442
MvLf-1247-A1-R1_A1	1726	1727	1	0	-0.332734
MvLf-1247-A1-R1_A1	1727	1728	1	0	-0.122112
MvLf-1247-A1-R1_A1	1728	1729	1	0	-0.247765
MvLf-1247-A1-R1_A1	1729	1730	0.96	0	-0.499369
MvLf-1247-A1-R1_A1	1730	1731	0.439	0	0.398374
MvLf-1247-A1-R1_A1	1731	1732	0.772	0	0.210872
MvLf-1247-A1-R1_A1	1732	1733	0.427	0	0.291852
MvLf-1247-A1-R1_A1	1733	1734	0.507	0	-0.298049
MvLf-1247-A1-R1_A1	1734	1735	0.802	0	0.117021
MvLf-1247-A1-R1_A1	1735	1736	0.883	0.026	0.0444555
MvLf-1247-A1-R1_A1	1736	1737	0.212	0.439	-0.026455
MvLf-1247-A1-R1_A1	1737	1738	0.409	0.147	0.389113
MvLf-1247-A1-R1_A1	1738	1739	0.608	0	0.022807
MvLf-1247-A1-R1_A1	1739	1740	0.21	0.371	-0.198468
MvLf-1247-A1-R1_A1	1740	1741	0	1	-0.160909
MvLf-1247-A1-R1_A1	1741	1742	0	1	0.322339
MvLf-1247-A1-R1_A1	1742	1743	0	1	-0.460086
MvLf-1247-A1-R1_A1	1743	1744	0	1	0.160954
MvLf-1247-A1-R1_A1	1744	1745	0	1	0.624157
MvLf-1247-A1-R1_A1	1745	1746	0	1	-0.253704
MvLf-1247-A1-R1_A1	1746	1747	0	0.856	-0.265209
MvLf-1247-A1-R1_A1	1747	1748	0	0.439	0.145833
MvLf-1247-A1-R1_A1	1748	1749	0	1	0.718166
MvLf-1247-A1-R1_A1	1749	1750	0	1	3.01579
MvLf-1247-A1-R1_A1	1750	1751	0.227	0.164	0.903226
MvLf-1247-A1-R1_A1	1751	1752	0.671	0	0.101875
MvLf-1247-A1-R1_A1	1752	1753	0	0.847	0.128128
MvLf-1247-A1-R1_A1	1753	1754	0	1	0.162162
MvLf-1247-A1-R1_A1	1754	1755	0	0.983	0.0992647
MvLf-1247-A1-R1_A1	1755	1756	0.209	0.21	-0.325359
MvLf-1247-A1-R1_A1	1756	1757	1	0	-0.286098
MvLf-1247-A1-R1_A1	1757	1758	1	0	0.002849
MvLf-1247-A1-R1_A1	1758	1759	0.469	0	-0.163214
MvLf-1247-A1-R1_A1	1759	1760	0.895	0	-0.48495
MvLf-1247-A1-R1_A1	1760	1761	0.582	0	-0.155008
MvLf-1247-A1-R1_A1	1761	1762	0.971	0	0.505102
MvLf-1247-A1-R1_A1	1762	1763	0.926	0	-0.118182
MvLf-1247-A1-R1_A1	1763	1764	1	0	-0.155005
MvLf-1247-A1-R1_A1	1764	1765	1	0	0.270164
MvLf-1247-A1-R1_A1	1765	1766	0.527	0	-0.108538
MvLf-1247-A1-R1_A1	1766	1767	1	0	-0.243234
MvLf-1247-A1-R1_A1	1767	1768	1	0	-0.224629
MvLf-1247-A1-R1_A1	1768	1769	1	0	-0.17088
MvLf-1247-A1-R1_A1	1769	1770	1	0	-0.474747
MvLf-1247-A1-R1_A1	1770	1771	1	0	-0.600925
MvLf-1247-A1-R1_A1	1771	1772	1	0	-0.202339
MvLf-1247-A1-R1_A1	1772	1773	0.296	0	0.211364
MvLf-1247-A1-R1_A1	1773	1774	0.116	0.492	-0.0708385
MvLf-1247-A1-R1_A1	1774	1775	1	0	-0.260784
MvLf-1247-A1-R1_A1	1775	1776	1	0	-0.21851
MvLf-1247-A1-R1_A1	1776	1777	1	0	0.0211009
MvLf-1247-A1-R1_A1	1777	1778	0.062	0	0.0322581
MvLf-1247-A1-R1_A1	1778	1779	0.82	0	0.727366
MvLf-1247-A1-R1_A1	1779	1780	1	0	-0.343434
MvLf-1247-A1-R1_A1	1780	1781	1	0	-0.575952
MvLf-1247-A1-R1_A1	1781	1782	1	0	-0.150748
MvLf-1247-A1-R1_A1	1782	1783	0.315	0.291	0.0933843
MvLf-1247-A1-R1_A1	1783	1784	0	0.742	-0.0579421
MvLf-1247-A1-R1_A1	1784	1785	0.579	0.024	0.170455
MvLf-1247-A1-R1_A1	1785	1786	0.456	0	1.35881
MvLf-1247-A1-R1_A1	1786	1787	0.632	0.347	-0.103565
MvLf-1247-A1-R1_A1	1787	1788	0.785	0	0.484674
MvLf-1247-A1-R1_A1	1788	1789	0	0.392	0.25641
MvLf-1247-A1-R1_A1	1789	1790	0	1	0.0247909
MvLf-1247-A1-R1_A1	1790	1791	0	1	-0.0730656
MvLf-1247-A1-R1_A1	1791	1792	0	0.293	0.614781
MvLf-1247-A1-R1_A1	1792	1793	0.604	0	0.298077
MvLf-1247-A1-R1_A1	1793	1794	0.526	0.106	1.97619
MvLf-1247-A1-R1_A1	1794	1795	0	0.39	-0.234298
MvLf-1247-A1-R1_A1	1795	1796	0.395	0	-0.193843
MvLf-1247-A1-R1_A1	1796	1797	0.637	0.211	-0.0902873
MvLf-1247-A1-R1_A1	1797	1798	0	0.61	0.309949
MvLf-1247-A1-R1_A1	1798	1799	0	1	-0.104981
MvLf-1247-A1-R1_A1	1799	1800	0	1	-0.313725
MvLf-1247-A1-R1_A1	1800	1801	0	1	-0.178515
MvLf-1247-A1-R1_A1	1801	1802	0	0.062	-0.0571429
MvLf-1247-A1-R1_A1	1802	1803	0	0.971	0.755853
MvLf-1247-A1-R1_A1	1803	1804	0	1	-0.262383
MvLf-1247-A1-R1_A1	1804	1805	0	1	0.315663
MvLf-1247-A1-R1_A1	1805	1806	0	1	-0.02849
MvLf-1247-A1-R1_A1	1806	1807	0	1	-0.0309091
MvLf-1247-A1-R1_A1	1807	1808	0	0.068	-0.110512
MvLf-1247-A1-R1_A1	1808	1809	0.544	0	-0.35903
MvLf-1247-A1-R1_A1	1809	1810	0.845	0	-0.249582
MvLf-1247-A1-R1_A1	1810	1811	0.833	0	-0.58959
MvLf-1247-A1-R1_A1	1811	1812	0.287	0.102	0.028706
MvLf-1247-A1-R1_A1	1812	1813	0.501	0	0.735261
MvLf-1247-A1-R1_A1	1813	1814	0	0.829	-0.086654
MvLf-1247-A1-R1_A1	1814	1815	0	1	0.46548
MvLf-1247-A1-R1_A1	1815	1816	0	1	0.228261
MvLf-1247-A1-R1_A1	1816	1817	0	1	0.239607
MvLf-1247-A1-R1_A1	1817	1818	0	0.762	0.93381
MvLf-1247-A1-R1_A1	1818	1819	0	0.636	1.23136
MvLf-1247-A1-R1_A1	1819	1820	0	1	0.189768
MvLf-1247-A1-R1_A1	1820	1821	0	0.942	0.418454
MvLf-1247-A1-R1_A1	1821	1822	0	1	-0.0432264
MvLf-1247-A1-R1_A1	1822	1823	0	1	0.54023
MvLf-1247-A1-R1_A1	1823	1824	0	1	0.498208
MvLf-1247-A1-R1_A1	1824	1825	0	1	0.0590671
MvLf-1247-A1-R1_A1	1825	1826	0	1	-0.237975
MvLf-1247-A1-R1_A1	1826	1827	0	1	0.204898
MvLf-1247-A1-R1_A1	1827	1828	0	0.617	0.472617
MvLf-1247-A1-R1_A1	1828	1829	0	0.556	0.287805
MvLf-1247-A1-R1_A1	1829	1830	0	1	-0.0360682
MvLf-1247-A1-R1_A1	1830	1831	0	0.473	0.0403628
MvLf-1247-A1-R1_A1	1831	1832	0	0.983	0.424768
MvLf-1247-A1-R1_A1	1832	1833	0.679	0.11	0.167653
MvLf-1247-A1-R1_A1	1833	1834	1	0	0.0598291
MvLf-1247-A1-R1_A1	1834	1835	1	0	-0.02
MvLf-1247-A1-R1_A1	1835	1836	1	0	-0.164087
MvLf-1247-A1-R1_A1	1836	1837	0.57	0.142	-0.147796
MvLf-1247-A1-R1_A1	1837	1838	0.508	0	-0.0461538
MvLf-1247-A1-R1_A1	1838	1839	0.592	0.24	0.0442222
MvLf-1247-A1-R1_A1	1839	1840	0.447	0.371	-0.281355
MvLf-1247-A1-R1_A1	1840	1841	0	0.815	-0.122807
MvLf-1247-A1-R1_A1	1841	1842	0	0	0.583266
MvLf-1247-A1-R1_A1	1842	1843	0	0.334	-0.302994
MvLf-1247-A1-R1_A1	1843	1844	0	1	0.11236
MvLf-1247-A1-R1_A1	1844	1845	0	1	-0.291597
MvLf-1247-A1-R1_A1	1845	1846	0	0.124	0.27171
MvLf-1247-A1-R1_A1	1846	1847	0	1	0.429523
MvLf-1247-A1-R1_A1	1847	1848	0	0.999	0.0643275
MvLf-1247-A1-R1_A1	1848	1849	0	1	0.472651
MvLf-1247-A1-R1_A1	1849	1850	0	0.59	0.54386
MvLf-1247-A1-R1_A1	1850	1851	0	0	0.266745
MvLf-1247-A1-R1_A1	1851	1852	0	0.941	-0.0855236
MvLf-1247-A1-R1_A1	1852	1853	0.163	0.441	-0.213511
MvLf-1247-A1-R1_A1	1853	1854	0.442	0	0.169355
MvLf-1247-A1-R1_A1	1854	1855	0	0.593	0.150968
MvLf-1247-A1-R1_A1	1855	1856	0.194	0.5	-0.222311
MvLf-1247-A1-R1_A1	1856	1857	0.941	0	0.4
MvLf-1247-A1-R1_A1	1857	1858	1	0	-0.165775
MvLf-1247-A1-R1_A1	1858	1859	1	0	0.161882
MvLf-1247-A1-R1_A1	1859	1860	0.577	0	-0.175824
MvLf-1247-A1-R1_A1	1860	1861	0.923	0	0.264286
MvLf-1247-A1-R1_A1	1861	1862	0.687	0	-0.204082
MvLf-1247-A1-R1_A1	1862	1863	1	0	-0.251613
MvLf-1247-A1-R1_A1	1863	1864	0.946	0	-0.313972
MvLf-1247-A1-R1_A1	1864	1865	0.546	0	-0.0966736
MvLf-1247-A1-R1_A1	1865	1866	1	0	0.312
MvLf-1247-A1-R1_A1	1866	1867	0.907	0	0.100687
MvLf-1247-A1-R1_A1	1867	1868	0	0.721	-0.249673
MvLf-1247-A1-R1_A1	1868	1869	0	1	-0.115807
MvLf-1247-A1-R1_A1	1869	1870	0	1	-0.176113
MvLf-1247-A1-R1_A1	1870	1871	0	1	0.0857143
MvLf-1247-A1-R1_A1	1871	1872	0	1	-0.00700935
MvLf-1247-A1-R1_A1	1872	1873	0	0.172	0.43909
MvLf-1247-A1-R1_A1	1873	1874	0	0.608	0.279755
MvLf-1247-A1-R1_A1	1874	1875	0	1	-0.183398
MvLf-1247-A1-R1_A1	1875	1876	0	1	0.401271
MvLf-1247-A1-R1_A1	1876	1877	0	1	0.242424
MvLf-1247-A1-R1_A1	1877	1878	0	1	0.0389036
MvLf-1247-A1-R1_A1	1878	1879	0	1	0.472332
MvLf-1247-A1-R1_A1	1879	1880	0	0.564	0.195402
MvLf-1247-A1-R1_A1	1880	1881	0	1	-0.0130612
MvLf-1247-A1-R1_A1	1881	1882	0.47	0.23	-0.402494
MvLf-1247-A1-R1_A1	1882	1883	1	0	-0.10043
MvLf-1247-A1-R1_A1	1883	1884	0.906	0	-0.0638298
MvLf-1247-A1-R1_A1	1884	1885	1	0	-0.257937
MvLf-1247-A1-R1_A1	1885	1886	1	0	-0.195746
MvLf-1247-A1-R1_A1	1886	1887	1	0	-0.136767
MvLf-1247-A1-R1_A1	1887	1888	1	0	-0.15102
MvLf-1247-A1-R1_A1	1888	1889	0.814	0.024	1.19141
MvLf-1247-A1-R1_A1	1889	1890	0	1	-0.152287
MvLf-1247-A1-R1_A1	1890	1891	0	0.617	0.018648
MvLf-1247-A1-R1_A1	1891	1892	0	0.443	-0.187304
MvLf-1247-A1-R1_A1	1892	1893	0	1	0.356754
MvLf-1247-A1-R1_A1	1893	1894	0	1	1.51245
MvLf-1247-A1-R1_A1	1894	1895	0	0.829	0.231672
MvLf-1247-A1-R1_A1	1895	1896	0.932	0	0.111111
MvLf-1247-A1-R1_A1	1896	1897	0.223	0.061	0.359347
MvLf-1247-A1-R1_A1	1897	1898	0	1	0.133893
MvLf-1247-A1-R1_A1	1898	1899	0	1	-0.00664452
MvLf-1247-A1-R1_A1	1899	1900	0	1	-0.0763101
MvLf-1247-A1-R1_A1	1900	1901	0	1	1.42706
MvLf-1247-A1-R1_A1	1901	1902	0	1	0.364865
MvLf-1247-A1-R1_A1	1902	1903	0	0.939	-0.27982
MvLf-1247-A1-R1_A1	1903	1904	0	1	-0.130309
MvLf-1247-A1-R1_A1	1904	1905	0	1	-0.0971676
MvLf-1247-A1-R1_A1	1905	1906	0	1	-0.0424923
MvLf-1247-A1-R1_A1	1906	1907	0	0.982	0.342857
MvLf-1247-A1-R1_A1	1907	1908	0	1	0.0666667
MvLf-1247-A1-R1_A1	1908	1909	0	1	-0.170732
MvLf-1247-A1-R1_A1	1909	1910	0.071	0.7	-0.0347222
MvLf-1247-A1-R1_A1	1910	1911	0.822	0	-0.0416013
MvLf-1247-A1-R1_A1	1911	1912	0.778	0	0.158931
MvLf-1247-A1-R1_A1	1912	1913	0.074	0	0.0359664
MvLf-1247-A1-R1_A1	1913	1914	0	0	-0.04
MvLf-1247-A1-R1_A1	1914	1915	0	0.322	-0.210771
MvLf-1247-A1-R1_A1	1915	1916	0	1	-0.0372093
MvLf-1247-A1-R1_A1	1916	1917	0	1	-0.1296
MvLf-1247-A1-R1_A1	1917	1918	0.164	0.486	-0.0529337
MvLf-1247-A1-R1_A1	1918	1919	0	1	-0.296618
MvLf-1247-A1-R1_A1	1919	1920	0	0.858	-0.0330579
MvLf-1247-A1-R1_A1	1920	1921	0	0.326	-0.142576
MvLf-1247-A1-R1_A1	1921	1922	0	0.438	-0.0307767
MvLf-1247-A1-R1_A1	1922	1923	0	1	0.516216
MvLf-1247-A1-R1_A1	1923	1924	0	1	-0.224288
MvLf-1247-A1-R1_A1	1924	1925	0	0.632	-0.106083
MvLf-1247-A1-R1_A1	1925	1926	0	0	-0.477124
MvLf-1247-A1-R1_A1	1926	1927	0.6	0	-0.0477733
MvLf-1247-A1-R1_A1	1927	1928	0.959	0	0.714713
MvLf-1247-A1-R1_A1	1928	1929	0.749	0	0.470067
MvLf-1247-A1-R1_A1	1929	1930	0.41	0.425	0.271666
MvLf-1247-A1-R1_A1	1930	1931	0	1	-0.223077
MvLf-1247-A1-R1_A1	1931	1932	0	0.329	0.660865
MvLf-1247-A1-R1_A1	1932	1933	0.902	0	-0.0896665
MvLf-1247-A1-R1_A1	1933	1934	1	0	-0.319838
MvLf-1247-A1-R1_A1	1934	1935	1	0	-0.262039
MvLf-1247-A1-R1_A1	1935	1936	1	0	-0.482643
MvLf-1247-A1-R1_A1	1936	1937	0.991	0	-0.175426
MvLf-1247-A1-R1_A1	1937	1938	0.352	0	0.0251451
MvLf-1247-A1-R1_A1	1938	1939	0.717	0	-0.446506
MvLf-1247-A1-R1_A1	1939	1940	1	0	-0.664683
MvLf-1247-A1-R1_A1	1940	1941	0.632	0	-0.348936
MvLf-1247-A1-R1_A1	1941	1942	1	0	-0.00408163
MvLf-1247-A1-R1_A1	1942	1943	0.645	0	-0.449328
MvLf-1247-A1-R1_A1	1943	1944	0.853	0	-0.166667
MvLf-1247-A1-R1_A1	1944	1945	0.765	0.135	0.561375
MvLf-1247-A1-R1_A1	1945	1946	0	1	0.357106
MvLf-1247-A1-R1_A1	1946	1947	0	0.806	-0.157088
MvLf-1247-A1-R1_A1	1947	1948	0.006	0.263	0.838571
MvLf-1247-A1-R1_A1	1948	1949	1	0	-0.178161
MvLf-1247-A1-R1_A1	1949	1950	0.286	0.534	0.115067
MvLf-1247-A1-R1_A1	1950	1951	0	1	-0.251515
MvLf-1247-A1-R1_A1	1951	1952	0	1	0.260544
MvLf-1247-A1-R1_A1	1952	1953	0	1	1.09756
MvLf-1247-A1-R1_A1	1953	1954	0	1	0.09375
MvLf-1247-A1-R1_A1	1954	1955	0	1	0.178075
MvLf-1247-A1-R1_A1	1955	1956	0	1	-0.411358
MvLf-1247-A1-R1_A1	1956	1957	0	1	0.375977
MvLf-1247-A1-R1_A1	1957	1958	0	1	0.494182
MvLf-1247-A1-R1_A1	1958	1959	0	1	0.224537
MvLf-1247-A1-R1_A1	1959	1960	0	1	0.234783
MvLf-1247-A1-R1_A1	1960	1961	0	0.742	0.0872159
MvLf-1247-A1-R1_A1	1961	1962	0	1	-0.0391992
MvLf-1247-A1-R1_A1	1962	1963	0	0.895	0.0462329
MvLf-1247-A1-R1_A1	1963	1964	0.158	0.633	-0.0828571
MvLf-1247-A1-R1_A1	1964	1965	0	1	-0.0547414
MvLf-1247-A1-R1_A1	1965	1966	0	1	0.0791403
MvLf-1247-A1-R1_A1	1966	1967	0	0.665	0.103679
MvLf-1247-A1-R1_A1	1967	1968	0	1	0.336364
MvLf-1247-A1-R1_A1	1968	1969	0	1	1.4
MvLf-1247-A1-R1_A1	1969	1970	0	1	0.923267
MvLf-1247-A1-R1_A1	1970	1971	0	1	-0.363636
MvLf-1247-A1-R1_A1	1971	1972	0	1	0.0435374
MvLf-1247-A1-R1_A1	1972	1973	0.191	0.358	0.0175258
MvLf-1247-A1-R1_A1	1973	1974	1	0	0.957895
MvLf-1247-A1-R1_A1	1974	1975	0.571	0	0.289634
MvLf-1247-A1-R1_A1	1975	1976	0.81	0	-0.195767
MvLf-1247-A1-R1_A1	1976	1977	1	0	0.00887574
MvLf-1247-A1-R1_A1	1977	1978	1	0	0.0899654
MvLf-1247-A1-R1_A1	1978	1979	0.717	0	-0.224374
MvLf-1247-A1-R1_A1	1979	1980	1	0	-0.312284
MvLf-1247-A1-R1_A1	1980	1981	1	0	-0.0954014
MvLf-1247-A1-R1_A1	1981	1982	1	0	-0.309755
MvLf-1247-A1-R1_A1	1982	1983	1	0	-0.130769
MvLf-1247-A1-R1_A1	1983	1984	0.704	0	-0.416916
MvLf-1247-A1-R1_A1	1984	1985	0.315	0	-0.323077
MvLf-1247-A1-R1_A1	1985	1986	1	0	-0.433728
MvLf-1247-A1-R1_A1	1986	1987	1	0	-0.0252406
MvLf-1247-A1-R1_A1	1987	1988	0.064	0	0.45
MvLf-1247-A1-R1_A1	1988	1989	0	0.613	-0.074026
MvLf-1247-A1-R1_A1	1989	1990	0	1	0.0576923
MvLf-1247-A1-R1_A1	1990	1991	0	1	-0.240796
MvLf-1247-A1-R1_A1	1991	1992	0	1	-0.286114
MvLf-1247-A1-R1_A1	1992	1993	0	1	-0.327485
MvLf-1247-A1-R1_A1	1993	1994	0	0.926	0.0128205
MvLf-1247-A1-R1_A1	1994	1995	0	1	-0.35434
MvLf-1247-A1-R1_A1	1995	1996	0	1	0.345238
MvLf-1247-A1-R1_A1	1996	1997	0.176	0.253	-0.261322
MvLf-1247-A1-R1_A1	1997	1998	0.767	0	0.0670137
MvLf-1247-A1-R1_A1	1998	1999	0	0	0.315559
[truncated: 9,899 more rows]
