# Supplementary material for: Dynamics of transposable element accumulation in the non-recombining regions of mating-type chromosomes in anther-smut fungi
Source: Nat Commun. 2023 Sep 14;14:5692. doi: 10.1038/s41467-023-41413-4 (PMC10502011; doi:10.1038/s41467-023-41413-4)
Supplement: Supplementary file 11 — Source Data [file 41467_2023_41413_MOESM11_ESM.zip › SupFig_5C_area.xlsx]

## Sheet: SupFig_5C_area
contig	start	end	feat
MvSilsci-01506-A1_A1	413	2763	NRR
MvSilsci-01506-A2_A2	281	2648	NRR
MvSilsci-01506-A1_A1	1554	1823	centromere
MvSilsci-01506-A2_A2	1449	1738	centromere
MvSilsci-01506-A1_C023	0	34221	centromere
MvSilsci-01506-A2_C026	0	40735	centromere
MvSilsci-01506-A1_A1	1246	1246	contig_junction
MvSilsci-01506-A1_A1	1647	1647	contig_junction
MvSilsci-01506-A2_A2	952	952	contig_junction
