# Supplementary material for: Dynamics of transposable element accumulation in the non-recombining regions of mating-type chromosomes in anther-smut fungi
Source: Nat Commun. 2023 Sep 14;14:5692. doi: 10.1038/s41467-023-41413-4 (PMC10502011; doi:10.1038/s41467-023-41413-4)
Supplement: Supplementary file 11 — Source Data [file 41467_2023_41413_MOESM11_ESM.zip › SupFig_5C_density.xlsx]

## Sheet: SupFig_5C_density
Contig	start	end	gene	TE	RIPratioCorr
MvSilsci-01506-A1_A1	0	1	0.178	0.549	-0.659551
MvSilsci-01506-A1_A1	1	2	0.744	0	-0.528044
MvSilsci-01506-A1_A1	2	3	0	0.327	-0.566148
MvSilsci-01506-A1_A1	3	4	0	0.79	-0.134183
MvSilsci-01506-A1_A1	4	5	0	0.756	-0.227723
MvSilsci-01506-A1_A1	5	6	0	0.434	-0.321834
MvSilsci-01506-A1_A1	6	7	0.36	0.178	-0.45922
MvSilsci-01506-A1_A1	7	8	0.627	0	-0.248132
MvSilsci-01506-A1_A1	8	9	1	0	-0.466714
MvSilsci-01506-A1_A1	9	10	1	0	-0.339062
MvSilsci-01506-A1_A1	10	11	1	0	-0.370536
MvSilsci-01506-A1_A1	11	12	0.218	0	0.00164474
MvSilsci-01506-A1_A1	12	13	0	0.787	-0.319244
MvSilsci-01506-A1_A1	13	14	0	1	-0.160377
MvSilsci-01506-A1_A1	14	15	0	1	0.179435
MvSilsci-01506-A1_A1	15	16	0	1	-0.196429
MvSilsci-01506-A1_A1	16	17	0	1	0.221554
MvSilsci-01506-A1_A1	17	18	0	1	0.160536
MvSilsci-01506-A1_A1	18	19	0	1	0.120395
MvSilsci-01506-A1_A1	19	20	0	1	-0.122807
MvSilsci-01506-A1_A1	20	21	0	1	0.17619
MvSilsci-01506-A1_A1	21	22	0	1	0.141115
MvSilsci-01506-A1_A1	22	23	0	0.251	-0.575439
MvSilsci-01506-A1_A1	23	24	0	0	-0.626437
MvSilsci-01506-A1_A1	24	25	0	0	-0.509256
MvSilsci-01506-A1_A1	25	26	0	0	-0.00829782
MvSilsci-01506-A1_A1	26	27	0	0	-0.247273
MvSilsci-01506-A1_A1	27	28	0	0.249	-0.16637
MvSilsci-01506-A1_A1	28	29	0.425	0.419	-0.65057
MvSilsci-01506-A1_A1	29	30	0.526	0.106	-0.45614
MvSilsci-01506-A1_A1	30	31	0	0.344	-0.586552
MvSilsci-01506-A1_A1	31	32	0	0.835	-0.100147
MvSilsci-01506-A1_A1	32	33	0	0.717	-0.297719
MvSilsci-01506-A1_A1	33	34	0	0.422	-0.181911
MvSilsci-01506-A1_A1	34	35	0.36	0.178	-0.514647
MvSilsci-01506-A1_A1	35	36	0.838	0	-0.210175
MvSilsci-01506-A1_A1	36	37	1	0	-0.50606
MvSilsci-01506-A1_A1	37	38	1	0	-0.322412
MvSilsci-01506-A1_A1	38	39	1	0	-0.413187
MvSilsci-01506-A1_A1	39	40	1	0	-0.419753
MvSilsci-01506-A1_A1	40	41	1	0	-0.347274
MvSilsci-01506-A1_A1	41	42	0.961	0	-0.419381
MvSilsci-01506-A1_A1	42	43	0	0.729	-0.345455
MvSilsci-01506-A1_A1	43	44	0.084	0.596	-0.560859
MvSilsci-01506-A1_A1	44	45	0.57	0	-0.472192
MvSilsci-01506-A1_A1	45	46	0	0.379	-0.443854
MvSilsci-01506-A1_A1	46	47	0	0.484	-0.168493
MvSilsci-01506-A1_A1	47	48	0.396	0	-0.584164
MvSilsci-01506-A1_A1	48	49	0.414	0.243	-0.559488
MvSilsci-01506-A1_A1	49	50	0.683	0	-0.455786
MvSilsci-01506-A1_A1	50	51	1	0	-0.190196
MvSilsci-01506-A1_A1	51	52	0.47	0.129	-0.158163
MvSilsci-01506-A1_A1	52	53	1	0	-0.274333
MvSilsci-01506-A1_A1	53	54	1	0	-0.236748
MvSilsci-01506-A1_A1	54	55	0.614	0.107	0.876229
MvSilsci-01506-A1_A1	55	56	1	0	-0.00909091
MvSilsci-01506-A1_A1	56	57	0.575	0.006	0.206897
MvSilsci-01506-A1_A1	57	58	0	1	0.185031
MvSilsci-01506-A1_A1	58	59	0	1	-0.112981
MvSilsci-01506-A1_A1	59	60	0	1	0.182796
MvSilsci-01506-A1_A1	60	61	0	1	0.572703
MvSilsci-01506-A1_A1	61	62	0	1	-0.333851
MvSilsci-01506-A1_A1	62	63	0	1	0.475936
MvSilsci-01506-A1_A1	63	64	0	1	0.0557319
MvSilsci-01506-A1_A1	64	65	0	0.395	-0.497613
MvSilsci-01506-A1_A1	65	66	0.976	0	-0.174229
MvSilsci-01506-A1_A1	66	67	1	0	-0.304848
MvSilsci-01506-A1_A1	67	68	0.668	0.124	0.0553427
MvSilsci-01506-A1_A1	68	69	0.866	0	-0.00463822
MvSilsci-01506-A1_A1	69	70	0	0.533	-0.580952
MvSilsci-01506-A1_A1	70	71	0	0.562	-0.0493942
MvSilsci-01506-A1_A1	71	72	0	1	-0.177179
MvSilsci-01506-A1_A1	72	73	0	1	-0.214274
MvSilsci-01506-A1_A1	73	74	0	1	-0.484452
MvSilsci-01506-A1_A1	74	75	0	0.578	-0.00492308
MvSilsci-01506-A1_A1	75	76	0	0.81	-0.402809
MvSilsci-01506-A1_A1	76	77	0	1	0.324324
MvSilsci-01506-A1_A1	77	78	0	0.46	-0.127127
MvSilsci-01506-A1_A1	78	79	0	0.855	-0.508742
MvSilsci-01506-A1_A1	79	80	0.227	0.074	-0.504248
MvSilsci-01506-A1_A1	80	81	0	0.853	-0.137931
MvSilsci-01506-A1_A1	81	82	0.009	0.352	-0.311454
MvSilsci-01506-A1_A1	82	83	1	0	-0.40671
MvSilsci-01506-A1_A1	83	84	0.891	0	-0.376726
MvSilsci-01506-A1_A1	84	85	0.227	0.49	-0.195712
MvSilsci-01506-A1_A1	85	86	0	0.624	0.136082
MvSilsci-01506-A1_A1	86	87	0.828	0	0.923288
MvSilsci-01506-A1_A1	87	88	0.827	0	-0.144163
MvSilsci-01506-A1_A1	88	89	0.591	0.383	-0.55897
MvSilsci-01506-A1_A1	89	90	0	0.713	0.0164454
MvSilsci-01506-A1_A1	90	91	0.453	0	-0.294005
MvSilsci-01506-A1_A1	91	92	0	0.737	-0.187175
MvSilsci-01506-A1_A1	92	93	0	0.425	-0.268105
MvSilsci-01506-A1_A1	93	94	0	0.49	-0.344144
MvSilsci-01506-A1_A1	94	95	0.388	0.391	-0.668268
MvSilsci-01506-A1_A1	95	96	0	0.56	-0.377551
MvSilsci-01506-A1_A1	96	97	0.164	0.461	-0.161538
MvSilsci-01506-A1_A1	97	98	0	0.681	-0.43254
MvSilsci-01506-A1_A1	98	99	0	0.554	-0.617098
MvSilsci-01506-A1_A1	99	100	0	1	-0.846465
MvSilsci-01506-A1_A1	100	101	0	0.69	-0.203125
MvSilsci-01506-A1_A1	101	102	0	0.718	-0.284611
MvSilsci-01506-A1_A1	102	103	0.056	0.582	-0.286225
MvSilsci-01506-A1_A1	103	104	0.598	0.098	-0.574863
MvSilsci-01506-A1_A1	104	105	0	0.838	-0.754709
MvSilsci-01506-A1_A1	105	106	0	0.838	-0.803922
MvSilsci-01506-A1_A1	106	107	0	0.964	0.0385667
MvSilsci-01506-A1_A1	107	108	0.626	0.107	0.470553
MvSilsci-01506-A1_A1	108	109	0.397	0	-0.119023
MvSilsci-01506-A1_A1	109	110	0.538	0	-0.265364
MvSilsci-01506-A1_A1	110	111	0.635	0.214	0.0220459
MvSilsci-01506-A1_A1	111	112	0.621	0.049	-0.139535
MvSilsci-01506-A1_A1	112	113	0.53	0.106	0.0835629
MvSilsci-01506-A1_A1	113	114	1	0	-0.123495
MvSilsci-01506-A1_A1	114	115	0.631	0	0.675466
MvSilsci-01506-A1_A1	115	116	0.805	0	-0.0800137
MvSilsci-01506-A1_A1	116	117	0.546	0	-0.115827
MvSilsci-01506-A1_A1	117	118	1	0	-0.344928
MvSilsci-01506-A1_A1	118	119	0.682	0.073	-0.265773
MvSilsci-01506-A1_A1	119	120	0.462	0.061	-0.25355
MvSilsci-01506-A1_A1	120	121	0	0.874	-0.0700197
MvSilsci-01506-A1_A1	121	122	0	1	0.549451
MvSilsci-01506-A1_A1	122	123	0	1	-0.150943
MvSilsci-01506-A1_A1	123	124	0	1	-0.495583
MvSilsci-01506-A1_A1	124	125	0	1	-0.101976
MvSilsci-01506-A1_A1	125	126	0	1	-0.0363697
MvSilsci-01506-A1_A1	126	127	0	1	-0.0903475
MvSilsci-01506-A1_A1	127	128	0	1	-0.446724
MvSilsci-01506-A1_A1	128	129	0	1	-0.479464
MvSilsci-01506-A1_A1	129	130	0	1	1.11742
MvSilsci-01506-A1_A1	130	131	0	1	-0.424
MvSilsci-01506-A1_A1	131	132	0	1	-0.392363
MvSilsci-01506-A1_A1	132	133	0	1	0
MvSilsci-01506-A1_A1	133	134	0	1	0.0754314
MvSilsci-01506-A1_A1	134	135	0	1	-0.0739351
MvSilsci-01506-A1_A1	135	136	0	1	-0.355036
MvSilsci-01506-A1_A1	136	137	0	1	0.322581
MvSilsci-01506-A1_A1	137	138	0	1	0.148352
MvSilsci-01506-A1_A1	138	139	0	1	-0.277451
MvSilsci-01506-A1_A1	139	140	0	1	0.0815391
MvSilsci-01506-A1_A1	140	141	0	1	-0.229021
MvSilsci-01506-A1_A1	141	142	0	1	-0.472316
MvSilsci-01506-A1_A1	142	143	0	1	-0.171115
MvSilsci-01506-A1_A1	143	144	0	1	-0.179024
MvSilsci-01506-A1_A1	144	145	0	1	-0.042218
MvSilsci-01506-A1_A1	145	146	0	1	-0.423738
MvSilsci-01506-A1_A1	146	147	0	1	-0.37582
MvSilsci-01506-A1_A1	147	148	0	1	0.0763179
MvSilsci-01506-A1_A1	148	149	0	1	0.00468468
MvSilsci-01506-A1_A1	149	150	0	1	-0.244755
MvSilsci-01506-A1_A1	150	151	0	1	-0.0592593
MvSilsci-01506-A1_A1	151	152	0	1	0.533333
MvSilsci-01506-A1_A1	152	153	0	1	-0.558036
MvSilsci-01506-A1_A1	153	154	0	1	-0.351698
MvSilsci-01506-A1_A1	154	155	0	1	0.102629
MvSilsci-01506-A1_A1	155	156	0	1	0.0606178
MvSilsci-01506-A1_A1	156	157	0	1	-0.244737
MvSilsci-01506-A1_A1	157	158	0	0.97	-0.275169
MvSilsci-01506-A1_A1	158	159	0	0.999	-0.34399
MvSilsci-01506-A1_A1	159	160	0	0.832	0.0418944
MvSilsci-01506-A1_A1	160	161	0.845	0	-0.178039
MvSilsci-01506-A1_A1	161	162	1	0	0.179984
MvSilsci-01506-A1_A1	162	163	1	0	0.0328437
MvSilsci-01506-A1_A1	163	164	0.632	0	0.443232
MvSilsci-01506-A1_A1	164	165	0.937	0	-0.204363
MvSilsci-01506-A1_A1	165	166	0.62	0	-0.0358796
MvSilsci-01506-A1_A1	166	167	0.161	0	-0.0285047
MvSilsci-01506-A1_A1	167	168	0.206	0	0.467742
MvSilsci-01506-A1_A1	168	169	0	0	-0.063447
MvSilsci-01506-A1_A1	169	170	0.629	0	-0.327573
MvSilsci-01506-A1_A1	170	171	1	0	0.236876
MvSilsci-01506-A1_A1	171	172	1	0	0.334667
MvSilsci-01506-A1_A1	172	173	1	0	0.3444
MvSilsci-01506-A1_A1	173	174	1	0	-0.0315615
MvSilsci-01506-A1_A1	174	175	0.485	0	0.484258
MvSilsci-01506-A1_A1	175	176	1	0	0.100233
MvSilsci-01506-A1_A1	176	177	0.55	0	0.327869
MvSilsci-01506-A1_A1	177	178	1	0	0.0833512
MvSilsci-01506-A1_A1	178	179	1	0	-0.200746
MvSilsci-01506-A1_A1	179	180	1	0	0.108567
MvSilsci-01506-A1_A1	180	181	0.291	0	-0.066358
MvSilsci-01506-A1_A1	181	182	0	0	0.132584
MvSilsci-01506-A1_A1	182	183	0	0	-0.12268
MvSilsci-01506-A1_A1	183	184	0	0	0.128205
MvSilsci-01506-A1_A1	184	185	0	0	0.0725738
MvSilsci-01506-A1_A1	185	186	0.886	0	-0.260417
MvSilsci-01506-A1_A1	186	187	0.817	0	0.201373
MvSilsci-01506-A1_A1	187	188	0.629	0	-0.40601
MvSilsci-01506-A1_A1	188	189	0.26	0	0.0763454
MvSilsci-01506-A1_A1	189	190	0.284	0.189	-0.105519
MvSilsci-01506-A1_A1	190	191	0	0.966	-0.396954
MvSilsci-01506-A1_A1	191	192	0	0	-0.290492
MvSilsci-01506-A1_A1	192	193	0	0	-0.221436
MvSilsci-01506-A1_A1	193	194	0.17	0	-0.152044
MvSilsci-01506-A1_A1	194	195	0.835	0	-0.143412
MvSilsci-01506-A1_A1	195	196	0.818	0	0.0139581
MvSilsci-01506-A1_A1	196	197	0	0	-0.209348
MvSilsci-01506-A1_A1	197	198	0.578	0	-0.0853994
MvSilsci-01506-A1_A1	198	199	0	0.11	-0.462626
MvSilsci-01506-A1_A1	199	200	0.531	0	-0.30039
MvSilsci-01506-A1_A1	200	201	0	0	0.145109
MvSilsci-01506-A1_A1	201	202	0	0	0.558266
MvSilsci-01506-A1_A1	202	203	0.302	0	0.000467508
MvSilsci-01506-A1_A1	203	204	0	0	-0.0746269
MvSilsci-01506-A1_A1	204	205	0.221	0	0.993412
MvSilsci-01506-A1_A1	205	206	0.602	0	0.134314
MvSilsci-01506-A1_A1	206	207	0.633	0	-0.250494
MvSilsci-01506-A1_A1	207	208	1	0	-0.519331
MvSilsci-01506-A1_A1	208	209	1	0	-0.106787
MvSilsci-01506-A1_A1	209	210	1	0	-0.254571
MvSilsci-01506-A1_A1	210	211	0.962	0	0.424242
MvSilsci-01506-A1_A1	211	212	0	0	-0.18
MvSilsci-01506-A1_A1	212	213	0.717	0	-0.446934
MvSilsci-01506-A1_A1	213	214	1	0	-0.200683
MvSilsci-01506-A1_A1	214	215	0.943	0	0.302696
MvSilsci-01506-A1_A1	215	216	0.819	0	-0.0751835
MvSilsci-01506-A1_A1	216	217	1	0	-0.27181
MvSilsci-01506-A1_A1	217	218	1	0	-0.410016
MvSilsci-01506-A1_A1	218	219	0.472	0	-0.1386
MvSilsci-01506-A1_A1	219	220	1	0	0.181217
MvSilsci-01506-A1_A1	220	221	0.516	0	-0.293617
MvSilsci-01506-A1_A1	221	222	0.688	0	-0.305693
MvSilsci-01506-A1_A1	222	223	0.389	0.219	-0.401099
MvSilsci-01506-A1_A1	223	224	0	0.581	0.0558453
MvSilsci-01506-A1_A1	224	225	0	0.479	-0.424861
MvSilsci-01506-A1_A1	225	226	0.164	0.296	-0.100878
MvSilsci-01506-A1_A1	226	227	0.731	0	-0.207677
MvSilsci-01506-A1_A1	227	228	0.219	0.419	-0.295547
MvSilsci-01506-A1_A1	228	229	0	0.583	-0.308555
MvSilsci-01506-A1_A1	229	230	0	0.272	0.0145191
MvSilsci-01506-A1_A1	230	231	0.267	0	0.161512
MvSilsci-01506-A1_A1	231	232	1	0	-0.52007
MvSilsci-01506-A1_A1	232	233	1	0	-0.416274
MvSilsci-01506-A1_A1	233	234	0.306	0	0.170514
MvSilsci-01506-A1_A1	234	235	1	0	-0.179357
MvSilsci-01506-A1_A1	235	236	1	0	-0.407032
MvSilsci-01506-A1_A1	236	237	0.036	0	0.117677
MvSilsci-01506-A1_A1	237	238	0	0.506	-0.0337707
MvSilsci-01506-A1_A1	238	239	0	1	0.0511551
MvSilsci-01506-A1_A1	239	240	0	1	0.204435
MvSilsci-01506-A1_A1	240	241	0	0.975	0.292135
MvSilsci-01506-A1_A1	241	242	0	0.384	-0.194222
MvSilsci-01506-A1_A1	242	243	0	0	-0.198885
MvSilsci-01506-A1_A1	243	244	0.202	0.136	0.614618
MvSilsci-01506-A1_A1	244	245	0	0.199	1.09552
MvSilsci-01506-A1_A1	245	246	0.86	0	0.011631
MvSilsci-01506-A1_A1	246	247	0.608	0.115	-0.252211
MvSilsci-01506-A1_A1	247	248	0.564	0.266	0.00931677
MvSilsci-01506-A1_A1	248	249	0.89	0	-0.0642111
MvSilsci-01506-A1_A1	249	250	0.752	0	0.371158
MvSilsci-01506-A1_A1	250	251	0.275	0	-0.179719
MvSilsci-01506-A1_A1	251	252	0.297	0	0.248804
MvSilsci-01506-A1_A1	252	253	0.967	0	0.392483
MvSilsci-01506-A1_A1	253	254	0.504	0	-0.325
MvSilsci-01506-A1_A1	254	255	0.623	0	0.0202429
MvSilsci-01506-A1_A1	255	256	1	0	-0.125095
MvSilsci-01506-A1_A1	256	257	0.851	0	0.122555
MvSilsci-01506-A1_A1	257	258	0	0	0.289157
MvSilsci-01506-A1_A1	258	259	0	0	0.291947
MvSilsci-01506-A1_A1	259	260	0.629	0	0.0113258
MvSilsci-01506-A1_A1	260	261	1	0	-0.318681
MvSilsci-01506-A1_A1	261	262	0.866	0	-0.347076
MvSilsci-01506-A1_A1	262	263	0	0	-0.0744681
MvSilsci-01506-A1_A1	263	264	0	0.1	-0.260731
MvSilsci-01506-A1_A1	264	265	0.182	0	-0.0666667
MvSilsci-01506-A1_A1	265	266	1	0	-0.531977
MvSilsci-01506-A1_A1	266	267	0.911	0	-0.209877
MvSilsci-01506-A1_A1	267	268	0	0.755	-0.0208333
MvSilsci-01506-A1_A1	268	269	0	1	0.333089
MvSilsci-01506-A1_A1	269	270	0	1	-0.151736
MvSilsci-01506-A1_A1	270	271	0	1	-0.176119
MvSilsci-01506-A1_A1	271	272	0	1	-0.131313
MvSilsci-01506-A1_A1	272	273	0	0.711	-0.232087
MvSilsci-01506-A1_A1	273	274	0	0.711	-0.122287
MvSilsci-01506-A1_A1	274	275	0.435	0.159	0.106506
MvSilsci-01506-A1_A1	275	276	0	0.405	-0.198903
MvSilsci-01506-A1_A1	276	277	0.484	0	0.168831
MvSilsci-01506-A1_A1	277	278	0	0.693	-0.186284
MvSilsci-01506-A1_A1	278	279	0	0.499	0.341176
MvSilsci-01506-A1_A1	279	280	0	0.11	-0.0487805
MvSilsci-01506-A1_A1	280	281	0	0.683	-0.0852211
MvSilsci-01506-A1_A1	281	282	0	0.446	0.408271
MvSilsci-01506-A1_A1	282	283	0.22	0.253	0.617764
MvSilsci-01506-A1_A1	283	284	0.298	0.413	0.344828
MvSilsci-01506-A1_A1	284	285	0.438	0.414	-0.0801282
MvSilsci-01506-A1_A1	285	286	0	0.131	-0.0645161
MvSilsci-01506-A1_A1	286	287	0.395	0	-0.340388
MvSilsci-01506-A1_A1	287	288	0.389	0.069	-0.433854
MvSilsci-01506-A1_A1	288	289	0.167	0.299	0.390506
MvSilsci-01506-A1_A1	289	290	0	0.238	-0.230849
MvSilsci-01506-A1_A1	290	291	0	0.94	0.189157
MvSilsci-01506-A1_A1	291	292	0	0.596	-0.424756
MvSilsci-01506-A1_A1	292	293	0	0.645	-0.299037
MvSilsci-01506-A1_A1	293	294	0	1	-0.409965
MvSilsci-01506-A1_A1	294	295	0	1	0.370614
MvSilsci-01506-A1_A1	295	296	0	1	0.0829268
MvSilsci-01506-A1_A1	296	297	0	1	-0.276852
MvSilsci-01506-A1_A1	297	298	0	1	-0.439623
MvSilsci-01506-A1_A1	298	299	0	1	-0.0905421
MvSilsci-01506-A1_A1	299	300	0	0.715	0.0747475
MvSilsci-01506-A1_A1	300	301	0.435	0.195	-0.0523106
MvSilsci-01506-A1_A1	301	302	0.305	0.12	0.0511628
MvSilsci-01506-A1_A1	302	303	0.972	0	-0.19968
MvSilsci-01506-A1_A1	303	304	0.668	0	-0.617188
MvSilsci-01506-A1_A1	304	305	0.735	0	-0.618062
MvSilsci-01506-A1_A1	305	306	1	0	-0.600168
MvSilsci-01506-A1_A1	306	307	1	0	0.030303
MvSilsci-01506-A1_A1	307	308	0.182	0	0.541799
MvSilsci-01506-A1_A1	308	309	0	0	-0.42398
MvSilsci-01506-A1_A1	309	310	0.446	0	-0.129335
MvSilsci-01506-A1_A1	310	311	0	0	0.105465
MvSilsci-01506-A1_A1	311	312	0	0	-0.368591
MvSilsci-01506-A1_A1	312	313	0	0	-0.221683
MvSilsci-01506-A1_A1	313	314	0.167	0	-0.227439
MvSilsci-01506-A1_A1	314	315	0.522	0.237	-0.31913
MvSilsci-01506-A1_A1	315	316	0	0.674	0.370935
MvSilsci-01506-A1_A1	316	317	0	0.614	0.172629
MvSilsci-01506-A1_A1	317	318	0	0.261	0.123249
MvSilsci-01506-A1_A1	318	319	0	0	0.365462
MvSilsci-01506-A1_A1	319	320	0.281	0	-0.458667
MvSilsci-01506-A1_A1	320	321	0	0	-0.472294
MvSilsci-01506-A1_A1	321	322	0	0.259	-0.121569
MvSilsci-01506-A1_A1	322	323	0	1	-0.0196906
MvSilsci-01506-A1_A1	323	324	0	1	-0.114232
MvSilsci-01506-A1_A1	324	325	0	1	-0.376157
MvSilsci-01506-A1_A1	325	326	0	1	-0.220293
MvSilsci-01506-A1_A1	326	327	0	0.793	0.0137195
MvSilsci-01506-A1_A1	327	328	0	0	0.311853
MvSilsci-01506-A1_A1	328	329	0.496	0	-0.161518
MvSilsci-01506-A1_A1	329	330	1	0	0.117517
MvSilsci-01506-A1_A1	330	331	0.196	0	-0.593805
MvSilsci-01506-A1_A1	331	332	0.93	0	-0.202899
MvSilsci-01506-A1_A1	332	333	0.776	0	-0.0222635
MvSilsci-01506-A1_A1	333	334	0.846	0	-0.151694
MvSilsci-01506-A1_A1	334	335	0	0	0.045437
MvSilsci-01506-A1_A1	335	336	0	0	-0.0790698
MvSilsci-01506-A1_A1	336	337	0.542	0	-0.0857633
MvSilsci-01506-A1_A1	337	338	0	0	-0.299533
MvSilsci-01506-A1_A1	338	339	0	0	-0.495843
MvSilsci-01506-A1_A1	339	340	0	0.242	0.307246
MvSilsci-01506-A1_A1	340	341	0	0	0.00422654
MvSilsci-01506-A1_A1	341	342	0.283	0	0.15876
MvSilsci-01506-A1_A1	342	343	0.35	0	-0.127922
MvSilsci-01506-A1_A1	343	344	0.434	0	-0.325
MvSilsci-01506-A1_A1	344	345	1	0	-0.250847
MvSilsci-01506-A1_A1	345	346	1	0	0.144279
MvSilsci-01506-A1_A1	346	347	0.93	0	0.402745
MvSilsci-01506-A1_A1	347	348	0.789	0	0.188602
MvSilsci-01506-A1_A1	348	349	0.829	0	-0.241486
MvSilsci-01506-A1_A1	349	350	0.513	0	0.222339
MvSilsci-01506-A1_A1	350	351	1	0	-0.121041
MvSilsci-01506-A1_A1	351	352	0.675	0	-0.0952381
MvSilsci-01506-A1_A1	352	353	0.352	0.122	-0.0142744
MvSilsci-01506-A1_A1	353	354	0	0	0.489362
MvSilsci-01506-A1_A1	354	355	0.797	0	-0.0370506
MvSilsci-01506-A1_A1	355	356	0.954	0	-0.330235
MvSilsci-01506-A1_A1	356	357	0.855	0	0.263736
MvSilsci-01506-A1_A1	357	358	1	0	-0.310262
MvSilsci-01506-A1_A1	358	359	1	0	-0.290323
MvSilsci-01506-A1_A1	359	360	0.213	0	0.0778165
MvSilsci-01506-A1_A1	360	361	0.406	0	-0.313436
MvSilsci-01506-A1_A1	361	362	1	0	0.142857
MvSilsci-01506-A1_A1	362	363	1	0	0.849107
MvSilsci-01506-A1_A1	363	364	1	0	0.187888
MvSilsci-01506-A1_A1	364	365	0.224	0	-0.140104
MvSilsci-01506-A1_A1	365	366	0.26	0	-0.145468
MvSilsci-01506-A1_A1	366	367	0.818	0	-0.437438
MvSilsci-01506-A1_A1	367	368	1	0	-0.555079
MvSilsci-01506-A1_A1	368	369	0.987	0	-0.431628
MvSilsci-01506-A1_A1	369	370	0.678	0	0.722222
MvSilsci-01506-A1_A1	370	371	1	0	-0.287614
MvSilsci-01506-A1_A1	371	372	0.424	0	-0.141481
MvSilsci-01506-A1_A1	372	373	0.336	0.243	0.0581491
MvSilsci-01506-A1_A1	373	374	1	0	-0.145215
MvSilsci-01506-A1_A1	374	375	0.301	0.403	0.909091
MvSilsci-01506-A1_A1	375	376	0	0.766	0.0280374
MvSilsci-01506-A1_A1	376	377	0.465	0.249	-0.0849057
MvSilsci-01506-A1_A1	377	378	1	0	-0.279739
MvSilsci-01506-A1_A1	378	379	1	0	-0.305451
MvSilsci-01506-A1_A1	379	380	1	0	-0.330909
MvSilsci-01506-A1_A1	380	381	0.929	0	-0.149638
MvSilsci-01506-A1_A1	381	382	0.542	0	-0.0641711
MvSilsci-01506-A1_A1	382	383	0.112	0	-0.376163
MvSilsci-01506-A1_A1	383	384	1	0	-0.0827352
MvSilsci-01506-A1_A1	384	385	0.973	0	-0.40566
MvSilsci-01506-A1_A1	385	386	0.607	0	-0.268158
MvSilsci-01506-A1_A1	386	387	1	0	0.305041
MvSilsci-01506-A1_A1	387	388	1	0	-0.387143
MvSilsci-01506-A1_A1	388	389	0.277	0.017	0.104743
MvSilsci-01506-A1_A1	389	390	0	0.207	-0.441777
MvSilsci-01506-A1_A1	390	391	0.363	0	0.282895
MvSilsci-01506-A1_A1	391	392	0.73	0	-0.143082
MvSilsci-01506-A1_A1	392	393	1	0	0.137472
MvSilsci-01506-A1_A1	393	394	1	0	-0.357273
MvSilsci-01506-A1_A1	394	395	0.696	0	-0.301939
MvSilsci-01506-A1_A1	395	396	0	0.238	0.521739
MvSilsci-01506-A1_A1	396	397	0.908	0	-0.276083
MvSilsci-01506-A1_A1	397	398	0.818	0	-0.176056
MvSilsci-01506-A1_A1	398	399	0.231	0	0.129246
MvSilsci-01506-A1_A1	399	400	0.821	0	0.350862
MvSilsci-01506-A1_A1	400	401	0.738	0	-0.354814
MvSilsci-01506-A1_A1	401	402	0.362	0	-0.165217
MvSilsci-01506-A1_A1	402	403	1	0	-0.232456
MvSilsci-01506-A1_A1	403	404	0.145	0	-0.37931
MvSilsci-01506-A1_A1	404	405	0.849	0	-0.269756
MvSilsci-01506-A1_A1	405	406	1	0	-0.297855
MvSilsci-01506-A1_A1	406	407	0.446	0	-0.303371
MvSilsci-01506-A1_A1	407	408	0.926	0	-0.0451402
MvSilsci-01506-A1_A1	408	409	0.694	0	-0.0398527
MvSilsci-01506-A1_A1	409	410	0	0	-0.164326
MvSilsci-01506-A1_A1	410	411	0.503	0	0.0531915
MvSilsci-01506-A1_A1	411	412	0.427	0	-0.111801
MvSilsci-01506-A1_A1	412	413	0.488	0	0.271565
MvSilsci-01506-A1_A1	413	414	0.906	0	-0.256782
MvSilsci-01506-A1_A1	414	415	0.736	0	-0.128122
MvSilsci-01506-A1_A1	415	416	1	0	-0.421014
MvSilsci-01506-A1_A1	416	417	0.453	0	-0.454215
MvSilsci-01506-A1_A1	417	418	0.35	0	-0.573438
MvSilsci-01506-A1_A1	418	419	0	0	0.563309
MvSilsci-01506-A1_A1	419	420	0.065	0	0.226642
MvSilsci-01506-A1_A1	420	421	0.348	0.149	0.190476
MvSilsci-01506-A1_A1	421	422	0.913	0	-0.439898
MvSilsci-01506-A1_A1	422	423	1	0	-0.425365
MvSilsci-01506-A1_A1	423	424	0.362	0	-0.234729
MvSilsci-01506-A1_A1	424	425	1	0	-0.135058
MvSilsci-01506-A1_A1	425	426	0.673	0	-0.247863
MvSilsci-01506-A1_A1	426	427	0.877	0	0.3312
MvSilsci-01506-A1_A1	427	428	0.314	0	-0.140449
MvSilsci-01506-A1_A1	428	429	0	0.112	0.0781684
MvSilsci-01506-A1_A1	429	430	0.505	0.18	0.709302
MvSilsci-01506-A1_A1	430	431	0.579	0.275	-0.357427
MvSilsci-01506-A1_A1	431	432	1	0	-0.238145
MvSilsci-01506-A1_A1	432	433	1	0	-0.0808791
MvSilsci-01506-A1_A1	433	434	1	0	-0.136578
MvSilsci-01506-A1_A1	434	435	0.759	0.119	-0.287538
MvSilsci-01506-A1_A1	435	436	0.018	0.567	-0.266721
MvSilsci-01506-A1_A1	436	437	0.445	0.268	-0.0462814
MvSilsci-01506-A1_A1	437	438	1	0	0.557394
MvSilsci-01506-A1_A1	438	439	0.381	0.504	-0.0611312
MvSilsci-01506-A1_A1	439	440	0	0.815	-0.0913043
MvSilsci-01506-A1_A1	440	441	0	0.997	0.0591757
MvSilsci-01506-A1_A1	441	442	0	1	-0.028
MvSilsci-01506-A1_A1	442	443	0	1	-0.416004
MvSilsci-01506-A1_A1	443	444	0.202	0.261	0.217993
MvSilsci-01506-A1_A1	444	445	1	0	-0.0326797
MvSilsci-01506-A1_A1	445	446	0.514	0.017	-0.0425532
MvSilsci-01506-A1_A1	446	447	0	1	-0.259623
MvSilsci-01506-A1_A1	447	448	0	1	0.0351852
MvSilsci-01506-A1_A1	448	449	0	1	1.47971
MvSilsci-01506-A1_A1	449	450	0.427	0.207	0.0487528
MvSilsci-01506-A1_A1	450	451	0.514	0.112	0.0352941
MvSilsci-01506-A1_A1	451	452	0	1	-0.319789
MvSilsci-01506-A1_A1	452	453	0	0.527	0.124821
MvSilsci-01506-A1_A1	453	454	0	0.952	0.200809
MvSilsci-01506-A1_A1	454	455	0	0.904	-0.315165
MvSilsci-01506-A1_A1	455	456	0.27	0.178	0.55416
MvSilsci-01506-A1_A1	456	457	0	0.896	-0.0964052
MvSilsci-01506-A1_A1	457	458	0	1	0.619318
MvSilsci-01506-A1_A1	458	459	0	1	0.380682
MvSilsci-01506-A1_A1	459	460	0	1	0.0887949
MvSilsci-01506-A1_A1	460	461	0	0.966	0.771605
MvSilsci-01506-A1_A1	461	462	0	0.519	-0.0313574
MvSilsci-01506-A1_A1	462	463	0	0.727	0.6625
MvSilsci-01506-A1_A1	463	464	0	1	-0.0422427
MvSilsci-01506-A1_A1	464	465	0	1	0.683946
MvSilsci-01506-A1_A1	465	466	0	1	0.343985
MvSilsci-01506-A1_A1	466	467	0	1	0.0790907
MvSilsci-01506-A1_A1	467	468	0.27	0.301	0.527972
MvSilsci-01506-A1_A1	468	469	0	0.543	0.451429
MvSilsci-01506-A1_A1	469	470	0	1	0.122222
MvSilsci-01506-A1_A1	470	471	0	1	-0.608942
MvSilsci-01506-A1_A1	471	472	0	1	0.251935
MvSilsci-01506-A1_A1	472	473	0	1	-0.237772
MvSilsci-01506-A1_A1	473	474	0	0.824	-0.190476
MvSilsci-01506-A1_A1	474	475	0.112	0	0.0650278
MvSilsci-01506-A1_A1	475	476	1	0	-0.359132
MvSilsci-01506-A1_A1	476	477	1	0	-0.141893
MvSilsci-01506-A1_A1	477	478	0.278	0	-0.306233
MvSilsci-01506-A1_A1	478	479	0	0	-0.137611
MvSilsci-01506-A1_A1	479	480	0.438	0.213	-0.114286
MvSilsci-01506-A1_A1	480	481	1	0	-0.00687666
MvSilsci-01506-A1_A1	481	482	0.839	0	-0.0969856
MvSilsci-01506-A1_A1	482	483	0.748	0	-0.460377
MvSilsci-01506-A1_A1	483	484	0.691	0	-0.466102
MvSilsci-01506-A1_A1	484	485	1	0	-0.322251
MvSilsci-01506-A1_A1	485	486	0.613	0	0.316312
MvSilsci-01506-A1_A1	486	487	1	0	-0.547619
MvSilsci-01506-A1_A1	487	488	1	0	-0.169613
MvSilsci-01506-A1_A1	488	489	0.927	0	-0.278533
MvSilsci-01506-A1_A1	489	490	0	0	-0.265882
MvSilsci-01506-A1_A1	490	491	0.75	0	0.0190603
MvSilsci-01506-A1_A1	491	492	1	0	0.228283
MvSilsci-01506-A1_A1	492	493	0.649	0	0.416667
MvSilsci-01506-A1_A1	493	494	0.154	0.535	0.284923
MvSilsci-01506-A1_A1	494	495	0.488	0	-0.184211
MvSilsci-01506-A1_A1	495	496	0.549	0	0.233766
MvSilsci-01506-A1_A1	496	497	0	0.472	-0.227877
MvSilsci-01506-A1_A1	497	498	0.888	0	0.0291372
MvSilsci-01506-A1_A1	498	499	0.01	0.277	-0.429553
MvSilsci-01506-A1_A1	499	500	0	0.797	-0.386833
MvSilsci-01506-A1_A1	500	501	0	1	0.112116
MvSilsci-01506-A1_A1	501	502	0	1	0.497222
MvSilsci-01506-A1_A1	502	503	0	1	-0.314015
MvSilsci-01506-A1_A1	503	504	0	1	0.500587
MvSilsci-01506-A1_A1	504	505	0	1	0.152482
MvSilsci-01506-A1_A1	505	506	0	1	0.201628
MvSilsci-01506-A1_A1	506	507	0	0.643	0.118029
MvSilsci-01506-A1_A1	507	508	0	0	-0.38
MvSilsci-01506-A1_A1	508	509	0.692	0.013	-0.462005
MvSilsci-01506-A1_A1	509	510	0	1	0.761438
MvSilsci-01506-A1_A1	510	511	0	1	-0.152534
MvSilsci-01506-A1_A1	511	512	0.518	0.198	-0.525332
MvSilsci-01506-A1_A1	512	513	0.806	0	-0.284091
MvSilsci-01506-A1_A1	513	514	0.876	0	-0.444025
MvSilsci-01506-A1_A1	514	515	0	0	-0.41675
MvSilsci-01506-A1_A1	515	516	0	0.11	-0.288121
MvSilsci-01506-A1_A1	516	517	0.126	0	0.15
MvSilsci-01506-A1_A1	517	518	1	0	-0.13273
MvSilsci-01506-A1_A1	518	519	1	0	-0.211044
MvSilsci-01506-A1_A1	519	520	1	0	-0.418785
MvSilsci-01506-A1_A1	520	521	0.976	0	0.547886
MvSilsci-01506-A1_A1	521	522	0	0.3	0.00465116
MvSilsci-01506-A1_A1	522	523	0.262	0.68	-0.0162963
MvSilsci-01506-A1_A1	523	524	1	0	0.420118
MvSilsci-01506-A1_A1	524	525	0.565	0.294	0.0774395
MvSilsci-01506-A1_A1	525	526	0	0.242	-0.0123762
MvSilsci-01506-A1_A1	526	527	0.656	0	-0.369937
MvSilsci-01506-A1_A1	527	528	1	0	-0.0701606
MvSilsci-01506-A1_A1	528	529	1	0	-0.145807
MvSilsci-01506-A1_A1	529	530	1	0	-0.134503
MvSilsci-01506-A1_A1	530	531	0.505	0.405	-0.339973
MvSilsci-01506-A1_A1	531	532	0.101	0	0.647059
MvSilsci-01506-A1_A1	532	533	1	0	-0.105495
MvSilsci-01506-A1_A1	533	534	1	0	-0.466667
MvSilsci-01506-A1_A1	534	535	1	0	-0.495545
MvSilsci-01506-A1_A1	535	536	1	0	-0.235548
MvSilsci-01506-A1_A1	536	537	1	0	-0.255734
MvSilsci-01506-A1_A1	537	538	1	0	-0.176312
MvSilsci-01506-A1_A1	538	539	0.528	0	-0.0286772
MvSilsci-01506-A1_A1	539	540	1	0	0.126374
MvSilsci-01506-A1_A1	540	541	1	0	0.0779427
MvSilsci-01506-A1_A1	541	542	0.598	0	-0.510452
MvSilsci-01506-A1_A1	542	543	1	0	-0.466892
MvSilsci-01506-A1_A1	543	544	0.401	0.108	0.43928
MvSilsci-01506-A1_A1	544	545	0	1	-0.230476
MvSilsci-01506-A1_A1	545	546	0	0.878	0.075
MvSilsci-01506-A1_A1	546	547	0	0.972	0.368293
MvSilsci-01506-A1_A1	547	548	0	1	0.697892
MvSilsci-01506-A1_A1	548	549	0	1	-0.0671892
MvSilsci-01506-A1_A1	549	550	0	1	-0.0516717
MvSilsci-01506-A1_A1	550	551	0.033	0.833	0.0296221
MvSilsci-01506-A1_A1	551	552	0.866	0	0.4481
MvSilsci-01506-A1_A1	552	553	0.754	0.025	1.1089
MvSilsci-01506-A1_A1	553	554	0	1	0.0934579
MvSilsci-01506-A1_A1	554	555	0	1	0.21224
MvSilsci-01506-A1_A1	555	556	0	1	0.212494
MvSilsci-01506-A1_A1	556	557	0	1	0.108566
MvSilsci-01506-A1_A1	557	558	0	1	0.455707
MvSilsci-01506-A1_A1	558	559	0	1	-0.326203
MvSilsci-01506-A1_A1	559	560	0	1	-0.177143
MvSilsci-01506-A1_A1	560	561	0	1	-0.211462
MvSilsci-01506-A1_A1	561	562	0	0.937	0.53281
MvSilsci-01506-A1_A1	562	563	0	0.376	0.957553
MvSilsci-01506-A1_A1	563	564	0	1	0.439909
MvSilsci-01506-A1_A1	564	565	0	1	0.551818
MvSilsci-01506-A1_A1	565	566	0	1	0.350446
MvSilsci-01506-A1_A1	566	567	0	0.976	-0.129873
MvSilsci-01506-A1_A1	567	568	0	0.913	0.460426
MvSilsci-01506-A1_A1	568	569	0	0.89	0.166667
MvSilsci-01506-A1_A1	569	570	0	0.62	0.0909091
MvSilsci-01506-A1_A1	570	571	0	1	0.202637
MvSilsci-01506-A1_A1	571	572	0	1	0.3659
MvSilsci-01506-A1_A1	572	573	0	1	-0.254237
MvSilsci-01506-A1_A1	573	574	0	1	0.044226
MvSilsci-01506-A1_A1	574	575	0	1	0.451613
MvSilsci-01506-A1_A1	575	576	0	1	0.808511
MvSilsci-01506-A1_A1	576	577	0	1	-0.236675
MvSilsci-01506-A1_A1	577	578	0	0.951	0.89211
MvSilsci-01506-A1_A1	578	579	0.21	0.307	-0.107143
MvSilsci-01506-A1_A1	579	580	1	0	-0.367407
MvSilsci-01506-A1_A1	580	581	0.114	0	-0.206612
MvSilsci-01506-A1_A1	581	582	0.419	0	-0.429379
MvSilsci-01506-A1_A1	582	583	1	0	-0.0231079
MvSilsci-01506-A1_A1	583	584	1	0	-0.142053
MvSilsci-01506-A1_A1	584	585	1	0	-0.490637
MvSilsci-01506-A1_A1	585	586	1	0	-0.440508
MvSilsci-01506-A1_A1	586	587	1	0	-0.0407223
MvSilsci-01506-A1_A1	587	588	0.738	0	-0.336158
MvSilsci-01506-A1_A1	588	589	0.455	0	0.17004
MvSilsci-01506-A1_A1	589	590	1	0	-0.363296
MvSilsci-01506-A1_A1	590	591	1	0	-0.429036
MvSilsci-01506-A1_A1	591	592	0.336	0	-0.281843
MvSilsci-01506-A1_A1	592	593	0.968	0	-0.333148
MvSilsci-01506-A1_A1	593	594	0	0	-0.234943
MvSilsci-01506-A1_A1	594	595	0	0	-0.228118
MvSilsci-01506-A1_A1	595	596	0.472	0	0.0673188
MvSilsci-01506-A1_A1	596	597	0.92	0	-0.0583313
MvSilsci-01506-A1_A1	597	598	0.667	0	-0.268603
MvSilsci-01506-A1_A1	598	599	0.806	0	-0.280074
MvSilsci-01506-A1_A1	599	600	1	0	0.445437
MvSilsci-01506-A1_A1	600	601	0.4	0	-0.350326
MvSilsci-01506-A1_A1	601	602	0.837	0	-0.210281
MvSilsci-01506-A1_A1	602	603	0.253	0	-0.239177
MvSilsci-01506-A1_A1	603	604	0.387	0	-0.285287
MvSilsci-01506-A1_A1	604	605	0	0.319	0.0998185
MvSilsci-01506-A1_A1	605	606	0.439	0.035	0.545946
MvSilsci-01506-A1_A1	606	607	0.182	0.057	0.280642
MvSilsci-01506-A1_A1	607	608	0	0.826	-0.011812
MvSilsci-01506-A1_A1	608	609	0	0	-0.0300708
MvSilsci-01506-A1_A1	609	610	0	0	0.19662
MvSilsci-01506-A1_A1	610	611	0	0	0.278912
MvSilsci-01506-A1_A1	611	612	0	0.71	-0.12605
MvSilsci-01506-A1_A1	612	613	0	1	-0.188514
MvSilsci-01506-A1_A1	613	614	0	1	-0.437285
MvSilsci-01506-A1_A1	614	615	0	1	-0.293793
MvSilsci-01506-A1_A1	615	616	0	1	-0.245902
MvSilsci-01506-A1_A1	616	617	0	0.531	0.0541369
MvSilsci-01506-A1_A1	617	618	0	0	0.307971
MvSilsci-01506-A1_A1	618	619	0	0	0.413043
MvSilsci-01506-A1_A1	619	620	0	0.304	0.232536
MvSilsci-01506-A1_A1	620	621	0	0.268	0.379624
MvSilsci-01506-A1_A1	621	622	0	0.65	0.245211
MvSilsci-01506-A1_A1	622	623	0	1	-0.0948122
MvSilsci-01506-A1_A1	623	624	0	0.18	-0.294079
MvSilsci-01506-A1_A1	624	625	0	0.43	-0.25235
MvSilsci-01506-A1_A1	625	626	0	0.995	0.0938687
MvSilsci-01506-A1_A1	626	627	0	0.337	0.51773
MvSilsci-01506-A1_A1	627	628	0	0	-0.0754135
MvSilsci-01506-A1_A1	628	629	0.669	0	-0.31106
MvSilsci-01506-A1_A1	629	630	0.668	0	-0.1949
MvSilsci-01506-A1_A1	630	631	0.965	0	-0.366154
MvSilsci-01506-A1_A1	631	632	1	0	0.107852
MvSilsci-01506-A1_A1	632	633	0.841	0	0.150704
MvSilsci-01506-A1_A1	633	634	0.747	0	-0.510598
MvSilsci-01506-A1_A1	634	635	1	0	-0.476541
MvSilsci-01506-A1_A1	635	636	0.99	0	-0.30137
MvSilsci-01506-A1_A1	636	637	0.215	0.148	0.333464
MvSilsci-01506-A1_A1	637	638	0	0.939	0.207045
MvSilsci-01506-A1_A1	638	639	0	1	0.508461
MvSilsci-01506-A1_A1	639	640	0	1	-0.39142
MvSilsci-01506-A1_A1	640	641	0	1	0.168575
MvSilsci-01506-A1_A1	641	642	0	1	0.225567
MvSilsci-01506-A1_A1	642	643	0	1	-0.241247
MvSilsci-01506-A1_A1	643	644	0	1	0.796474
MvSilsci-01506-A1_A1	644	645	0	0.51	2.02412
MvSilsci-01506-A1_A1	645	646	0	1	0
MvSilsci-01506-A1_A1	646	647	0	0.187	0.123482
MvSilsci-01506-A1_A1	647	648	0	0.826	-0.0544124
MvSilsci-01506-A1_A1	648	649	0	1	-0.228326
MvSilsci-01506-A1_A1	649	650	0	0.668	1.18878
MvSilsci-01506-A1_A1	650	651	0	0.643	0.0733945
MvSilsci-01506-A1_A1	651	652	0.167	0.387	0.377895
MvSilsci-01506-A1_A1	652	653	0	0.664	0.382716
MvSilsci-01506-A1_A1	653	654	0	1	-0.362058
MvSilsci-01506-A1_A1	654	655	0	0.487	0.251956
MvSilsci-01506-A1_A1	655	656	0	0.526	0.0512295
MvSilsci-01506-A1_A1	656	657	0	1	-0.192681
MvSilsci-01506-A1_A1	657	658	0.368	0.291	1.75629
MvSilsci-01506-A1_A1	658	659	0	0.539	0.737288
MvSilsci-01506-A1_A1	659	660	0	0.763	-0.406865
MvSilsci-01506-A1_A1	660	661	0	0.345	0.3
MvSilsci-01506-A1_A1	661	662	0	0.216	0.190476
MvSilsci-01506-A1_A1	662	663	0	1	0.535851
MvSilsci-01506-A1_A1	663	664	0	1	0.175214
MvSilsci-01506-A1_A1	664	665	0	1	0.404626
MvSilsci-01506-A1_A1	665	666	0	1	0.388889
MvSilsci-01506-A1_A1	666	667	0	1	-0.394006
MvSilsci-01506-A1_A1	667	668	0	0.722	0.530233
MvSilsci-01506-A1_A1	668	669	0	0.913	0.0295934
MvSilsci-01506-A1_A1	669	670	0	1	0.772727
MvSilsci-01506-A1_A1	670	671	0	1	0.689189
MvSilsci-01506-A1_A1	671	672	0	0.934	0.323994
MvSilsci-01506-A1_A1	672	673	0.514	0	0.476842
MvSilsci-01506-A1_A1	673	674	1	0	0.609463
MvSilsci-01506-A1_A1	674	675	1	0	-0.288643
MvSilsci-01506-A1_A1	675	676	0.248	0.128	0.112317
MvSilsci-01506-A1_A1	676	677	0.199	0.466	-0.153595
MvSilsci-01506-A1_A1	677	678	1	0	-0.382168
MvSilsci-01506-A1_A1	678	679	0.741	0	-0.225806
MvSilsci-01506-A1_A1	679	680	0.073	0.433	0.415217
MvSilsci-01506-A1_A1	680	681	0.504	0	-0.592865
MvSilsci-01506-A1_A1	681	682	1	0	-0.284091
MvSilsci-01506-A1_A1	682	683	1	0	-0.0252652
MvSilsci-01506-A1_A1	683	684	0.257	0.489	-0.0945513
MvSilsci-01506-A1_A1	684	685	0	0.751	-0.0153453
MvSilsci-01506-A1_A1	685	686	0	0.871	0.090629
MvSilsci-01506-A1_A1	686	687	0.315	0.222	-0.232212
MvSilsci-01506-A1_A1	687	688	0	0.567	0.642045
MvSilsci-01506-A1_A1	688	689	0	0.406	0.559783
MvSilsci-01506-A1_A1	689	690	0	0.671	0.260724
MvSilsci-01506-A1_A1	690	691	0	1	0.67817
MvSilsci-01506-A1_A1	691	692	0	0.922	1.00358
MvSilsci-01506-A1_A1	692	693	0.663	0	-0.320755
MvSilsci-01506-A1_A1	693	694	0.094	0.646	0.0550546
MvSilsci-01506-A1_A1	694	695	0.871	0	-0.396302
MvSilsci-01506-A1_A1	695	696	0.072	0	-0.170247
MvSilsci-01506-A1_A1	696	697	1	0	-0.120804
MvSilsci-01506-A1_A1	697	698	1	0	-0.255962
MvSilsci-01506-A1_A1	698	699	1	0	-0.305392
MvSilsci-01506-A1_A1	699	700	0.571	0.035	-0.230557
MvSilsci-01506-A1_A1	700	701	0	0.35	0.912682
MvSilsci-01506-A1_A1	701	702	0	1	-0.106634
MvSilsci-01506-A1_A1	702	703	0	1	-0.0625
MvSilsci-01506-A1_A1	703	704	0	0.785	0.111111
MvSilsci-01506-A1_A1	704	705	0	1	-0.10475
MvSilsci-01506-A1_A1	705	706	0	1	0.0427464
MvSilsci-01506-A1_A1	706	707	0	1	0.254792
MvSilsci-01506-A1_A1	707	708	0	1	0.664747
MvSilsci-01506-A1_A1	708	709	0	1	0.039916
MvSilsci-01506-A1_A1	709	710	0	1	0.124145
MvSilsci-01506-A1_A1	710	711	0.237	0.195	0.23913
MvSilsci-01506-A1_A1	711	712	1	0	-0.155436
MvSilsci-01506-A1_A1	712	713	0.882	0	0.0264914
MvSilsci-01506-A1_A1	713	714	0.18	0.352	-0.171075
MvSilsci-01506-A1_A1	714	715	0	1	0.244898
MvSilsci-01506-A1_A1	715	716	0	1	0.518072
MvSilsci-01506-A1_A1	716	717	0	1	0.652336
MvSilsci-01506-A1_A1	717	718	0	1	-0.00758017
MvSilsci-01506-A1_A1	718	719	0.01	0.897	1.61538
MvSilsci-01506-A1_A1	719	720	1	0	-0.0103199
MvSilsci-01506-A1_A1	720	721	0.43	0.41	-0.00631579
MvSilsci-01506-A1_A1	721	722	0	1	0.0213439
MvSilsci-01506-A1_A1	722	723	0	1	-0.00861244
MvSilsci-01506-A1_A1	723	724	0.114	0.416	-0.125884
MvSilsci-01506-A1_A1	724	725	1	0	0.0637255
MvSilsci-01506-A1_A1	725	726	0.241	0	0.100822
MvSilsci-01506-A1_A1	726	727	0.525	0.217	-0.254902
MvSilsci-01506-A1_A1	727	728	0.266	0.542	0.0470779
MvSilsci-01506-A1_A1	728	729	0	1	0.64657
MvSilsci-01506-A1_A1	729	730	0	0.482	0.620076
MvSilsci-01506-A1_A1	730	731	0	0	-0.117794
MvSilsci-01506-A1_A1	731	732	0	0.458	-0.156863
MvSilsci-01506-A1_A1	732	733	0	1	0.332035
MvSilsci-01506-A1_A1	733	734	0	1	-0.064992
MvSilsci-01506-A1_A1	734	735	0	1	0.694444
MvSilsci-01506-A1_A1	735	736	0	1	0.2103
MvSilsci-01506-A1_A1	736	737	0	0.835	0.204482
MvSilsci-01506-A1_A1	737	738	0	0.26	1.07204
MvSilsci-01506-A1_A1	738	739	0	0.876	0.475
MvSilsci-01506-A1_A1	739	740	0	1	0.617174
MvSilsci-01506-A1_A1	740	741	0	1	0.293706
MvSilsci-01506-A1_A1	741	742	0	1	0.111888
MvSilsci-01506-A1_A1	742	743	0	1	0.784043
MvSilsci-01506-A1_A1	743	744	0	1	-0.461664
MvSilsci-01506-A1_A1	744	745	0	0.11	0.0414656
MvSilsci-01506-A1_A1	745	746	0	0.299	0.273669
MvSilsci-01506-A1_A1	746	747	0	0.88	0.433202
MvSilsci-01506-A1_A1	747	748	0	0	0.0905797
MvSilsci-01506-A1_A1	748	749	0	0	0.133005
MvSilsci-01506-A1_A1	749	750	0	0	0.282639
MvSilsci-01506-A1_A1	750	751	0	0.893	0.152941
MvSilsci-01506-A1_A1	751	752	0	1	-0.192407
MvSilsci-01506-A1_A1	752	753	0	1	-0.336406
MvSilsci-01506-A1_A1	753	754	0	1	-0.0746528
MvSilsci-01506-A1_A1	754	755	0	1	-0.369899
MvSilsci-01506-A1_A1	755	756	0	0.253	0.771694
MvSilsci-01506-A1_A1	756	757	0	0.439	0.708953
MvSilsci-01506-A1_A1	757	758	0.095	0.625	-0.311144
MvSilsci-01506-A1_A1	758	759	0.135	0.063	0.415535
MvSilsci-01506-A1_A1	759	760	0	0.957	0.123457
MvSilsci-01506-A1_A1	760	761	0	1	0.494678
MvSilsci-01506-A1_A1	761	762	0	1	-0.247947
MvSilsci-01506-A1_A1	762	763	0	1	0.0434783
MvSilsci-01506-A1_A1	763	764	0	1	0.249092
MvSilsci-01506-A1_A1	764	765	0	1	0.366577
MvSilsci-01506-A1_A1	765	766	0	0.476	-0.29662
MvSilsci-01506-A1_A1	766	767	0.974	0	0.179125
MvSilsci-01506-A1_A1	767	768	0.826	0	-0.525704
MvSilsci-01506-A1_A1	768	769	0	0.402	0.499733
MvSilsci-01506-A1_A1	769	770	0.686	0.123	0.0174419
MvSilsci-01506-A1_A1	770	771	1	0	-0.0277389
MvSilsci-01506-A1_A1	771	772	0.677	0	-0.31297
MvSilsci-01506-A1_A1	772	773	0.112	0	0.454701
MvSilsci-01506-A1_A1	773	774	1	0	0.109402
MvSilsci-01506-A1_A1	774	775	1	0	0.0706335
MvSilsci-01506-A1_A1	775	776	1	0	-0.401888
MvSilsci-01506-A1_A1	776	777	0.47	0	-0.506899
MvSilsci-01506-A1_A1	777	778	0.86	0	-0.195242
MvSilsci-01506-A1_A1	778	779	1	0	-0.398864
MvSilsci-01506-A1_A1	779	780	0.532	0.383	-0.293614
MvSilsci-01506-A1_A1	780	781	0	1	-0.0997849
MvSilsci-01506-A1_A1	781	782	0	1	-0.0865633
MvSilsci-01506-A1_A1	782	783	0	1	-0.451368
MvSilsci-01506-A1_A1	783	784	0	1	-0.167228
MvSilsci-01506-A1_A1	784	785	0.281	0.572	-0.135135
MvSilsci-01506-A1_A1	785	786	0	0.786	0.123123
MvSilsci-01506-A1_A1	786	787	0	1	-0.305064
MvSilsci-01506-A1_A1	787	788	0	1	-0.447068
MvSilsci-01506-A1_A1	788	789	0	1	-0.210474
MvSilsci-01506-A1_A1	789	790	0	1	-0.463216
MvSilsci-01506-A1_A1	790	791	0.429	0.562	0.363985
MvSilsci-01506-A1_A1	791	792	0.249	0	-0.284958
MvSilsci-01506-A1_A1	792	793	0	0.844	-0.0179012
MvSilsci-01506-A1_A1	793	794	0	1	0.149425
MvSilsci-01506-A1_A1	794	795	0	1	-0.0091617
MvSilsci-01506-A1_A1	795	796	0	0.901	-0.0288625
MvSilsci-01506-A1_A1	796	797	0	1	-0.27292
MvSilsci-01506-A1_A1	797	798	0	1	0.166667
MvSilsci-01506-A1_A1	798	799	0	1	0.0470085
MvSilsci-01506-A1_A1	799	800	0	1	-0.212963
MvSilsci-01506-A1_A1	800	801	0	1	-0.313028
MvSilsci-01506-A1_A1	801	802	0	0.564	-0.0421578
MvSilsci-01506-A1_A1	802	803	0	0.942	0.0950311
MvSilsci-01506-A1_A1	803	804	0.185	0.276	0.413793
MvSilsci-01506-A1_A1	804	805	0.507	0	-0.190958
MvSilsci-01506-A1_A1	805	806	1	0	-0.350694
MvSilsci-01506-A1_A1	806	807	0.831	0	-0.0246914
MvSilsci-01506-A1_A1	807	808	0.681	0	-0.315789
MvSilsci-01506-A1_A1	808	809	0	0.845	-0.268374
MvSilsci-01506-A1_A1	809	810	0	1	0.110667
MvSilsci-01506-A1_A1	810	811	0.48	0.37	1.23359
MvSilsci-01506-A1_A1	811	812	0.603	0.206	0.109926
MvSilsci-01506-A1_A1	812	813	0	0.808	0.616648
MvSilsci-01506-A1_A1	813	814	0	1	0.167453
MvSilsci-01506-A1_A1	814	815	0	1	-0.0572391
MvSilsci-01506-A1_A1	815	816	0	1	0.577778
MvSilsci-01506-A1_A1	816	817	0	1	-0.0025809
MvSilsci-01506-A1_A1	817	818	0	0.231	1.36788
MvSilsci-01506-A1_A1	818	819	0	0	0.165691
MvSilsci-01506-A1_A1	819	820	0	0.185	0.988166
MvSilsci-01506-A1_A1	820	821	0	0.715	0.0610766
MvSilsci-01506-A1_A1	821	822	0.84	0	0.108853
MvSilsci-01506-A1_A1	822	823	1	0	-0.0297872
MvSilsci-01506-A1_A1	823	824	1	0	0.283951
MvSilsci-01506-A1_A1	824	825	0.833	0	-0.228803
MvSilsci-01506-A1_A1	825	826	0.699	0	0.103254
MvSilsci-01506-A1_A1	826	827	0.88	0	-0.256522
MvSilsci-01506-A1_A1	827	828	0.806	0	0.297388
MvSilsci-01506-A1_A1	828	829	1	0	-0.476803
MvSilsci-01506-A1_A1	829	830	0.503	0	-0.0370019
MvSilsci-01506-A1_A1	830	831	1	0	0.160482
MvSilsci-01506-A1_A1	831	832	1	0	0.404819
MvSilsci-01506-A1_A1	832	833	0.137	0.735	0.479358
MvSilsci-01506-A1_A1	833	834	0	1	0.119309
MvSilsci-01506-A1_A1	834	835	0.273	0.463	-0.56275
MvSilsci-01506-A1_A1	835	836	0.612	0	0.392381
MvSilsci-01506-A1_A1	836	837	0.846	0	0.0897083
MvSilsci-01506-A1_A1	837	838	0.606	0	-0.312317
MvSilsci-01506-A1_A1	838	839	0.556	0	0.0718306
MvSilsci-01506-A1_A1	839	840	1	0	-0.32
MvSilsci-01506-A1_A1	840	841	1	0	-0.0822601
MvSilsci-01506-A1_A1	841	842	1	0	-0.188666
MvSilsci-01506-A1_A1	842	843	1	0	-0.286275
MvSilsci-01506-A1_A1	843	844	0.808	0	-0.416016
MvSilsci-01506-A1_A1	844	845	1	0	-0.572021
MvSilsci-01506-A1_A1	845	846	1	0	-0.297025
MvSilsci-01506-A1_A1	846	847	0.327	0	-0.379939
MvSilsci-01506-A1_A1	847	848	0	0	0.222575
MvSilsci-01506-A1_A1	848	849	0	0	-0.189383
MvSilsci-01506-A1_A1	849	850	0.456	0	-0.25
MvSilsci-01506-A1_A1	850	851	1	0	0.213922
MvSilsci-01506-A1_A1	851	852	0.338	0	0.280301
MvSilsci-01506-A1_A1	852	853	0.606	0	0.346642
MvSilsci-01506-A1_A1	853	854	0	0	-0.0900328
MvSilsci-01506-A1_A1	854	855	0.996	0	-0.122807
MvSilsci-01506-A1_A1	855	856	0.924	0	-0.242288
MvSilsci-01506-A1_A1	856	857	0.99	0	-0.307561
MvSilsci-01506-A1_A1	857	858	1	0	-0.351518
MvSilsci-01506-A1_A1	858	859	0.42	0	-0.419178
MvSilsci-01506-A1_A1	859	860	1	0	-0.381571
MvSilsci-01506-A1_A1	860	861	1	0	-0.24569
MvSilsci-01506-A1_A1	861	862	1	0	-0.244737
MvSilsci-01506-A1_A1	862	863	1	0	-0.000205761
MvSilsci-01506-A1_A1	863	864	1	0	0.0869565
MvSilsci-01506-A1_A1	864	865	0.937	0	-0.271198
MvSilsci-01506-A1_A1	865	866	1	0	-0.600691
MvSilsci-01506-A1_A1	866	867	1	0	-0.244005
MvSilsci-01506-A1_A1	867	868	1	0	-0.0691004
MvSilsci-01506-A1_A1	868	869	0.478	0	-0.132572
MvSilsci-01506-A1_A1	869	870	0.909	0	-0.259466
MvSilsci-01506-A1_A1	870	871	1	0	-0.0921429
MvSilsci-01506-A1_A1	871	872	0.097	0.362	-0.0598714
MvSilsci-01506-A1_A1	872	873	0	1	0.369219
MvSilsci-01506-A1_A1	873	874	0	1	0.0802469
MvSilsci-01506-A1_A1	874	875	0	1	-0.0112518
MvSilsci-01506-A1_A1	875	876	0	1	-0.431385
MvSilsci-01506-A1_A1	876	877	0	0.365	-0.308537
MvSilsci-01506-A1_A1	877	878	0	0	-0.357208
MvSilsci-01506-A1_A1	878	879	0	0	-0.662688
MvSilsci-01506-A1_A1	879	880	0	0	0.958333
MvSilsci-01506-A1_A1	880	881	0.729	0	0.201487
MvSilsci-01506-A1_A1	881	882	0.795	0	-0.00347373
MvSilsci-01506-A1_A1	882	883	0.88	0	-0.518676
MvSilsci-01506-A1_A1	883	884	1	0	-0.178082
MvSilsci-01506-A1_A1	884	885	1	0	-0.144621
MvSilsci-01506-A1_A1	885	886	1	0	-0.214505
MvSilsci-01506-A1_A1	886	887	0.853	0	0.213793
MvSilsci-01506-A1_A1	887	888	0.621	0	-0.223902
MvSilsci-01506-A1_A1	888	889	0.609	0	-0.223393
MvSilsci-01506-A1_A1	889	890	1	0	-0.10667
MvSilsci-01506-A1_A1	890	891	1	0	-0.207746
MvSilsci-01506-A1_A1	891	892	0.758	0	0.221762
MvSilsci-01506-A1_A1	892	893	0.78	0	-0.161319
MvSilsci-01506-A1_A1	893	894	0	0	0.157895
MvSilsci-01506-A1_A1	894	895	0	0	-0.248376
MvSilsci-01506-A1_A1	895	896	0.15	0	-0.347059
MvSilsci-01506-A1_A1	896	897	1	0	-0.357877
MvSilsci-01506-A1_A1	897	898	1	0	-0.626124
MvSilsci-01506-A1_A1	898	899	0.843	0	-0.0281297
MvSilsci-01506-A1_A1	899	900	0.588	0	0.0868421
MvSilsci-01506-A1_A1	900	901	1	0	-0.258754
MvSilsci-01506-A1_A1	901	902	0.616	0	-0.268711
MvSilsci-01506-A1_A1	902	903	0.642	0.148	-0.127518
MvSilsci-01506-A1_A1	903	904	0.954	0	-0.35459
MvSilsci-01506-A1_A1	904	905	0.756	0	-0.301176
MvSilsci-01506-A1_A1	905	906	0.609	0	-0.113729
MvSilsci-01506-A1_A1	906	907	0.449	0	0.172673
MvSilsci-01506-A1_A1	907	908	0	0.424	-0.103982
MvSilsci-01506-A1_A1	908	909	0	0	0.212191
MvSilsci-01506-A1_A1	909	910	0	0.845	-0.180898
MvSilsci-01506-A1_A1	910	911	0	1	0.0611628
MvSilsci-01506-A1_A1	911	912	0	1	-0.280333
MvSilsci-01506-A1_A1	912	913	0	1	0.866667
MvSilsci-01506-A1_A1	913	914	0	1	-0.00928793
MvSilsci-01506-A1_A1	914	915	0	0.883	0.591943
MvSilsci-01506-A1_A1	915	916	0	0.517	-0.240237
MvSilsci-01506-A1_A1	916	917	0	0.449	0.362463
MvSilsci-01506-A1_A1	917	918	0.469	0.12	0.00140449
MvSilsci-01506-A1_A1	918	919	0.927	0	-0.310391
MvSilsci-01506-A1_A1	919	920	0.223	0	-0.35006
MvSilsci-01506-A1_A1	920	921	0.862	0	0.135233
MvSilsci-01506-A1_A1	921	922	0	0.812	0.208163
MvSilsci-01506-A1_A1	922	923	0	0.326	0.578914
MvSilsci-01506-A1_A1	923	924	0.25	0	-0.340633
MvSilsci-01506-A1_A1	924	925	1	0	-0.0753086
MvSilsci-01506-A1_A1	925	926	1	0	-0.0764605
MvSilsci-01506-A1_A1	926	927	0.848	0	-0.538524
MvSilsci-01506-A1_A1	927	928	0.728	0	-0.0345679
MvSilsci-01506-A1_A1	928	929	0.768	0	-0.123626
MvSilsci-01506-A1_A1	929	930	0.336	0	0.125207
MvSilsci-01506-A1_A1	930	931	1	0	-0.208486
MvSilsci-01506-A1_A1	931	932	1	0	-0.25732
MvSilsci-01506-A1_A1	932	933	0.006	0	-0.503934
MvSilsci-01506-A1_A1	933	934	0	0	-0.283267
MvSilsci-01506-A1_A1	934	935	0	0.312	-0.308713
MvSilsci-01506-A1_A1	935	936	0	0.829	-0.0556402
MvSilsci-01506-A1_A1	936	937	0	1	-0.321918
MvSilsci-01506-A1_A1	937	938	0.519	0.356	-0.164176
MvSilsci-01506-A1_A1	938	939	1	0	-0.450461
MvSilsci-01506-A1_A1	939	940	1	0	-0.282878
MvSilsci-01506-A1_A1	940	941	1	0	-0.205882
MvSilsci-01506-A1_A1	941	942	0.821	0	-0.248485
MvSilsci-01506-A1_A1	942	943	1	0	0.195821
MvSilsci-01506-A1_A1	943	944	1	0	-0.227905
MvSilsci-01506-A1_A1	944	945	0.673	0.108	-0.156044
MvSilsci-01506-A1_A1	945	946	0	0.505	0.26044
MvSilsci-01506-A1_A1	946	947	0	0.685	-0.280248
MvSilsci-01506-A1_A1	947	948	0	0.77	-0.241655
MvSilsci-01506-A1_A1	948	949	0	1	-0.121817
MvSilsci-01506-A1_A1	949	950	0	1	0.566667
MvSilsci-01506-A1_A1	950	951	0	1	0.276882
MvSilsci-01506-A1_A1	951	952	0	1	0.467611
MvSilsci-01506-A1_A1	952	953	0	0.996	-0.0204082
MvSilsci-01506-A1_A1	953	954	0	1	-0.27668
MvSilsci-01506-A1_A1	954	955	0	1	-0.208791
MvSilsci-01506-A1_A1	955	956	0	1	-0.2959
MvSilsci-01506-A1_A1	956	957	0	0.915	0.82985
MvSilsci-01506-A1_A1	957	958	0	0.548	0.0917647
MvSilsci-01506-A1_A1	958	959	0	0.575	-0.0739862
MvSilsci-01506-A1_A1	959	960	0	0.816	-0.28153
MvSilsci-01506-A1_A1	960	961	0	1	-0.09881
MvSilsci-01506-A1_A1	961	962	0	0.96	-0.00333
MvSilsci-01506-A1_A1	962	963	0	1	-0.0444626
MvSilsci-01506-A1_A1	963	964	0	1	0.411364
MvSilsci-01506-A1_A1	964	965	0	1	-0.110672
MvSilsci-01506-A1_A1	965	966	0	1	0.5
MvSilsci-01506-A1_A1	966	967	0	0.995	0.0447761
MvSilsci-01506-A1_A1	967	968	0	0.699	0.030888
MvSilsci-01506-A1_A1	968	969	0.155	0.245	0.531863
MvSilsci-01506-A1_A1	969	970	1	0	0.31013
MvSilsci-01506-A1_A1	970	971	0.251	0.285	-0.153846
MvSilsci-01506-A1_A1	971	972	0	1	-0.288331
MvSilsci-01506-A1_A1	972	973	0	1	-0.250758
MvSilsci-01506-A1_A1	973	974	0	1	-0.225589
MvSilsci-01506-A1_A1	974	975	0	1	-0.189285
MvSilsci-01506-A1_A1	975	976	0	1	-0.425996
MvSilsci-01506-A1_A1	976	977	0	1	-0.00608696
MvSilsci-01506-A1_A1	977	978	0	0.571	-0.0145842
MvSilsci-01506-A1_A1	978	979	0	0.247	-0.191295
MvSilsci-01506-A1_A1	979	980	0	0.086	0.170569
MvSilsci-01506-A1_A1	980	981	0	1	-0.112637
MvSilsci-01506-A1_A1	981	982	0	1	-0.336961
MvSilsci-01506-A1_A1	982	983	0	1	-0.192218
MvSilsci-01506-A1_A1	983	984	0	1	-0.355952
MvSilsci-01506-A1_A1	984	985	0	1	-0.0589065
MvSilsci-01506-A1_A1	985	986	0	0.511	-0.305339
MvSilsci-01506-A1_A1	986	987	0	1	0.449275
MvSilsci-01506-A1_A1	987	988	0	1	0.35994
MvSilsci-01506-A1_A1	988	989	0	1	0.00952381
MvSilsci-01506-A1_A1	989	990	0	1	-0.205882
MvSilsci-01506-A1_A1	990	991	0	1	0.513078
MvSilsci-01506-A1_A1	991	992	0	0.907	-0.0166028
MvSilsci-01506-A1_A1	992	993	0	0.113	0.301075
MvSilsci-01506-A1_A1	993	994	0	1	0.460728
MvSilsci-01506-A1_A1	994	995	0	1	-0.397895
MvSilsci-01506-A1_A1	995	996	0	1	-0.0544979
MvSilsci-01506-A1_A1	996	997	0	1	-0.359783
MvSilsci-01506-A1_A1	997	998	0	0.379	0.127028
MvSilsci-01506-A1_A1	998	999	0	0	0.567488
MvSilsci-01506-A1_A1	999	1000	0	0	0.52834
MvSilsci-01506-A1_A1	1000	1001	0	0	-0.103448
MvSilsci-01506-A1_A1	1001	1002	0	0.76	0.430233
MvSilsci-01506-A1_A1	1002	1003	0	1	0.23074
MvSilsci-01506-A1_A1	1003	1004	0	1	0.352802
MvSilsci-01506-A1_A1	1004	1005	0	1	-0.167712
MvSilsci-01506-A1_A1	1005	1006	0	1	-0.277609
MvSilsci-01506-A1_A1	1006	1007	0	0.605	1.40942
MvSilsci-01506-A1_A1	1007	1008	0	0.273	-0.331978
MvSilsci-01506-A1_A1	1008	1009	0	0.89	0.798469
MvSilsci-01506-A1_A1	1009	1010	0	0.634	0.508663
MvSilsci-01506-A1_A1	1010	1011	0	0.818	0.105691
MvSilsci-01506-A1_A1	1011	1012	0	1	-0.433595
MvSilsci-01506-A1_A1	1012	1013	0	1	-0.197826
MvSilsci-01506-A1_A1	1013	1014	0	1	0.0323887
MvSilsci-01506-A1_A1	1014	1015	0	1	0.320516
MvSilsci-01506-A1_A1	1015	1016	0	0.906	0.173599
MvSilsci-01506-A1_A1	1016	1017	0	0.504	0.268041
MvSilsci-01506-A1_A1	1017	1018	0	0.866	-0.032413
MvSilsci-01506-A1_A1	1018	1019	0	1	0.0678571
MvSilsci-01506-A1_A1	1019	1020	0	0.977	0.378277
MvSilsci-01506-A1_A1	1020	1021	0	1	-0.162787
MvSilsci-01506-A1_A1	1021	1022	0	1	-0.0315789
MvSilsci-01506-A1_A1	1022	1023	0	1	0.14906
MvSilsci-01506-A1_A1	1023	1024	0	1	0.0769374
MvSilsci-01506-A1_A1	1024	1025	0	1	-0.0306122
MvSilsci-01506-A1_A1	1025	1026	0	1	-0.0444124
MvSilsci-01506-A1_A1	1026	1027	0	1	-0.103943
MvSilsci-01506-A1_A1	1027	1028	0	1	-0.12285
MvSilsci-01506-A1_A1	1028	1029	0	1	-0.335034
MvSilsci-01506-A1_A1	1029	1030	0	1	-0.407328
MvSilsci-01506-A1_A1	1030	1031	0.46	0.533	-0.0298507
MvSilsci-01506-A1_A1	1031	1032	1	0	-0.415094
MvSilsci-01506-A1_A1	1032	1033	1	0	-0.346264
MvSilsci-01506-A1_A1	1033	1034	0.602	0	0.110251
MvSilsci-01506-A1_A1	1034	1035	0.701	0	0.162494
MvSilsci-01506-A1_A1	1035	1036	0.107	0.341	0.132164
MvSilsci-01506-A1_A1	1036	1037	0.958	0	0.0038743
MvSilsci-01506-A1_A1	1037	1038	0.431	0.276	0.45594
MvSilsci-01506-A1_A1	1038	1039	0	1	0.146179
MvSilsci-01506-A1_A1	1039	1040	0	1	0.599761
MvSilsci-01506-A1_A1	1040	1041	0	1	0.204117
MvSilsci-01506-A1_A1	1041	1042	0	1	-0.324446
MvSilsci-01506-A1_A1	1042	1043	0	0.928	0.0796537
MvSilsci-01506-A1_A1	1043	1044	0	0.878	-0.348451
MvSilsci-01506-A1_A1	1044	1045	0	1	0.0206897
MvSilsci-01506-A1_A1	1045	1046	0	1	0.551155
MvSilsci-01506-A1_A1	1046	1047	0	1	0.127699
MvSilsci-01506-A1_A1	1047	1048	0	1	0.597332
MvSilsci-01506-A1_A1	1048	1049	0	0.254	-0.0608696
MvSilsci-01506-A1_A1	1049	1050	0	0.354	0.264045
MvSilsci-01506-A1_A1	1050	1051	0	1	-0.20638
MvSilsci-01506-A1_A1	1051	1052	0	1	-0.353962
MvSilsci-01506-A1_A1	1052	1053	0	1	0.52795
MvSilsci-01506-A1_A1	1053	1054	0	1	0.0215054
MvSilsci-01506-A1_A1	1054	1055	0	1	0.0667421
MvSilsci-01506-A1_A1	1055	1056	0	1	-0.122871
MvSilsci-01506-A1_A1	1056	1057	0	1	-0.217616
MvSilsci-01506-A1_A1	1057	1058	0	1	-0.320703
MvSilsci-01506-A1_A1	1058	1059	0	0.885	-0.0777778
MvSilsci-01506-A1_A1	1059	1060	0	0.678	0.467297
MvSilsci-01506-A1_A1	1060	1061	0	1	-0.159736
MvSilsci-01506-A1_A1	1061	1062	0	1	-0.399372
MvSilsci-01506-A1_A1	1062	1063	0	1	0.657796
MvSilsci-01506-A1_A1	1063	1064	0	0.912	0.346173
MvSilsci-01506-A1_A1	1064	1065	0	0.999	0.464811
MvSilsci-01506-A1_A1	1065	1066	0	0.999	0.515171
MvSilsci-01506-A1_A1	1066	1067	0	1	-0.371795
MvSilsci-01506-A1_A1	1067	1068	0	0.719	0.300161
MvSilsci-01506-A1_A1	1068	1069	0	0.704	-0.0938404
MvSilsci-01506-A1_A1	1069	1070	0	0.867	0.0753676
MvSilsci-01506-A1_A1	1070	1071	0.176	0.089	0.143517
MvSilsci-01506-A1_A1	1071	1072	0	0	-0.195113
MvSilsci-01506-A1_A1	1072	1073	0	0.725	-0.39176
MvSilsci-01506-A1_A1	1073	1074	0	1	0.0834585
MvSilsci-01506-A1_A1	1074	1075	0	1	-0.33254
MvSilsci-01506-A1_A1	1075	1076	0	1	-0.215789
MvSilsci-01506-A1_A1	1076	1077	0	0.747	-0.169302
MvSilsci-01506-A1_A1	1077	1078	0.176	0.12	0.463991
MvSilsci-01506-A1_A1	1078	1079	0.997	0	0.147104
MvSilsci-01506-A1_A1	1079	1080	1	0	-0.0475277
MvSilsci-01506-A1_A1	1080	1081	0.513	0.315	-0.304511
MvSilsci-01506-A1_A1	1081	1082	0	0.864	0.391753
MvSilsci-01506-A1_A1	1082	1083	0.377	0	-0.274725
MvSilsci-01506-A1_A1	1083	1084	1	0	0.58547
MvSilsci-01506-A1_A1	1084	1085	1	0	0.280958
MvSilsci-01506-A1_A1	1085	1086	0.72	0	-0.265753
MvSilsci-01506-A1_A1	1086	1087	0.706	0	0.0833333
MvSilsci-01506-A1_A1	1087	1088	0.759	0	-0.034965
MvSilsci-01506-A1_A1	1088	1089	0.04	0	-0.263188
MvSilsci-01506-A1_A1	1089	1090	1	0	0.472222
MvSilsci-01506-A1_A1	1090	1091	1	0	0.268936
MvSilsci-01506-A1_A1	1091	1092	1	0	-0.0905393
MvSilsci-01506-A1_A1	1092	1093	1	0	-0.262511
MvSilsci-01506-A1_A1	1093	1094	1	0	-0.472222
MvSilsci-01506-A1_A1	1094	1095	1	0	-0.510662
MvSilsci-01506-A1_A1	1095	1096	0.835	0	-0.113109
MvSilsci-01506-A1_A1	1096	1097	1	0	-0.0984495
MvSilsci-01506-A1_A1	1097	1098	0.834	0	-0.0413115
MvSilsci-01506-A1_A1	1098	1099	0.726	0	-0.175904
MvSilsci-01506-A1_A1	1099	1100	0.276	0.326	0.196417
MvSilsci-01506-A1_A1	1100	1101	0.851	0	-0.428904
MvSilsci-01506-A1_A1	1101	1102	0.958	0	-0.217778
MvSilsci-01506-A1_A1	1102	1103	0.975	0	-0.128831
MvSilsci-01506-A1_A1	1103	1104	0.869	0	-0.510169
MvSilsci-01506-A1_A1	1104	1105	0.622	0	-0.259259
MvSilsci-01506-A1_A1	1105	1106	0	0	-0.381424
MvSilsci-01506-A1_A1	1106	1107	0.309	0	-0.200859
MvSilsci-01506-A1_A1	1107	1108	1	0	-0.0746269
MvSilsci-01506-A1_A1	1108	1109	1	0	0.102856
MvSilsci-01506-A1_A1	1109	1110	1	0	0.047619
MvSilsci-01506-A1_A1	1110	1111	0.214	0	-0.611407
MvSilsci-01506-A1_A1	1111	1112	0.677	0	-0.0138182
MvSilsci-01506-A1_A1	1112	1113	0.892	0	-0.161093
MvSilsci-01506-A1_A1	1113	1114	0.736	0	0.215385
MvSilsci-01506-A1_A1	1114	1115	0.302	0.074	-0.142244
MvSilsci-01506-A1_A1	1115	1116	0	1	-0.0217391
MvSilsci-01506-A1_A1	1116	1117	0	1	0.35865
MvSilsci-01506-A1_A1	1117	1118	0	0.996	0.107929
MvSilsci-01506-A1_A1	1118	1119	0	0.898	0.317768
MvSilsci-01506-A1_A1	1119	1120	0	0.636	-0.350248
MvSilsci-01506-A1_A1	1120	1121	0	0.445	-0.262787
MvSilsci-01506-A1_A1	1121	1122	0	0.986	-0.0680045
MvSilsci-01506-A1_A1	1122	1123	0	0.584	-0.0500234
MvSilsci-01506-A1_A1	1123	1124	0	0.532	0.003885
MvSilsci-01506-A1_A1	1124	1125	0	0.004	0.0866732
MvSilsci-01506-A1_A1	1125	1126	0.2	0.239	0.325881
MvSilsci-01506-A1_A1	1126	1127	0	0	0.124122
MvSilsci-01506-A1_A1	1127	1128	0	0.734	-0.276194
MvSilsci-01506-A1_A1	1128	1129	0	1	-0.225859
MvSilsci-01506-A1_A1	1129	1130	0	1	0.155733
MvSilsci-01506-A1_A1	1130	1131	0	1	0.037694
MvSilsci-01506-A1_A1	1131	1132	0	1	-0.141636
MvSilsci-01506-A1_A1	1132	1133	0.287	0.685	0.0859466
MvSilsci-01506-A1_A1	1133	1134	1	0	0.106557
MvSilsci-01506-A1_A1	1134	1135	0.152	0	-0.241935
MvSilsci-01506-A1_A1	1135	1136	0.655	0	-0.460645
MvSilsci-01506-A1_A1	1136	1137	1	0	-0.3657
MvSilsci-01506-A1_A1	1137	1138	0.349	0	-0.0609756
MvSilsci-01506-A1_A1	1138	1139	0.974	0	-0.0271186
MvSilsci-01506-A1_A1	1139	1140	1	0	0.268779
MvSilsci-01506-A1_A1	1140	1141	1	0	0.186606
MvSilsci-01506-A1_A1	1141	1142	0.769	0	-0.37931
MvSilsci-01506-A1_A1	1142	1143	1	0	-0.179493
MvSilsci-01506-A1_A1	1143	1144	0.496	0	0.221643
MvSilsci-01506-A1_A1	1144	1145	1	0	-0.125885
MvSilsci-01506-A1_A1	1145	1146	1	0	-0.562662
MvSilsci-01506-A1_A1	1146	1147	0.085	0.245	-0.393939
MvSilsci-01506-A1_A1	1147	1148	0	0.789	-0.103047
MvSilsci-01506-A1_A1	1148	1149	0.646	0.191	0.549172
MvSilsci-01506-A1_A1	1149	1150	1	0	0.148148
MvSilsci-01506-A1_A1	1150	1151	0.438	0.147	-0.174573
MvSilsci-01506-A1_A1	1151	1152	1	0	-0.161164
MvSilsci-01506-A1_A1	1152	1153	1	0	-0.131866
MvSilsci-01506-A1_A1	1153	1154	1	0	-0.136054
MvSilsci-01506-A1_A1	1154	1155	0.722	0.272	-0.326733
MvSilsci-01506-A1_A1	1155	1156	0.457	0.27	-0.105429
MvSilsci-01506-A1_A1	1156	1157	1	0	-0.337965
MvSilsci-01506-A1_A1	1157	1158	0.695	0	0.0817791
MvSilsci-01506-A1_A1	1158	1159	0.64	0	-0.15182
MvSilsci-01506-A1_A1	1159	1160	1	0	0.942498
MvSilsci-01506-A1_A1	1160	1161	0.583	0	0.218391
MvSilsci-01506-A1_A1	1161	1162	0.866	0	-0.154364
MvSilsci-01506-A1_A1	1162	1163	1	0	0.113771
MvSilsci-01506-A1_A1	1163	1164	1	0	0.00249066
MvSilsci-01506-A1_A1	1164	1165	0.726	0	-0.374699
MvSilsci-01506-A1_A1	1165	1166	1	0	-0.0493942
MvSilsci-01506-A1_A1	1166	1167	1	0	-0.228108
MvSilsci-01506-A1_A1	1167	1168	1	0	-0.352747
MvSilsci-01506-A1_A1	1168	1169	1	0	-0.139672
MvSilsci-01506-A1_A1	1169	1170	0.636	0	-0.477912
MvSilsci-01506-A1_A1	1170	1171	0.295	0	-0.240551
MvSilsci-01506-A1_A1	1171	1172	1	0	-0.316308
MvSilsci-01506-A1_A1	1172	1173	1	0	-0.175725
MvSilsci-01506-A1_A1	1173	1174	0.732	0	0.0658537
MvSilsci-01506-A1_A1	1174	1175	0.723	0	-0.198251
MvSilsci-01506-A1_A1	1175	1176	1	0	-0.0170683
MvSilsci-01506-A1_A1	1176	1177	0.663	0	0.426312
MvSilsci-01506-A1_A1	1177	1178	0.838	0	0.119048
MvSilsci-01506-A1_A1	1178	1179	0.898	0	-0.0712863
MvSilsci-01506-A1_A1	1179	1180	1	0	0.149867
MvSilsci-01506-A1_A1	1180	1181	0.421	0	0.0243129
MvSilsci-01506-A1_A1	1181	1182	1	0	-0.364776
MvSilsci-01506-A1_A1	1182	1183	1	0	0.212273
MvSilsci-01506-A1_A1	1183	1184	0.412	0	0.14203
MvSilsci-01506-A1_A1	1184	1185	0.932	0	-0.0540008
MvSilsci-01506-A1_A1	1185	1186	1	0	0.0702948
MvSilsci-01506-A1_A1	1186	1187	1	0	0.125
MvSilsci-01506-A1_A1	1187	1188	1	0	0.118421
MvSilsci-01506-A1_A1	1188	1189	1	0	-0.206186
MvSilsci-01506-A1_A1	1189	1190	0.177	0	-0.0566779
MvSilsci-01506-A1_A1	1190	1191	0.953	0	-0.281352
MvSilsci-01506-A1_A1	1191	1192	1	0	-0.378322
MvSilsci-01506-A1_A1	1192	1193	0.765	0	-0.2827
MvSilsci-01506-A1_A1	1193	1194	1	0	-0.253741
MvSilsci-01506-A1_A1	1194	1195	1	0	0.164706
MvSilsci-01506-A1_A1	1195	1196	1	0	-0.350649
MvSilsci-01506-A1_A1	1196	1197	1	0	0.155405
MvSilsci-01506-A1_A1	1197	1198	0.77	0	-0.106933
MvSilsci-01506-A1_A1	1198	1199	0.999	0	-0.464286
MvSilsci-01506-A1_A1	1199	1200	1	0	-0.228184
MvSilsci-01506-A1_A1	1200	1201	0.579	0	0.128713
MvSilsci-01506-A1_A1	1201	1202	0	0.319	-0.1184
MvSilsci-01506-A1_A1	1202	1203	0	1	-0.111688
MvSilsci-01506-A1_A1	1203	1204	0	0.575	0.144054
MvSilsci-01506-A1_A1	1204	1205	0	0.918	0.610714
MvSilsci-01506-A1_A1	1205	1206	0	1	-0.636095
MvSilsci-01506-A1_A1	1206	1207	0	1	-0.256021
MvSilsci-01506-A1_A1	1207	1208	0	0.892	0.244743
MvSilsci-01506-A1_A1	1208	1209	0	0.971	-0.235248
MvSilsci-01506-A1_A1	1209	1210	0	0.907	0.222222
MvSilsci-01506-A1_A1	1210	1211	0	0.691	0.249307
MvSilsci-01506-A1_A1	1211	1212	0	0.132	0.972028
MvSilsci-01506-A1_A1	1212	1213	0	0.91	1.11039
MvSilsci-01506-A1_A1	1213	1214	0	1	0.0437181
MvSilsci-01506-A1_A1	1214	1215	0	0.403	0.566667
MvSilsci-01506-A1_A1	1215	1216	0	0.829	-0.0060241
MvSilsci-01506-A1_A1	1216	1217	0	1	-0.358287
MvSilsci-01506-A1_A1	1217	1218	0	0.711	0.0471154
MvSilsci-01506-A1_A1	1218	1219	0.898	0.028	-0.0561991
MvSilsci-01506-A1_A1	1219	1220	1	0	0
MvSilsci-01506-A1_A1	1220	1221	0.899	0	0.27234
MvSilsci-01506-A1_A1	1221	1222	0	0.906	0.171868
MvSilsci-01506-A1_A1	1222	1223	0	1	-0.0878809
MvSilsci-01506-A1_A1	1223	1224	0	1	0.21621
MvSilsci-01506-A1_A1	1224	1225	0	1	0.371716
MvSilsci-01506-A1_A1	1225	1226	0	1	0.0545052
MvSilsci-01506-A1_A1	1226	1227	0	1	0.250729
MvSilsci-01506-A1_A1	1227	1228	0	1	0.506818
MvSilsci-01506-A1_A1	1228	1229	0	1	0.02379
MvSilsci-01506-A1_A1	1229	1230	0	1	-0.195902
MvSilsci-01506-A1_A1	1230	1231	0	0.994	-0.0613333
MvSilsci-01506-A1_A1	1231	1232	0	0.812	-0.282651
MvSilsci-01506-A1_A1	1232	1233	0	1	-0.0567711
MvSilsci-01506-A1_A1	1233	1234	0	1	0.580005
MvSilsci-01506-A1_A1	1234	1235	0	1	0.0385523
MvSilsci-01506-A1_A1	1235	1236	0	1	0.831983
MvSilsci-01506-A1_A1	1236	1237	0	0.351	-0.307788
MvSilsci-01506-A1_A1	1237	1238	0	0.257	0.330952
MvSilsci-01506-A1_A1	1238	1239	0	1	-0.229984
MvSilsci-01506-A1_A1	1239	1240	0	1	-0.294118
MvSilsci-01506-A1_A1	1240	1241	0	1	0.428113
MvSilsci-01506-A1_A1	1241	1242	0	1	0.097561
MvSilsci-01506-A1_A1	1242	1243	0	1	0.15104
MvSilsci-01506-A1_A1	1243	1244	0	1	-0.208929
MvSilsci-01506-A1_A1	1244	1245	0.501	0.105	-0.179072
MvSilsci-01506-A1_A1	1245	1246	0.874	0	-0.384021
MvSilsci-01506-A1_A1	1246	1247	0.195	0.358	0.148718
MvSilsci-01506-A1_A1	1247	1248	0	1	-0.209622
MvSilsci-01506-A1_A1	1248	1249	0	1	-0.386482
MvSilsci-01506-A1_A1	1249	1250	0	1	0.569995
MvSilsci-01506-A1_A1	1250	1251	0	1	-0.0169993
MvSilsci-01506-A1_A1	1251	1252	0	1	0.121495
MvSilsci-01506-A1_A1	1252	1253	0	1	-0.0552101
MvSilsci-01506-A1_A1	1253	1254	0	1	-0.150863
MvSilsci-01506-A1_A1	1254	1255	0	1	-0.279135
MvSilsci-01506-A1_A1	1255	1256	0	1	-0.0429864
MvSilsci-01506-A1_A1	1256	1257	0	0.686	-0.0684667
MvSilsci-01506-A1_A1	1257	1258	0	1	-0.435556
MvSilsci-01506-A1_A1	1258	1259	0	1	-0.230581
MvSilsci-01506-A1_A1	1259	1260	0	1	-0.308667
MvSilsci-01506-A1_A1	1260	1261	0	1	-0.231217
MvSilsci-01506-A1_A1	1261	1262	0	0.935	0.06
MvSilsci-01506-A1_A1	1262	1263	0	0.365	-0.0441558
MvSilsci-01506-A1_A1	1263	1264	0	0.805	-0.303571
MvSilsci-01506-A1_A1	1264	1265	0	1	-0.155425
MvSilsci-01506-A1_A1	1265	1266	0	0.563	0.408989
MvSilsci-01506-A1_A1	1266	1267	0	1	-0.180113
MvSilsci-01506-A1_A1	1267	1268	0	1	-0.0733143
MvSilsci-01506-A1_A1	1268	1269	0	1	-0.321937
MvSilsci-01506-A1_A1	1269	1270	0	1	-0.170253
MvSilsci-01506-A1_A1	1270	1271	0	1	0.452991
MvSilsci-01506-A1_A1	1271	1272	0	1	0.341693
MvSilsci-01506-A1_A1	1272	1273	0	1	0.349567
MvSilsci-01506-A1_A1	1273	1274	0	0.691	-0.190031
MvSilsci-01506-A1_A1	1274	1275	0	1	-0.0806738
MvSilsci-01506-A1_A1	1275	1276	0	0.655	-0.0510204
MvSilsci-01506-A1_A1	1276	1277	0	0.973	0.500548
MvSilsci-01506-A1_A1	1277	1278	0	0.374	-0.171717
MvSilsci-01506-A1_A1	1278	1279	0	0	0.135993
MvSilsci-01506-A1_A1	1279	1280	0	0.442	-0.40666
MvSilsci-01506-A1_A1	1280	1281	0	1	0.164835
MvSilsci-01506-A1_A1	1281	1282	0.895	0.022	0.00801282
MvSilsci-01506-A1_A1	1282	1283	0.361	0.114	-0.227284
MvSilsci-01506-A1_A1	1283	1284	0	0.641	-0.0201652
MvSilsci-01506-A1_A1	1284	1285	0.254	0.712	0.253333
MvSilsci-01506-A1_A1	1285	1286	0.384	0	0.0363994
MvSilsci-01506-A1_A1	1286	1287	1	0	0.0690909
MvSilsci-01506-A1_A1	1287	1288	1	0	-0.170054
MvSilsci-01506-A1_A1	1288	1289	0.291	0	0.644286
MvSilsci-01506-A1_A1	1289	1290	0	0.274	0.188763
MvSilsci-01506-A1_A1	1290	1291	0	0.927	-0.0627521
MvSilsci-01506-A1_A1	1291	1292	0	1	0.00893744
MvSilsci-01506-A1_A1	1292	1293	0	1	0.723378
MvSilsci-01506-A1_A1	1293	1294	0	1	0.335815
MvSilsci-01506-A1_A1	1294	1295	0	1	0.448482
MvSilsci-01506-A1_A1	1295	1296	0	0.929	0.786816
MvSilsci-01506-A1_A1	1296	1297	0	1	-0.21267
MvSilsci-01506-A1_A1	1297	1298	0	1	0.286931
MvSilsci-01506-A1_A1	1298	1299	0	0.713	-0.384946
MvSilsci-01506-A1_A1	1299	1300	0	1	-0.382189
MvSilsci-01506-A1_A1	1300	1301	0	0.416	-0.165587
MvSilsci-01506-A1_A1	1301	1302	0	0.88	-0.0989011
MvSilsci-01506-A1_A1	1302	1303	0	0.658	-0.219067
MvSilsci-01506-A1_A1	1303	1304	0	0.568	-0.478096
MvSilsci-01506-A1_A1	1304	1305	0.387	0.282	-0.44875
MvSilsci-01506-A1_A1	1305	1306	0.729	0	0.484594
MvSilsci-01506-A1_A1	1306	1307	0.961	0	0.167184
MvSilsci-01506-A1_A1	1307	1308	0	0.137	0.298969
MvSilsci-01506-A1_A1	1308	1309	0	0	0.0373483
MvSilsci-01506-A1_A1	1309	1310	0	0.957	-0.129244
MvSilsci-01506-A1_A1	1310	1311	0	1	-0.295848
MvSilsci-01506-A1_A1	1311	1312	0	1	0.00796001
MvSilsci-01506-A1_A1	1312	1313	0	1	-0.00600454
MvSilsci-01506-A1_A1	1313	1314	0	1	0.1809
MvSilsci-01506-A1_A1	1314	1315	0	1	-0.241758
MvSilsci-01506-A1_A1	1315	1316	0.2	0.391	0.96357
MvSilsci-01506-A1_A1	1316	1317	0	0.354	-0.344681
MvSilsci-01506-A1_A1	1317	1318	0	0.052	0.135849
MvSilsci-01506-A1_A1	1318	1319	0	1	-0.217995
MvSilsci-01506-A1_A1	1319	1320	0	1	-0.192048
MvSilsci-01506-A1_A1	1320	1321	0	1	-0.324383
MvSilsci-01506-A1_A1	1321	1322	0	1	-0.287708
MvSilsci-01506-A1_A1	1322	1323	0	1	-0.363077
MvSilsci-01506-A1_A1	1323	1324	0	0.665	-0.245648
MvSilsci-01506-A1_A1	1324	1325	0	1	-0.0198864
MvSilsci-01506-A1_A1	1325	1326	0	1	-0.322785
MvSilsci-01506-A1_A1	1326	1327	0	1	-0.106188
MvSilsci-01506-A1_A1	1327	1328	0	1	-0.165627
MvSilsci-01506-A1_A1	1328	1329	0	1	-0.260608
MvSilsci-01506-A1_A1	1329	1330	0	0.733	0.0764212
MvSilsci-01506-A1_A1	1330	1331	0	0.738	0.141304
MvSilsci-01506-A1_A1	1331	1332	0.359	0.318	-0.0736842
MvSilsci-01506-A1_A1	1332	1333	0.233	0	-0.242832
MvSilsci-01506-A1_A1	1333	1334	0.487	0.282	-0.0943164
MvSilsci-01506-A1_A1	1334	1335	0.521	0.179	-0.136218
MvSilsci-01506-A1_A1	1335	1336	1	0	0.149351
MvSilsci-01506-A1_A1	1336	1337	0.952	0	0.0465686
MvSilsci-01506-A1_A1	1337	1338	0.852	0.131	0.578571
MvSilsci-01506-A1_A1	1338	1339	0	0.674	0.304714
MvSilsci-01506-A1_A1	1339	1340	0	0.673	0.293255
MvSilsci-01506-A1_A1	1340	1341	0.708	0	0.290486
MvSilsci-01506-A1_A1	1341	1342	0.675	0	-0.375266
MvSilsci-01506-A1_A1	1342	1343	0.104	0	-0.0885106
MvSilsci-01506-A1_A1	1343	1344	1	0	-0.260576
MvSilsci-01506-A1_A1	1344	1345	1	0	-0.173375
MvSilsci-01506-A1_A1	1345	1346	0.442	0	-0.0231707
MvSilsci-01506-A1_A1	1346	1347	0.805	0	-0.305729
MvSilsci-01506-A1_A1	1347	1348	0	0	-0.102564
MvSilsci-01506-A1_A1	1348	1349	0.571	0	-0.308277
MvSilsci-01506-A1_A1	1349	1350	0.698	0	-0.362353
MvSilsci-01506-A1_A1	1350	1351	0.661	0	-0.128407
MvSilsci-01506-A1_A1	1351	1352	0	0.365	-0.196961
MvSilsci-01506-A1_A1	1352	1353	0	0.51	-0.0395545
MvSilsci-01506-A1_A1	1353	1354	0	1	-0.172876
MvSilsci-01506-A1_A1	1354	1355	0	1	-0.334365
MvSilsci-01506-A1_A1	1355	1356	0	0.987	-0.275568
MvSilsci-01506-A1_A1	1356	1357	0	1	-0.15658
MvSilsci-01506-A1_A1	1357	1358	0	1	-0.307095
MvSilsci-01506-A1_A1	1358	1359	0	1	-0.130427
MvSilsci-01506-A1_A1	1359	1360	0	1	-0.319886
MvSilsci-01506-A1_A1	1360	1361	0	0.994	0.295178
MvSilsci-01506-A1_A1	1361	1362	0	1	-0.295584
MvSilsci-01506-A1_A1	1362	1363	0	0.576	0.520536
MvSilsci-01506-A1_A1	1363	1364	0.179	0.422	0.729977
MvSilsci-01506-A1_A1	1364	1365	0	0.885	0.624521
MvSilsci-01506-A1_A1	1365	1366	0	0.87	-0.244733
MvSilsci-01506-A1_A1	1366	1367	0	1	0.143817
MvSilsci-01506-A1_A1	1367	1368	0	1	0.315568
MvSilsci-01506-A1_A1	1368	1369	0	1	-0.239499
MvSilsci-01506-A1_A1	1369	1370	0.751	0.106	1.12288
MvSilsci-01506-A1_A1	1370	1371	0.172	0.317	-0.121739
MvSilsci-01506-A1_A1	1371	1372	0	1	0.194391
MvSilsci-01506-A1_A1	1372	1373	0	1	0.730692
MvSilsci-01506-A1_A1	1373	1374	0	1	0.047997
MvSilsci-01506-A1_A1	1374	1375	0	1	0.0292692
MvSilsci-01506-A1_A1	1375	1376	0	0.536	0.790235
MvSilsci-01506-A1_A1	1376	1377	0	0	0.617559
MvSilsci-01506-A1_A1	1377	1378	0	0.783	-0.148423
MvSilsci-01506-A1_A1	1378	1379	0	1	0.313512
MvSilsci-01506-A1_A1	1379	1380	0	1	0.0134454
MvSilsci-01506-A1_A1	1380	1381	0	1	0.383178
MvSilsci-01506-A1_A1	1381	1382	0	1	0.579683
MvSilsci-01506-A1_A1	1382	1383	0	1	0.968571
MvSilsci-01506-A1_A1	1383	1384	0	1	1.85714
MvSilsci-01506-A1_A1	1384	1385	0	1	0.0792698
MvSilsci-01506-A1_A1	1385	1386	0	0.45	-0.0351474
MvSilsci-01506-A1_A1	1386	1387	0.559	0.2	0.755879
MvSilsci-01506-A1_A1	1387	1388	0.524	0.212	0.463415
MvSilsci-01506-A1_A1	1388	1389	0	0.957	0.120488
MvSilsci-01506-A1_A1	1389	1390	0	1	1.35106
MvSilsci-01506-A1_A1	1390	1391	0	0.874	0.220615
MvSilsci-01506-A1_A1	1391	1392	0	1	-0.0308989
MvSilsci-01506-A1_A1	1392	1393	0	1	-0.330212
MvSilsci-01506-A1_A1	1393	1394	0	1	-0.231363
MvSilsci-01506-A1_A1	1394	1395	0	0.976	0.240079
MvSilsci-01506-A1_A1	1395	1396	0	1	0.134944
MvSilsci-01506-A1_A1	1396	1397	0	1	-0.344148
MvSilsci-01506-A1_A1	1397	1398	0	0.836	0.181818
MvSilsci-01506-A1_A1	1398	1399	0.276	0.261	0.214146
MvSilsci-01506-A1_A1	1399	1400	1	0	-0.409091
MvSilsci-01506-A1_A1	1400	1401	0.808	0	-0.159615
MvSilsci-01506-A1_A1	1401	1402	1	0	-0.22973
MvSilsci-01506-A1_A1	1402	1403	0.823	0	-0.534672
MvSilsci-01506-A1_A1	1403	1404	1	0	-0.394675
MvSilsci-01506-A1_A1	1404	1405	1	0	-0.175476
MvSilsci-01506-A1_A1	1405	1406	1	0	0.0813793
MvSilsci-01506-A1_A1	1406	1407	1	0	0.237762
MvSilsci-01506-A1_A1	1407	1408	0.312	0	-0.0490884
MvSilsci-01506-A1_A1	1408	1409	0.744	0	-0.127035
MvSilsci-01506-A1_A1	1409	1410	1	0	0.0376623
MvSilsci-01506-A1_A1	1410	1411	0.248	0	-0.027404
MvSilsci-01506-A1_A1	1411	1412	0	0	-0.161911
MvSilsci-01506-A1_A1	1412	1413	0	0.759	0.235772
MvSilsci-01506-A1_A1	1413	1414	0.484	0.118	-0.404181
MvSilsci-01506-A1_A1	1414	1415	1	0	0.751304
MvSilsci-01506-A1_A1	1415	1416	0.556	0	-0.287356
MvSilsci-01506-A1_A1	1416	1417	0.914	0	0.610018
MvSilsci-01506-A1_A1	1417	1418	0.59	0.136	-0.238915
MvSilsci-01506-A1_A1	1418	1419	0	0.459	0.151515
MvSilsci-01506-A1_A1	1419	1420	0	0	0.316883
MvSilsci-01506-A1_A1	1420	1421	0	0	0.00714286
MvSilsci-01506-A1_A1	1421	1422	0.693	0	0.127771
MvSilsci-01506-A1_A1	1422	1423	1	0	-0.323077
MvSilsci-01506-A1_A1	1423	1424	0.455	0	0.047619
MvSilsci-01506-A1_A1	1424	1425	0.439	0	-0.0581197
MvSilsci-01506-A1_A1	1425	1426	1	0	-0.161978
MvSilsci-01506-A1_A1	1426	1427	0.422	0	-0.382705
MvSilsci-01506-A1_A1	1427	1428	0.874	0	0.0649351
MvSilsci-01506-A1_A1	1428	1429	0.674	0	0.352941
MvSilsci-01506-A1_A1	1429	1430	0	0	0.337209
MvSilsci-01506-A1_A1	1430	1431	0.791	0	0.195789
MvSilsci-01506-A1_A1	1431	1432	0.55	0	0.419811
MvSilsci-01506-A1_A1	1432	1433	0.876	0	-0.330882
MvSilsci-01506-A1_A1	1433	1434	0.501	0	-0.475423
MvSilsci-01506-A1_A1	1434	1435	0.232	0.148	0.0394477
MvSilsci-01506-A1_A1	1435	1436	0	0.631	0.0725776
MvSilsci-01506-A1_A1	1436	1437	0	0.499	-0.367769
MvSilsci-01506-A1_A1	1437	1438	0.175	0.428	-0.256207
MvSilsci-01506-A1_A1	1438	1439	0.46	0	0.555797
MvSilsci-01506-A1_A1	1439	1440	0.722	0	-0.264558
MvSilsci-01506-A1_A1	1440	1441	0.483	0	-0.155882
MvSilsci-01506-A1_A1	1441	1442	1	0	0.0347877
MvSilsci-01506-A1_A1	1442	1443	1	0	-0.372276
MvSilsci-01506-A1_A1	1443	1444	1	0	-0.545408
MvSilsci-01506-A1_A1	1444	1445	0.028	0	0.00185529
MvSilsci-01506-A1_A1	1445	1446	0	0.144	-0.0689655
MvSilsci-01506-A1_A1	1446	1447	0	0	0.203604
MvSilsci-01506-A1_A1	1447	1448	0	0	-0.282632
MvSilsci-01506-A1_A1	1448	1449	0	0.795	-0.157243
MvSilsci-01506-A1_A1	1449	1450	0	1	0.0816327
MvSilsci-01506-A1_A1	1450	1451	0	1	0.131526
MvSilsci-01506-A1_A1	1451	1452	0	0.79	0.021021
MvSilsci-01506-A1_A1	1452	1453	0	1	-0.28538
MvSilsci-01506-A1_A1	1453	1454	0	1	-0.358491
MvSilsci-01506-A1_A1	1454	1455	0.197	0.361	-0.160282
MvSilsci-01506-A1_A1	1455	1456	1	0	0.0131157
MvSilsci-01506-A1_A1	1456	1457	1	0	0.514727
MvSilsci-01506-A1_A1	1457	1458	0.299	0	0.0570793
MvSilsci-01506-A1_A1	1458	1459	0	0	-0.230769
MvSilsci-01506-A1_A1	1459	1460	0.435	0	-0.585545
MvSilsci-01506-A1_A1	1460	1461	1	0	-0.383562
MvSilsci-01506-A1_A1	1461	1462	1	0	-0.228117
MvSilsci-01506-A1_A1	1462	1463	1	0	-0.302857
MvSilsci-01506-A1_A1	1463	1464	0.262	0	-0.118958
MvSilsci-01506-A1_A1	1464	1465	0.632	0	-0.471545
MvSilsci-01506-A1_A1	1465	1466	1	0	-0.0123457
MvSilsci-01506-A1_A1	1466	1467	0.666	0	-0.410326
MvSilsci-01506-A1_A1	1467	1468	0.748	0	-0.475
MvSilsci-01506-A1_A1	1468	1469	0.732	0	-0.356923
MvSilsci-01506-A1_A1	1469	1470	1	0	-0.121313
MvSilsci-01506-A1_A1	1470	1471	0.91	0	-0.365125
MvSilsci-01506-A1_A1	1471	1472	0.042	0	-0.148327
MvSilsci-01506-A1_A1	1472	1473	0	0.225	-0.257416
MvSilsci-01506-A1_A1	1473	1474	0.926	0	-0.369898
MvSilsci-01506-A1_A1	1474	1475	0.499	0	0.373027
MvSilsci-01506-A1_A1	1475	1476	1	0	-0.0254176
MvSilsci-01506-A1_A1	1476	1477	0.74	0	-0.403748
MvSilsci-01506-A1_A1	1477	1478	0	0.111	-0.112299
MvSilsci-01506-A1_A1	1478	1479	0	0	-0.380235
MvSilsci-01506-A1_A1	1479	1480	0	0.777	0.0713392
MvSilsci-01506-A1_A1	1480	1481	0.177	0	0.962963
MvSilsci-01506-A1_A1	1481	1482	0.922	0.026	0.671569
MvSilsci-01506-A1_A1	1482	1483	0	1	0.176292
MvSilsci-01506-A1_A1	1483	1484	0	1	-0.197917
MvSilsci-01506-A1_A1	1484	1485	0	1	-0.378995
MvSilsci-01506-A1_A1	1485	1486	0	1	0.337398
MvSilsci-01506-A1_A1	1486	1487	0	0.998	0.726974
MvSilsci-01506-A1_A1	1487	1488	0	1	-0.209245
MvSilsci-01506-A1_A1	1488	1489	0	0.971	-0.268293
MvSilsci-01506-A1_A1	1489	1490	0	1	-0.40211
MvSilsci-01506-A1_A1	1490	1491	0	0.86	0.133301
MvSilsci-01506-A1_A1	1491	1492	0	0.618	0.129032
MvSilsci-01506-A1_A1	1492	1493	0	0.914	0.393042
MvSilsci-01506-A1_A1	1493	1494	0	1	0.522051
MvSilsci-01506-A1_A1	1494	1495	0	1	-0.194485
MvSilsci-01506-A1_A1	1495	1496	0	1	-0.295528
MvSilsci-01506-A1_A1	1496	1497	0	1	-0.0778203
MvSilsci-01506-A1_A1	1497	1498	0	0.944	0.0583614
MvSilsci-01506-A1_A1	1498	1499	0	0.366	1.03353
MvSilsci-01506-A1_A1	1499	1500	0.545	0	0.238532
MvSilsci-01506-A1_A1	1500	1501	0.273	0.213	-0.106364
MvSilsci-01506-A1_A1	1501	1502	0.757	0	0.153986
MvSilsci-01506-A1_A1	1502	1503	0.191	0.092	0.375361
MvSilsci-01506-A1_A1	1503	1504	0.167	0.197	0.442308
MvSilsci-01506-A1_A1	1504	1505	0.14	0.111	0.174174
MvSilsci-01506-A1_A1	1505	1506	0.659	0	-0.00478342
MvSilsci-01506-A1_A1	1506	1507	1	0	0.147826
MvSilsci-01506-A1_A1	1507	1508	1	0	0.255929
MvSilsci-01506-A1_A1	1508	1509	1	0	0.635704
MvSilsci-01506-A1_A1	1509	1510	1	0	-0.193816
MvSilsci-01506-A1_A1	1510	1511	0.948	0	0.0521874
MvSilsci-01506-A1_A1	1511	1512	0.799	0	0.434432
MvSilsci-01506-A1_A1	1512	1513	0.429	0.236	-0.288889
MvSilsci-01506-A1_A1	1513	1514	1	0	-0.453427
MvSilsci-01506-A1_A1	1514	1515	1	0	0.16388
MvSilsci-01506-A1_A1	1515	1516	1	0	0.0385101
MvSilsci-01506-A1_A1	1516	1517	0.706	0.119	-0.275689
MvSilsci-01506-A1_A1	1517	1518	0.519	0.418	-0.196078
MvSilsci-01506-A1_A1	1518	1519	0	0.417	-0.230769
MvSilsci-01506-A1_A1	1519	1520	0.918	0	0.26859
MvSilsci-01506-A1_A1	1520	1521	0.778	0.098	0.514161
MvSilsci-01506-A1_A1	1521	1522	0	0.826	-0.26572
MvSilsci-01506-A1_A1	1522	1523	0	0.615	0.248649
MvSilsci-01506-A1_A1	1523	1524	0	0.947	0.22362
MvSilsci-01506-A1_A1	1524	1525	0	0.97	-0.0493333
MvSilsci-01506-A1_A1	1525	1526	0	0.809	0.337612
MvSilsci-01506-A1_A1	1526	1527	0.048	0.723	0.710227
MvSilsci-01506-A1_A1	1527	1528	1	0	-0.497835
MvSilsci-01506-A1_A1	1528	1529	0.122	0.166	-0.121951
MvSilsci-01506-A1_A1	1529	1530	0	0.743	0.269841
MvSilsci-01506-A1_A1	1530	1531	0	0.498	0.00701754
MvSilsci-01506-A1_A1	1531	1532	0	1	-0.1875
MvSilsci-01506-A1_A1	1532	1533	0	1	-0.357581
MvSilsci-01506-A1_A1	1533	1534	0	1	-0.360532
MvSilsci-01506-A1_A1	1534	1535	0	1	0.413136
MvSilsci-01506-A1_A1	1535	1536	0	0.691	0.497833
MvSilsci-01506-A1_A1	1536	1537	0.167	0	0.570513
MvSilsci-01506-A1_A1	1537	1538	0.191	0	0.25
MvSilsci-01506-A1_A1	1538	1539	0.591	0	0.0285714
MvSilsci-01506-A1_A1	1539	1540	0.373	0.14	-0.224216
MvSilsci-01506-A1_A1	1540	1541	0.589	0.012	-0.414414
MvSilsci-01506-A1_A1	1541	1542	0	0.958	0.139232
MvSilsci-01506-A1_A1	1542	1543	0.392	0.56	-0.0352314
MvSilsci-01506-A1_A1	1543	1544	0.885	0	0.51026
MvSilsci-01506-A1_A1	1544	1545	0.371	0.494	-0.0640968
MvSilsci-01506-A1_A1	1545	1546	0.092	0	-0.202679
MvSilsci-01506-A1_A1	1546	1547	0.68	0	-0.1225
MvSilsci-01506-A1_A1	1547	1548	1	0	-0.17837
MvSilsci-01506-A1_A1	1548	1549	1	0	-0.0888889
MvSilsci-01506-A1_A1	1549	1550	1	0	-0.158416
MvSilsci-01506-A1_A1	1550	1551	0.703	0.291	-0.307848
MvSilsci-01506-A1_A1	1551	1552	0.194	0.358	0.550239
MvSilsci-01506-A1_A1	1552	1553	0	0.442	0.24006
MvSilsci-01506-A1_A1	1553	1554	0	1	-0.053617
MvSilsci-01506-A1_A1	1554	1555	0	0.978	0.798984
MvSilsci-01506-A1_A1	1555	1556	0	0.726	0.967568
MvSilsci-01506-A1_A1	1556	1557	0	1	-0.170333
MvSilsci-01506-A1_A1	1557	1558	0	1	0.535331
MvSilsci-01506-A1_A1	1558	1559	0	1	0.308851
MvSilsci-01506-A1_A1	1559	1560	0	1	-0.191388
MvSilsci-01506-A1_A1	1560	1561	0	1	-0.471728
MvSilsci-01506-A1_A1	1561	1562	0	1	-0.0804598
MvSilsci-01506-A1_A1	1562	1563	0	0.994	0.541432
MvSilsci-01506-A1_A1	1563	1564	0	1	0.272254
MvSilsci-01506-A1_A1	1564	1565	0	1	0.498858
MvSilsci-01506-A1_A1	1565	1566	0	1	-0.0192308
MvSilsci-01506-A1_A1	1566	1567	0	1	-0.0860058
MvSilsci-01506-A1_A1	1567	1568	0	1	0.904575
MvSilsci-01506-A1_A1	1568	1569	0	1	0.7067
MvSilsci-01506-A1_A1	1569	1570	0	1	0.479387
MvSilsci-01506-A1_A1	1570	1571	0	1	0.86
MvSilsci-01506-A1_A1	1571	1572	0	1	0.260888
MvSilsci-01506-A1_A1	1572	1573	0	0.977	-0.0664894
MvSilsci-01506-A1_A1	1573	1574	0	1	-0.259864
MvSilsci-01506-A1_A1	1574	1575	0	1	-0.225945
MvSilsci-01506-A1_A1	1575	1576	0	0.617	0.139669
MvSilsci-01506-A1_A1	1576	1577	0.199	0.114	0.475538
MvSilsci-01506-A1_A1	1577	1578	0	0.415	-0.268969
MvSilsci-01506-A1_A1	1578	1579	0	1	-0.0375
MvSilsci-01506-A1_A1	1579	1580	0	1	-0.430091
MvSilsci-01506-A1_A1	1580	1581	0	1	-0.292929
MvSilsci-01506-A1_A1	1581	1582	0	1	0.171406
MvSilsci-01506-A1_A1	1582	1583	0	1	-0.137255
MvSilsci-01506-A1_A1	1583	1584	0	1	0.308081
MvSilsci-01506-A1_A1	1584	1585	0	0.902	0.466748
MvSilsci-01506-A1_A1	1585	1586	0	1	-0.147287
MvSilsci-01506-A1_A1	1586	1587	0	1	-0.318352
MvSilsci-01506-A1_A1	1587	1588	0	1	-0.315048
MvSilsci-01506-A1_A1	1588	1589	0	1	-0.296517
MvSilsci-01506-A1_A1	1589	1590	0	1	-0.189285
MvSilsci-01506-A1_A1	1590	1591	0	1	0.211864
MvSilsci-01506-A1_A1	1591	1592	0	1	-0.242456
MvSilsci-01506-A1_A1	1592	1593	0	1	-0.495711
MvSilsci-01506-A1_A1	1593	1594	0	0.641	-0.196583
MvSilsci-01506-A1_A1	1594	1595	0	0.736	-0.0136201
MvSilsci-01506-A1_A1	1595	1596	0	0.041	0.750529
MvSilsci-01506-A1_A1	1596	1597	0.596	0	0.857284
MvSilsci-01506-A1_A1	1597	1598	1	0	0.0250289
MvSilsci-01506-A1_A1	1598	1599	0.358	0	0.676885
MvSilsci-01506-A1_A1	1599	1600	0	0.818	0.0568182
MvSilsci-01506-A1_A1	1600	1601	0	1	0.0918803
MvSilsci-01506-A1_A1	1601	1602	0	1	0.115217
MvSilsci-01506-A1_A1	1602	1603	0	1	-0.211429
MvSilsci-01506-A1_A1	1603	1604	0	1	-0.251599
MvSilsci-01506-A1_A1	1604	1605	0	1	-0.231898
MvSilsci-01506-A1_A1	1605	1606	0	1	-0.0333071
MvSilsci-01506-A1_A1	1606	1607	0	1	-0.221986
MvSilsci-01506-A1_A1	1607	1608	0	1	0.142857
MvSilsci-01506-A1_A1	1608	1609	0	1	-0.414194
MvSilsci-01506-A1_A1	1609	1610	0	1	-0.116256
MvSilsci-01506-A1_A1	1610	1611	0	0.995	-0.258065
MvSilsci-01506-A1_A1	1611	1612	0	1	-0.467903
MvSilsci-01506-A1_A1	1612	1613	0	1	0.24557
MvSilsci-01506-A1_A1	1613	1614	0	1	-0.174419
MvSilsci-01506-A1_A1	1614	1615	0	1	0.0568182
MvSilsci-01506-A1_A1	1615	1616	0	1	-0.401818
MvSilsci-01506-A1_A1	1616	1617	0	1	0.229747
MvSilsci-01506-A1_A1	1617	1618	0	1	-0.24
MvSilsci-01506-A1_A1	1618	1619	0	1	-0.175647
MvSilsci-01506-A1_A1	1619	1620	0	1	-0.167464
MvSilsci-01506-A1_A1	1620	1621	0	1	-0.0833808
MvSilsci-01506-A1_A1	1621	1622	0	1	-0.505319
MvSilsci-01506-A1_A1	1622	1623	0	0.408	1.05191
MvSilsci-01506-A1_A1	1623	1624	0.155	0.025	0.0963816
MvSilsci-01506-A1_A1	1624	1625	0.367	0.304	0.122807
MvSilsci-01506-A1_A1	1625	1626	0.364	0.394	0.36186
MvSilsci-01506-A1_A1	1626	1627	0	1	-0.146524
MvSilsci-01506-A1_A1	1627	1628	0	1	0.0436364
MvSilsci-01506-A1_A1	1628	1629	0	1	-0.098752
MvSilsci-01506-A1_A1	1629	1630	0	1	-0.0661458
MvSilsci-01506-A1_A1	1630	1631	0	0.985	-0.483378
MvSilsci-01506-A1_A1	1631	1632	0	0.468	-0.114286
MvSilsci-01506-A1_A1	1632	1633	0	0	-0.001638
MvSilsci-01506-A1_A1	1633	1634	0	0.512	0.184198
MvSilsci-01506-A1_A1	1634	1635	0	1	0.381083
MvSilsci-01506-A1_A1	1635	1636	0	1	0.391385
MvSilsci-01506-A1_A1	1636	1637	0	0.291	-0.141164
MvSilsci-01506-A1_A1	1637	1638	0.491	0.23	0.0197802
MvSilsci-01506-A1_A1	1638	1639	0	1	-0.522572
MvSilsci-01506-A1_A1	1639	1640	0	1	-0.331984
MvSilsci-01506-A1_A1	1640	1641	0	1	-0.0479007
MvSilsci-01506-A1_A1	1641	1642	0	1	-0.109857
MvSilsci-01506-A1_A1	1642	1643	0	1	-0.289894
MvSilsci-01506-A1_A1	1643	1644	0	1	0.00791667
MvSilsci-01506-A1_A1	1644	1645	0	1	-0.188916
MvSilsci-01506-A1_A1	1645	1646	0	1	0.0104649
MvSilsci-01506-A1_A1	1646	1647	0	1	-0.387904
MvSilsci-01506-A1_A1	1647	1648	0	0.869	-0.177096
MvSilsci-01506-A1_A1	1648	1649	0	1	-0.135209
MvSilsci-01506-A1_A1	1649	1650	0	1	0.00244798
MvSilsci-01506-A1_A1	1650	1651	0	1	-0.272126
MvSilsci-01506-A1_A1	1651	1652	0	1	-0.0829604
MvSilsci-01506-A1_A1	1652	1653	0	1	-0.2
MvSilsci-01506-A1_A1	1653	1654	0	1	-0.205633
MvSilsci-01506-A1_A1	1654	1655	0	0.999	-0.142572
MvSilsci-01506-A1_A1	1655	1656	0	1	-0.299621
MvSilsci-01506-A1_A1	1656	1657	0	0.915	-0.282546
MvSilsci-01506-A1_A1	1657	1658	0	0.2	-0.374265
MvSilsci-01506-A1_A1	1658	1659	0	0.581	-0.179293
MvSilsci-01506-A1_A1	1659	1660	0	1	-0.0702341
MvSilsci-01506-A1_A1	1660	1661	0	0.485	0.106607
MvSilsci-01506-A1_A1	1661	1662	0	1	0.127457
MvSilsci-01506-A1_A1	1662	1663	0	1	-0.200147
MvSilsci-01506-A1_A1	1663	1664	0	0.91	-0.108796
MvSilsci-01506-A1_A1	1664	1665	0	1	0.0725327
MvSilsci-01506-A1_A1	1665	1666	0	0.898	-0.319225
MvSilsci-01506-A1_A1	1666	1667	0	1	-0.412346
MvSilsci-01506-A1_A1	1667	1668	0	1	-0.02589
MvSilsci-01506-A1_A1	1668	1669	0	1	-0.213864
MvSilsci-01506-A1_A1	1669	1670	0	0.789	-0.419889
MvSilsci-01506-A1_A1	1670	1671	0	0	0.0180288
MvSilsci-01506-A1_A1	1671	1672	0	0.465	-0.14966
MvSilsci-01506-A1_A1	1672	1673	0	0.169	0.139675
MvSilsci-01506-A1_A1	1673	1674	0	1	0.0295223
MvSilsci-01506-A1_A1	1674	1675	0	1	-0.423546
MvSilsci-01506-A1_A1	1675	1676	0	1	0.110436
MvSilsci-01506-A1_A1	1676	1677	0	1	-0.18484
MvSilsci-01506-A1_A1	1677	1678	0	1	-0.190387
MvSilsci-01506-A1_A1	1678	1679	0	1	-0.0276539
MvSilsci-01506-A1_A1	1679	1680	0	1	-0.0648437
MvSilsci-01506-A1_A1	1680	1681	0	0.241	0.0847107
MvSilsci-01506-A1_A1	1681	1682	0	0.713	-0.0310513
MvSilsci-01506-A1_A1	1682	1683	0	1	-0.0608696
MvSilsci-01506-A1_A1	1683	1684	0	1	-0.0398551
MvSilsci-01506-A1_A1	1684	1685	0	0.759	0.561819
MvSilsci-01506-A1_A1	1685	1686	0	0.829	-0.269177
MvSilsci-01506-A1_A1	1686	1687	0	0.687	-0.180456
MvSilsci-01506-A1_A1	1687	1688	0	0.597	0.319264
MvSilsci-01506-A1_A1	1688	1689	0	1	-0.172035
MvSilsci-01506-A1_A1	1689	1690	0	1	-0.393258
MvSilsci-01506-A1_A1	1690	1691	0	1	-0.378947
MvSilsci-01506-A1_A1	1691	1692	0	0.53	0.229252
MvSilsci-01506-A1_A1	1692	1693	0.695	0.166	0.0351801
MvSilsci-01506-A1_A1	1693	1694	0.186	0	0.364103
MvSilsci-01506-A1_A1	1694	1695	1	0	0.0287186
MvSilsci-01506-A1_A1	1695	1696	0.957	0	0.21978
MvSilsci-01506-A1_A1	1696	1697	1	0	0.0261044
MvSilsci-01506-A1_A1	1697	1698	0.196	0.446	0.400772
MvSilsci-01506-A1_A1	1698	1699	0	0.487	-0.221077
MvSilsci-01506-A1_A1	1699	1700	0	1	0.120979
MvSilsci-01506-A1_A1	1700	1701	0	1	-0.390443
MvSilsci-01506-A1_A1	1701	1702	0	1	-0.266334
MvSilsci-01506-A1_A1	1702	1703	0	0.642	-0.144845
MvSilsci-01506-A1_A1	1703	1704	0	0.143	-0.124031
MvSilsci-01506-A1_A1	1704	1705	0	1	-0.206667
MvSilsci-01506-A1_A1	1705	1706	0	1	0.112365
MvSilsci-01506-A1_A1	1706	1707	0	1	-0.138074
MvSilsci-01506-A1_A1	1707	1708	0	1	-0.187227
MvSilsci-01506-A1_A1	1708	1709	0	1	-0.367188
MvSilsci-01506-A1_A1	1709	1710	0	1	-0.109966
MvSilsci-01506-A1_A1	1710	1711	0.52	0.293	0.0570912
MvSilsci-01506-A1_A1	1711	1712	0	1	0.00162602
MvSilsci-01506-A1_A1	1712	1713	0	1	-0.183303
MvSilsci-01506-A1_A1	1713	1714	0	1	-0.32291
MvSilsci-01506-A1_A1	1714	1715	0	1	0.0236396
MvSilsci-01506-A1_A1	1715	1716	0	1	0.0850575
MvSilsci-01506-A1_A1	1716	1717	0	1	-0.142952
MvSilsci-01506-A1_A1	1717	1718	0	1	-0.214497
MvSilsci-01506-A1_A1	1718	1719	0	1	-0.010661
MvSilsci-01506-A1_A1	1719	1720	0	1	-0.260911
MvSilsci-01506-A1_A1	1720	1721	0	1	0.239126
MvSilsci-01506-A1_A1	1721	1722	0	1	-0.15493
MvSilsci-01506-A1_A1	1722	1723	0	1	-0.173328
MvSilsci-01506-A1_A1	1723	1724	0	1	0.0448332
MvSilsci-01506-A1_A1	1724	1725	0	1	-0.185117
MvSilsci-01506-A1_A1	1725	1726	0	1	0.0988182
MvSilsci-01506-A1_A1	1726	1727	0	1	-0.107951
MvSilsci-01506-A1_A1	1727	1728	0	1	0.0351288
MvSilsci-01506-A1_A1	1728	1729	0	1	-0.162791
MvSilsci-01506-A1_A1	1729	1730	0	1	-0.441864
MvSilsci-01506-A1_A1	1730	1731	0	1	-0.480345
MvSilsci-01506-A1_A1	1731	1732	0	1	0.00110865
MvSilsci-01506-A1_A1	1732	1733	0	0.477	-0.0350877
MvSilsci-01506-A1_A1	1733	1734	0	0.463	0.706517
MvSilsci-01506-A1_A1	1734	1735	0	1	0.178571
MvSilsci-01506-A1_A1	1735	1736	0	1	-0.27315
MvSilsci-01506-A1_A1	1736	1737	0.264	0.093	0.35
MvSilsci-01506-A1_A1	1737	1738	0.399	0.187	0.234649
MvSilsci-01506-A1_A1	1738	1739	0	0.968	0.354167
MvSilsci-01506-A1_A1	1739	1740	0	0.205	0.968
MvSilsci-01506-A1_A1	1740	1741	0	0.592	0.0298701
MvSilsci-01506-A1_A1	1741	1742	0	0.963	-0.158824
MvSilsci-01506-A1_A1	1742	1743	0	1	0.00222222
MvSilsci-01506-A1_A1	1743	1744	0	1	-0.00292208
MvSilsci-01506-A1_A1	1744	1745	0	1	-0.0457613
MvSilsci-01506-A1_A1	1745	1746	0	1	-0.237188
MvSilsci-01506-A1_A1	1746	1747	0	1	-0.311334
MvSilsci-01506-A1_A1	1747	1748	0	1	0.402139
MvSilsci-01506-A1_A1	1748	1749	0	1	0.253731
MvSilsci-01506-A1_A1	1749	1750	0	1	-0.390681
MvSilsci-01506-A1_A1	1750	1751	0	1	-0.38832
MvSilsci-01506-A1_A1	1751	1752	0	0.371	0.322034
MvSilsci-01506-A1_A1	1752	1753	0	1	-0.0735238
MvSilsci-01506-A1_A1	1753	1754	0	1	-0.371648
MvSilsci-01506-A1_A1	1754	1755	0.083	0.632	-0.043617
MvSilsci-01506-A1_A1	1755	1756	0.117	0.484	0.470019
MvSilsci-01506-A1_A1	1756	1757	0.485	0	-0.103622
MvSilsci-01506-A1_A1	1757	1758	0.786	0.173	-0.268313
MvSilsci-01506-A1_A1	1758	1759	0.346	0.091	0.960263
MvSilsci-01506-A1_A1	1759	1760	1	0	0.278195
MvSilsci-01506-A1_A1	1760	1761	0.395	0.196	0.594652
MvSilsci-01506-A1_A1	1761	1762	1	0	0.288462
MvSilsci-01506-A1_A1	1762	1763	0.693	0.171	0.814815
MvSilsci-01506-A1_A1	1763	1764	0.263	0	-0.197924
MvSilsci-01506-A1_A1	1764	1765	0	0.976	-0.172043
MvSilsci-01506-A1_A1	1765	1766	0	1	-0.0956768
MvSilsci-01506-A1_A1	1766	1767	0	1	-0.0930587
MvSilsci-01506-A1_A1	1767	1768	0	1	-0.392082
MvSilsci-01506-A1_A1	1768	1769	0	0.998	-0.183191
MvSilsci-01506-A1_A1	1769	1770	0	1	-0.00528233
MvSilsci-01506-A1_A1	1770	1771	0	1	-0.280851
MvSilsci-01506-A1_A1	1771	1772	0	1	-0.373543
MvSilsci-01506-A1_A1	1772	1773	0	0.861	-0.267913
MvSilsci-01506-A1_A1	1773	1774	0	0.017	0.000786164
MvSilsci-01506-A1_A1	1774	1775	0	0.678	0.111111
MvSilsci-01506-A1_A1	1775	1776	0.092	0.648	1.02553
MvSilsci-01506-A1_A1	1776	1777	0.093	0.907	-0.217172
MvSilsci-01506-A1_A1	1777	1778	0	1	0.00673882
MvSilsci-01506-A1_A1	1778	1779	0	1	0.468421
MvSilsci-01506-A1_A1	1779	1780	0	1	-0.028907
MvSilsci-01506-A1_A1	1780	1781	0	1	0.636364
MvSilsci-01506-A1_A1	1781	1782	0	0.851	-0.0575693
MvSilsci-01506-A1_A1	1782	1783	0	1	0.120105
MvSilsci-01506-A1_A1	1783	1784	0	0.967	0.0833333
MvSilsci-01506-A1_A1	1784	1785	0	0	0.0311129
MvSilsci-01506-A1_A1	1785	1786	0	0.822	0.198589
MvSilsci-01506-A1_A1	1786	1787	0	1	-0.00498807
MvSilsci-01506-A1_A1	1787	1788	0	1	-0.0237251
MvSilsci-01506-A1_A1	1788	1789	0	1	0.451791
MvSilsci-01506-A1_A1	1789	1790	0	1	0.380977
MvSilsci-01506-A1_A1	1790	1791	0	0.36	2.4597
MvSilsci-01506-A1_A1	1791	1792	0	0.135	0.435698
MvSilsci-01506-A1_A1	1792	1793	0	0.956	-0.208288
MvSilsci-01506-A1_A1	1793	1794	0	0.145	0.972973
MvSilsci-01506-A1_A1	1794	1795	0	0.744	1.87521
MvSilsci-01506-A1_A1	1795	1796	0	1	0.275973
MvSilsci-01506-A1_A1	1796	1797	0	1	0.170846
MvSilsci-01506-A1_A1	1797	1798	0	1	0.194444
MvSilsci-01506-A1_A1	1798	1799	0	1	-0.191557
MvSilsci-01506-A1_A1	1799	1800	0	0.438	0.223404
MvSilsci-01506-A1_A1	1800	1801	0	0.351	0.0931174
MvSilsci-01506-A1_A1	1801	1802	0	1	-0.178348
MvSilsci-01506-A1_A1	1802	1803	0	1	0.136521
MvSilsci-01506-A1_A1	1803	1804	0	0.898	0.0526662
MvSilsci-01506-A1_A1	1804	1805	0	1	0.837565
MvSilsci-01506-A1_A1	1805	1806	0	1	0.222222
MvSilsci-01506-A1_A1	1806	1807	0	1	0.247191
MvSilsci-01506-A1_A1	1807	1808	0	1	-0.313665
MvSilsci-01506-A1_A1	1808	1809	0	1	-0.278846
MvSilsci-01506-A1_A1	1809	1810	0	1	-0.439645
MvSilsci-01506-A1_A1	1810	1811	0	0.966	-0.0371803
MvSilsci-01506-A1_A1	1811	1812	0	1	0.499881
MvSilsci-01506-A1_A1	1812	1813	0	1	-0.396118
MvSilsci-01506-A1_A1	1813	1814	0	0.994	0.0887239
MvSilsci-01506-A1_A1	1814	1815	0	0.534	0.171831
MvSilsci-01506-A1_A1	1815	1816	0	0.323	0.596491
MvSilsci-01506-A1_A1	1816	1817	0	0.732	0.0327035
MvSilsci-01506-A1_A1	1817	1818	0	1	-0.437433
MvSilsci-01506-A1_A1	1818	1819	0	1	-0.175586
MvSilsci-01506-A1_A1	1819	1820	0	1	-0.0945105
MvSilsci-01506-A1_A1	1820	1821	0	1	0.608866
MvSilsci-01506-A1_A1	1821	1822	0	0.983	-0.387255
MvSilsci-01506-A1_A1	1822	1823	0	1	-0.20709
MvSilsci-01506-A1_A1	1823	1824	0	0.608	-0.323042
MvSilsci-01506-A1_A1	1824	1825	0	0	0.133297
MvSilsci-01506-A1_A1	1825	1826	0.854	0	0.814002
MvSilsci-01506-A1_A1	1826	1827	0	0.452	1.2599
MvSilsci-01506-A1_A1	1827	1828	0.678	0.044	0.973602
MvSilsci-01506-A1_A1	1828	1829	0	0.206	0.549603
MvSilsci-01506-A1_A1	1829	1830	0	0.578	0.364046
MvSilsci-01506-A1_A1	1830	1831	0	1	-0.224138
MvSilsci-01506-A1_A1	1831	1832	0	1	-0.434028
MvSilsci-01506-A1_A1	1832	1833	0	1	-0.40117
MvSilsci-01506-A1_A1	1833	1834	0	1	-0.288295
MvSilsci-01506-A1_A1	1834	1835	0	0.686	-0.104054
MvSilsci-01506-A1_A1	1835	1836	0	0.535	0.290862
MvSilsci-01506-A1_A1	1836	1837	0	0.844	1.48387
MvSilsci-01506-A1_A1	1837	1838	0	0.939	1.09528
MvSilsci-01506-A1_A1	1838	1839	0	0.998	-0.0707071
MvSilsci-01506-A1_A1	1839	1840	0	0.731	0.4135
MvSilsci-01506-A1_A1	1840	1841	0	0.932	0.309524
MvSilsci-01506-A1_A1	1841	1842	0	1	0.609756
MvSilsci-01506-A1_A1	1842	1843	0	1	0.0721649
MvSilsci-01506-A1_A1	1843	1844	0	1	-0.130515
MvSilsci-01506-A1_A1	1844	1845	0	1	-0.367662
MvSilsci-01506-A1_A1	1845	1846	0	1	-0.287926
MvSilsci-01506-A1_A1	1846	1847	0	0.999	1.02392
MvSilsci-01506-A1_A1	1847	1848	0	1	0.183047
MvSilsci-01506-A1_A1	1848	1849	0	1	0.317185
MvSilsci-01506-A1_A1	1849	1850	0	0.724	1.04671
MvSilsci-01506-A1_A1	1850	1851	0.359	0.367	-0.0480769
MvSilsci-01506-A1_A1	1851	1852	0.673	0.11	-0.0339123
MvSilsci-01506-A1_A1	1852	1853	1	0	-0.213555
MvSilsci-01506-A1_A1	1853	1854	1	0	-0.016035
MvSilsci-01506-A1_A1	1854	1855	1	0	-0.258605
MvSilsci-01506-A1_A1	1855	1856	0.397	0	0.266888
MvSilsci-01506-A1_A1	1856	1857	0.87	0	0.194551
MvSilsci-01506-A1_A1	1857	1858	1	0	-0.121818
MvSilsci-01506-A1_A1	1858	1859	0.208	0.552	0.185529
MvSilsci-01506-A1_A1	1859	1860	0	0.94	-0.0953216
MvSilsci-01506-A1_A1	1860	1861	0	0.947	0.258772
MvSilsci-01506-A1_A1	1861	1862	0.716	0.19	0.648639
MvSilsci-01506-A1_A1	1862	1863	0.03	0.127	-0.309048
MvSilsci-01506-A1_A1	1863	1864	1	0	-0.391622
MvSilsci-01506-A1_A1	1864	1865	1	0	-0.0238994
MvSilsci-01506-A1_A1	1865	1866	1	0	0.0137421
MvSilsci-01506-A1_A1	1866	1867	0.942	0	-0.195322
MvSilsci-01506-A1_A1	1867	1868	0.943	0	0.314035
MvSilsci-01506-A1_A1	1868	1869	0.704	0	-0.613636
MvSilsci-01506-A1_A1	1869	1870	0.706	0	-0.103261
MvSilsci-01506-A1_A1	1870	1871	1	0	-0.398693
MvSilsci-01506-A1_A1	1871	1872	0.467	0	-0.151869
MvSilsci-01506-A1_A1	1872	1873	0	0	-0.492077
MvSilsci-01506-A1_A1	1873	1874	0	0	0.0747664
MvSilsci-01506-A1_A1	1874	1875	0.173	0	-0.490996
MvSilsci-01506-A1_A1	1875	1876	0	0.389	1.83117
MvSilsci-01506-A1_A1	1876	1877	0	0.647	-0.0341463
MvSilsci-01506-A1_A1	1877	1878	0	0.001	0.091898
MvSilsci-01506-A1_A1	1878	1879	0	1	-0.13152
MvSilsci-01506-A1_A1	1879	1880	0	1	-0.253425
MvSilsci-01506-A1_A1	1880	1881	0	1	-0.388186
MvSilsci-01506-A1_A1	1881	1882	0	1	0.0853171
MvSilsci-01506-A1_A1	1882	1883	0	1	-0.00367197
MvSilsci-01506-A1_A1	1883	1884	0	1	0.367415
MvSilsci-01506-A1_A1	1884	1885	0	1	0.722311
MvSilsci-01506-A1_A1	1885	1886	0	1	0.556604
MvSilsci-01506-A1_A1	1886	1887	0	1	1.18023
MvSilsci-01506-A1_A1	1887	1888	0	1	0.0866261
MvSilsci-01506-A1_A1	1888	1889	0	1	0.182597
MvSilsci-01506-A1_A1	1889	1890	0	1	0.262148
MvSilsci-01506-A1_A1	1890	1891	0	1	0.487825
MvSilsci-01506-A1_A1	1891	1892	0	1	-0.201078
MvSilsci-01506-A1_A1	1892	1893	0	0.536	-0.267574
MvSilsci-01506-A1_A1	1893	1894	0	1	-0.0883191
MvSilsci-01506-A1_A1	1894	1895	0.63	0.192	-0.12194
MvSilsci-01506-A1_A1	1895	1896	1	0	-0.0420658
MvSilsci-01506-A1_A1	1896	1897	0.981	0	0.412894
MvSilsci-01506-A1_A1	1897	1898	0	0	0.962676
MvSilsci-01506-A1_A1	1898	1899	0	0.012	0.559417
MvSilsci-01506-A1_A1	1899	1900	0	1	-0.140008
MvSilsci-01506-A1_A1	1900	1901	0	1	0.0872162
MvSilsci-01506-A1_A1	1901	1902	0	1	-0.157407
MvSilsci-01506-A1_A1	1902	1903	0	1	0.944444
MvSilsci-01506-A1_A1	1903	1904	0	0.229	0.205882
MvSilsci-01506-A1_A1	1904	1905	0.213	0.132	0.0767369
MvSilsci-01506-A1_A1	1905	1906	1	0	-0.155125
MvSilsci-01506-A1_A1	1906	1907	0.846	0	-0.0861909
MvSilsci-01506-A1_A1	1907	1908	0.774	0	-0.49669
MvSilsci-01506-A1_A1	1908	1909	0.617	0	-0.502041
MvSilsci-01506-A1_A1	1909	1910	0.886	0	-0.629889
MvSilsci-01506-A1_A1	1910	1911	0	0.791	-0.105765
MvSilsci-01506-A1_A1	1911	1912	0	1	-0.235124
MvSilsci-01506-A1_A1	1912	1913	0	1	-0.165484
MvSilsci-01506-A1_A1	1913	1914	0	0.385	-0.164244
MvSilsci-01506-A1_A1	1914	1915	0.866	0	-0.0873016
MvSilsci-01506-A1_A1	1915	1916	1	0	-0.496839
MvSilsci-01506-A1_A1	1916	1917	1	0	-0.303571
MvSilsci-01506-A1_A1	1917	1918	1	0	-0.367761
MvSilsci-01506-A1_A1	1918	1919	1	0	-0.301862
MvSilsci-01506-A1_A1	1919	1920	0.077	0	0.041502
MvSilsci-01506-A1_A1	1920	1921	1	0	0.153846
MvSilsci-01506-A1_A1	1921	1922	0.507	0	0.0309017
MvSilsci-01506-A1_A1	1922	1923	0	0.787	-0.682595
MvSilsci-01506-A1_A1	1923	1924	0.17	0.286	-0.478056
MvSilsci-01506-A1_A1	1924	1925	0.437	0.16	0.254545
MvSilsci-01506-A1_A1	1925	1926	0	0.331	0.361386
MvSilsci-01506-A1_A1	1926	1927	0.712	0	-0.19088
MvSilsci-01506-A1_A1	1927	1928	1	0	0.851852
MvSilsci-01506-A1_A1	1928	1929	0.275	0.212	-0.306156
MvSilsci-01506-A1_A1	1929	1930	0.15	0.339	0.376008
MvSilsci-01506-A1_A1	1930	1931	0	1	0.522267
MvSilsci-01506-A1_A1	1931	1932	0	0.877	0.224932
MvSilsci-01506-A1_A1	1932	1933	0.903	0	-0.202703
MvSilsci-01506-A1_A1	1933	1934	0.849	0.03	0.269663
MvSilsci-01506-A1_A1	1934	1935	0.128	0.814	0.186027
MvSilsci-01506-A1_A1	1935	1936	0.885	0	0.115628
MvSilsci-01506-A1_A1	1936	1937	0.683	0.174	0.255319
MvSilsci-01506-A1_A1	1937	1938	0	0.359	-0.194444
MvSilsci-01506-A1_A1	1938	1939	0.539	0	-0.221005
MvSilsci-01506-A1_A1	1939	1940	1	0	-0.0344828
MvSilsci-01506-A1_A1	1940	1941	1	0	-0.213516
MvSilsci-01506-A1_A1	1941	1942	1	0	0.0960344
MvSilsci-01506-A1_A1	1942	1943	0.817	0.177	-0.403956
MvSilsci-01506-A1_A1	1943	1944	0	0.692	-0.333669
MvSilsci-01506-A1_A1	1944	1945	0.572	0	-0.414492
MvSilsci-01506-A1_A1	1945	1946	0.554	0	-0.334379
MvSilsci-01506-A1_A1	1946	1947	1	0	-0.00374532
MvSilsci-01506-A1_A1	1947	1948	1	0	0.0730838
MvSilsci-01506-A1_A1	1948	1949	1	0	-0.14966
MvSilsci-01506-A1_A1	1949	1950	1	0	-0.386352
MvSilsci-01506-A1_A1	1950	1951	0.736	0	-0.314212
MvSilsci-01506-A1_A1	1951	1952	0	0.14	-0.26
MvSilsci-01506-A1_A1	1952	1953	0	0.939	-0.0637293
MvSilsci-01506-A1_A1	1953	1954	0	1	-0.100909
MvSilsci-01506-A1_A1	1954	1955	0	0.968	-0.32177
MvSilsci-01506-A1_A1	1955	1956	0.82	0.064	-0.0489691
MvSilsci-01506-A1_A1	1956	1957	0.517	0.383	0.105455
MvSilsci-01506-A1_A1	1957	1958	0.491	0.461	0.116105
MvSilsci-01506-A1_A1	1958	1959	0.885	0	0.532392
MvSilsci-01506-A1_A1	1959	1960	0.32	0.531	-0.153196
MvSilsci-01506-A1_A1	1960	1961	0.143	0.002	-0.161765
MvSilsci-01506-A1_A1	1961	1962	0.759	0	-0.427993
MvSilsci-01506-A1_A1	1962	1963	1	0	0.0344828
MvSilsci-01506-A1_A1	1963	1964	1	0	0.249383
MvSilsci-01506-A1_A1	1964	1965	1	0	-0.369745
MvSilsci-01506-A1_A1	1965	1966	0.259	0.475	-0.214937
MvSilsci-01506-A1_A1	1966	1967	0	1	0.0297143
MvSilsci-01506-A1_A1	1967	1968	0	1	0.135531
MvSilsci-01506-A1_A1	1968	1969	0	1	0.635531
MvSilsci-01506-A1_A1	1969	1970	0	1	-0.245935
MvSilsci-01506-A1_A1	1970	1971	0	1	0.0815676
MvSilsci-01506-A1_A1	1971	1972	0	1	0.251323
MvSilsci-01506-A1_A1	1972	1973	0	0.341	-0.0333333
MvSilsci-01506-A1_A1	1973	1974	0	0.821	-0.0279028
MvSilsci-01506-A1_A1	1974	1975	0	1	-0.210993
MvSilsci-01506-A1_A1	1975	1976	0.935	0.061	1.22931
MvSilsci-01506-A1_A1	1976	1977	0.628	0.112	0.326363
MvSilsci-01506-A1_A1	1977	1978	0.2	0.584	0.121094
MvSilsci-01506-A1_A1	1978	1979	0	0.338	0.80776
MvSilsci-01506-A1_A1	1979	1980	0	0.444	-0.0816032
MvSilsci-01506-A1_A1	1980	1981	0	1	-0.0733274
MvSilsci-01506-A1_A1	1981	1982	0	1	-0.108777
MvSilsci-01506-A1_A1	1982	1983	0	0.575	-0.436628
MvSilsci-01506-A1_A1	1983	1984	0	1	0.181818
MvSilsci-01506-A1_A1	1984	1985	0	1	0.143413
MvSilsci-01506-A1_A1	1985	1986	0	1	0.0611264
MvSilsci-01506-A1_A1	1986	1987	0	1	0.61236
MvSilsci-01506-A1_A1	1987	1988	0	1	-0.288026
MvSilsci-01506-A1_A1	1988	1989	0.31	0.145	0.109677
MvSilsci-01506-A1_A1	1989	1990	0	0.144	0.98699
MvSilsci-01506-A1_A1	1990	1991	0	1	0.0252465
MvSilsci-01506-A1_A1	1991	1992	0.601	0.162	-0.296154
MvSilsci-01506-A1_A1	1992	1993	0.275	0.459	-0.188034
MvSilsci-01506-A1_A1	1993	1994	0	0.943	-0.416327
MvSilsci-01506-A1_A1	1994	1995	0	0.717	0.237705
MvSilsci-01506-A1_A1	1995	1996	0	1	-0.0809465
MvSilsci-01506-A1_A1	1996	1997	0	1	-0.460299
MvSilsci-01506-A1_A1	1997	1998	0	0.999	-0.188088
MvSilsci-01506-A1_A1	1998	1999	0	1	-0.200937
[truncated: 9,076 more rows]
