# Supplementary material for: Dynamics of transposable element accumulation in the non-recombining regions of mating-type chromosomes in anther-smut fungi
Source: Nat Commun. 2023 Sep 14;14:5692. doi: 10.1038/s41467-023-41413-4 (PMC10502011; doi:10.1038/s41467-023-41413-4)
Supplement: Supplementary file 11 — Source Data [file 41467_2023_41413_MOESM11_ESM.zip › SupFig_5D_area.xlsx]

## Sheet: SupFig_5D_area
contig	start	end	feat
MvSco-1296-1D-A1-R1_A1	429	2287	NRR
MvSco-1296-1T-A2-R1_A2	441	2717	NRR
MvSco-1296-1D-A1-R1_A1	1902	1979	centromere
MvSco-1296-1T-A2-R1_A2	2062	2203	centromere
MvSco-1296-1D-A1-R1_MC01	2620	2892	centromere
MvSco-1296-1T-A2-R1_MC01-1	2620	2843	centromere
MvSco-1296-1D-A1-R1_A1	1908	1908	contig_junction
MvSco-1296-1D-A1-R1_A1	2341	2341	contig_junction
MvSco-1296-1T-A2-R1_A2	231	231	contig_junction
MvSco-1296-1T-A2-R1_A2	2153	2153	contig_junction
