# Supplementary material for: Dynamics of transposable element accumulation in the non-recombining regions of mating-type chromosomes in anther-smut fungi
Source: Nat Commun. 2023 Sep 14;14:5692. doi: 10.1038/s41467-023-41413-4 (PMC10502011; doi:10.1038/s41467-023-41413-4)
Supplement: Supplementary file 11 — Source Data [file 41467_2023_41413_MOESM11_ESM.zip › SupFig_5D_density.xlsx]

## Sheet: SupFig_5D_density
Contig	start	end	gene	TE	RIPratioCorr
MvSco-1296-1D-A1-R1_A1	0	1	0.283	0.348	-0.057076
MvSco-1296-1D-A1-R1_A1	1	2	1	0	-0.240132
MvSco-1296-1D-A1-R1_A1	2	3	1	0	-0.261637
MvSco-1296-1D-A1-R1_A1	3	4	0.614	0.107	0.677273
MvSco-1296-1D-A1-R1_A1	4	5	1	0	0.0200723
MvSco-1296-1D-A1-R1_A1	5	6	1	0	-0.0922025
MvSco-1296-1D-A1-R1_A1	6	7	0.156	0	-0.368085
MvSco-1296-1D-A1-R1_A1	7	8	0	0.562	-0.259578
MvSco-1296-1D-A1-R1_A1	8	9	0	0.57	-0.657844
MvSco-1296-1D-A1-R1_A1	9	10	0	0.748	-0.567661
MvSco-1296-1D-A1-R1_A1	10	11	0	0.548	-0.135417
MvSco-1296-1D-A1-R1_A1	11	12	0	0.492	-0.333443
MvSco-1296-1D-A1-R1_A1	12	13	0	0.67	-0.391803
MvSco-1296-1D-A1-R1_A1	13	14	0	0.257	-0.448889
MvSco-1296-1D-A1-R1_A1	14	15	0	0	-0.0142857
MvSco-1296-1D-A1-R1_A1	15	16	0	0	0.0826211
MvSco-1296-1D-A1-R1_A1	16	17	0.951	0	-0.138462
MvSco-1296-1D-A1-R1_A1	17	18	0.688	0	0.0192604
MvSco-1296-1D-A1-R1_A1	18	19	0	0.04	-0.175656
MvSco-1296-1D-A1-R1_A1	19	20	0	0.338	-0.370356
MvSco-1296-1D-A1-R1_A1	20	21	0.075	0.085	-0.423598
MvSco-1296-1D-A1-R1_A1	21	22	0.631	0	0.341987
MvSco-1296-1D-A1-R1_A1	22	23	0.152	0	-0.26104
MvSco-1296-1D-A1-R1_A1	23	24	1	0	-0.0923466
MvSco-1296-1D-A1-R1_A1	24	25	1	0	0.162391
MvSco-1296-1D-A1-R1_A1	25	26	0.053	0.567	-0.68435
MvSco-1296-1D-A1-R1_A1	26	27	0	0.208	-0.177029
MvSco-1296-1D-A1-R1_A1	27	28	0	0.745	-0.376396
MvSco-1296-1D-A1-R1_A1	28	29	0.709	0.283	-0.256803
MvSco-1296-1D-A1-R1_A1	29	30	1	0	-0.234949
MvSco-1296-1D-A1-R1_A1	30	31	0.522	0	-0.200109
MvSco-1296-1D-A1-R1_A1	31	32	0	0.546	-0.277287
MvSco-1296-1D-A1-R1_A1	32	33	0.518	0.405	0.404654
MvSco-1296-1D-A1-R1_A1	33	34	1	0	0.353666
MvSco-1296-1D-A1-R1_A1	34	35	1	0	0.417486
MvSco-1296-1D-A1-R1_A1	35	36	0.742	0	-0.337143
MvSco-1296-1D-A1-R1_A1	36	37	0.582	0	0.109974
MvSco-1296-1D-A1-R1_A1	37	38	1	0	-0.152698
MvSco-1296-1D-A1-R1_A1	38	39	0.648	0	0.362964
MvSco-1296-1D-A1-R1_A1	39	40	0.807	0	1.02959
MvSco-1296-1D-A1-R1_A1	40	41	0.86	0	-0.204706
MvSco-1296-1D-A1-R1_A1	41	42	0.489	0	0.407323
MvSco-1296-1D-A1-R1_A1	42	43	0.58	0	0.0732491
MvSco-1296-1D-A1-R1_A1	43	44	1	0	0.216025
MvSco-1296-1D-A1-R1_A1	44	45	1	0	0.209348
MvSco-1296-1D-A1-R1_A1	45	46	0.999	0	-0.497341
MvSco-1296-1D-A1-R1_A1	46	47	0.557	0	-0.138716
MvSco-1296-1D-A1-R1_A1	47	48	1	0	-0.102564
MvSco-1296-1D-A1-R1_A1	48	49	0.268	0	-0.103499
MvSco-1296-1D-A1-R1_A1	49	50	0.126	0	-0.440224
MvSco-1296-1D-A1-R1_A1	50	51	1	0	-0.147787
MvSco-1296-1D-A1-R1_A1	51	52	0.256	0.016	0.0572591
MvSco-1296-1D-A1-R1_A1	52	53	0	1	-0.423077
MvSco-1296-1D-A1-R1_A1	53	54	0	1	-0.188119
MvSco-1296-1D-A1-R1_A1	54	55	0.613	0.1	0.0156472
MvSco-1296-1D-A1-R1_A1	55	56	0.212	0.115	-0.3125
MvSco-1296-1D-A1-R1_A1	56	57	0.898	0	-0.0916868
MvSco-1296-1D-A1-R1_A1	57	58	1	0	0.247059
MvSco-1296-1D-A1-R1_A1	58	59	0.226	0.133	-0.169979
MvSco-1296-1D-A1-R1_A1	59	60	0.514	0.146	-0.357273
MvSco-1296-1D-A1-R1_A1	60	61	1	0	-0.0236111
MvSco-1296-1D-A1-R1_A1	61	62	0.329	0	-0.2915
MvSco-1296-1D-A1-R1_A1	62	63	0.688	0	-0.030303
MvSco-1296-1D-A1-R1_A1	63	64	1	0	-0.0509031
MvSco-1296-1D-A1-R1_A1	64	65	0.642	0	-0.484211
MvSco-1296-1D-A1-R1_A1	65	66	0	0.562	0.270341
MvSco-1296-1D-A1-R1_A1	66	67	0.84	0.029	-0.372321
MvSco-1296-1D-A1-R1_A1	67	68	0.465	0.257	-0.00186047
MvSco-1296-1D-A1-R1_A1	68	69	0.629	0	-0.132569
MvSco-1296-1D-A1-R1_A1	69	70	0	0.85	-0.05
MvSco-1296-1D-A1-R1_A1	70	71	0.018	0.872	-0.508475
MvSco-1296-1D-A1-R1_A1	71	72	0.363	0.155	-0.385279
MvSco-1296-1D-A1-R1_A1	72	73	0	0	0.160633
MvSco-1296-1D-A1-R1_A1	73	74	0	0	-0.258224
MvSco-1296-1D-A1-R1_A1	74	75	0	0.453	-0.232707
MvSco-1296-1D-A1-R1_A1	75	76	0	1	-0.129148
MvSco-1296-1D-A1-R1_A1	76	77	0	1	-0.319031
MvSco-1296-1D-A1-R1_A1	77	78	0	0.877	-0.138633
MvSco-1296-1D-A1-R1_A1	78	79	0	1	-0.571488
MvSco-1296-1D-A1-R1_A1	79	80	0	0.295	-0.0850498
MvSco-1296-1D-A1-R1_A1	80	81	0.572	0	0.105577
MvSco-1296-1D-A1-R1_A1	81	82	0.369	0	-0.119954
MvSco-1296-1D-A1-R1_A1	82	83	0	0	-0.077381
MvSco-1296-1D-A1-R1_A1	83	84	0.371	0.1	-0.341364
MvSco-1296-1D-A1-R1_A1	84	85	0.563	0	0.272377
MvSco-1296-1D-A1-R1_A1	85	86	0.676	0	-0.123386
MvSco-1296-1D-A1-R1_A1	86	87	0.589	0	0.604336
MvSco-1296-1D-A1-R1_A1	87	88	1	0	-0.385421
MvSco-1296-1D-A1-R1_A1	88	89	0.683	0	0.208081
MvSco-1296-1D-A1-R1_A1	89	90	1	0	0.42298
MvSco-1296-1D-A1-R1_A1	90	91	1	0	-0.00303951
MvSco-1296-1D-A1-R1_A1	91	92	0.645	0	-0.429664
MvSco-1296-1D-A1-R1_A1	92	93	0.535	0	0.722222
MvSco-1296-1D-A1-R1_A1	93	94	0.18	0	0.0249433
MvSco-1296-1D-A1-R1_A1	94	95	1	0	-0.105904
MvSco-1296-1D-A1-R1_A1	95	96	0.189	0	-0.424288
MvSco-1296-1D-A1-R1_A1	96	97	0.578	0	0.00800457
MvSco-1296-1D-A1-R1_A1	97	98	0.862	0	0.452055
MvSco-1296-1D-A1-R1_A1	98	99	0.937	0	-0.144028
MvSco-1296-1D-A1-R1_A1	99	100	1	0	0.654244
MvSco-1296-1D-A1-R1_A1	100	101	0.642	0	0.0103774
MvSco-1296-1D-A1-R1_A1	101	102	0	0	-0.338648
MvSco-1296-1D-A1-R1_A1	102	103	0.684	0	-0.184
MvSco-1296-1D-A1-R1_A1	103	104	0.467	0	-0.322791
MvSco-1296-1D-A1-R1_A1	104	105	0.578	0	-0.339441
MvSco-1296-1D-A1-R1_A1	105	106	1	0	-0.333851
MvSco-1296-1D-A1-R1_A1	106	107	1	0	0.021316
MvSco-1296-1D-A1-R1_A1	107	108	0.814	0	-0.272597
MvSco-1296-1D-A1-R1_A1	108	109	1	0	0.24183
MvSco-1296-1D-A1-R1_A1	109	110	0.312	0	0.214178
MvSco-1296-1D-A1-R1_A1	110	111	1	0	-0.0357297
MvSco-1296-1D-A1-R1_A1	111	112	0.346	0	-0.267268
MvSco-1296-1D-A1-R1_A1	112	113	0.172	0.154	0.61394
MvSco-1296-1D-A1-R1_A1	113	114	1	0	0.222222
MvSco-1296-1D-A1-R1_A1	114	115	0.208	0	-0.341131
MvSco-1296-1D-A1-R1_A1	115	116	0.244	0.192	0.364992
MvSco-1296-1D-A1-R1_A1	116	117	1	0	-0.266553
MvSco-1296-1D-A1-R1_A1	117	118	0.297	0	0.411517
MvSco-1296-1D-A1-R1_A1	118	119	1	0	-0.146154
MvSco-1296-1D-A1-R1_A1	119	120	0.477	0	-0.283854
MvSco-1296-1D-A1-R1_A1	120	121	0.919	0	-0.163605
MvSco-1296-1D-A1-R1_A1	121	122	0.634	0	-0.0149254
MvSco-1296-1D-A1-R1_A1	122	123	0.685	0	-0.163934
MvSco-1296-1D-A1-R1_A1	123	124	1	0	-0.300164
MvSco-1296-1D-A1-R1_A1	124	125	1	0	0.176842
MvSco-1296-1D-A1-R1_A1	125	126	0.513	0	-0.176471
MvSco-1296-1D-A1-R1_A1	126	127	0	0	0.15545
MvSco-1296-1D-A1-R1_A1	127	128	0.897	0	-0.493671
MvSco-1296-1D-A1-R1_A1	128	129	1	0	0.447876
MvSco-1296-1D-A1-R1_A1	129	130	1	0	-0.0405117
MvSco-1296-1D-A1-R1_A1	130	131	1	0	1.07018
MvSco-1296-1D-A1-R1_A1	131	132	0.794	0	0.0647619
MvSco-1296-1D-A1-R1_A1	132	133	0.749	0	0.316568
MvSco-1296-1D-A1-R1_A1	133	134	0.65	0	-0.144253
MvSco-1296-1D-A1-R1_A1	134	135	0.152	0	0.103896
MvSco-1296-1D-A1-R1_A1	135	136	0	0	-0.390769
MvSco-1296-1D-A1-R1_A1	136	137	0.278	0	-0.603724
MvSco-1296-1D-A1-R1_A1	137	138	1	0	-0.284802
MvSco-1296-1D-A1-R1_A1	138	139	0.324	0	-0.50487
MvSco-1296-1D-A1-R1_A1	139	140	0.701	0	-0.0699088
MvSco-1296-1D-A1-R1_A1	140	141	1	0	-0.190588
MvSco-1296-1D-A1-R1_A1	141	142	0.457	0	-0.132905
MvSco-1296-1D-A1-R1_A1	142	143	0.683	0	0.424432
MvSco-1296-1D-A1-R1_A1	143	144	0	0	-0.448733
MvSco-1296-1D-A1-R1_A1	144	145	0.29	0	0.0585859
MvSco-1296-1D-A1-R1_A1	145	146	1	0	-0.371251
MvSco-1296-1D-A1-R1_A1	146	147	1	0	0.0270556
MvSco-1296-1D-A1-R1_A1	147	148	0.339	0	-0.225581
MvSco-1296-1D-A1-R1_A1	148	149	0	0.458	-0.186813
MvSco-1296-1D-A1-R1_A1	149	150	0	0.103	0.210232
MvSco-1296-1D-A1-R1_A1	150	151	0	0	0.174699
MvSco-1296-1D-A1-R1_A1	151	152	0.309	0	-0.0675301
MvSco-1296-1D-A1-R1_A1	152	153	0.668	0	0.300051
MvSco-1296-1D-A1-R1_A1	153	154	0.547	0	-0.732794
MvSco-1296-1D-A1-R1_A1	154	155	1	0	0.00557414
MvSco-1296-1D-A1-R1_A1	155	156	1	0	-0.482249
MvSco-1296-1D-A1-R1_A1	156	157	0.485	0	0.113751
MvSco-1296-1D-A1-R1_A1	157	158	0.886	0	-0.105855
MvSco-1296-1D-A1-R1_A1	158	159	0.247	0	-0.107078
MvSco-1296-1D-A1-R1_A1	159	160	0.898	0	-0.365793
MvSco-1296-1D-A1-R1_A1	160	161	0.463	0	0.238683
MvSco-1296-1D-A1-R1_A1	161	162	1	0	-0.298554
MvSco-1296-1D-A1-R1_A1	162	163	1	0	-0.0375
MvSco-1296-1D-A1-R1_A1	163	164	0.304	0	-0.232558
MvSco-1296-1D-A1-R1_A1	164	165	0.627	0	-0.135468
MvSco-1296-1D-A1-R1_A1	165	166	0.511	0	-0.0168539
MvSco-1296-1D-A1-R1_A1	166	167	1	0	0.91904
MvSco-1296-1D-A1-R1_A1	167	168	0.706	0	-0.29078
MvSco-1296-1D-A1-R1_A1	168	169	0.521	0	-0.477163
MvSco-1296-1D-A1-R1_A1	169	170	1	0	0.142449
MvSco-1296-1D-A1-R1_A1	170	171	0.059	0	-0.495726
MvSco-1296-1D-A1-R1_A1	171	172	0	0	-0.131915
MvSco-1296-1D-A1-R1_A1	172	173	0.672	0	0.212793
MvSco-1296-1D-A1-R1_A1	173	174	1	0	0.121847
MvSco-1296-1D-A1-R1_A1	174	175	1	0	-0.482478
MvSco-1296-1D-A1-R1_A1	175	176	1	0	-0.456081
MvSco-1296-1D-A1-R1_A1	176	177	0.818	0	-0.128885
MvSco-1296-1D-A1-R1_A1	177	178	0.5	0	0.245902
MvSco-1296-1D-A1-R1_A1	178	179	1	0	-0.411734
MvSco-1296-1D-A1-R1_A1	179	180	1	0	-0.0310421
MvSco-1296-1D-A1-R1_A1	180	181	0.356	0	-0.423988
MvSco-1296-1D-A1-R1_A1	181	182	0.066	0	-0.118774
MvSco-1296-1D-A1-R1_A1	182	183	1	0	0.182609
MvSco-1296-1D-A1-R1_A1	183	184	0.792	0	-0.462025
MvSco-1296-1D-A1-R1_A1	184	185	0.877	0	0.352667
MvSco-1296-1D-A1-R1_A1	185	186	1	0	-0.0264514
MvSco-1296-1D-A1-R1_A1	186	187	0.52	0	-0.513527
MvSco-1296-1D-A1-R1_A1	187	188	0	0	-0.39011
MvSco-1296-1D-A1-R1_A1	188	189	0.302	0	0.122727
MvSco-1296-1D-A1-R1_A1	189	190	1	0	-0.507716
MvSco-1296-1D-A1-R1_A1	190	191	0.14	0	-0.212766
MvSco-1296-1D-A1-R1_A1	191	192	0.61	0	-0.260064
MvSco-1296-1D-A1-R1_A1	192	193	1	0	-0.27555
MvSco-1296-1D-A1-R1_A1	193	194	1	0	-0.327273
MvSco-1296-1D-A1-R1_A1	194	195	0.296	0	-0.170732
MvSco-1296-1D-A1-R1_A1	195	196	0.897	0	0.0362845
MvSco-1296-1D-A1-R1_A1	196	197	1	0	0.2
MvSco-1296-1D-A1-R1_A1	197	198	0.773	0	-0.130719
MvSco-1296-1D-A1-R1_A1	198	199	1	0	-0.169543
MvSco-1296-1D-A1-R1_A1	199	200	0.91	0	-0.495256
MvSco-1296-1D-A1-R1_A1	200	201	0	0	-0.310808
MvSco-1296-1D-A1-R1_A1	201	202	0.976	0	-0.32985
MvSco-1296-1D-A1-R1_A1	202	203	0.417	0	-0.0667421
MvSco-1296-1D-A1-R1_A1	203	204	0.461	0	0.142093
MvSco-1296-1D-A1-R1_A1	204	205	0.637	0	0.278056
MvSco-1296-1D-A1-R1_A1	205	206	1	0	0.455278
MvSco-1296-1D-A1-R1_A1	206	207	1	0	0.364205
MvSco-1296-1D-A1-R1_A1	207	208	1	0	-0.0810641
MvSco-1296-1D-A1-R1_A1	208	209	1	0	-0.295206
MvSco-1296-1D-A1-R1_A1	209	210	0.633	0	0.106388
MvSco-1296-1D-A1-R1_A1	210	211	0.472	0.25	-0.0980726
MvSco-1296-1D-A1-R1_A1	211	212	0	0.784	0.0333333
MvSco-1296-1D-A1-R1_A1	212	213	0.574	0	0.0575256
MvSco-1296-1D-A1-R1_A1	213	214	1	0	-0.33216
MvSco-1296-1D-A1-R1_A1	214	215	0.414	0.197	0.239759
MvSco-1296-1D-A1-R1_A1	215	216	0	0.889	0.129901
MvSco-1296-1D-A1-R1_A1	216	217	0	1	0.159664
MvSco-1296-1D-A1-R1_A1	217	218	0	0.85	-0.185249
MvSco-1296-1D-A1-R1_A1	218	219	0	0.674	-0.353741
MvSco-1296-1D-A1-R1_A1	219	220	0	0.889	0.236345
MvSco-1296-1D-A1-R1_A1	220	221	0	1	0.119807
MvSco-1296-1D-A1-R1_A1	221	222	0	1	-0.383135
MvSco-1296-1D-A1-R1_A1	222	223	0	1	0.446809
MvSco-1296-1D-A1-R1_A1	223	224	0	1	0.234422
MvSco-1296-1D-A1-R1_A1	224	225	0	1	0.28547
MvSco-1296-1D-A1-R1_A1	225	226	0	1	-0.157895
MvSco-1296-1D-A1-R1_A1	226	227	0	0.703	0.0869565
MvSco-1296-1D-A1-R1_A1	227	228	0	1	0.0639293
MvSco-1296-1D-A1-R1_A1	228	229	0	1	0.424242
MvSco-1296-1D-A1-R1_A1	229	230	0	1	0.280065
MvSco-1296-1D-A1-R1_A1	230	231	0	1	0.016066
MvSco-1296-1D-A1-R1_A1	231	232	0	1	-0.177741
MvSco-1296-1D-A1-R1_A1	232	233	0	0.781	0.135922
MvSco-1296-1D-A1-R1_A1	233	234	0	1	-0.181118
MvSco-1296-1D-A1-R1_A1	234	235	0	0.041	0.0538847
MvSco-1296-1D-A1-R1_A1	235	236	0.229	0	-0.287511
MvSco-1296-1D-A1-R1_A1	236	237	0.613	0	0.132966
MvSco-1296-1D-A1-R1_A1	237	238	0.024	0.132	-0.0378352
MvSco-1296-1D-A1-R1_A1	238	239	0.384	0	0.376407
MvSco-1296-1D-A1-R1_A1	239	240	0.944	0	0.332773
MvSco-1296-1D-A1-R1_A1	240	241	0.648	0.052	-0.140546
MvSco-1296-1D-A1-R1_A1	241	242	0.468	0.204	-0.00826446
MvSco-1296-1D-A1-R1_A1	242	243	0.578	0.106	-0.199334
MvSco-1296-1D-A1-R1_A1	243	244	0.077	0.338	0.426158
MvSco-1296-1D-A1-R1_A1	244	245	0.548	0.059	0.451202
MvSco-1296-1D-A1-R1_A1	245	246	0	0.745	1.3149
MvSco-1296-1D-A1-R1_A1	246	247	0	0.891	0.141509
MvSco-1296-1D-A1-R1_A1	247	248	0	0.769	-0.309524
MvSco-1296-1D-A1-R1_A1	248	249	0	0.47	-0.523711
MvSco-1296-1D-A1-R1_A1	249	250	0	0.332	-0.0407306
MvSco-1296-1D-A1-R1_A1	250	251	0	0.981	-0.395885
MvSco-1296-1D-A1-R1_A1	251	252	0.386	0.232	-0.220974
MvSco-1296-1D-A1-R1_A1	252	253	0	0.642	0.144928
MvSco-1296-1D-A1-R1_A1	253	254	0.168	0.006	0.049896
MvSco-1296-1D-A1-R1_A1	254	255	1	0	-0.211325
MvSco-1296-1D-A1-R1_A1	255	256	0.609	0.221	-0.169031
MvSco-1296-1D-A1-R1_A1	256	257	0	0.69	-0.461806
MvSco-1296-1D-A1-R1_A1	257	258	0	1	-0.263043
MvSco-1296-1D-A1-R1_A1	258	259	0	1	-0.380785
MvSco-1296-1D-A1-R1_A1	259	260	0	0.903	-0.0461224
MvSco-1296-1D-A1-R1_A1	260	261	0	1	-0.273512
MvSco-1296-1D-A1-R1_A1	261	262	0	0.241	-0.35241
MvSco-1296-1D-A1-R1_A1	262	263	0.315	0	-0.0833333
MvSco-1296-1D-A1-R1_A1	263	264	1	0	-0.399829
MvSco-1296-1D-A1-R1_A1	264	265	0.509	0.202	-0.0403727
MvSco-1296-1D-A1-R1_A1	265	266	0	0.269	0.585018
MvSco-1296-1D-A1-R1_A1	266	267	0.417	0	-0.0511325
MvSco-1296-1D-A1-R1_A1	267	268	0.647	0	-0.54278
MvSco-1296-1D-A1-R1_A1	268	269	0.879	0	0.127273
MvSco-1296-1D-A1-R1_A1	269	270	0.621	0	-0.135859
MvSco-1296-1D-A1-R1_A1	270	271	1	0	-0.0406015
MvSco-1296-1D-A1-R1_A1	271	272	1	0	-0.36528
MvSco-1296-1D-A1-R1_A1	272	273	0.542	0	-0.179894
MvSco-1296-1D-A1-R1_A1	273	274	0.259	0	-0.560761
MvSco-1296-1D-A1-R1_A1	274	275	0.251	0.192	0.0965517
MvSco-1296-1D-A1-R1_A1	275	276	0	0	-0.267327
MvSco-1296-1D-A1-R1_A1	276	277	0	0	-0.128829
MvSco-1296-1D-A1-R1_A1	277	278	0.214	0	0.616979
MvSco-1296-1D-A1-R1_A1	278	279	1	0	-0.221082
MvSco-1296-1D-A1-R1_A1	279	280	1	0	-0.362637
MvSco-1296-1D-A1-R1_A1	280	281	0.645	0	-0.485126
MvSco-1296-1D-A1-R1_A1	281	282	0	0	0.3125
MvSco-1296-1D-A1-R1_A1	282	283	0	0	0.475904
MvSco-1296-1D-A1-R1_A1	283	284	0	0	-0.460399
MvSco-1296-1D-A1-R1_A1	284	285	0	0	-0.0761478
MvSco-1296-1D-A1-R1_A1	285	286	0	0	-0.208213
MvSco-1296-1D-A1-R1_A1	286	287	0.315	0	0.172037
MvSco-1296-1D-A1-R1_A1	287	288	1	0	-0.162641
MvSco-1296-1D-A1-R1_A1	288	289	0.619	0	-0.266542
MvSco-1296-1D-A1-R1_A1	289	290	0.355	0	0.749548
MvSco-1296-1D-A1-R1_A1	290	291	1	0	0.122185
MvSco-1296-1D-A1-R1_A1	291	292	0.908	0	0.0833333
MvSco-1296-1D-A1-R1_A1	292	293	1	0	0.0516934
MvSco-1296-1D-A1-R1_A1	293	294	0.569	0.128	0.267442
MvSco-1296-1D-A1-R1_A1	294	295	1	0	-0.297619
MvSco-1296-1D-A1-R1_A1	295	296	1	0	0.05394
MvSco-1296-1D-A1-R1_A1	296	297	0.268	0	-0.241848
MvSco-1296-1D-A1-R1_A1	297	298	0.955	0	0.803659
MvSco-1296-1D-A1-R1_A1	298	299	1	0	0.00649351
MvSco-1296-1D-A1-R1_A1	299	300	1	0	-0.499703
MvSco-1296-1D-A1-R1_A1	300	301	0.248	0	-0.629791
MvSco-1296-1D-A1-R1_A1	301	302	0.9	0	0.590164
MvSco-1296-1D-A1-R1_A1	302	303	1	0	-0.00576923
MvSco-1296-1D-A1-R1_A1	303	304	1	0	0.215695
MvSco-1296-1D-A1-R1_A1	304	305	0.722	0	-0.246276
MvSco-1296-1D-A1-R1_A1	305	306	0.744	0	-0.35788
MvSco-1296-1D-A1-R1_A1	306	307	0.624	0	0.117725
MvSco-1296-1D-A1-R1_A1	307	308	1	0	-0.328896
MvSco-1296-1D-A1-R1_A1	308	309	0.776	0	-0.0133129
MvSco-1296-1D-A1-R1_A1	309	310	0.218	0	-0.493609
MvSco-1296-1D-A1-R1_A1	310	311	0.913	0	-0.00587084
MvSco-1296-1D-A1-R1_A1	311	312	0.572	0	-0.435427
MvSco-1296-1D-A1-R1_A1	312	313	0	0.774	0.154235
MvSco-1296-1D-A1-R1_A1	313	314	0	0.509	-0.223661
MvSco-1296-1D-A1-R1_A1	314	315	0.51	0	0.115628
MvSco-1296-1D-A1-R1_A1	315	316	0.255	0	-0.151847
MvSco-1296-1D-A1-R1_A1	316	317	0.488	0	-0.259852
MvSco-1296-1D-A1-R1_A1	317	318	0	0.312	-0.0111111
MvSco-1296-1D-A1-R1_A1	318	319	0	0.501	-0.197869
MvSco-1296-1D-A1-R1_A1	319	320	0	0.248	0.0320988
MvSco-1296-1D-A1-R1_A1	320	321	0	1	-0.157861
MvSco-1296-1D-A1-R1_A1	321	322	0	0.666	-0.245229
MvSco-1296-1D-A1-R1_A1	322	323	0	0.229	-0.0160885
MvSco-1296-1D-A1-R1_A1	323	324	0	1	-0.193627
MvSco-1296-1D-A1-R1_A1	324	325	0	1	-0.054322
MvSco-1296-1D-A1-R1_A1	325	326	0	0.861	0.279808
MvSco-1296-1D-A1-R1_A1	326	327	0	1	0.468031
MvSco-1296-1D-A1-R1_A1	327	328	0	1	0.226891
MvSco-1296-1D-A1-R1_A1	328	329	0	1	-0.21875
MvSco-1296-1D-A1-R1_A1	329	330	0	1	-0.308929
MvSco-1296-1D-A1-R1_A1	330	331	0.723	0.038	-0.147252
MvSco-1296-1D-A1-R1_A1	331	332	0.573	0	-0.146845
MvSco-1296-1D-A1-R1_A1	332	333	0.396	0	0.110635
MvSco-1296-1D-A1-R1_A1	333	334	0	0	-0.327103
MvSco-1296-1D-A1-R1_A1	334	335	0	0.169	-0.0103666
MvSco-1296-1D-A1-R1_A1	335	336	0	0	-0.0571984
MvSco-1296-1D-A1-R1_A1	336	337	0	0	-0.02285
MvSco-1296-1D-A1-R1_A1	337	338	0	0	-0.266167
MvSco-1296-1D-A1-R1_A1	338	339	0	0.059	-0.16895
MvSco-1296-1D-A1-R1_A1	339	340	0	1	-0.142857
MvSco-1296-1D-A1-R1_A1	340	341	0	1	-0.047619
MvSco-1296-1D-A1-R1_A1	341	342	0	0.959	-0.251109
MvSco-1296-1D-A1-R1_A1	342	343	0	1	0.238571
MvSco-1296-1D-A1-R1_A1	343	344	0	0.374	-0.0787097
MvSco-1296-1D-A1-R1_A1	344	345	0.108	0	-0.380815
MvSco-1296-1D-A1-R1_A1	345	346	0.468	0.248	-0.129662
MvSco-1296-1D-A1-R1_A1	346	347	0	0	-0.22763
MvSco-1296-1D-A1-R1_A1	347	348	0	0	-0.37037
MvSco-1296-1D-A1-R1_A1	348	349	0.168	0	-0.235294
MvSco-1296-1D-A1-R1_A1	349	350	1	0	-0.261692
MvSco-1296-1D-A1-R1_A1	350	351	0.605	0.196	-0.125111
MvSco-1296-1D-A1-R1_A1	351	352	0	1	-0.284091
MvSco-1296-1D-A1-R1_A1	352	353	0	1	-0.259902
MvSco-1296-1D-A1-R1_A1	353	354	0	0.942	0.533654
MvSco-1296-1D-A1-R1_A1	354	355	0	0.948	0.0670137
MvSco-1296-1D-A1-R1_A1	355	356	0	1	0.243295
MvSco-1296-1D-A1-R1_A1	356	357	0	1	-0.128889
MvSco-1296-1D-A1-R1_A1	357	358	0	1	-0.0740544
MvSco-1296-1D-A1-R1_A1	358	359	0	1	-0.208457
MvSco-1296-1D-A1-R1_A1	359	360	0	1	-0.0674797
MvSco-1296-1D-A1-R1_A1	360	361	0	0.709	0.584386
MvSco-1296-1D-A1-R1_A1	361	362	0	0.417	-0.395349
MvSco-1296-1D-A1-R1_A1	362	363	0.826	0	-0.299096
MvSco-1296-1D-A1-R1_A1	363	364	0.59	0	-0.444772
MvSco-1296-1D-A1-R1_A1	364	365	0	0	0.0628571
MvSco-1296-1D-A1-R1_A1	365	366	0.064	0	-0.11191
MvSco-1296-1D-A1-R1_A1	366	367	1	0	-0.333766
MvSco-1296-1D-A1-R1_A1	367	368	1	0	0.00938967
MvSco-1296-1D-A1-R1_A1	368	369	0.084	0	-0.325357
MvSco-1296-1D-A1-R1_A1	369	370	0.573	0	-0.33281
MvSco-1296-1D-A1-R1_A1	370	371	0.018	0	-0.620192
MvSco-1296-1D-A1-R1_A1	371	372	0.691	0	0.0401084
MvSco-1296-1D-A1-R1_A1	372	373	0.838	0	-0.0833333
MvSco-1296-1D-A1-R1_A1	373	374	1	0	-0.0313953
MvSco-1296-1D-A1-R1_A1	374	375	1	0	-0.0544919
MvSco-1296-1D-A1-R1_A1	375	376	1	0	0.389803
MvSco-1296-1D-A1-R1_A1	376	377	0.937	0	0.153549
MvSco-1296-1D-A1-R1_A1	377	378	0.251	0	-0.020068
MvSco-1296-1D-A1-R1_A1	378	379	1	0	-0.252723
MvSco-1296-1D-A1-R1_A1	379	380	0.46	0	0.271111
MvSco-1296-1D-A1-R1_A1	380	381	0.645	0	-0.169312
MvSco-1296-1D-A1-R1_A1	381	382	0.744	0	0.485714
MvSco-1296-1D-A1-R1_A1	382	383	0	0	-0.0804355
MvSco-1296-1D-A1-R1_A1	383	384	0.599	0	0.101614
MvSco-1296-1D-A1-R1_A1	384	385	0.033	0	-0.0164579
MvSco-1296-1D-A1-R1_A1	385	386	0.992	0	-0.410526
MvSco-1296-1D-A1-R1_A1	386	387	1	0	-0.65222
MvSco-1296-1D-A1-R1_A1	387	388	1	0	-0.0361446
MvSco-1296-1D-A1-R1_A1	388	389	0.553	0	-0.0102881
MvSco-1296-1D-A1-R1_A1	389	390	0.892	0	-0.282369
MvSco-1296-1D-A1-R1_A1	390	391	0.086	0	-0.427787
MvSco-1296-1D-A1-R1_A1	391	392	1	0	0.145521
MvSco-1296-1D-A1-R1_A1	392	393	1	0	-0.0808046
MvSco-1296-1D-A1-R1_A1	393	394	1	0	-0.59707
MvSco-1296-1D-A1-R1_A1	394	395	1	0	0.510388
MvSco-1296-1D-A1-R1_A1	395	396	0.857	0	-0.199968
MvSco-1296-1D-A1-R1_A1	396	397	0.605	0	-0.512468
MvSco-1296-1D-A1-R1_A1	397	398	1	0	-0.136821
MvSco-1296-1D-A1-R1_A1	398	399	1	0	-0.244611
MvSco-1296-1D-A1-R1_A1	399	400	1	0	-0.190869
MvSco-1296-1D-A1-R1_A1	400	401	0.878	0	0.350462
MvSco-1296-1D-A1-R1_A1	401	402	0.973	0	-0.389193
MvSco-1296-1D-A1-R1_A1	402	403	0.667	0	-0.111888
MvSco-1296-1D-A1-R1_A1	403	404	1	0	-0.563942
MvSco-1296-1D-A1-R1_A1	404	405	0.561	0	-0.294286
MvSco-1296-1D-A1-R1_A1	405	406	0.509	0	0.0367325
MvSco-1296-1D-A1-R1_A1	406	407	0.699	0	0.541327
MvSco-1296-1D-A1-R1_A1	407	408	0.837	0	0.124489
MvSco-1296-1D-A1-R1_A1	408	409	0	0.167	-0.0650407
MvSco-1296-1D-A1-R1_A1	409	410	0.663	0	0.0794686
MvSco-1296-1D-A1-R1_A1	410	411	0.358	0	-0.136735
MvSco-1296-1D-A1-R1_A1	411	412	0	0.113	0.0232558
MvSco-1296-1D-A1-R1_A1	412	413	0	0.754	-0.0841813
MvSco-1296-1D-A1-R1_A1	413	414	0	1	-0.25
MvSco-1296-1D-A1-R1_A1	414	415	0	1	0.097561
MvSco-1296-1D-A1-R1_A1	415	416	0	1	-0.0625
MvSco-1296-1D-A1-R1_A1	416	417	0	1	-0.449849
MvSco-1296-1D-A1-R1_A1	417	418	0	1	-0.143026
MvSco-1296-1D-A1-R1_A1	418	419	0.254	0.599	0.0941011
MvSco-1296-1D-A1-R1_A1	419	420	0.317	0	-0.1341
MvSco-1296-1D-A1-R1_A1	420	421	0	0	0.232512
MvSco-1296-1D-A1-R1_A1	421	422	0.756	0	0.0819805
MvSco-1296-1D-A1-R1_A1	422	423	1	0	-0.314848
MvSco-1296-1D-A1-R1_A1	423	424	1	0	-0.0249874
MvSco-1296-1D-A1-R1_A1	424	425	1	0	-0.397616
MvSco-1296-1D-A1-R1_A1	425	426	1	0	-0.289773
MvSco-1296-1D-A1-R1_A1	426	427	1	0	-0.0471861
MvSco-1296-1D-A1-R1_A1	427	428	1	0	-0.486248
MvSco-1296-1D-A1-R1_A1	428	429	1	0	-0.367294
MvSco-1296-1D-A1-R1_A1	429	430	0.565	0	-0.419958
MvSco-1296-1D-A1-R1_A1	430	431	1	0	-0.359788
MvSco-1296-1D-A1-R1_A1	431	432	0.94	0	-0.315549
MvSco-1296-1D-A1-R1_A1	432	433	0.601	0	-0.396034
MvSco-1296-1D-A1-R1_A1	433	434	1	0	-0.318681
MvSco-1296-1D-A1-R1_A1	434	435	1	0	0.109565
MvSco-1296-1D-A1-R1_A1	435	436	0.083	0	-0.381185
MvSco-1296-1D-A1-R1_A1	436	437	0.488	0	-0.300971
MvSco-1296-1D-A1-R1_A1	437	438	0.998	0	0.0188828
MvSco-1296-1D-A1-R1_A1	438	439	0.911	0	0.132525
MvSco-1296-1D-A1-R1_A1	439	440	0.17	0.321	0.295918
MvSco-1296-1D-A1-R1_A1	440	441	0.902	0	-0.413314
MvSco-1296-1D-A1-R1_A1	441	442	0.594	0	-0.446696
MvSco-1296-1D-A1-R1_A1	442	443	1	0	0.557009
MvSco-1296-1D-A1-R1_A1	443	444	0.523	0.268	0.329105
MvSco-1296-1D-A1-R1_A1	444	445	0.716	0.12	-0.277286
MvSco-1296-1D-A1-R1_A1	445	446	0	0.792	-0.332929
MvSco-1296-1D-A1-R1_A1	446	447	0	1	-0.391259
MvSco-1296-1D-A1-R1_A1	447	448	0	1	0.114943
MvSco-1296-1D-A1-R1_A1	448	449	0	0.866	0.00921255
MvSco-1296-1D-A1-R1_A1	449	450	0	0.296	-0.32305
MvSco-1296-1D-A1-R1_A1	450	451	0	0.245	-0.298024
MvSco-1296-1D-A1-R1_A1	451	452	0	0.248	-0.19914
MvSco-1296-1D-A1-R1_A1	452	453	0.182	0.115	0.258929
MvSco-1296-1D-A1-R1_A1	453	454	0.2	0.343	0.127907
MvSco-1296-1D-A1-R1_A1	454	455	0.485	0	0.258384
MvSco-1296-1D-A1-R1_A1	455	456	0.926	0	-0.12852
MvSco-1296-1D-A1-R1_A1	456	457	0.44	0.208	0.129825
MvSco-1296-1D-A1-R1_A1	457	458	0	1	-0.236364
MvSco-1296-1D-A1-R1_A1	458	459	0	0.934	0.252525
MvSco-1296-1D-A1-R1_A1	459	460	0	0.757	0.0718157
MvSco-1296-1D-A1-R1_A1	460	461	0.84	0	-0.405825
MvSco-1296-1D-A1-R1_A1	461	462	1	0	-0.138837
MvSco-1296-1D-A1-R1_A1	462	463	1	0	-0.163121
MvSco-1296-1D-A1-R1_A1	463	464	1	0	-0.0616617
MvSco-1296-1D-A1-R1_A1	464	465	0.99	0	-0.252564
MvSco-1296-1D-A1-R1_A1	465	466	0	0.254	0.88956
MvSco-1296-1D-A1-R1_A1	466	467	0	0.403	0.360269
MvSco-1296-1D-A1-R1_A1	467	468	0	1	-0.011236
MvSco-1296-1D-A1-R1_A1	468	469	0	1	-0.179806
MvSco-1296-1D-A1-R1_A1	469	470	0	1	-0.00498029
MvSco-1296-1D-A1-R1_A1	470	471	0	1	-0.118608
MvSco-1296-1D-A1-R1_A1	471	472	0	0.768	-0.178744
MvSco-1296-1D-A1-R1_A1	472	473	0	0	-0.0873908
MvSco-1296-1D-A1-R1_A1	473	474	0.344	0.296	-0.3196
MvSco-1296-1D-A1-R1_A1	474	475	0.035	0.842	0.50469
MvSco-1296-1D-A1-R1_A1	475	476	0.665	0.125	-0.250423
MvSco-1296-1D-A1-R1_A1	476	477	1	0	-0.252457
MvSco-1296-1D-A1-R1_A1	477	478	0.046	0.468	-0.156065
MvSco-1296-1D-A1-R1_A1	478	479	0.813	0	-0.0429253
MvSco-1296-1D-A1-R1_A1	479	480	0.557	0.122	0.382432
MvSco-1296-1D-A1-R1_A1	480	481	0	0.942	0.444893
MvSco-1296-1D-A1-R1_A1	481	482	0	1	-0.376279
MvSco-1296-1D-A1-R1_A1	482	483	0	1	0.271245
MvSco-1296-1D-A1-R1_A1	483	484	0	1	0.0571779
MvSco-1296-1D-A1-R1_A1	484	485	0	1	-0.133169
MvSco-1296-1D-A1-R1_A1	485	486	0	0.598	0.301587
MvSco-1296-1D-A1-R1_A1	486	487	0	0.357	-0.220971
MvSco-1296-1D-A1-R1_A1	487	488	0	1	-0.0565383
MvSco-1296-1D-A1-R1_A1	488	489	0	0.962	0.465909
MvSco-1296-1D-A1-R1_A1	489	490	0	1	0.496028
MvSco-1296-1D-A1-R1_A1	490	491	0	1	0.393814
MvSco-1296-1D-A1-R1_A1	491	492	0	0.984	0.361916
MvSco-1296-1D-A1-R1_A1	492	493	0	0.805	0.250847
MvSco-1296-1D-A1-R1_A1	493	494	0.662	0	-0.402469
MvSco-1296-1D-A1-R1_A1	494	495	1	0	-0.456929
MvSco-1296-1D-A1-R1_A1	495	496	0.503	0.192	-0.333564
MvSco-1296-1D-A1-R1_A1	496	497	0.419	0.342	-0.0920354
MvSco-1296-1D-A1-R1_A1	497	498	0	0.506	0.507917
MvSco-1296-1D-A1-R1_A1	498	499	0	1	0.125344
MvSco-1296-1D-A1-R1_A1	499	500	0	1	0.071618
MvSco-1296-1D-A1-R1_A1	500	501	0	1	0.780172
MvSco-1296-1D-A1-R1_A1	501	502	0	1	-0.166667
MvSco-1296-1D-A1-R1_A1	502	503	0.322	0.643	0.562539
MvSco-1296-1D-A1-R1_A1	503	504	1	0	-0.252336
MvSco-1296-1D-A1-R1_A1	504	505	0.755	0	-0.267327
MvSco-1296-1D-A1-R1_A1	505	506	0.802	0	-0.150744
MvSco-1296-1D-A1-R1_A1	506	507	0.924	0	0.233333
MvSco-1296-1D-A1-R1_A1	507	508	0	0.82	-0.33024
MvSco-1296-1D-A1-R1_A1	508	509	0.764	0.117	-0.413496
MvSco-1296-1D-A1-R1_A1	509	510	1	0	-0.286788
MvSco-1296-1D-A1-R1_A1	510	511	0.055	0.12	0.0309278
MvSco-1296-1D-A1-R1_A1	511	512	0.778	0	-0.124737
MvSco-1296-1D-A1-R1_A1	512	513	1	0	-0.450449
MvSco-1296-1D-A1-R1_A1	513	514	1	0	-0.295775
MvSco-1296-1D-A1-R1_A1	514	515	0.563	0	-0.675268
MvSco-1296-1D-A1-R1_A1	515	516	0.594	0	-0.214595
MvSco-1296-1D-A1-R1_A1	516	517	1	0	0.00957592
MvSco-1296-1D-A1-R1_A1	517	518	1	0	-0.335392
MvSco-1296-1D-A1-R1_A1	518	519	1	0	-0.107692
MvSco-1296-1D-A1-R1_A1	519	520	0.204	0	-0.269565
MvSco-1296-1D-A1-R1_A1	520	521	0	0.703	0.230552
MvSco-1296-1D-A1-R1_A1	521	522	0	1	-0.160315
MvSco-1296-1D-A1-R1_A1	522	523	0	1	-0.149106
MvSco-1296-1D-A1-R1_A1	523	524	0	1	-0.333438
MvSco-1296-1D-A1-R1_A1	524	525	0	1	-0.0311328
MvSco-1296-1D-A1-R1_A1	525	526	0	1	-0.0262295
MvSco-1296-1D-A1-R1_A1	526	527	0	1	0.258885
MvSco-1296-1D-A1-R1_A1	527	528	0	1	-0.23214
MvSco-1296-1D-A1-R1_A1	528	529	0	0.997	0.0822522
MvSco-1296-1D-A1-R1_A1	529	530	0	0.997	0.0395137
MvSco-1296-1D-A1-R1_A1	530	531	0	1	-0.126699
MvSco-1296-1D-A1-R1_A1	531	532	0	1	0.093913
MvSco-1296-1D-A1-R1_A1	532	533	0	1	0.0701071
MvSco-1296-1D-A1-R1_A1	533	534	0	1	-0.123563
MvSco-1296-1D-A1-R1_A1	534	535	0	1	-0.310082
MvSco-1296-1D-A1-R1_A1	535	536	0	1	-0.165329
MvSco-1296-1D-A1-R1_A1	536	537	0	1	-0.151095
MvSco-1296-1D-A1-R1_A1	537	538	0	0.943	0.0120226
MvSco-1296-1D-A1-R1_A1	538	539	0.921	0	0.284706
MvSco-1296-1D-A1-R1_A1	539	540	0.235	0.227	-0.106923
MvSco-1296-1D-A1-R1_A1	540	541	0	0.452	1.01843
MvSco-1296-1D-A1-R1_A1	541	542	0	1	0.497585
MvSco-1296-1D-A1-R1_A1	542	543	0	1	0.340193
MvSco-1296-1D-A1-R1_A1	543	544	0	1	0.633918
MvSco-1296-1D-A1-R1_A1	544	545	0	0.932	0.348837
MvSco-1296-1D-A1-R1_A1	545	546	0.308	0.282	0.133673
MvSco-1296-1D-A1-R1_A1	546	547	0.843	0	-0.107746
MvSco-1296-1D-A1-R1_A1	547	548	0	0	-0.408163
MvSco-1296-1D-A1-R1_A1	548	549	0	0	-0.0847049
MvSco-1296-1D-A1-R1_A1	549	550	0	0.385	0.332981
MvSco-1296-1D-A1-R1_A1	550	551	0	0.678	0.266369
MvSco-1296-1D-A1-R1_A1	551	552	0	0.756	0.0520833
MvSco-1296-1D-A1-R1_A1	552	553	0	0.824	-0.0975309
MvSco-1296-1D-A1-R1_A1	553	554	0	1	0.136744
MvSco-1296-1D-A1-R1_A1	554	555	0	1	-0.364003
MvSco-1296-1D-A1-R1_A1	555	556	0	1	-0.234768
MvSco-1296-1D-A1-R1_A1	556	557	0	0.572	-0.312194
MvSco-1296-1D-A1-R1_A1	557	558	0	0	0.113622
MvSco-1296-1D-A1-R1_A1	558	559	0.287	0	0.794194
MvSco-1296-1D-A1-R1_A1	559	560	0	0.244	0.619932
MvSco-1296-1D-A1-R1_A1	560	561	0.191	0.111	0.179131
MvSco-1296-1D-A1-R1_A1	561	562	1	0	-0.387612
MvSco-1296-1D-A1-R1_A1	562	563	1	0	-0.571898
MvSco-1296-1D-A1-R1_A1	563	564	1	0	-0.54642
MvSco-1296-1D-A1-R1_A1	564	565	0.526	0	-0.183262
MvSco-1296-1D-A1-R1_A1	565	566	0.98	0	-0.563636
MvSco-1296-1D-A1-R1_A1	566	567	1	0	-0.271592
MvSco-1296-1D-A1-R1_A1	567	568	0.68	0	-0.0543478
MvSco-1296-1D-A1-R1_A1	568	569	0.52	0	0.014106
MvSco-1296-1D-A1-R1_A1	569	570	1	0	-0.0247253
MvSco-1296-1D-A1-R1_A1	570	571	1	0	0.0492142
MvSco-1296-1D-A1-R1_A1	571	572	0.805	0	-0.617295
MvSco-1296-1D-A1-R1_A1	572	573	0	0.112	0.289482
MvSco-1296-1D-A1-R1_A1	573	574	0	0.415	-0.162069
MvSco-1296-1D-A1-R1_A1	574	575	0	0.762	0.0624585
MvSco-1296-1D-A1-R1_A1	575	576	0.251	0.123	-0.283582
MvSco-1296-1D-A1-R1_A1	576	577	0	0.332	0.148655
MvSco-1296-1D-A1-R1_A1	577	578	0	0.333	-0.430853
MvSco-1296-1D-A1-R1_A1	578	579	0	1	-0.424068
MvSco-1296-1D-A1-R1_A1	579	580	0	0.655	0.0941915
MvSco-1296-1D-A1-R1_A1	580	581	0.708	0	0.0552027
MvSco-1296-1D-A1-R1_A1	581	582	1	0	-0.140893
MvSco-1296-1D-A1-R1_A1	582	583	0.611	0	0.00445324
MvSco-1296-1D-A1-R1_A1	583	584	0.135	0	-0.39976
MvSco-1296-1D-A1-R1_A1	584	585	1	0	-0.125506
MvSco-1296-1D-A1-R1_A1	585	586	0.693	0	-0.253333
MvSco-1296-1D-A1-R1_A1	586	587	0.9	0	-0.382256
MvSco-1296-1D-A1-R1_A1	587	588	0.894	0	-0.420646
MvSco-1296-1D-A1-R1_A1	588	589	0.914	0	-0.244983
MvSco-1296-1D-A1-R1_A1	589	590	1	0	-0.178492
MvSco-1296-1D-A1-R1_A1	590	591	0.023	0.794	0.675
MvSco-1296-1D-A1-R1_A1	591	592	0	1	-0.294389
MvSco-1296-1D-A1-R1_A1	592	593	0	1	0.051182
MvSco-1296-1D-A1-R1_A1	593	594	0	1	-0.096305
MvSco-1296-1D-A1-R1_A1	594	595	0	1	0.0970874
MvSco-1296-1D-A1-R1_A1	595	596	0	0.576	-0.058885
MvSco-1296-1D-A1-R1_A1	596	597	0	0.979	1.24757
MvSco-1296-1D-A1-R1_A1	597	598	0	1	0.372261
MvSco-1296-1D-A1-R1_A1	598	599	0	1	-0.0119005
MvSco-1296-1D-A1-R1_A1	599	600	0	1	-0.12911
MvSco-1296-1D-A1-R1_A1	600	601	0	0.689	0.305926
MvSco-1296-1D-A1-R1_A1	601	602	0	0	-0.317827
MvSco-1296-1D-A1-R1_A1	602	603	0	0.384	-0.216162
MvSco-1296-1D-A1-R1_A1	603	604	0	1	-0.129781
MvSco-1296-1D-A1-R1_A1	604	605	0	1	-0.165895
MvSco-1296-1D-A1-R1_A1	605	606	0	1	0.08
MvSco-1296-1D-A1-R1_A1	606	607	0	1	-0.382577
MvSco-1296-1D-A1-R1_A1	607	608	0.49	0.477	0.283228
MvSco-1296-1D-A1-R1_A1	608	609	1	0	0.125234
MvSco-1296-1D-A1-R1_A1	609	610	0.723	0	0.112741
MvSco-1296-1D-A1-R1_A1	610	611	0.36	0.589	-0.12746
MvSco-1296-1D-A1-R1_A1	611	612	0	1	-0.180392
MvSco-1296-1D-A1-R1_A1	612	613	0	1	-0.0245211
MvSco-1296-1D-A1-R1_A1	613	614	0	1	0.338951
MvSco-1296-1D-A1-R1_A1	614	615	0	1	-0.175204
MvSco-1296-1D-A1-R1_A1	615	616	0	1	-0.14281
MvSco-1296-1D-A1-R1_A1	616	617	0	1	-0.273504
MvSco-1296-1D-A1-R1_A1	617	618	0	1	-0.321857
MvSco-1296-1D-A1-R1_A1	618	619	0	1	-0.0577508
MvSco-1296-1D-A1-R1_A1	619	620	0.322	0.555	-0.249255
MvSco-1296-1D-A1-R1_A1	620	621	0	0.889	0.371977
MvSco-1296-1D-A1-R1_A1	621	622	0.557	0.116	-0.113718
MvSco-1296-1D-A1-R1_A1	622	623	0.645	0.206	0.283172
MvSco-1296-1D-A1-R1_A1	623	624	1	0	-0.134146
MvSco-1296-1D-A1-R1_A1	624	625	0.919	0	-0.496212
MvSco-1296-1D-A1-R1_A1	625	626	1	0	-0.503147
MvSco-1296-1D-A1-R1_A1	626	627	1	0	-0.218855
MvSco-1296-1D-A1-R1_A1	627	628	1	0	0.22292
MvSco-1296-1D-A1-R1_A1	628	629	0.248	0	-0.387621
MvSco-1296-1D-A1-R1_A1	629	630	0.542	0.154	0.0818182
MvSco-1296-1D-A1-R1_A1	630	631	1	0	-0.0738168
MvSco-1296-1D-A1-R1_A1	631	632	1	0	-0.424746
MvSco-1296-1D-A1-R1_A1	632	633	0.098	0.603	0.0402477
MvSco-1296-1D-A1-R1_A1	633	634	0	1	0.0489164
MvSco-1296-1D-A1-R1_A1	634	635	0.49	0.067	-0.112533
MvSco-1296-1D-A1-R1_A1	635	636	1	0	-0.311363
MvSco-1296-1D-A1-R1_A1	636	637	1	0	-0.0612245
MvSco-1296-1D-A1-R1_A1	637	638	0.838	0	-0.346661
MvSco-1296-1D-A1-R1_A1	638	639	0.738	0	-0.248233
MvSco-1296-1D-A1-R1_A1	639	640	1	0	-0.317529
MvSco-1296-1D-A1-R1_A1	640	641	1	0	-0.176886
MvSco-1296-1D-A1-R1_A1	641	642	0.74	0	-0.422619
MvSco-1296-1D-A1-R1_A1	642	643	0.642	0	-0.512887
MvSco-1296-1D-A1-R1_A1	643	644	0.905	0	-0.323149
MvSco-1296-1D-A1-R1_A1	644	645	1	0	-0.0952381
MvSco-1296-1D-A1-R1_A1	645	646	0.066	0	-0.371951
MvSco-1296-1D-A1-R1_A1	646	647	0.272	0.194	-0.537455
MvSco-1296-1D-A1-R1_A1	647	648	0	0.507	0.0136852
MvSco-1296-1D-A1-R1_A1	648	649	0	0.99	-0.0780952
MvSco-1296-1D-A1-R1_A1	649	650	0.372	0.115	0.130494
MvSco-1296-1D-A1-R1_A1	650	651	0.616	0.144	0.0534459
MvSco-1296-1D-A1-R1_A1	651	652	1	0	-0.22139
MvSco-1296-1D-A1-R1_A1	652	653	1	0	-0.336129
MvSco-1296-1D-A1-R1_A1	653	654	1	0	-0.150306
MvSco-1296-1D-A1-R1_A1	654	655	0.561	0	-0.251766
MvSco-1296-1D-A1-R1_A1	655	656	0	0.341	0.0425647
MvSco-1296-1D-A1-R1_A1	656	657	0.089	0.632	0.736559
MvSco-1296-1D-A1-R1_A1	657	658	1	0	-0.242002
MvSco-1296-1D-A1-R1_A1	658	659	0.31	0	-0.0253369
MvSco-1296-1D-A1-R1_A1	659	660	0	0.003	0.560559
MvSco-1296-1D-A1-R1_A1	660	661	0	0.717	0.029703
MvSco-1296-1D-A1-R1_A1	661	662	0	0.772	0.0294925
MvSco-1296-1D-A1-R1_A1	662	663	0	1	0.131329
MvSco-1296-1D-A1-R1_A1	663	664	0	1	-0.148073
MvSco-1296-1D-A1-R1_A1	664	665	0	1	-0.113155
MvSco-1296-1D-A1-R1_A1	665	666	0	0.485	-0.0301003
MvSco-1296-1D-A1-R1_A1	666	667	0.647	0.004	-0.0543478
MvSco-1296-1D-A1-R1_A1	667	668	1	0	-0.360494
MvSco-1296-1D-A1-R1_A1	668	669	1	0	-0.19308
MvSco-1296-1D-A1-R1_A1	669	670	1	0	-0.398625
MvSco-1296-1D-A1-R1_A1	670	671	0.903	0	-0.289068
MvSco-1296-1D-A1-R1_A1	671	672	0.852	0	-0.000477669
MvSco-1296-1D-A1-R1_A1	672	673	0.556	0	-0.494774
MvSco-1296-1D-A1-R1_A1	673	674	0.97	0	0.327742
MvSco-1296-1D-A1-R1_A1	674	675	0.847	0	-0.338281
MvSco-1296-1D-A1-R1_A1	675	676	1	0	0.288743
MvSco-1296-1D-A1-R1_A1	676	677	1	0	-0.394587
MvSco-1296-1D-A1-R1_A1	677	678	0.392	0	-0.545428
MvSco-1296-1D-A1-R1_A1	678	679	1	0	-0.163265
MvSco-1296-1D-A1-R1_A1	679	680	1	0	-0.230552
MvSco-1296-1D-A1-R1_A1	680	681	0.873	0	-0.459309
MvSco-1296-1D-A1-R1_A1	681	682	0.518	0	-0.123256
MvSco-1296-1D-A1-R1_A1	682	683	1	0	-0.215094
MvSco-1296-1D-A1-R1_A1	683	684	0.272	0.203	0.268741
MvSco-1296-1D-A1-R1_A1	684	685	0	0.968	-0.193548
MvSco-1296-1D-A1-R1_A1	685	686	0	1	-0.0853604
MvSco-1296-1D-A1-R1_A1	686	687	0	1	-0.417559
MvSco-1296-1D-A1-R1_A1	687	688	0	1	-0.0164141
MvSco-1296-1D-A1-R1_A1	688	689	0	1	-0.0405585
MvSco-1296-1D-A1-R1_A1	689	690	0.198	0.708	0.911222
MvSco-1296-1D-A1-R1_A1	690	691	0.416	0	-0.42233
MvSco-1296-1D-A1-R1_A1	691	692	0	0.302	0.215622
MvSco-1296-1D-A1-R1_A1	692	693	0	0.567	0.140688
MvSco-1296-1D-A1-R1_A1	693	694	0	1	-0.118899
MvSco-1296-1D-A1-R1_A1	694	695	0	1	-0.30625
MvSco-1296-1D-A1-R1_A1	695	696	0	1	-0.450251
MvSco-1296-1D-A1-R1_A1	696	697	0	1	-0.0748538
MvSco-1296-1D-A1-R1_A1	697	698	0.465	0.534	0.231034
MvSco-1296-1D-A1-R1_A1	698	699	0.217	0.77	-0.157895
MvSco-1296-1D-A1-R1_A1	699	700	0	1	0.581609
MvSco-1296-1D-A1-R1_A1	700	701	0	1	-0.0422692
MvSco-1296-1D-A1-R1_A1	701	702	0	1	0.301075
MvSco-1296-1D-A1-R1_A1	702	703	0	0.997	-0.129164
MvSco-1296-1D-A1-R1_A1	703	704	0	1	-0.426667
MvSco-1296-1D-A1-R1_A1	704	705	0	1	0.0735198
MvSco-1296-1D-A1-R1_A1	705	706	0	0.859	-0.00242915
MvSco-1296-1D-A1-R1_A1	706	707	0	0.359	-0.301053
MvSco-1296-1D-A1-R1_A1	707	708	0.513	0.328	-0.0552371
MvSco-1296-1D-A1-R1_A1	708	709	0.449	0.325	-0.065
MvSco-1296-1D-A1-R1_A1	709	710	0	1	0.166667
MvSco-1296-1D-A1-R1_A1	710	711	0	1	-0.341206
MvSco-1296-1D-A1-R1_A1	711	712	0	0.549	0.333333
MvSco-1296-1D-A1-R1_A1	712	713	0	0.3	0.551587
MvSco-1296-1D-A1-R1_A1	713	714	0	0.92	-0.415205
MvSco-1296-1D-A1-R1_A1	714	715	0	0.765	0.300398
MvSco-1296-1D-A1-R1_A1	715	716	0	1	0.0972477
MvSco-1296-1D-A1-R1_A1	716	717	0	0.991	0.492921
MvSco-1296-1D-A1-R1_A1	717	718	0	1	-0.0756501
MvSco-1296-1D-A1-R1_A1	718	719	0	0.576	0.183908
MvSco-1296-1D-A1-R1_A1	719	720	0.217	0.171	-0.207143
MvSco-1296-1D-A1-R1_A1	720	721	0.285	0.267	-0.319397
MvSco-1296-1D-A1-R1_A1	721	722	1	0	-0.187436
MvSco-1296-1D-A1-R1_A1	722	723	0.353	0	-0.416789
MvSco-1296-1D-A1-R1_A1	723	724	0.563	0	-0.184883
MvSco-1296-1D-A1-R1_A1	724	725	0.315	0.299	0.0245726
MvSco-1296-1D-A1-R1_A1	725	726	1	0	-0.427184
MvSco-1296-1D-A1-R1_A1	726	727	1	0	0.0504533
MvSco-1296-1D-A1-R1_A1	727	728	0.958	0	-0.252315
MvSco-1296-1D-A1-R1_A1	728	729	1	0	0.21024
MvSco-1296-1D-A1-R1_A1	729	730	0.454	0.194	0.16165
MvSco-1296-1D-A1-R1_A1	730	731	0.443	0.3	-0.160379
MvSco-1296-1D-A1-R1_A1	731	732	0.258	0.522	-0.206349
MvSco-1296-1D-A1-R1_A1	732	733	0.55	0	-0.136212
MvSco-1296-1D-A1-R1_A1	733	734	0.564	0.115	-0.29697
MvSco-1296-1D-A1-R1_A1	734	735	0.493	0.143	-0.0127249
MvSco-1296-1D-A1-R1_A1	735	736	1	0	-0.214803
MvSco-1296-1D-A1-R1_A1	736	737	1	0	0.188235
MvSco-1296-1D-A1-R1_A1	737	738	0.496	0	0.25448
MvSco-1296-1D-A1-R1_A1	738	739	0.184	0.334	0.269841
MvSco-1296-1D-A1-R1_A1	739	740	0	0.37	0.0680448
MvSco-1296-1D-A1-R1_A1	740	741	0	0.673	0.0149733
MvSco-1296-1D-A1-R1_A1	741	742	0	0.576	0.139496
MvSco-1296-1D-A1-R1_A1	742	743	0	1	0.252206
MvSco-1296-1D-A1-R1_A1	743	744	0	1	-0.049236
MvSco-1296-1D-A1-R1_A1	744	745	0.397	0.454	-0.127979
MvSco-1296-1D-A1-R1_A1	745	746	0.761	0	-0.0909091
MvSco-1296-1D-A1-R1_A1	746	747	0.228	0.212	0.287548
MvSco-1296-1D-A1-R1_A1	747	748	0	1	0.0340447
MvSco-1296-1D-A1-R1_A1	748	749	0	1	0.121569
MvSco-1296-1D-A1-R1_A1	749	750	0.052	0.656	-0.368571
MvSco-1296-1D-A1-R1_A1	750	751	1	0	-0.2125
MvSco-1296-1D-A1-R1_A1	751	752	0.543	0.06	-0.460565
MvSco-1296-1D-A1-R1_A1	752	753	0	1	-0.0614035
MvSco-1296-1D-A1-R1_A1	753	754	0	0.782	0.178121
MvSco-1296-1D-A1-R1_A1	754	755	0	0.985	-0.209901
MvSco-1296-1D-A1-R1_A1	755	756	0	1	0.0108738
MvSco-1296-1D-A1-R1_A1	756	757	0.404	0.339	0.271853
MvSco-1296-1D-A1-R1_A1	757	758	0	0.418	0.204819
MvSco-1296-1D-A1-R1_A1	758	759	0	0.654	0.810833
MvSco-1296-1D-A1-R1_A1	759	760	0	1	-0.114657
MvSco-1296-1D-A1-R1_A1	760	761	0	1	-0.06
MvSco-1296-1D-A1-R1_A1	761	762	0	1	0.00757576
MvSco-1296-1D-A1-R1_A1	762	763	0	0.801	-0.318326
MvSco-1296-1D-A1-R1_A1	763	764	0	0	-0.245683
MvSco-1296-1D-A1-R1_A1	764	765	0	0	0.33378
MvSco-1296-1D-A1-R1_A1	765	766	0	0.405	-0.329182
MvSco-1296-1D-A1-R1_A1	766	767	0	1	1.18824
MvSco-1296-1D-A1-R1_A1	767	768	0	0.067	0.631579
MvSco-1296-1D-A1-R1_A1	768	769	0	1	-0.113636
MvSco-1296-1D-A1-R1_A1	769	770	0	1	0.322831
MvSco-1296-1D-A1-R1_A1	770	771	0	1	0.467633
MvSco-1296-1D-A1-R1_A1	771	772	0	0.181	1.22308
MvSco-1296-1D-A1-R1_A1	772	773	0	0	0.175987
MvSco-1296-1D-A1-R1_A1	773	774	0	0.367	-0.022792
MvSco-1296-1D-A1-R1_A1	774	775	0	1	0.0309598
MvSco-1296-1D-A1-R1_A1	775	776	0	1	-0.409091
MvSco-1296-1D-A1-R1_A1	776	777	0	1	0.0707965
MvSco-1296-1D-A1-R1_A1	777	778	0	0.965	-0.374783
MvSco-1296-1D-A1-R1_A1	778	779	0.218	0.037	-0.179907
MvSco-1296-1D-A1-R1_A1	779	780	0.395	0.103	0.734828
MvSco-1296-1D-A1-R1_A1	780	781	1	0	-0.210906
MvSco-1296-1D-A1-R1_A1	781	782	0.577	0	-0.288946
MvSco-1296-1D-A1-R1_A1	782	783	1	0	-0.0825282
MvSco-1296-1D-A1-R1_A1	783	784	0.731	0	-0.0260473
MvSco-1296-1D-A1-R1_A1	784	785	0.935	0	-0.230567
MvSco-1296-1D-A1-R1_A1	785	786	1	0	-0.224913
MvSco-1296-1D-A1-R1_A1	786	787	0.531	0	-0.327019
MvSco-1296-1D-A1-R1_A1	787	788	0.969	0	-0.189991
MvSco-1296-1D-A1-R1_A1	788	789	1	0	-0.240893
MvSco-1296-1D-A1-R1_A1	789	790	1	0	-0.207031
MvSco-1296-1D-A1-R1_A1	790	791	1	0	0.424913
MvSco-1296-1D-A1-R1_A1	791	792	1	0	-0.240558
MvSco-1296-1D-A1-R1_A1	792	793	1	0	0.0685241
MvSco-1296-1D-A1-R1_A1	793	794	0.855	0	-0.421429
MvSco-1296-1D-A1-R1_A1	794	795	0.73	0	-0.130971
MvSco-1296-1D-A1-R1_A1	795	796	0.805	0	-0.134831
MvSco-1296-1D-A1-R1_A1	796	797	0	0	-0.0889193
MvSco-1296-1D-A1-R1_A1	797	798	0	0.489	-0.025584
MvSco-1296-1D-A1-R1_A1	798	799	0	1	-0.163286
MvSco-1296-1D-A1-R1_A1	799	800	0	0.375	0.144319
MvSco-1296-1D-A1-R1_A1	800	801	0	0.977	-0.183168
MvSco-1296-1D-A1-R1_A1	801	802	0.344	0.025	-0.141584
MvSco-1296-1D-A1-R1_A1	802	803	1	0	0.115837
MvSco-1296-1D-A1-R1_A1	803	804	1	0	-0.176077
MvSco-1296-1D-A1-R1_A1	804	805	1	0	-0.235518
MvSco-1296-1D-A1-R1_A1	805	806	0.645	0	-0.248697
MvSco-1296-1D-A1-R1_A1	806	807	0.963	0	-0.100877
MvSco-1296-1D-A1-R1_A1	807	808	0.927	0	-0.168317
MvSco-1296-1D-A1-R1_A1	808	809	1	0	-0.369458
MvSco-1296-1D-A1-R1_A1	809	810	0.312	0	-0.0738704
MvSco-1296-1D-A1-R1_A1	810	811	0.954	0	0.144728
MvSco-1296-1D-A1-R1_A1	811	812	0.917	0	0.133685
MvSco-1296-1D-A1-R1_A1	812	813	1	0	0.337838
MvSco-1296-1D-A1-R1_A1	813	814	1	0	0.0434783
MvSco-1296-1D-A1-R1_A1	814	815	1	0	0.073071
MvSco-1296-1D-A1-R1_A1	815	816	0.012	0.118	-0.269416
MvSco-1296-1D-A1-R1_A1	816	817	0	0.052	1.07638
MvSco-1296-1D-A1-R1_A1	817	818	0	0.293	0.0786164
MvSco-1296-1D-A1-R1_A1	818	819	0	1	-0.0275641
MvSco-1296-1D-A1-R1_A1	819	820	0	1	0.13607
MvSco-1296-1D-A1-R1_A1	820	821	0	1	0.373016
MvSco-1296-1D-A1-R1_A1	821	822	0	0.969	0.328205
MvSco-1296-1D-A1-R1_A1	822	823	0	0.298	-0.110914
MvSco-1296-1D-A1-R1_A1	823	824	0	0	-0.18
MvSco-1296-1D-A1-R1_A1	824	825	0	0	1.01783
MvSco-1296-1D-A1-R1_A1	825	826	0	0	-0.326812
MvSco-1296-1D-A1-R1_A1	826	827	0	0.029	0.210575
MvSco-1296-1D-A1-R1_A1	827	828	0	0.913	-0.0085034
MvSco-1296-1D-A1-R1_A1	828	829	0	1	0.377453
MvSco-1296-1D-A1-R1_A1	829	830	0	1	-0.296496
MvSco-1296-1D-A1-R1_A1	830	831	0	1	0.0896472
MvSco-1296-1D-A1-R1_A1	831	832	0	1	-0.3125
MvSco-1296-1D-A1-R1_A1	832	833	0	1	-0.324864
MvSco-1296-1D-A1-R1_A1	833	834	0	1	-0.0714286
MvSco-1296-1D-A1-R1_A1	834	835	0	1	-0.0143443
MvSco-1296-1D-A1-R1_A1	835	836	0	0.737	0.12369
MvSco-1296-1D-A1-R1_A1	836	837	0	1	-0.282895
MvSco-1296-1D-A1-R1_A1	837	838	0	1	-0.2687
MvSco-1296-1D-A1-R1_A1	838	839	0	1	-0.278253
MvSco-1296-1D-A1-R1_A1	839	840	0	1	-0.403947
MvSco-1296-1D-A1-R1_A1	840	841	0	1	-0.0180288
MvSco-1296-1D-A1-R1_A1	841	842	0	1	0.794025
MvSco-1296-1D-A1-R1_A1	842	843	0	1	-0.284615
MvSco-1296-1D-A1-R1_A1	843	844	0	1	-0.0828947
MvSco-1296-1D-A1-R1_A1	844	845	0	0.596	-0.11306
MvSco-1296-1D-A1-R1_A1	845	846	0	0	0.195561
MvSco-1296-1D-A1-R1_A1	846	847	0	0.254	-0.0362319
MvSco-1296-1D-A1-R1_A1	847	848	0	0	-0.171029
MvSco-1296-1D-A1-R1_A1	848	849	0	0.952	0.358876
MvSco-1296-1D-A1-R1_A1	849	850	0	1	-0.332266
MvSco-1296-1D-A1-R1_A1	850	851	0	1	0.143785
MvSco-1296-1D-A1-R1_A1	851	852	0	1	0.177778
MvSco-1296-1D-A1-R1_A1	852	853	0	1	-0.240179
MvSco-1296-1D-A1-R1_A1	853	854	0	0.903	0.0434783
MvSco-1296-1D-A1-R1_A1	854	855	0	1	-0.323026
MvSco-1296-1D-A1-R1_A1	855	856	0	1	-0.204428
MvSco-1296-1D-A1-R1_A1	856	857	0	1	-0.184953
MvSco-1296-1D-A1-R1_A1	857	858	0	1	0.940982
MvSco-1296-1D-A1-R1_A1	858	859	0	0.9	0.150492
MvSco-1296-1D-A1-R1_A1	859	860	0	0.799	0.157177
MvSco-1296-1D-A1-R1_A1	860	861	0	0.814	1.27594
MvSco-1296-1D-A1-R1_A1	861	862	0.395	0.264	-0.105502
MvSco-1296-1D-A1-R1_A1	862	863	0	0.512	0.548713
MvSco-1296-1D-A1-R1_A1	863	864	0	1	-0.236959
MvSco-1296-1D-A1-R1_A1	864	865	0	1	0.465116
MvSco-1296-1D-A1-R1_A1	865	866	0	0.792	0.0363636
MvSco-1296-1D-A1-R1_A1	866	867	0	0.89	0.9937
MvSco-1296-1D-A1-R1_A1	867	868	0.23	0.579	0.025
MvSco-1296-1D-A1-R1_A1	868	869	0	0.358	1.15938
MvSco-1296-1D-A1-R1_A1	869	870	0.351	0.239	-0.289474
MvSco-1296-1D-A1-R1_A1	870	871	0	0.698	-0.257246
MvSco-1296-1D-A1-R1_A1	871	872	0	0.69	0.0170068
MvSco-1296-1D-A1-R1_A1	872	873	0	1	0.916024
MvSco-1296-1D-A1-R1_A1	873	874	0	1	0.231579
MvSco-1296-1D-A1-R1_A1	874	875	0	1	-0.0526733
MvSco-1296-1D-A1-R1_A1	875	876	0	0.998	-0.426232
MvSco-1296-1D-A1-R1_A1	876	877	0	1	-0.125113
MvSco-1296-1D-A1-R1_A1	877	878	0	0.965	-0.0830108
MvSco-1296-1D-A1-R1_A1	878	879	0.492	0.032	0.921569
MvSco-1296-1D-A1-R1_A1	879	880	1	0	-0.0520357
MvSco-1296-1D-A1-R1_A1	880	881	0.437	0	-0.416667
MvSco-1296-1D-A1-R1_A1	881	882	0	0	-0.178862
MvSco-1296-1D-A1-R1_A1	882	883	0	0.481	0.419461
MvSco-1296-1D-A1-R1_A1	883	884	0	0.821	-0.374348
MvSco-1296-1D-A1-R1_A1	884	885	0	0.983	-0.207474
MvSco-1296-1D-A1-R1_A1	885	886	0	1	-0.0300879
MvSco-1296-1D-A1-R1_A1	886	887	0	1	0.0818182
MvSco-1296-1D-A1-R1_A1	887	888	0	1	-0.0559387
MvSco-1296-1D-A1-R1_A1	888	889	0	1	0.0830867
MvSco-1296-1D-A1-R1_A1	889	890	0	0.565	-0.339482
MvSco-1296-1D-A1-R1_A1	890	891	0.283	0.347	-0.113636
MvSco-1296-1D-A1-R1_A1	891	892	0.236	0.232	-0.0754386
MvSco-1296-1D-A1-R1_A1	892	893	0	0.701	0.145631
MvSco-1296-1D-A1-R1_A1	893	894	0	1	-0.169207
MvSco-1296-1D-A1-R1_A1	894	895	0.396	0.043	-0.400909
MvSco-1296-1D-A1-R1_A1	895	896	0.553	0	-0.421053
MvSco-1296-1D-A1-R1_A1	896	897	1	0	-0.0666667
MvSco-1296-1D-A1-R1_A1	897	898	1	0	0.0162393
MvSco-1296-1D-A1-R1_A1	898	899	1	0	-0.119588
MvSco-1296-1D-A1-R1_A1	899	900	1	0	-0.343158
MvSco-1296-1D-A1-R1_A1	900	901	0.916	0	-0.365914
MvSco-1296-1D-A1-R1_A1	901	902	0	0.577	-0.20294
MvSco-1296-1D-A1-R1_A1	902	903	0	0.48	-0.292857
MvSco-1296-1D-A1-R1_A1	903	904	0	0.937	0.113019
MvSco-1296-1D-A1-R1_A1	904	905	0	1	-0.282479
MvSco-1296-1D-A1-R1_A1	905	906	0	0.871	-0.173404
MvSco-1296-1D-A1-R1_A1	906	907	0.684	0	-0.159623
MvSco-1296-1D-A1-R1_A1	907	908	1	0	0.6313
MvSco-1296-1D-A1-R1_A1	908	909	0.573	0.219	0.0443596
MvSco-1296-1D-A1-R1_A1	909	910	0	0.782	-0.0319149
MvSco-1296-1D-A1-R1_A1	910	911	0	0.339	-0.201835
MvSco-1296-1D-A1-R1_A1	911	912	0	0	-0.453895
MvSco-1296-1D-A1-R1_A1	912	913	0	0	-0.125
MvSco-1296-1D-A1-R1_A1	913	914	0	0.59	-0.0533563
MvSco-1296-1D-A1-R1_A1	914	915	0	0.472	-0.171202
MvSco-1296-1D-A1-R1_A1	915	916	0	1	-0.227528
MvSco-1296-1D-A1-R1_A1	916	917	0	1	-0.339488
MvSco-1296-1D-A1-R1_A1	917	918	0	1	-0.258397
MvSco-1296-1D-A1-R1_A1	918	919	0	1	-0.0714908
MvSco-1296-1D-A1-R1_A1	919	920	0	1	0.101389
MvSco-1296-1D-A1-R1_A1	920	921	0	1	-0.33125
MvSco-1296-1D-A1-R1_A1	921	922	0	1	-0.00291545
MvSco-1296-1D-A1-R1_A1	922	923	0	1	-0.359498
MvSco-1296-1D-A1-R1_A1	923	924	0	1	0.239757
MvSco-1296-1D-A1-R1_A1	924	925	0	1	-0.0360494
MvSco-1296-1D-A1-R1_A1	925	926	0	1	-0.0606061
MvSco-1296-1D-A1-R1_A1	926	927	0	1	-0.265052
MvSco-1296-1D-A1-R1_A1	927	928	0	1	-0.135084
MvSco-1296-1D-A1-R1_A1	928	929	0	0.857	0.127525
MvSco-1296-1D-A1-R1_A1	929	930	0	0.792	0.123272
MvSco-1296-1D-A1-R1_A1	930	931	0	0.546	0.242226
MvSco-1296-1D-A1-R1_A1	931	932	0	0.243	0.0359494
MvSco-1296-1D-A1-R1_A1	932	933	0.914	0	-0.533596
MvSco-1296-1D-A1-R1_A1	933	934	1	0	0.279894
MvSco-1296-1D-A1-R1_A1	934	935	0.619	0	-0.350287
MvSco-1296-1D-A1-R1_A1	935	936	0.915	0	-0.555239
MvSco-1296-1D-A1-R1_A1	936	937	0.665	0	-0.647947
MvSco-1296-1D-A1-R1_A1	937	938	0.22	0.498	-0.355372
MvSco-1296-1D-A1-R1_A1	938	939	0	0.943	-0.218497
MvSco-1296-1D-A1-R1_A1	939	940	0.199	0.37	-0.240696
MvSco-1296-1D-A1-R1_A1	940	941	0.367	0.267	-0.114551
MvSco-1296-1D-A1-R1_A1	941	942	0.645	0.153	-0.0158406
MvSco-1296-1D-A1-R1_A1	942	943	0.752	0	-0.107843
MvSco-1296-1D-A1-R1_A1	943	944	0	0.813	0.623762
MvSco-1296-1D-A1-R1_A1	944	945	0	0.871	0.399501
MvSco-1296-1D-A1-R1_A1	945	946	0	1	-0.0715851
MvSco-1296-1D-A1-R1_A1	946	947	0	1	-0.100917
MvSco-1296-1D-A1-R1_A1	947	948	0	1	0.442073
MvSco-1296-1D-A1-R1_A1	948	949	0	1	-0.0291262
MvSco-1296-1D-A1-R1_A1	949	950	0	1	-0.089916
MvSco-1296-1D-A1-R1_A1	950	951	0	1	-0.0745554
MvSco-1296-1D-A1-R1_A1	951	952	0	1	-0.383133
MvSco-1296-1D-A1-R1_A1	952	953	0	1	-0.149068
MvSco-1296-1D-A1-R1_A1	953	954	0	1	0.230668
MvSco-1296-1D-A1-R1_A1	954	955	0.033	0.654	0.149425
MvSco-1296-1D-A1-R1_A1	955	956	0.555	0	-0.247182
MvSco-1296-1D-A1-R1_A1	956	957	0.378	0	0.119107
MvSco-1296-1D-A1-R1_A1	957	958	0.654	0.115	0.618406
MvSco-1296-1D-A1-R1_A1	958	959	0	0	0.26035
MvSco-1296-1D-A1-R1_A1	959	960	0	0.694	0.270161
MvSco-1296-1D-A1-R1_A1	960	961	0.419	0.334	-0.143045
MvSco-1296-1D-A1-R1_A1	961	962	1	0	-0.152451
MvSco-1296-1D-A1-R1_A1	962	963	1	0	-0.331277
MvSco-1296-1D-A1-R1_A1	963	964	1	0	-0.268132
MvSco-1296-1D-A1-R1_A1	964	965	0.701	0	-0.0533626
MvSco-1296-1D-A1-R1_A1	965	966	0.172	0.343	-0.136905
MvSco-1296-1D-A1-R1_A1	966	967	1	0	-0.162562
MvSco-1296-1D-A1-R1_A1	967	968	1	0	-0.573053
MvSco-1296-1D-A1-R1_A1	968	969	1	0	-0.247289
MvSco-1296-1D-A1-R1_A1	969	970	1	0	-0.316431
MvSco-1296-1D-A1-R1_A1	970	971	0.73	0	-0.224465
MvSco-1296-1D-A1-R1_A1	971	972	0.348	0	-0.13872
MvSco-1296-1D-A1-R1_A1	972	973	1	0	0.1
MvSco-1296-1D-A1-R1_A1	973	974	0.212	0.089	-0.302139
MvSco-1296-1D-A1-R1_A1	974	975	0.074	0.873	-0.631287
MvSco-1296-1D-A1-R1_A1	975	976	0.096	0.49	0.27321
MvSco-1296-1D-A1-R1_A1	976	977	0.127	0	-0.186319
MvSco-1296-1D-A1-R1_A1	977	978	1	0	-0.0187339
MvSco-1296-1D-A1-R1_A1	978	979	0.794	0.05	0.4375
MvSco-1296-1D-A1-R1_A1	979	980	0.263	0.162	0.00379816
MvSco-1296-1D-A1-R1_A1	980	981	0.016	0.641	-0.330144
MvSco-1296-1D-A1-R1_A1	981	982	1	0	0.00330033
MvSco-1296-1D-A1-R1_A1	982	983	1	0	0.118107
MvSco-1296-1D-A1-R1_A1	983	984	0.937	0	-0.253007
MvSco-1296-1D-A1-R1_A1	984	985	1	0	-0.120567
MvSco-1296-1D-A1-R1_A1	985	986	0.144	0.313	1.083
MvSco-1296-1D-A1-R1_A1	986	987	0	0.607	-0.0463084
MvSco-1296-1D-A1-R1_A1	987	988	0	0.978	0.409639
MvSco-1296-1D-A1-R1_A1	988	989	0	1	-0.124019
MvSco-1296-1D-A1-R1_A1	989	990	0	1	-0.0242281
MvSco-1296-1D-A1-R1_A1	990	991	0	0.648	0.214118
MvSco-1296-1D-A1-R1_A1	991	992	0	0.949	-0.16032
MvSco-1296-1D-A1-R1_A1	992	993	0	1	-0.0604414
MvSco-1296-1D-A1-R1_A1	993	994	0.303	0.597	0.317073
MvSco-1296-1D-A1-R1_A1	994	995	1	0	0.207059
MvSco-1296-1D-A1-R1_A1	995	996	0.524	0.467	0.0676862
MvSco-1296-1D-A1-R1_A1	996	997	0	0.959	0.400791
MvSco-1296-1D-A1-R1_A1	997	998	0	1	-0.0913091
MvSco-1296-1D-A1-R1_A1	998	999	0	1	-0.174521
MvSco-1296-1D-A1-R1_A1	999	1000	0	1	0.306779
MvSco-1296-1D-A1-R1_A1	1000	1001	0	1	-0.308953
MvSco-1296-1D-A1-R1_A1	1001	1002	0	0.907	0.271739
MvSco-1296-1D-A1-R1_A1	1002	1003	0	1	0.108527
MvSco-1296-1D-A1-R1_A1	1003	1004	0	0.94	0.283117
MvSco-1296-1D-A1-R1_A1	1004	1005	0	1	0.0862069
MvSco-1296-1D-A1-R1_A1	1005	1006	0	1	-0.0638776
MvSco-1296-1D-A1-R1_A1	1006	1007	0.21	0.393	0.41252
MvSco-1296-1D-A1-R1_A1	1007	1008	0	0.598	0.0119658
MvSco-1296-1D-A1-R1_A1	1008	1009	0.725	0	-0.389072
MvSco-1296-1D-A1-R1_A1	1009	1010	0.506	0.102	0.828711
MvSco-1296-1D-A1-R1_A1	1010	1011	1	0	-0.296822
MvSco-1296-1D-A1-R1_A1	1011	1012	1	0	-0.192263
MvSco-1296-1D-A1-R1_A1	1012	1013	1	0	0.456827
MvSco-1296-1D-A1-R1_A1	1013	1014	1	0	0.290216
MvSco-1296-1D-A1-R1_A1	1014	1015	1	0	-0.384819
MvSco-1296-1D-A1-R1_A1	1015	1016	0.758	0	-0.187897
MvSco-1296-1D-A1-R1_A1	1016	1017	0.906	0	-0.161636
MvSco-1296-1D-A1-R1_A1	1017	1018	0	0.879	-0.0681818
MvSco-1296-1D-A1-R1_A1	1018	1019	0	0.721	-0.0530939
MvSco-1296-1D-A1-R1_A1	1019	1020	0	0.4	-0.23588
MvSco-1296-1D-A1-R1_A1	1020	1021	0	0.611	0.596491
MvSco-1296-1D-A1-R1_A1	1021	1022	0	0.129	0.299505
MvSco-1296-1D-A1-R1_A1	1022	1023	0.191	0	0.412881
MvSco-1296-1D-A1-R1_A1	1023	1024	0.814	0	0.0481523
MvSco-1296-1D-A1-R1_A1	1024	1025	0.244	0.272	0.251598
MvSco-1296-1D-A1-R1_A1	1025	1026	0.517	0.141	0.217507
MvSco-1296-1D-A1-R1_A1	1026	1027	0	0.713	0.033543
MvSco-1296-1D-A1-R1_A1	1027	1028	0	1	0.18176
MvSco-1296-1D-A1-R1_A1	1028	1029	0	1	-0.104
MvSco-1296-1D-A1-R1_A1	1029	1030	0	1	0.170396
MvSco-1296-1D-A1-R1_A1	1030	1031	0	1	-0.203737
MvSco-1296-1D-A1-R1_A1	1031	1032	0	0.742	0.307135
MvSco-1296-1D-A1-R1_A1	1032	1033	0	0.497	0.0807416
MvSco-1296-1D-A1-R1_A1	1033	1034	0	1	1.16086
MvSco-1296-1D-A1-R1_A1	1034	1035	0	0.634	0.519623
MvSco-1296-1D-A1-R1_A1	1035	1036	0	0.246	0.34881
MvSco-1296-1D-A1-R1_A1	1036	1037	0	0.105	0.675325
MvSco-1296-1D-A1-R1_A1	1037	1038	0	0.751	-0.161746
MvSco-1296-1D-A1-R1_A1	1038	1039	0	1	-0.161674
MvSco-1296-1D-A1-R1_A1	1039	1040	0	1	0.572503
MvSco-1296-1D-A1-R1_A1	1040	1041	0	0.822	-0.108038
MvSco-1296-1D-A1-R1_A1	1041	1042	0	0.871	1.46342
MvSco-1296-1D-A1-R1_A1	1042	1043	0	0.699	0.132898
MvSco-1296-1D-A1-R1_A1	1043	1044	0	0.532	0.848853
MvSco-1296-1D-A1-R1_A1	1044	1045	0	1	-0.256053
MvSco-1296-1D-A1-R1_A1	1045	1046	0	1	0.00997732
MvSco-1296-1D-A1-R1_A1	1046	1047	0	1	0.0286738
MvSco-1296-1D-A1-R1_A1	1047	1048	0	1	-0.174749
MvSco-1296-1D-A1-R1_A1	1048	1049	0	0.894	0.571429
MvSco-1296-1D-A1-R1_A1	1049	1050	0.316	0.117	0.0623167
MvSco-1296-1D-A1-R1_A1	1050	1051	0.244	0.203	0.458824
MvSco-1296-1D-A1-R1_A1	1051	1052	1	0	0.0434582
MvSco-1296-1D-A1-R1_A1	1052	1053	0.206	0	0.223435
MvSco-1296-1D-A1-R1_A1	1053	1054	0	0.487	0.304612
MvSco-1296-1D-A1-R1_A1	1054	1055	0	0.195	0.543776
MvSco-1296-1D-A1-R1_A1	1055	1056	0	0.829	-0.161184
MvSco-1296-1D-A1-R1_A1	1056	1057	0	1	0.611111
MvSco-1296-1D-A1-R1_A1	1057	1058	0.376	0.395	-0.0100566
MvSco-1296-1D-A1-R1_A1	1058	1059	0.794	0	-0.496186
MvSco-1296-1D-A1-R1_A1	1059	1060	0	0.44	0.00434783
MvSco-1296-1D-A1-R1_A1	1060	1061	0	0.466	-0.153576
MvSco-1296-1D-A1-R1_A1	1061	1062	0	0.686	-0.0439024
MvSco-1296-1D-A1-R1_A1	1062	1063	0.691	0.181	-0.4674
MvSco-1296-1D-A1-R1_A1	1063	1064	1	0	-0.253126
MvSco-1296-1D-A1-R1_A1	1064	1065	0.586	0	0.0330982
MvSco-1296-1D-A1-R1_A1	1065	1066	0.745	0	0.267857
MvSco-1296-1D-A1-R1_A1	1066	1067	0.291	0.238	0.079184
MvSco-1296-1D-A1-R1_A1	1067	1068	1	0	0.0112511
MvSco-1296-1D-A1-R1_A1	1068	1069	0.592	0.136	0.290889
MvSco-1296-1D-A1-R1_A1	1069	1070	0	1	-0.108696
MvSco-1296-1D-A1-R1_A1	1070	1071	0	1	0.211529
MvSco-1296-1D-A1-R1_A1	1071	1072	0	1	0.201318
MvSco-1296-1D-A1-R1_A1	1072	1073	0	0.85	-0.237245
MvSco-1296-1D-A1-R1_A1	1073	1074	0	0.002	1.0758
MvSco-1296-1D-A1-R1_A1	1074	1075	0.704	0	0.0557823
MvSco-1296-1D-A1-R1_A1	1075	1076	0.807	0.11	-0.379152
MvSco-1296-1D-A1-R1_A1	1076	1077	0.573	0.192	0.456731
MvSco-1296-1D-A1-R1_A1	1077	1078	0.298	0.246	-0.198864
MvSco-1296-1D-A1-R1_A1	1078	1079	0	1	-0.159596
MvSco-1296-1D-A1-R1_A1	1079	1080	0	1	0.127731
MvSco-1296-1D-A1-R1_A1	1080	1081	0	0.444	-0.328302
MvSco-1296-1D-A1-R1_A1	1081	1082	0	0	0.340426
MvSco-1296-1D-A1-R1_A1	1082	1083	0	0.89	0.777597
MvSco-1296-1D-A1-R1_A1	1083	1084	0	0.953	1.18214
MvSco-1296-1D-A1-R1_A1	1084	1085	0	1	0.675594
MvSco-1296-1D-A1-R1_A1	1085	1086	0	0.766	-0.0139463
MvSco-1296-1D-A1-R1_A1	1086	1087	0	1	-0.176871
MvSco-1296-1D-A1-R1_A1	1087	1088	0	1	0.197368
MvSco-1296-1D-A1-R1_A1	1088	1089	0	0.749	-0.436
MvSco-1296-1D-A1-R1_A1	1089	1090	0	0.969	0.227273
MvSco-1296-1D-A1-R1_A1	1090	1091	0	1	-0.202249
MvSco-1296-1D-A1-R1_A1	1091	1092	0	1	-0.511592
MvSco-1296-1D-A1-R1_A1	1092	1093	0	0.721	0.781276
MvSco-1296-1D-A1-R1_A1	1093	1094	0.281	0.113	-0.106538
MvSco-1296-1D-A1-R1_A1	1094	1095	0.281	0.35	0.461538
MvSco-1296-1D-A1-R1_A1	1095	1096	0	1	-0.108734
MvSco-1296-1D-A1-R1_A1	1096	1097	0	1	0.169231
MvSco-1296-1D-A1-R1_A1	1097	1098	0	1	0.836735
MvSco-1296-1D-A1-R1_A1	1098	1099	0	1	0.101695
MvSco-1296-1D-A1-R1_A1	1099	1100	0	1	-0.00970874
MvSco-1296-1D-A1-R1_A1	1100	1101	0	0.562	0.331721
MvSco-1296-1D-A1-R1_A1	1101	1102	0	0.306	0.120448
MvSco-1296-1D-A1-R1_A1	1102	1103	0	0.041	0.40672
MvSco-1296-1D-A1-R1_A1	1103	1104	0	1	-0.113155
MvSco-1296-1D-A1-R1_A1	1104	1105	0	1	-0.292587
MvSco-1296-1D-A1-R1_A1	1105	1106	0	1	-0.223356
MvSco-1296-1D-A1-R1_A1	1106	1107	0	1	0.0505882
MvSco-1296-1D-A1-R1_A1	1107	1108	0	0.996	-0.254902
MvSco-1296-1D-A1-R1_A1	1108	1109	0	1	0.606178
MvSco-1296-1D-A1-R1_A1	1109	1110	0	1	0.0187402
MvSco-1296-1D-A1-R1_A1	1110	1111	0	1	-0.0592334
MvSco-1296-1D-A1-R1_A1	1111	1112	0.578	0.076	0.0799715
MvSco-1296-1D-A1-R1_A1	1112	1113	1	0	-0.310416
MvSco-1296-1D-A1-R1_A1	1113	1114	0.614	0	-0.350937
MvSco-1296-1D-A1-R1_A1	1114	1115	0	0	-0.579254
MvSco-1296-1D-A1-R1_A1	1115	1116	0.921	0	-0.0856566
MvSco-1296-1D-A1-R1_A1	1116	1117	1	0	-0.225693
MvSco-1296-1D-A1-R1_A1	1117	1118	0.795	0	-0.1
MvSco-1296-1D-A1-R1_A1	1118	1119	1	0	-0.336678
MvSco-1296-1D-A1-R1_A1	1119	1120	1	0	-0.359319
MvSco-1296-1D-A1-R1_A1	1120	1121	1	0	-0.439953
MvSco-1296-1D-A1-R1_A1	1121	1122	1	0	-0.4176
MvSco-1296-1D-A1-R1_A1	1122	1123	1	0	-0.2
MvSco-1296-1D-A1-R1_A1	1123	1124	0.756	0	-0.533818
MvSco-1296-1D-A1-R1_A1	1124	1125	0.83	0	-0.27714
MvSco-1296-1D-A1-R1_A1	1125	1126	0.991	0	-0.1337
MvSco-1296-1D-A1-R1_A1	1126	1127	0.845	0	0.0462745
MvSco-1296-1D-A1-R1_A1	1127	1128	1	0	-0.193216
MvSco-1296-1D-A1-R1_A1	1128	1129	0.671	0	-0.479994
MvSco-1296-1D-A1-R1_A1	1129	1130	1	0	0.347664
MvSco-1296-1D-A1-R1_A1	1130	1131	0.384	0.344	0.153846
MvSco-1296-1D-A1-R1_A1	1131	1132	0	0.232	0.0480296
MvSco-1296-1D-A1-R1_A1	1132	1133	0	0.425	0.158983
MvSco-1296-1D-A1-R1_A1	1133	1134	0	1	-0.033955
MvSco-1296-1D-A1-R1_A1	1134	1135	0.294	0.306	0.337562
MvSco-1296-1D-A1-R1_A1	1135	1136	1	0	-0.193519
MvSco-1296-1D-A1-R1_A1	1136	1137	0.1	0	-0.177873
MvSco-1296-1D-A1-R1_A1	1137	1138	0	0.481	-0.11303
MvSco-1296-1D-A1-R1_A1	1138	1139	0	1	-0.100884
MvSco-1296-1D-A1-R1_A1	1139	1140	0	1	0.391667
MvSco-1296-1D-A1-R1_A1	1140	1141	0	1	-0.222136
MvSco-1296-1D-A1-R1_A1	1141	1142	0	1	-0.0656229
MvSco-1296-1D-A1-R1_A1	1142	1143	0.343	0.469	0.363918
MvSco-1296-1D-A1-R1_A1	1143	1144	0.818	0.091	-0.324089
MvSco-1296-1D-A1-R1_A1	1144	1145	0	0.91	0.0837541
MvSco-1296-1D-A1-R1_A1	1145	1146	0	0.886	-0.331034
MvSco-1296-1D-A1-R1_A1	1146	1147	0	1	-0.300108
MvSco-1296-1D-A1-R1_A1	1147	1148	0	1	0.0270833
MvSco-1296-1D-A1-R1_A1	1148	1149	0	1	0.370512
MvSco-1296-1D-A1-R1_A1	1149	1150	0	1	-0.010101
MvSco-1296-1D-A1-R1_A1	1150	1151	0	0.782	0.480287
MvSco-1296-1D-A1-R1_A1	1151	1152	0	1	0.1
MvSco-1296-1D-A1-R1_A1	1152	1153	0	1	0.156909
MvSco-1296-1D-A1-R1_A1	1153	1154	0	1	0.0534826
MvSco-1296-1D-A1-R1_A1	1154	1155	0	1	-0.257017
MvSco-1296-1D-A1-R1_A1	1155	1156	0	0.449	-0.563275
MvSco-1296-1D-A1-R1_A1	1156	1157	0.817	0	0.338733
MvSco-1296-1D-A1-R1_A1	1157	1158	1	0	-0.00427807
MvSco-1296-1D-A1-R1_A1	1158	1159	0.108	0.353	0.483871
MvSco-1296-1D-A1-R1_A1	1159	1160	0	1	0.0120577
MvSco-1296-1D-A1-R1_A1	1160	1161	0	1	0.178396
MvSco-1296-1D-A1-R1_A1	1161	1162	0	1	0.078125
MvSco-1296-1D-A1-R1_A1	1162	1163	0.449	0.179	-0.0394089
MvSco-1296-1D-A1-R1_A1	1163	1164	0	0.082	0.183974
MvSco-1296-1D-A1-R1_A1	1164	1165	0	1	-0.21793
MvSco-1296-1D-A1-R1_A1	1165	1166	0	1	-0.109604
MvSco-1296-1D-A1-R1_A1	1166	1167	0	1	0.215257
MvSco-1296-1D-A1-R1_A1	1167	1168	0	1	0.148
MvSco-1296-1D-A1-R1_A1	1168	1169	0	0.351	0.208895
MvSco-1296-1D-A1-R1_A1	1169	1170	0	0	-0.0837828
MvSco-1296-1D-A1-R1_A1	1170	1171	0	0.111	0.366995
MvSco-1296-1D-A1-R1_A1	1171	1172	0	0.81	0.116279
MvSco-1296-1D-A1-R1_A1	1172	1173	0	0.504	0.65866
MvSco-1296-1D-A1-R1_A1	1173	1174	0	0.646	0.37931
MvSco-1296-1D-A1-R1_A1	1174	1175	0	1	-0.0520833
MvSco-1296-1D-A1-R1_A1	1175	1176	0	1	-0.024758
MvSco-1296-1D-A1-R1_A1	1176	1177	0	1	0.421767
MvSco-1296-1D-A1-R1_A1	1177	1178	0	1	0.220657
MvSco-1296-1D-A1-R1_A1	1178	1179	0	0.999	0.130221
MvSco-1296-1D-A1-R1_A1	1179	1180	0	1	0.386207
MvSco-1296-1D-A1-R1_A1	1180	1181	0	1	-0.153558
MvSco-1296-1D-A1-R1_A1	1181	1182	0	1	-0.135549
MvSco-1296-1D-A1-R1_A1	1182	1183	0	0.732	-0.43
MvSco-1296-1D-A1-R1_A1	1183	1184	0	1	-0.166667
MvSco-1296-1D-A1-R1_A1	1184	1185	0	1	0.0208518
MvSco-1296-1D-A1-R1_A1	1185	1186	0	1	0.361702
MvSco-1296-1D-A1-R1_A1	1186	1187	0.048	0.585	0.0151803
MvSco-1296-1D-A1-R1_A1	1187	1188	0.766	0.111	0.186869
MvSco-1296-1D-A1-R1_A1	1188	1189	0.932	0	0.0159277
MvSco-1296-1D-A1-R1_A1	1189	1190	0.609	0	0.124908
MvSco-1296-1D-A1-R1_A1	1190	1191	0	0.221	0.1625
MvSco-1296-1D-A1-R1_A1	1191	1192	0	0.709	-0.0914916
MvSco-1296-1D-A1-R1_A1	1192	1193	0	1	0.353721
MvSco-1296-1D-A1-R1_A1	1193	1194	0	1	0.43209
MvSco-1296-1D-A1-R1_A1	1194	1195	0	1	0.315091
MvSco-1296-1D-A1-R1_A1	1195	1196	0	1	0.0592055
MvSco-1296-1D-A1-R1_A1	1196	1197	0	0.334	-0.275579
MvSco-1296-1D-A1-R1_A1	1197	1198	0	0	0.272022
MvSco-1296-1D-A1-R1_A1	1198	1199	0	0	0.442637
MvSco-1296-1D-A1-R1_A1	1199	1200	0	0	-0.106923
MvSco-1296-1D-A1-R1_A1	1200	1201	0	0.468	0.0446429
MvSco-1296-1D-A1-R1_A1	1201	1202	0	1	-0.0666048
MvSco-1296-1D-A1-R1_A1	1202	1203	0	1	-0.246627
MvSco-1296-1D-A1-R1_A1	1203	1204	0	1	0.0783699
MvSco-1296-1D-A1-R1_A1	1204	1205	0	1	-0.140909
MvSco-1296-1D-A1-R1_A1	1205	1206	0	0.602	-0.0432099
MvSco-1296-1D-A1-R1_A1	1206	1207	0	0.12	1.31551
MvSco-1296-1D-A1-R1_A1	1207	1208	0	1	-0.0471869
MvSco-1296-1D-A1-R1_A1	1208	1209	0	1	-0.196255
MvSco-1296-1D-A1-R1_A1	1209	1210	0	1	-0.172925
MvSco-1296-1D-A1-R1_A1	1210	1211	0	1	-0.0180978
MvSco-1296-1D-A1-R1_A1	1211	1212	0	1	0.126615
MvSco-1296-1D-A1-R1_A1	1212	1213	0	1	0.0164141
MvSco-1296-1D-A1-R1_A1	1213	1214	0	1	-0.0438697
MvSco-1296-1D-A1-R1_A1	1214	1215	0	1	0.0603608
MvSco-1296-1D-A1-R1_A1	1215	1216	0	1	-0.153439
MvSco-1296-1D-A1-R1_A1	1216	1217	0	0.911	0.285223
MvSco-1296-1D-A1-R1_A1	1217	1218	0.629	0	-0.12672
MvSco-1296-1D-A1-R1_A1	1218	1219	0	0.516	-0.415962
MvSco-1296-1D-A1-R1_A1	1219	1220	0.831	0.045	-0.154519
MvSco-1296-1D-A1-R1_A1	1220	1221	1	0	0.00961538
MvSco-1296-1D-A1-R1_A1	1221	1222	0.023	0.288	-0.512422
MvSco-1296-1D-A1-R1_A1	1222	1223	0.06	0.937	0.758301
MvSco-1296-1D-A1-R1_A1	1223	1224	1	0	0.277056
MvSco-1296-1D-A1-R1_A1	1224	1225	0.092	0.288	0.217047
MvSco-1296-1D-A1-R1_A1	1225	1226	0.885	0	-0.412987
MvSco-1296-1D-A1-R1_A1	1226	1227	1	0	-0.014913
MvSco-1296-1D-A1-R1_A1	1227	1228	1	0	-0.557563
MvSco-1296-1D-A1-R1_A1	1228	1229	1	0	0.189024
MvSco-1296-1D-A1-R1_A1	1229	1230	0.785	0	-0.273224
MvSco-1296-1D-A1-R1_A1	1230	1231	0.927	0	0.16328
MvSco-1296-1D-A1-R1_A1	1231	1232	0.837	0	-0.194186
MvSco-1296-1D-A1-R1_A1	1232	1233	0.5	0	-0.294815
MvSco-1296-1D-A1-R1_A1	1233	1234	0.323	0	-0.375
MvSco-1296-1D-A1-R1_A1	1234	1235	0.263	0.229	-0.0819328
MvSco-1296-1D-A1-R1_A1	1235	1236	0.904	0	0.263158
MvSco-1296-1D-A1-R1_A1	1236	1237	0.752	0	-0.496047
MvSco-1296-1D-A1-R1_A1	1237	1238	0.361	0.213	0.00806452
MvSco-1296-1D-A1-R1_A1	1238	1239	0	0.17	0.409224
MvSco-1296-1D-A1-R1_A1	1239	1240	0	0.404	-0.122655
MvSco-1296-1D-A1-R1_A1	1240	1241	0	1	0.0881535
MvSco-1296-1D-A1-R1_A1	1241	1242	0	0.957	0.218192
MvSco-1296-1D-A1-R1_A1	1242	1243	0	1	-0.421421
MvSco-1296-1D-A1-R1_A1	1243	1244	0	0.37	0.350588
MvSco-1296-1D-A1-R1_A1	1244	1245	0.814	0.062	0.121606
MvSco-1296-1D-A1-R1_A1	1245	1246	0.847	0.049	-0.059905
MvSco-1296-1D-A1-R1_A1	1246	1247	0.696	0.113	0.175676
MvSco-1296-1D-A1-R1_A1	1247	1248	0	0.778	-0.199372
MvSco-1296-1D-A1-R1_A1	1248	1249	0	1	-0.0896552
MvSco-1296-1D-A1-R1_A1	1249	1250	0	0.515	-0.352965
MvSco-1296-1D-A1-R1_A1	1250	1251	0	1	0.486789
MvSco-1296-1D-A1-R1_A1	1251	1252	0	1	0.181121
MvSco-1296-1D-A1-R1_A1	1252	1253	0	0.546	0.97437
MvSco-1296-1D-A1-R1_A1	1253	1254	0	0	0.138462
MvSco-1296-1D-A1-R1_A1	1254	1255	0.951	0	-0.238385
MvSco-1296-1D-A1-R1_A1	1255	1256	0.092	0	0.196129
MvSco-1296-1D-A1-R1_A1	1256	1257	0	0.187	-0.379394
MvSco-1296-1D-A1-R1_A1	1257	1258	0	0.711	0.0797532
MvSco-1296-1D-A1-R1_A1	1258	1259	0	0.797	-0.105495
MvSco-1296-1D-A1-R1_A1	1259	1260	0	1	0.0834351
MvSco-1296-1D-A1-R1_A1	1260	1261	0	0.375	0.104131
MvSco-1296-1D-A1-R1_A1	1261	1262	0	0.63	0.291866
MvSco-1296-1D-A1-R1_A1	1262	1263	0	0.899	0.812141
MvSco-1296-1D-A1-R1_A1	1263	1264	0	0.064	0.490279
MvSco-1296-1D-A1-R1_A1	1264	1265	0.119	0.396	0.137872
MvSco-1296-1D-A1-R1_A1	1265	1266	1	0	0.5625
MvSco-1296-1D-A1-R1_A1	1266	1267	1	0	-0.0493827
MvSco-1296-1D-A1-R1_A1	1267	1268	0.647	0	-0.172414
MvSco-1296-1D-A1-R1_A1	1268	1269	1	0	0.309286
MvSco-1296-1D-A1-R1_A1	1269	1270	0.77	0	-0.0702948
MvSco-1296-1D-A1-R1_A1	1270	1271	1	0	-0.153736
MvSco-1296-1D-A1-R1_A1	1271	1272	1	0	-0.213559
MvSco-1296-1D-A1-R1_A1	1272	1273	0.641	0	-0.492662
MvSco-1296-1D-A1-R1_A1	1273	1274	0.135	0	-0.485273
MvSco-1296-1D-A1-R1_A1	1274	1275	1	0	-0.359023
MvSco-1296-1D-A1-R1_A1	1275	1276	1	0	-0.583767
MvSco-1296-1D-A1-R1_A1	1276	1277	1	0	-0.174215
MvSco-1296-1D-A1-R1_A1	1277	1278	0.111	0.259	0.233785
MvSco-1296-1D-A1-R1_A1	1278	1279	0	1	-0.470833
MvSco-1296-1D-A1-R1_A1	1279	1280	0	0.803	0.559934
MvSco-1296-1D-A1-R1_A1	1280	1281	0	0.498	0.0490506
MvSco-1296-1D-A1-R1_A1	1281	1282	0	0.745	0.0869565
MvSco-1296-1D-A1-R1_A1	1282	1283	0	0.604	0.37741
MvSco-1296-1D-A1-R1_A1	1283	1284	0	0.524	-0.345238
MvSco-1296-1D-A1-R1_A1	1284	1285	0	0.687	0.5
MvSco-1296-1D-A1-R1_A1	1285	1286	0.412	0	-0.0813008
MvSco-1296-1D-A1-R1_A1	1286	1287	1	0	0.0383648
MvSco-1296-1D-A1-R1_A1	1287	1288	1	0	-0.607021
MvSco-1296-1D-A1-R1_A1	1288	1289	0.769	0	0.022561
MvSco-1296-1D-A1-R1_A1	1289	1290	1	0	0.144385
MvSco-1296-1D-A1-R1_A1	1290	1291	0.916	0	-0.400442
MvSco-1296-1D-A1-R1_A1	1291	1292	1	0	0.107043
MvSco-1296-1D-A1-R1_A1	1292	1293	1	0	-0.143939
MvSco-1296-1D-A1-R1_A1	1293	1294	0.869	0	-0.395218
MvSco-1296-1D-A1-R1_A1	1294	1295	0.896	0	-0.378644
MvSco-1296-1D-A1-R1_A1	1295	1296	1	0	-0.364706
MvSco-1296-1D-A1-R1_A1	1296	1297	0.13	0	-0.133442
MvSco-1296-1D-A1-R1_A1	1297	1298	1	0	0.186813
MvSco-1296-1D-A1-R1_A1	1298	1299	1	0	-0.24042
MvSco-1296-1D-A1-R1_A1	1299	1300	1	0	0.54321
MvSco-1296-1D-A1-R1_A1	1300	1301	1	0	-0.139184
MvSco-1296-1D-A1-R1_A1	1301	1302	1	0	0.0811688
MvSco-1296-1D-A1-R1_A1	1302	1303	0.344	0	0.0752688
MvSco-1296-1D-A1-R1_A1	1303	1304	1	0	0.188772
MvSco-1296-1D-A1-R1_A1	1304	1305	1	0	-0.308329
MvSco-1296-1D-A1-R1_A1	1305	1306	0.46	0	-0.168478
MvSco-1296-1D-A1-R1_A1	1306	1307	1	0	-0.113646
MvSco-1296-1D-A1-R1_A1	1307	1308	1	0	0.415292
MvSco-1296-1D-A1-R1_A1	1308	1309	0.736	0	-0.0601093
MvSco-1296-1D-A1-R1_A1	1309	1310	0.661	0	0.463668
MvSco-1296-1D-A1-R1_A1	1310	1311	1	0	0.0605551
MvSco-1296-1D-A1-R1_A1	1311	1312	0.717	0	-0.0626902
MvSco-1296-1D-A1-R1_A1	1312	1313	0.834	0	0.0875332
MvSco-1296-1D-A1-R1_A1	1313	1314	0.937	0	-0.123137
MvSco-1296-1D-A1-R1_A1	1314	1315	1	0	-0.361439
MvSco-1296-1D-A1-R1_A1	1315	1316	0.427	0	-0.0855615
MvSco-1296-1D-A1-R1_A1	1316	1317	0.488	0	-0.51517
MvSco-1296-1D-A1-R1_A1	1317	1318	1	0	0.0707071
MvSco-1296-1D-A1-R1_A1	1318	1319	1	0	-0.4
MvSco-1296-1D-A1-R1_A1	1319	1320	1	0	-0.199627
MvSco-1296-1D-A1-R1_A1	1320	1321	1	0	-0.160407
MvSco-1296-1D-A1-R1_A1	1321	1322	0.725	0	-0.398396
MvSco-1296-1D-A1-R1_A1	1322	1323	1	0	0.0136302
MvSco-1296-1D-A1-R1_A1	1323	1324	1	0	0.217868
MvSco-1296-1D-A1-R1_A1	1324	1325	1	0	-0.0952381
MvSco-1296-1D-A1-R1_A1	1325	1326	0.446	0	0.142148
MvSco-1296-1D-A1-R1_A1	1326	1327	1	0	1.14697
MvSco-1296-1D-A1-R1_A1	1327	1328	0.668	0	-0.0627297
MvSco-1296-1D-A1-R1_A1	1328	1329	0.695	0	-0.0115056
MvSco-1296-1D-A1-R1_A1	1329	1330	1	0	-0.268657
MvSco-1296-1D-A1-R1_A1	1330	1331	0.771	0	0.0474632
MvSco-1296-1D-A1-R1_A1	1331	1332	0.016	0.517	-0.428571
MvSco-1296-1D-A1-R1_A1	1332	1333	0	0.663	-0.352358
MvSco-1296-1D-A1-R1_A1	1333	1334	0	0.695	-0.194038
MvSco-1296-1D-A1-R1_A1	1334	1335	0	1	-0.188034
MvSco-1296-1D-A1-R1_A1	1335	1336	0	1	-0.283019
MvSco-1296-1D-A1-R1_A1	1336	1337	0	0.569	0.280438
MvSco-1296-1D-A1-R1_A1	1337	1338	0	1	-0.262035
MvSco-1296-1D-A1-R1_A1	1338	1339	0	1	0.184946
MvSco-1296-1D-A1-R1_A1	1339	1340	0	1	-0.0638298
MvSco-1296-1D-A1-R1_A1	1340	1341	0	1	-0.024531
MvSco-1296-1D-A1-R1_A1	1341	1342	0	0.66	-0.0612245
MvSco-1296-1D-A1-R1_A1	1342	1343	0	1	-0.239631
MvSco-1296-1D-A1-R1_A1	1343	1344	0	1	0.301887
MvSco-1296-1D-A1-R1_A1	1344	1345	0	1	-0.314015
MvSco-1296-1D-A1-R1_A1	1345	1346	0	1	-0.390945
MvSco-1296-1D-A1-R1_A1	1346	1347	0	0.358	-0.141204
MvSco-1296-1D-A1-R1_A1	1347	1348	0.726	0	-0.535916
MvSco-1296-1D-A1-R1_A1	1348	1349	0.124	0	0.103562
MvSco-1296-1D-A1-R1_A1	1349	1350	0	0.382	0.0392412
MvSco-1296-1D-A1-R1_A1	1350	1351	0	1	-0.29295
MvSco-1296-1D-A1-R1_A1	1351	1352	0	0.635	0.409816
MvSco-1296-1D-A1-R1_A1	1352	1353	0	1	-0.0201396
MvSco-1296-1D-A1-R1_A1	1353	1354	0	1	0.232993
MvSco-1296-1D-A1-R1_A1	1354	1355	0	1	-0.37037
MvSco-1296-1D-A1-R1_A1	1355	1356	0	1	0.04
MvSco-1296-1D-A1-R1_A1	1356	1357	0	1	0.00833333
MvSco-1296-1D-A1-R1_A1	1357	1358	0	1	-0.217754
MvSco-1296-1D-A1-R1_A1	1358	1359	0	1	-0.14
MvSco-1296-1D-A1-R1_A1	1359	1360	0	1	-0.413312
MvSco-1296-1D-A1-R1_A1	1360	1361	0	1	0.0761757
MvSco-1296-1D-A1-R1_A1	1361	1362	0	1	0.210812
MvSco-1296-1D-A1-R1_A1	1362	1363	0	1	0.0167885
MvSco-1296-1D-A1-R1_A1	1363	1364	0	1	-0.0922266
MvSco-1296-1D-A1-R1_A1	1364	1365	0.042	0.817	-0.263692
MvSco-1296-1D-A1-R1_A1	1365	1366	0.401	0.16	0.430166
MvSco-1296-1D-A1-R1_A1	1366	1367	0	0.107	-0.117538
MvSco-1296-1D-A1-R1_A1	1367	1368	0	0.706	-0.0355249
MvSco-1296-1D-A1-R1_A1	1368	1369	0	1	0.166667
MvSco-1296-1D-A1-R1_A1	1369	1370	0	1	0.125741
MvSco-1296-1D-A1-R1_A1	1370	1371	0.321	0.582	-0.433604
MvSco-1296-1D-A1-R1_A1	1371	1372	1	0	-0.502663
MvSco-1296-1D-A1-R1_A1	1372	1373	0.987	0	-0.153226
MvSco-1296-1D-A1-R1_A1	1373	1374	0.51	0	0.0329092
MvSco-1296-1D-A1-R1_A1	1374	1375	1	0	-0.278762
MvSco-1296-1D-A1-R1_A1	1375	1376	0.767	0	-0.281204
MvSco-1296-1D-A1-R1_A1	1376	1377	1	0	0.176471
MvSco-1296-1D-A1-R1_A1	1377	1378	1	0	0.246154
MvSco-1296-1D-A1-R1_A1	1378	1379	0.916	0	-0.16222
MvSco-1296-1D-A1-R1_A1	1379	1380	0.149	0.094	-0.0620155
MvSco-1296-1D-A1-R1_A1	1380	1381	0.352	0.204	0.103846
MvSco-1296-1D-A1-R1_A1	1381	1382	0.352	0.311	0.584158
MvSco-1296-1D-A1-R1_A1	1382	1383	0.149	0.227	-0.0476744
MvSco-1296-1D-A1-R1_A1	1383	1384	0.212	0	0.319444
MvSco-1296-1D-A1-R1_A1	1384	1385	0.631	0.1	-0.387888
MvSco-1296-1D-A1-R1_A1	1385	1386	1	0	-0.380636
MvSco-1296-1D-A1-R1_A1	1386	1387	0.393	0	-0.483828
MvSco-1296-1D-A1-R1_A1	1387	1388	0.417	0	-0.096745
MvSco-1296-1D-A1-R1_A1	1388	1389	1	0	0.146159
MvSco-1296-1D-A1-R1_A1	1389	1390	0.12	0	-0.1373
MvSco-1296-1D-A1-R1_A1	1390	1391	0	0.532	0.117712
MvSco-1296-1D-A1-R1_A1	1391	1392	0	0.424	-0.214937
MvSco-1296-1D-A1-R1_A1	1392	1393	0	1	-0.182609
MvSco-1296-1D-A1-R1_A1	1393	1394	0	0.419	-0.258889
MvSco-1296-1D-A1-R1_A1	1394	1395	0	0.995	0.144258
MvSco-1296-1D-A1-R1_A1	1395	1396	0	1	-0.156667
MvSco-1296-1D-A1-R1_A1	1396	1397	0	1	-0.0318627
MvSco-1296-1D-A1-R1_A1	1397	1398	0.313	0.134	-0.124247
MvSco-1296-1D-A1-R1_A1	1398	1399	1	0	0.359207
MvSco-1296-1D-A1-R1_A1	1399	1400	1	0	0.32372
MvSco-1296-1D-A1-R1_A1	1400	1401	0.778	0	-0.0505051
MvSco-1296-1D-A1-R1_A1	1401	1402	0.645	0	-0.122581
MvSco-1296-1D-A1-R1_A1	1402	1403	0.823	0	-0.03732
MvSco-1296-1D-A1-R1_A1	1403	1404	0	0	-0.279279
MvSco-1296-1D-A1-R1_A1	1404	1405	0.975	0	0.650962
MvSco-1296-1D-A1-R1_A1	1405	1406	1	0	0.1375
MvSco-1296-1D-A1-R1_A1	1406	1407	1	0	-0.0250896
MvSco-1296-1D-A1-R1_A1	1407	1408	1	0	-0.347102
MvSco-1296-1D-A1-R1_A1	1408	1409	1	0	-0.477477
MvSco-1296-1D-A1-R1_A1	1409	1410	1	0	-0.481512
MvSco-1296-1D-A1-R1_A1	1410	1411	0.748	0	-0.120482
MvSco-1296-1D-A1-R1_A1	1411	1412	1	0	-0.131923
MvSco-1296-1D-A1-R1_A1	1412	1413	0.826	0	-0.204868
MvSco-1296-1D-A1-R1_A1	1413	1414	0.998	0	-0.491139
MvSco-1296-1D-A1-R1_A1	1414	1415	0.811	0	-0.171875
MvSco-1296-1D-A1-R1_A1	1415	1416	1	0	-0.219925
MvSco-1296-1D-A1-R1_A1	1416	1417	0.843	0	-0.457483
MvSco-1296-1D-A1-R1_A1	1417	1418	1	0	-0.464286
MvSco-1296-1D-A1-R1_A1	1418	1419	0.183	0	-0.335271
MvSco-1296-1D-A1-R1_A1	1419	1420	0	0	-0.224812
MvSco-1296-1D-A1-R1_A1	1420	1421	0.989	0	-0.0313112
MvSco-1296-1D-A1-R1_A1	1421	1422	1	0	0.351315
MvSco-1296-1D-A1-R1_A1	1422	1423	1	0	-0.0410187
MvSco-1296-1D-A1-R1_A1	1423	1424	0.513	0	-0.620197
MvSco-1296-1D-A1-R1_A1	1424	1425	0.489	0	0.0236735
MvSco-1296-1D-A1-R1_A1	1425	1426	0.785	0	0.183575
MvSco-1296-1D-A1-R1_A1	1426	1427	1	0	-0.159366
MvSco-1296-1D-A1-R1_A1	1427	1428	0.801	0	-0.172474
MvSco-1296-1D-A1-R1_A1	1428	1429	0.185	0.227	-0.183047
MvSco-1296-1D-A1-R1_A1	1429	1430	0.316	0.499	0.761824
MvSco-1296-1D-A1-R1_A1	1430	1431	0	1	-0.0333959
MvSco-1296-1D-A1-R1_A1	1431	1432	0	1	-0.0929686
MvSco-1296-1D-A1-R1_A1	1432	1433	0.467	0.251	-0.241379
MvSco-1296-1D-A1-R1_A1	1433	1434	1	0	0.0532118
MvSco-1296-1D-A1-R1_A1	1434	1435	0.056	0.753	-0.180956
MvSco-1296-1D-A1-R1_A1	1435	1436	0	0.608	-0.490267
MvSco-1296-1D-A1-R1_A1	1436	1437	0	1	-0.278232
MvSco-1296-1D-A1-R1_A1	1437	1438	0.263	0.264	0.0319149
MvSco-1296-1D-A1-R1_A1	1438	1439	0	0.41	-0.0336818
MvSco-1296-1D-A1-R1_A1	1439	1440	0	0.608	0.545455
MvSco-1296-1D-A1-R1_A1	1440	1441	0	0.953	0.062381
MvSco-1296-1D-A1-R1_A1	1441	1442	0	1	0.661616
MvSco-1296-1D-A1-R1_A1	1442	1443	0	1	0.814024
MvSco-1296-1D-A1-R1_A1	1443	1444	0	0.985	-0.0263636
MvSco-1296-1D-A1-R1_A1	1444	1445	0.351	0.222	0.604878
MvSco-1296-1D-A1-R1_A1	1445	1446	0.035	0.634	0.0796857
MvSco-1296-1D-A1-R1_A1	1446	1447	0	1	0.451952
MvSco-1296-1D-A1-R1_A1	1447	1448	0	1	-0.0302695
MvSco-1296-1D-A1-R1_A1	1448	1449	0	0.241	-0.0521978
MvSco-1296-1D-A1-R1_A1	1449	1450	0	0.244	-0.321026
MvSco-1296-1D-A1-R1_A1	1450	1451	0	0.972	-0.0104099
MvSco-1296-1D-A1-R1_A1	1451	1452	0	1	-0.125455
MvSco-1296-1D-A1-R1_A1	1452	1453	0	1	-0.320807
MvSco-1296-1D-A1-R1_A1	1453	1454	0	1	-0.239675
MvSco-1296-1D-A1-R1_A1	1454	1455	0	1	0.506925
MvSco-1296-1D-A1-R1_A1	1455	1456	0	1	-0.341538
MvSco-1296-1D-A1-R1_A1	1456	1457	0	1	-0.307292
MvSco-1296-1D-A1-R1_A1	1457	1458	0	1	0.514316
MvSco-1296-1D-A1-R1_A1	1458	1459	0.31	0.182	0.0858944
MvSco-1296-1D-A1-R1_A1	1459	1460	1	0	0.665189
MvSco-1296-1D-A1-R1_A1	1460	1461	1	0	-0.354956
MvSco-1296-1D-A1-R1_A1	1461	1462	0.219	0	-0.235294
MvSco-1296-1D-A1-R1_A1	1462	1463	0	0.079	-0.292079
MvSco-1296-1D-A1-R1_A1	1463	1464	0	1	0.232901
MvSco-1296-1D-A1-R1_A1	1464	1465	0	1	0.158856
MvSco-1296-1D-A1-R1_A1	1465	1466	0	1	-0.00705703
MvSco-1296-1D-A1-R1_A1	1466	1467	0	0.16	0.230715
MvSco-1296-1D-A1-R1_A1	1467	1468	0	0.471	-0.0477405
MvSco-1296-1D-A1-R1_A1	1468	1469	0	1	0.145926
MvSco-1296-1D-A1-R1_A1	1469	1470	0	0.881	-0.167904
MvSco-1296-1D-A1-R1_A1	1470	1471	0	1	-0.144099
MvSco-1296-1D-A1-R1_A1	1471	1472	0	1	-0.352
MvSco-1296-1D-A1-R1_A1	1472	1473	0	1	0.0745263
MvSco-1296-1D-A1-R1_A1	1473	1474	0	1	-0.226057
MvSco-1296-1D-A1-R1_A1	1474	1475	0.143	0.427	0.0595647
MvSco-1296-1D-A1-R1_A1	1475	1476	1	0	-0.208629
MvSco-1296-1D-A1-R1_A1	1476	1477	0.486	0	0.114474
MvSco-1296-1D-A1-R1_A1	1477	1478	0	0	-0.177882
MvSco-1296-1D-A1-R1_A1	1478	1479	0.453	0.11	0.319577
MvSco-1296-1D-A1-R1_A1	1479	1480	0.207	0.5	0.0413223
MvSco-1296-1D-A1-R1_A1	1480	1481	0	0.768	-0.366749
MvSco-1296-1D-A1-R1_A1	1481	1482	0	0	0.00649351
MvSco-1296-1D-A1-R1_A1	1482	1483	0	0.234	0.514205
MvSco-1296-1D-A1-R1_A1	1483	1484	0	0.376	-0.233929
MvSco-1296-1D-A1-R1_A1	1484	1485	0	1	0.0855035
MvSco-1296-1D-A1-R1_A1	1485	1486	0	0.074	-0.345928
MvSco-1296-1D-A1-R1_A1	1486	1487	0	0	0.371379
MvSco-1296-1D-A1-R1_A1	1487	1488	0	0.845	-0.167677
MvSco-1296-1D-A1-R1_A1	1488	1489	0	1	0.123249
MvSco-1296-1D-A1-R1_A1	1489	1490	0.946	0.035	0.177648
MvSco-1296-1D-A1-R1_A1	1490	1491	1	0	0.272956
MvSco-1296-1D-A1-R1_A1	1491	1492	0.729	0	0.142187
MvSco-1296-1D-A1-R1_A1	1492	1493	0	0	0.434511
MvSco-1296-1D-A1-R1_A1	1493	1494	0	0.759	-0.145283
MvSco-1296-1D-A1-R1_A1	1494	1495	0	0.695	-0.273045
MvSco-1296-1D-A1-R1_A1	1495	1496	0	1	0.229508
MvSco-1296-1D-A1-R1_A1	1496	1497	0	1	-0.358069
MvSco-1296-1D-A1-R1_A1	1497	1498	0	1	-0.128688
MvSco-1296-1D-A1-R1_A1	1498	1499	0	1	-0.110835
MvSco-1296-1D-A1-R1_A1	1499	1500	0	0.348	0.365727
MvSco-1296-1D-A1-R1_A1	1500	1501	0	0.825	0.0808824
MvSco-1296-1D-A1-R1_A1	1501	1502	0	1	-0.0729469
MvSco-1296-1D-A1-R1_A1	1502	1503	0	1	-0.264022
MvSco-1296-1D-A1-R1_A1	1503	1504	0	1	0.215391
MvSco-1296-1D-A1-R1_A1	1504	1505	0	1	-0.106317
MvSco-1296-1D-A1-R1_A1	1505	1506	0	1	0.131579
MvSco-1296-1D-A1-R1_A1	1506	1507	0	1	-0.497537
MvSco-1296-1D-A1-R1_A1	1507	1508	0	1	0.0243902
MvSco-1296-1D-A1-R1_A1	1508	1509	0	1	-0.299699
MvSco-1296-1D-A1-R1_A1	1509	1510	0	0.699	0.385087
MvSco-1296-1D-A1-R1_A1	1510	1511	0.902	0	-0.299902
MvSco-1296-1D-A1-R1_A1	1511	1512	1	0	-0.104992
MvSco-1296-1D-A1-R1_A1	1512	1513	1	0	0.489583
MvSco-1296-1D-A1-R1_A1	1513	1514	1	0	0.196957
MvSco-1296-1D-A1-R1_A1	1514	1515	1	0	-0.238095
MvSco-1296-1D-A1-R1_A1	1515	1516	1	0	-0.117647
MvSco-1296-1D-A1-R1_A1	1516	1517	0.167	0.265	-0.152632
MvSco-1296-1D-A1-R1_A1	1517	1518	0	1	0.212171
MvSco-1296-1D-A1-R1_A1	1518	1519	0	0.985	0.078022
MvSco-1296-1D-A1-R1_A1	1519	1520	0	0.123	-0.452381
MvSco-1296-1D-A1-R1_A1	1520	1521	0	0.241	-0.0695652
MvSco-1296-1D-A1-R1_A1	1521	1522	0	0	-0.146953
MvSco-1296-1D-A1-R1_A1	1522	1523	0.198	0	0.491627
MvSco-1296-1D-A1-R1_A1	1523	1524	1	0	-0.120165
MvSco-1296-1D-A1-R1_A1	1524	1525	1	0	-0.659453
MvSco-1296-1D-A1-R1_A1	1525	1526	1	0	-0.479432
MvSco-1296-1D-A1-R1_A1	1526	1527	1	0	-0.209833
MvSco-1296-1D-A1-R1_A1	1527	1528	1	0	-0.175533
MvSco-1296-1D-A1-R1_A1	1528	1529	1	0	-0.25
MvSco-1296-1D-A1-R1_A1	1529	1530	0.525	0	0.122346
MvSco-1296-1D-A1-R1_A1	1530	1531	1	0	0.0389344
MvSco-1296-1D-A1-R1_A1	1531	1532	1	0	0.00538556
MvSco-1296-1D-A1-R1_A1	1532	1533	0.602	0	-0.454012
MvSco-1296-1D-A1-R1_A1	1533	1534	0.942	0	-0.45927
MvSco-1296-1D-A1-R1_A1	1534	1535	0.311	0.151	0.280864
MvSco-1296-1D-A1-R1_A1	1535	1536	0	1	-0.0387255
MvSco-1296-1D-A1-R1_A1	1536	1537	0	0.934	-0.13598
MvSco-1296-1D-A1-R1_A1	1537	1538	0	1	0.171638
MvSco-1296-1D-A1-R1_A1	1538	1539	0	1	-0.211963
MvSco-1296-1D-A1-R1_A1	1539	1540	0	1	0.0104039
MvSco-1296-1D-A1-R1_A1	1540	1541	0	1	-0.042516
MvSco-1296-1D-A1-R1_A1	1541	1542	0	0.196	0.515625
MvSco-1296-1D-A1-R1_A1	1542	1543	0	0.709	-0.191156
MvSco-1296-1D-A1-R1_A1	1543	1544	0	0.995	0.459537
MvSco-1296-1D-A1-R1_A1	1544	1545	0	1	0.039823
MvSco-1296-1D-A1-R1_A1	1545	1546	0	1	0.302338
MvSco-1296-1D-A1-R1_A1	1546	1547	0	0.193	0.449495
MvSco-1296-1D-A1-R1_A1	1547	1548	0.22	0	0.195499
MvSco-1296-1D-A1-R1_A1	1548	1549	0.265	0.247	-0.147059
MvSco-1296-1D-A1-R1_A1	1549	1550	0	0.416	0.0938318
MvSco-1296-1D-A1-R1_A1	1550	1551	0.188	0.219	0.790476
MvSco-1296-1D-A1-R1_A1	1551	1552	0	0.707	-0.351852
MvSco-1296-1D-A1-R1_A1	1552	1553	0	1	-0.268817
MvSco-1296-1D-A1-R1_A1	1553	1554	0	1	-0.146382
MvSco-1296-1D-A1-R1_A1	1554	1555	0	1	0.167756
MvSco-1296-1D-A1-R1_A1	1555	1556	0	1	0.0588935
MvSco-1296-1D-A1-R1_A1	1556	1557	0	0.733	0.710753
MvSco-1296-1D-A1-R1_A1	1557	1558	0.01	0.572	0.193023
MvSco-1296-1D-A1-R1_A1	1558	1559	0.331	0.136	-0.112245
MvSco-1296-1D-A1-R1_A1	1559	1560	0.245	0	-0.116667
MvSco-1296-1D-A1-R1_A1	1560	1561	0.786	0	-0.261905
MvSco-1296-1D-A1-R1_A1	1561	1562	1	0	-0.0634755
MvSco-1296-1D-A1-R1_A1	1562	1563	1	0	-0.425434
MvSco-1296-1D-A1-R1_A1	1563	1564	0.749	0	-0.514751
MvSco-1296-1D-A1-R1_A1	1564	1565	0.841	0	0.40779
MvSco-1296-1D-A1-R1_A1	1565	1566	1	0	-0.0746269
MvSco-1296-1D-A1-R1_A1	1566	1567	0.741	0	-0.331933
MvSco-1296-1D-A1-R1_A1	1567	1568	0.882	0	-0.185178
MvSco-1296-1D-A1-R1_A1	1568	1569	0.455	0	-0.434591
MvSco-1296-1D-A1-R1_A1	1569	1570	0	0	-0.333166
MvSco-1296-1D-A1-R1_A1	1570	1571	0	0.353	0.284934
MvSco-1296-1D-A1-R1_A1	1571	1572	0	0	0.479469
MvSco-1296-1D-A1-R1_A1	1572	1573	0	0.232	0.177778
MvSco-1296-1D-A1-R1_A1	1573	1574	0	0.473	0.0521662
MvSco-1296-1D-A1-R1_A1	1574	1575	0	1	-0.374753
MvSco-1296-1D-A1-R1_A1	1575	1576	0	1	-0.194712
MvSco-1296-1D-A1-R1_A1	1576	1577	0	1	-0.100074
MvSco-1296-1D-A1-R1_A1	1577	1578	0	1	-0.285784
MvSco-1296-1D-A1-R1_A1	1578	1579	0	0.816	0.12532
MvSco-1296-1D-A1-R1_A1	1579	1580	0.042	0	-0.311828
MvSco-1296-1D-A1-R1_A1	1580	1581	1	0	-0.455738
MvSco-1296-1D-A1-R1_A1	1581	1582	0.234	0	-0.425926
MvSco-1296-1D-A1-R1_A1	1582	1583	1	0	0.448756
MvSco-1296-1D-A1-R1_A1	1583	1584	0.812	0	-0.150762
MvSco-1296-1D-A1-R1_A1	1584	1585	0.87	0	-0.0938776
MvSco-1296-1D-A1-R1_A1	1585	1586	0.713	0	-0.17603
MvSco-1296-1D-A1-R1_A1	1586	1587	0.681	0	0.0829268
MvSco-1296-1D-A1-R1_A1	1587	1588	0	0	-0.29016
MvSco-1296-1D-A1-R1_A1	1588	1589	0	0	-0.195111
MvSco-1296-1D-A1-R1_A1	1589	1590	0.774	0	-0.206198
MvSco-1296-1D-A1-R1_A1	1590	1591	0.324	0	-0.332809
MvSco-1296-1D-A1-R1_A1	1591	1592	1	0	-0.450558
MvSco-1296-1D-A1-R1_A1	1592	1593	1	0	-0.388042
MvSco-1296-1D-A1-R1_A1	1593	1594	0.496	0	-0.0958158
MvSco-1296-1D-A1-R1_A1	1594	1595	0.738	0	-0.347451
MvSco-1296-1D-A1-R1_A1	1595	1596	1	0	-0.0117647
MvSco-1296-1D-A1-R1_A1	1596	1597	1	0	-0.395455
MvSco-1296-1D-A1-R1_A1	1597	1598	1	0	-0.334038
MvSco-1296-1D-A1-R1_A1	1598	1599	1	0	-0.298422
MvSco-1296-1D-A1-R1_A1	1599	1600	1	0	0.0882221
MvSco-1296-1D-A1-R1_A1	1600	1601	1	0	-0.412698
MvSco-1296-1D-A1-R1_A1	1601	1602	0.331	0	-0.17974
MvSco-1296-1D-A1-R1_A1	1602	1603	0.958	0	-0.544504
MvSco-1296-1D-A1-R1_A1	1603	1604	0.162	0.101	-0.0830565
MvSco-1296-1D-A1-R1_A1	1604	1605	0	0.811	0.211987
MvSco-1296-1D-A1-R1_A1	1605	1606	0	1	0.218519
MvSco-1296-1D-A1-R1_A1	1606	1607	0	1	0.0989691
MvSco-1296-1D-A1-R1_A1	1607	1608	0	0.94	0.0398589
MvSco-1296-1D-A1-R1_A1	1608	1609	0	1	0.180094
MvSco-1296-1D-A1-R1_A1	1609	1610	0	1	-0.238629
MvSco-1296-1D-A1-R1_A1	1610	1611	0	1	0.296167
MvSco-1296-1D-A1-R1_A1	1611	1612	0	1	-0.101223
MvSco-1296-1D-A1-R1_A1	1612	1613	0	0.669	0.898
MvSco-1296-1D-A1-R1_A1	1613	1614	0	0.594	0.0438596
MvSco-1296-1D-A1-R1_A1	1614	1615	0	0.204	-0.23199
MvSco-1296-1D-A1-R1_A1	1615	1616	0.368	0.32	0.729761
MvSco-1296-1D-A1-R1_A1	1616	1617	0	0.47	0.347962
MvSco-1296-1D-A1-R1_A1	1617	1618	0	0.738	-0.447928
MvSco-1296-1D-A1-R1_A1	1618	1619	0	1	-0.275837
MvSco-1296-1D-A1-R1_A1	1619	1620	0	1	0.00173273
MvSco-1296-1D-A1-R1_A1	1620	1621	0	1	0.448276
MvSco-1296-1D-A1-R1_A1	1621	1622	0	0.72	0.335841
MvSco-1296-1D-A1-R1_A1	1622	1623	0	0.503	0.36
MvSco-1296-1D-A1-R1_A1	1623	1624	0.924	0	0.312632
MvSco-1296-1D-A1-R1_A1	1624	1625	1	0	0.0838356
MvSco-1296-1D-A1-R1_A1	1625	1626	0.838	0	-0.350877
MvSco-1296-1D-A1-R1_A1	1626	1627	0	0.451	0.0696095
MvSco-1296-1D-A1-R1_A1	1627	1628	0.621	0.151	-0.0411877
MvSco-1296-1D-A1-R1_A1	1628	1629	1	0	-0.354839
MvSco-1296-1D-A1-R1_A1	1629	1630	0.321	0.108	-0.181818
MvSco-1296-1D-A1-R1_A1	1630	1631	0	0.672	0.520357
MvSco-1296-1D-A1-R1_A1	1631	1632	0	0.586	0.41255
MvSco-1296-1D-A1-R1_A1	1632	1633	0	0.569	-0.179487
MvSco-1296-1D-A1-R1_A1	1633	1634	0	1	-0.070303
MvSco-1296-1D-A1-R1_A1	1634	1635	0	1	-0.248588
MvSco-1296-1D-A1-R1_A1	1635	1636	0	1	0.0511433
MvSco-1296-1D-A1-R1_A1	1636	1637	0	1	0.0752422
MvSco-1296-1D-A1-R1_A1	1637	1638	0	1	-0.355882
MvSco-1296-1D-A1-R1_A1	1638	1639	0	1	-0.175824
MvSco-1296-1D-A1-R1_A1	1639	1640	0	0.748	0.0186335
MvSco-1296-1D-A1-R1_A1	1640	1641	0	0.906	-0.267334
MvSco-1296-1D-A1-R1_A1	1641	1642	0	1	-0.147174
MvSco-1296-1D-A1-R1_A1	1642	1643	0	1	-0.109522
MvSco-1296-1D-A1-R1_A1	1643	1644	0	1	0.236152
MvSco-1296-1D-A1-R1_A1	1644	1645	0	1	0.0791667
MvSco-1296-1D-A1-R1_A1	1645	1646	0	1	-0.0692641
MvSco-1296-1D-A1-R1_A1	1646	1647	0	1	-0.4375
MvSco-1296-1D-A1-R1_A1	1647	1648	0	1	-0.268466
MvSco-1296-1D-A1-R1_A1	1648	1649	0.315	0.465	0.100754
MvSco-1296-1D-A1-R1_A1	1649	1650	0	1	-0.129762
MvSco-1296-1D-A1-R1_A1	1650	1651	0	0.826	0.673008
MvSco-1296-1D-A1-R1_A1	1651	1652	0	1	-0.00695847
MvSco-1296-1D-A1-R1_A1	1652	1653	0	1	0.676136
MvSco-1296-1D-A1-R1_A1	1653	1654	0	0.782	-0.362963
MvSco-1296-1D-A1-R1_A1	1654	1655	0	1	0.344503
MvSco-1296-1D-A1-R1_A1	1655	1656	0	1	-0.107635
MvSco-1296-1D-A1-R1_A1	1656	1657	0	0.938	0.519303
MvSco-1296-1D-A1-R1_A1	1657	1658	0	1	-0.253873
MvSco-1296-1D-A1-R1_A1	1658	1659	0	1	0.109881
MvSco-1296-1D-A1-R1_A1	1659	1660	0	1	0.237675
MvSco-1296-1D-A1-R1_A1	1660	1661	0	1	0.608586
MvSco-1296-1D-A1-R1_A1	1661	1662	0	0.981	0.137124
MvSco-1296-1D-A1-R1_A1	1662	1663	0	1	-0.0831524
MvSco-1296-1D-A1-R1_A1	1663	1664	0	1	0.194383
MvSco-1296-1D-A1-R1_A1	1664	1665	0	1	-0.0702128
MvSco-1296-1D-A1-R1_A1	1665	1666	0	1	-0.109051
MvSco-1296-1D-A1-R1_A1	1666	1667	0	1	-0.233827
MvSco-1296-1D-A1-R1_A1	1667	1668	0	1	-0.220828
MvSco-1296-1D-A1-R1_A1	1668	1669	0	1	0.02
MvSco-1296-1D-A1-R1_A1	1669	1670	0	1	-0.245987
MvSco-1296-1D-A1-R1_A1	1670	1671	0	0.388	-0.33662
MvSco-1296-1D-A1-R1_A1	1671	1672	0.423	0.242	-0.06902
MvSco-1296-1D-A1-R1_A1	1672	1673	0.482	0	0.343813
MvSco-1296-1D-A1-R1_A1	1673	1674	0.762	0	-0.00795756
MvSco-1296-1D-A1-R1_A1	1674	1675	0	0.54	-0.0462938
MvSco-1296-1D-A1-R1_A1	1675	1676	0	1	-0.163835
MvSco-1296-1D-A1-R1_A1	1676	1677	0	0.633	-0.0723684
MvSco-1296-1D-A1-R1_A1	1677	1678	0.185	0.248	-0.148551
MvSco-1296-1D-A1-R1_A1	1678	1679	0.943	0	-0.0820696
MvSco-1296-1D-A1-R1_A1	1679	1680	0.933	0	-0.143606
MvSco-1296-1D-A1-R1_A1	1680	1681	0.418	0.167	0.300459
MvSco-1296-1D-A1-R1_A1	1681	1682	0	1	0.0851863
MvSco-1296-1D-A1-R1_A1	1682	1683	0	1	0.100901
MvSco-1296-1D-A1-R1_A1	1683	1684	0	1	0.427507
MvSco-1296-1D-A1-R1_A1	1684	1685	0	1	0.136778
MvSco-1296-1D-A1-R1_A1	1685	1686	0	1	-0.0116229
MvSco-1296-1D-A1-R1_A1	1686	1687	0	1	-0.131783
MvSco-1296-1D-A1-R1_A1	1687	1688	0	0.632	-0.187692
MvSco-1296-1D-A1-R1_A1	1688	1689	0	0.826	0.0659314
MvSco-1296-1D-A1-R1_A1	1689	1690	0	0.901	-0.269571
MvSco-1296-1D-A1-R1_A1	1690	1691	0	0.654	0.180124
MvSco-1296-1D-A1-R1_A1	1691	1692	0.581	0.222	-0.478395
MvSco-1296-1D-A1-R1_A1	1692	1693	0.615	0	0.165471
MvSco-1296-1D-A1-R1_A1	1693	1694	1	0	0.054681
MvSco-1296-1D-A1-R1_A1	1694	1695	0.9	0	-0.173414
MvSco-1296-1D-A1-R1_A1	1695	1696	0.352	0.263	-0.163399
MvSco-1296-1D-A1-R1_A1	1696	1697	0.999	0	0.0622727
MvSco-1296-1D-A1-R1_A1	1697	1698	0.395	0.255	0.157292
MvSco-1296-1D-A1-R1_A1	1698	1699	0	0.923	0.0742587
MvSco-1296-1D-A1-R1_A1	1699	1700	0.091	0.766	-0.0841121
MvSco-1296-1D-A1-R1_A1	1700	1701	1	0	-0.20629
MvSco-1296-1D-A1-R1_A1	1701	1702	1	0	-0.208072
MvSco-1296-1D-A1-R1_A1	1702	1703	1	0	-0.353846
MvSco-1296-1D-A1-R1_A1	1703	1704	0.808	0	-0.0185005
MvSco-1296-1D-A1-R1_A1	1704	1705	0	0	-0.0878314
MvSco-1296-1D-A1-R1_A1	1705	1706	0	0.415	-0.0782178
MvSco-1296-1D-A1-R1_A1	1706	1707	0	1	0.355644
MvSco-1296-1D-A1-R1_A1	1707	1708	0	1	0.508291
MvSco-1296-1D-A1-R1_A1	1708	1709	0	0.712	0.460504
MvSco-1296-1D-A1-R1_A1	1709	1710	0.23	0.146	0.120485
MvSco-1296-1D-A1-R1_A1	1710	1711	0.3	0.456	-0.000535189
MvSco-1296-1D-A1-R1_A1	1711	1712	0.17	0	-0.158654
MvSco-1296-1D-A1-R1_A1	1712	1713	0.801	0	0.171688
MvSco-1296-1D-A1-R1_A1	1713	1714	0.998	0	-0.42303
MvSco-1296-1D-A1-R1_A1	1714	1715	0	0.333	0.0941645
MvSco-1296-1D-A1-R1_A1	1715	1716	0.524	0.192	0.360227
MvSco-1296-1D-A1-R1_A1	1716	1717	1	0	-0.187769
MvSco-1296-1D-A1-R1_A1	1717	1718	0.839	0	-0.437751
MvSco-1296-1D-A1-R1_A1	1718	1719	0	0	0.432373
MvSco-1296-1D-A1-R1_A1	1719	1720	0.958	0	0.391348
MvSco-1296-1D-A1-R1_A1	1720	1721	1	0	-0.00854701
MvSco-1296-1D-A1-R1_A1	1721	1722	1	0	-0.329644
MvSco-1296-1D-A1-R1_A1	1722	1723	0.624	0	-0.218421
MvSco-1296-1D-A1-R1_A1	1723	1724	0	0.941	-0.236842
MvSco-1296-1D-A1-R1_A1	1724	1725	0	0.62	0.435185
MvSco-1296-1D-A1-R1_A1	1725	1726	0	1	-0.149006
MvSco-1296-1D-A1-R1_A1	1726	1727	0.604	0.08	-0.070303
MvSco-1296-1D-A1-R1_A1	1727	1728	1	0	-0.41729
MvSco-1296-1D-A1-R1_A1	1728	1729	0.748	0	-0.278528
MvSco-1296-1D-A1-R1_A1	1729	1730	1	0	-0.00537634
MvSco-1296-1D-A1-R1_A1	1730	1731	0.525	0.1	-0.381579
MvSco-1296-1D-A1-R1_A1	1731	1732	0	0	0.231481
MvSco-1296-1D-A1-R1_A1	1732	1733	0	0.018	-0.187153
MvSco-1296-1D-A1-R1_A1	1733	1734	0	0.278	0.279282
MvSco-1296-1D-A1-R1_A1	1734	1735	0.924	0	0.98067
MvSco-1296-1D-A1-R1_A1	1735	1736	0	0.56	-0.0825083
MvSco-1296-1D-A1-R1_A1	1736	1737	0	0.737	-0.0650407
MvSco-1296-1D-A1-R1_A1	1737	1738	0	1	-0.362222
MvSco-1296-1D-A1-R1_A1	1738	1739	0	1	0.447502
MvSco-1296-1D-A1-R1_A1	1739	1740	0	1	-0.0961538
MvSco-1296-1D-A1-R1_A1	1740	1741	0	1	-0.154886
MvSco-1296-1D-A1-R1_A1	1741	1742	0	1	-0.305556
MvSco-1296-1D-A1-R1_A1	1742	1743	0.057	0.717	0.14549
MvSco-1296-1D-A1-R1_A1	1743	1744	0.689	0	0.0455005
MvSco-1296-1D-A1-R1_A1	1744	1745	0.508	0	-0.340067
MvSco-1296-1D-A1-R1_A1	1745	1746	0.916	0	-0.175593
MvSco-1296-1D-A1-R1_A1	1746	1747	0.915	0	-0.00938086
MvSco-1296-1D-A1-R1_A1	1747	1748	0.551	0	-0.308123
MvSco-1296-1D-A1-R1_A1	1748	1749	0.375	0	0.316222
MvSco-1296-1D-A1-R1_A1	1749	1750	1	0	0.0172722
MvSco-1296-1D-A1-R1_A1	1750	1751	1	0	0.0720222
MvSco-1296-1D-A1-R1_A1	1751	1752	1	0	0.231752
MvSco-1296-1D-A1-R1_A1	1752	1753	0.531	0	-0.160926
MvSco-1296-1D-A1-R1_A1	1753	1754	1	0	-0.231293
MvSco-1296-1D-A1-R1_A1	1754	1755	0.686	0	-0.00454545
MvSco-1296-1D-A1-R1_A1	1755	1756	1	0	-0.258926
MvSco-1296-1D-A1-R1_A1	1756	1757	0.629	0	-0.231265
MvSco-1296-1D-A1-R1_A1	1757	1758	0.873	0	-0.268376
MvSco-1296-1D-A1-R1_A1	1758	1759	1	0	0.365546
MvSco-1296-1D-A1-R1_A1	1759	1760	0.618	0.241	0.450909
MvSco-1296-1D-A1-R1_A1	1760	1761	0	1	0.496655
MvSco-1296-1D-A1-R1_A1	1761	1762	0	0.974	-0.182556
MvSco-1296-1D-A1-R1_A1	1762	1763	0.766	0	0.0164294
MvSco-1296-1D-A1-R1_A1	1763	1764	0.582	0	0.0948711
MvSco-1296-1D-A1-R1_A1	1764	1765	0.476	0	-0.0928433
MvSco-1296-1D-A1-R1_A1	1765	1766	0.808	0	0.0197098
MvSco-1296-1D-A1-R1_A1	1766	1767	0.76	0	-0.568376
MvSco-1296-1D-A1-R1_A1	1767	1768	1	0	0.00198413
MvSco-1296-1D-A1-R1_A1	1768	1769	1	0	-0.246349
MvSco-1296-1D-A1-R1_A1	1769	1770	1	0	-0.427056
MvSco-1296-1D-A1-R1_A1	1770	1771	0.831	0	-0.221463
MvSco-1296-1D-A1-R1_A1	1771	1772	0.975	0	-0.481908
MvSco-1296-1D-A1-R1_A1	1772	1773	1	0	-0.668221
MvSco-1296-1D-A1-R1_A1	1773	1774	0.816	0	-0.13686
MvSco-1296-1D-A1-R1_A1	1774	1775	0	0	-0.208081
MvSco-1296-1D-A1-R1_A1	1775	1776	0	0	-0.248713
MvSco-1296-1D-A1-R1_A1	1776	1777	0	0	-0.0464853
MvSco-1296-1D-A1-R1_A1	1777	1778	0.904	0	-0.156673
MvSco-1296-1D-A1-R1_A1	1778	1779	0.887	0	-0.0900901
MvSco-1296-1D-A1-R1_A1	1779	1780	0.171	0	0.464286
MvSco-1296-1D-A1-R1_A1	1780	1781	0.435	0	0.3335
MvSco-1296-1D-A1-R1_A1	1781	1782	0.475	0	-0.055
MvSco-1296-1D-A1-R1_A1	1782	1783	1	0	-0.00478469
MvSco-1296-1D-A1-R1_A1	1783	1784	0.914	0	-0.328581
MvSco-1296-1D-A1-R1_A1	1784	1785	1	0	-0.209259
MvSco-1296-1D-A1-R1_A1	1785	1786	0.76	0	-0.416268
MvSco-1296-1D-A1-R1_A1	1786	1787	0.66	0	-0.414741
MvSco-1296-1D-A1-R1_A1	1787	1788	1	0	-0.498947
MvSco-1296-1D-A1-R1_A1	1788	1789	1	0	-0.180036
MvSco-1296-1D-A1-R1_A1	1789	1790	1	0	-0.242027
MvSco-1296-1D-A1-R1_A1	1790	1791	1	0	0.10313
MvSco-1296-1D-A1-R1_A1	1791	1792	0.804	0	-0.108683
MvSco-1296-1D-A1-R1_A1	1792	1793	1	0	-0.345215
MvSco-1296-1D-A1-R1_A1	1793	1794	1	0	-0.383714
MvSco-1296-1D-A1-R1_A1	1794	1795	1	0	-0.112361
MvSco-1296-1D-A1-R1_A1	1795	1796	1	0	-0.380997
MvSco-1296-1D-A1-R1_A1	1796	1797	0.387	0	-0.119864
MvSco-1296-1D-A1-R1_A1	1797	1798	1	0	-0.247159
MvSco-1296-1D-A1-R1_A1	1798	1799	0.649	0	0.0976546
MvSco-1296-1D-A1-R1_A1	1799	1800	0.401	0	-0.273524
MvSco-1296-1D-A1-R1_A1	1800	1801	1	0	-0.463529
MvSco-1296-1D-A1-R1_A1	1801	1802	1	0	-0.572819
MvSco-1296-1D-A1-R1_A1	1802	1803	0.11	0	0.869863
MvSco-1296-1D-A1-R1_A1	1803	1804	1	0	0.274414
MvSco-1296-1D-A1-R1_A1	1804	1805	0.675	0	-0.2125
MvSco-1296-1D-A1-R1_A1	1805	1806	1	0	-0.378541
MvSco-1296-1D-A1-R1_A1	1806	1807	1	0	-0.398861
MvSco-1296-1D-A1-R1_A1	1807	1808	1	0	-0.121088
MvSco-1296-1D-A1-R1_A1	1808	1809	1	0	-0.0216802
MvSco-1296-1D-A1-R1_A1	1809	1810	0.797	0	-0.0930477
MvSco-1296-1D-A1-R1_A1	1810	1811	0.354	0	0.0521215
MvSco-1296-1D-A1-R1_A1	1811	1812	0.939	0	-0.196373
MvSco-1296-1D-A1-R1_A1	1812	1813	1	0	-0.267606
MvSco-1296-1D-A1-R1_A1	1813	1814	0.757	0	0.096831
MvSco-1296-1D-A1-R1_A1	1814	1815	1	0	0.132699
MvSco-1296-1D-A1-R1_A1	1815	1816	0.464	0	-0.259184
MvSco-1296-1D-A1-R1_A1	1816	1817	0	0	-0.0941176
MvSco-1296-1D-A1-R1_A1	1817	1818	0	0	-0.217687
MvSco-1296-1D-A1-R1_A1	1818	1819	0.455	0	-0.417015
MvSco-1296-1D-A1-R1_A1	1819	1820	1	0	-0.387172
MvSco-1296-1D-A1-R1_A1	1820	1821	1	0	-0.600717
MvSco-1296-1D-A1-R1_A1	1821	1822	0.538	0	0.222249
MvSco-1296-1D-A1-R1_A1	1822	1823	0.957	0	-0.27394
MvSco-1296-1D-A1-R1_A1	1823	1824	1	0	-0.266892
MvSco-1296-1D-A1-R1_A1	1824	1825	0.219	0	-0.294483
MvSco-1296-1D-A1-R1_A1	1825	1826	0.378	0.242	-0.493
MvSco-1296-1D-A1-R1_A1	1826	1827	0	1	0.77551
MvSco-1296-1D-A1-R1_A1	1827	1828	0	1	-0.0928571
MvSco-1296-1D-A1-R1_A1	1828	1829	0	1	0.0593521
MvSco-1296-1D-A1-R1_A1	1829	1830	0	1	0.00909843
MvSco-1296-1D-A1-R1_A1	1830	1831	0	0.944	-0.026087
MvSco-1296-1D-A1-R1_A1	1831	1832	0	0.808	0.646763
MvSco-1296-1D-A1-R1_A1	1832	1833	0	0.307	-0.276786
MvSco-1296-1D-A1-R1_A1	1833	1834	0	0.795	0.512444
MvSco-1296-1D-A1-R1_A1	1834	1835	0	1	0.460304
MvSco-1296-1D-A1-R1_A1	1835	1836	0	1	1.50303
MvSco-1296-1D-A1-R1_A1	1836	1837	0	1	0.248652
MvSco-1296-1D-A1-R1_A1	1837	1838	0	0.679	-0.0324111
MvSco-1296-1D-A1-R1_A1	1838	1839	0	0.458	-0.232558
MvSco-1296-1D-A1-R1_A1	1839	1840	0	1	0.597523
MvSco-1296-1D-A1-R1_A1	1840	1841	0	1	-0.0232372
MvSco-1296-1D-A1-R1_A1	1841	1842	0	1	-0.268817
MvSco-1296-1D-A1-R1_A1	1842	1843	0	1	0.621884
MvSco-1296-1D-A1-R1_A1	1843	1844	0	1	0.12936
MvSco-1296-1D-A1-R1_A1	1844	1845	0	1	0.0769231
MvSco-1296-1D-A1-R1_A1	1845	1846	0.607	0.362	-0.374414
MvSco-1296-1D-A1-R1_A1	1846	1847	0.954	0	-0.278644
MvSco-1296-1D-A1-R1_A1	1847	1848	0.664	0	-0.335165
MvSco-1296-1D-A1-R1_A1	1848	1849	0.7	0	-0.280872
MvSco-1296-1D-A1-R1_A1	1849	1850	0.358	0	0.156853
MvSco-1296-1D-A1-R1_A1	1850	1851	0	0.424	0.112039
MvSco-1296-1D-A1-R1_A1	1851	1852	0	0.772	0.0093711
MvSco-1296-1D-A1-R1_A1	1852	1853	0	1	0.287459
MvSco-1296-1D-A1-R1_A1	1853	1854	0	1	-0.0256188
MvSco-1296-1D-A1-R1_A1	1854	1855	0	1	0.075086
MvSco-1296-1D-A1-R1_A1	1855	1856	0	1	-0.216814
MvSco-1296-1D-A1-R1_A1	1856	1857	0	0.255	-0.0555002
MvSco-1296-1D-A1-R1_A1	1857	1858	0	0.25	-0.0977767
MvSco-1296-1D-A1-R1_A1	1858	1859	0	1	0.196217
MvSco-1296-1D-A1-R1_A1	1859	1860	0	1	-0.329128
MvSco-1296-1D-A1-R1_A1	1860	1861	0	1	0.780731
MvSco-1296-1D-A1-R1_A1	1861	1862	0	1	-0.108696
MvSco-1296-1D-A1-R1_A1	1862	1863	0	1	0.867635
MvSco-1296-1D-A1-R1_A1	1863	1864	0.273	0.141	-0.579494
MvSco-1296-1D-A1-R1_A1	1864	1865	0	0.528	0.0397554
MvSco-1296-1D-A1-R1_A1	1865	1866	0	0.86	0.404762
MvSco-1296-1D-A1-R1_A1	1866	1867	0.1	0	-0.25974
MvSco-1296-1D-A1-R1_A1	1867	1868	1	0	-0.246994
MvSco-1296-1D-A1-R1_A1	1868	1869	1	0	0.131868
MvSco-1296-1D-A1-R1_A1	1869	1870	0.998	0	-0.538373
MvSco-1296-1D-A1-R1_A1	1870	1871	0.578	0	-0.0480769
MvSco-1296-1D-A1-R1_A1	1871	1872	0.764	0	-0.275237
MvSco-1296-1D-A1-R1_A1	1872	1873	0.333	0	0.247965
MvSco-1296-1D-A1-R1_A1	1873	1874	1	0	-0.113821
MvSco-1296-1D-A1-R1_A1	1874	1875	1	0	-0.18175
MvSco-1296-1D-A1-R1_A1	1875	1876	0.61	0	-0.289474
MvSco-1296-1D-A1-R1_A1	1876	1877	0.939	0	-0.496313
MvSco-1296-1D-A1-R1_A1	1877	1878	1	0	-0.219309
MvSco-1296-1D-A1-R1_A1	1878	1879	1	0	-0.270339
MvSco-1296-1D-A1-R1_A1	1879	1880	0.821	0	-0.226804
MvSco-1296-1D-A1-R1_A1	1880	1881	1	0	0.262397
MvSco-1296-1D-A1-R1_A1	1881	1882	1	0	-0.327981
MvSco-1296-1D-A1-R1_A1	1882	1883	0.732	0.098	-0.112159
MvSco-1296-1D-A1-R1_A1	1883	1884	0	0.369	0.747126
MvSco-1296-1D-A1-R1_A1	1884	1885	0.323	0	0.736737
MvSco-1296-1D-A1-R1_A1	1885	1886	0	0.765	0.157895
MvSco-1296-1D-A1-R1_A1	1886	1887	0	1	0.083871
MvSco-1296-1D-A1-R1_A1	1887	1888	0	1	0.235294
MvSco-1296-1D-A1-R1_A1	1888	1889	0.389	0.502	0.400434
MvSco-1296-1D-A1-R1_A1	1889	1890	0.337	0.151	0.320191
MvSco-1296-1D-A1-R1_A1	1890	1891	0.466	0.105	0.395254
MvSco-1296-1D-A1-R1_A1	1891	1892	0.805	0	-0.00137931
MvSco-1296-1D-A1-R1_A1	1892	1893	0.212	0.135	0.903019
MvSco-1296-1D-A1-R1_A1	1893	1894	0	0.793	-0.0826688
MvSco-1296-1D-A1-R1_A1	1894	1895	0	1	0.0969033
MvSco-1296-1D-A1-R1_A1	1895	1896	0	1	0.0222222
MvSco-1296-1D-A1-R1_A1	1896	1897	0	1	-0.108497
MvSco-1296-1D-A1-R1_A1	1897	1898	0	1	-0.133552
MvSco-1296-1D-A1-R1_A1	1898	1899	0.139	0.789	0.0496592
MvSco-1296-1D-A1-R1_A1	1899	1900	0.902	0	0.803187
MvSco-1296-1D-A1-R1_A1	1900	1901	0.332	0.136	-0.0107471
MvSco-1296-1D-A1-R1_A1	1901	1902	1	0	-0.181011
MvSco-1296-1D-A1-R1_A1	1902	1903	0.137	0	-0.167438
MvSco-1296-1D-A1-R1_A1	1903	1904	0	0	-0.0441366
MvSco-1296-1D-A1-R1_A1	1904	1905	0	0.09	-0.237143
MvSco-1296-1D-A1-R1_A1	1905	1906	0	1	-0.364926
MvSco-1296-1D-A1-R1_A1	1906	1907	0	0.537	0.121701
MvSco-1296-1D-A1-R1_A1	1907	1908	0	0.986	0.146988
MvSco-1296-1D-A1-R1_A1	1908	1909	0	0.332	0.31908
MvSco-1296-1D-A1-R1_A1	1909	1910	0	1	-0.315738
MvSco-1296-1D-A1-R1_A1	1910	1911	0	1	0.0368441
MvSco-1296-1D-A1-R1_A1	1911	1912	0	1	-0.218905
MvSco-1296-1D-A1-R1_A1	1912	1913	0	1	0.102993
MvSco-1296-1D-A1-R1_A1	1913	1914	0	1	0.358824
MvSco-1296-1D-A1-R1_A1	1914	1915	0	1	0.174167
MvSco-1296-1D-A1-R1_A1	1915	1916	0	1	-0.277458
MvSco-1296-1D-A1-R1_A1	1916	1917	0	1	-0.077692
MvSco-1296-1D-A1-R1_A1	1917	1918	0	1	0.124323
MvSco-1296-1D-A1-R1_A1	1918	1919	0	1	-0.0403628
MvSco-1296-1D-A1-R1_A1	1919	1920	0	1	0.446338
MvSco-1296-1D-A1-R1_A1	1920	1921	0	1	-0.068323
MvSco-1296-1D-A1-R1_A1	1921	1922	0	1	0.486395
MvSco-1296-1D-A1-R1_A1	1922	1923	0	1	0.211124
MvSco-1296-1D-A1-R1_A1	1923	1924	0	1	-0.174447
MvSco-1296-1D-A1-R1_A1	1924	1925	0	1	-0.274725
MvSco-1296-1D-A1-R1_A1	1925	1926	0	1	0.324528
MvSco-1296-1D-A1-R1_A1	1926	1927	0	1	-0.244737
MvSco-1296-1D-A1-R1_A1	1927	1928	0	1	0.196711
MvSco-1296-1D-A1-R1_A1	1928	1929	0	1	-0.217657
MvSco-1296-1D-A1-R1_A1	1929	1930	0	1	-0.0117647
MvSco-1296-1D-A1-R1_A1	1930	1931	0	1	0.264979
MvSco-1296-1D-A1-R1_A1	1931	1932	0	1	-0.143411
MvSco-1296-1D-A1-R1_A1	1932	1933	0	1	-0.361702
MvSco-1296-1D-A1-R1_A1	1933	1934	0	1	-0.102341
MvSco-1296-1D-A1-R1_A1	1934	1935	0	1	-0.0720738
MvSco-1296-1D-A1-R1_A1	1935	1936	0	0.307	-0.133208
MvSco-1296-1D-A1-R1_A1	1936	1937	0	0	-0.316023
MvSco-1296-1D-A1-R1_A1	1937	1938	0	0	0.402918
MvSco-1296-1D-A1-R1_A1	1938	1939	0	0.734	0.18239
MvSco-1296-1D-A1-R1_A1	1939	1940	0	0.909	1.29826
MvSco-1296-1D-A1-R1_A1	1940	1941	0	0.998	-0.0870445
MvSco-1296-1D-A1-R1_A1	1941	1942	0	0.997	-0.29011
MvSco-1296-1D-A1-R1_A1	1942	1943	0	1	-0.256478
MvSco-1296-1D-A1-R1_A1	1943	1944	0	1	0.102734
MvSco-1296-1D-A1-R1_A1	1944	1945	0	1	-0.247533
MvSco-1296-1D-A1-R1_A1	1945	1946	0	1	0.0244565
MvSco-1296-1D-A1-R1_A1	1946	1947	0	1	-0.239484
MvSco-1296-1D-A1-R1_A1	1947	1948	0	1	-0.0185185
MvSco-1296-1D-A1-R1_A1	1948	1949	0	0.72	0.0238095
MvSco-1296-1D-A1-R1_A1	1949	1950	0	1	0.442455
MvSco-1296-1D-A1-R1_A1	1950	1951	0	0.743	-0.496104
MvSco-1296-1D-A1-R1_A1	1951	1952	0	0.299	-0.167449
MvSco-1296-1D-A1-R1_A1	1952	1953	0	0.782	-0.236559
MvSco-1296-1D-A1-R1_A1	1953	1954	0	1	-0.133999
MvSco-1296-1D-A1-R1_A1	1954	1955	0	1	0.0736029
MvSco-1296-1D-A1-R1_A1	1955	1956	0	0.371	-0.266667
MvSco-1296-1D-A1-R1_A1	1956	1957	0	0.659	-0.347048
MvSco-1296-1D-A1-R1_A1	1957	1958	0	0.875	-0.127869
MvSco-1296-1D-A1-R1_A1	1958	1959	0	1	-0.280855
MvSco-1296-1D-A1-R1_A1	1959	1960	0	1	0.0793821
MvSco-1296-1D-A1-R1_A1	1960	1961	0	1	-0.191262
MvSco-1296-1D-A1-R1_A1	1961	1962	0	1	-0.0566901
MvSco-1296-1D-A1-R1_A1	1962	1963	0	1	-0.230843
MvSco-1296-1D-A1-R1_A1	1963	1964	0	1	-0.0112069
MvSco-1296-1D-A1-R1_A1	1964	1965	0	0.998	-0.119458
MvSco-1296-1D-A1-R1_A1	1965	1966	0	1	0.386946
MvSco-1296-1D-A1-R1_A1	1966	1967	0	1	0.0430087
MvSco-1296-1D-A1-R1_A1	1967	1968	0	1	0.0524738
MvSco-1296-1D-A1-R1_A1	1968	1969	0	1	0.0981432
MvSco-1296-1D-A1-R1_A1	1969	1970	0	1	0.839819
MvSco-1296-1D-A1-R1_A1	1970	1971	0.351	0.605	-0.00956938
MvSco-1296-1D-A1-R1_A1	1971	1972	0	0.424	0.0537267
MvSco-1296-1D-A1-R1_A1	1972	1973	0	0.587	0.0649272
MvSco-1296-1D-A1-R1_A1	1973	1974	0.545	0.132	0.0242424
MvSco-1296-1D-A1-R1_A1	1974	1975	1	0	-0.188472
MvSco-1296-1D-A1-R1_A1	1975	1976	0.039	0.654	0.073913
MvSco-1296-1D-A1-R1_A1	1976	1977	0	0.421	0.17898
MvSco-1296-1D-A1-R1_A1	1977	1978	0.413	0	-0.525862
MvSco-1296-1D-A1-R1_A1	1978	1979	0	0.316	-0.39934
MvSco-1296-1D-A1-R1_A1	1979	1980	0	1	-0.0333333
MvSco-1296-1D-A1-R1_A1	1980	1981	0	1	-0.227402
MvSco-1296-1D-A1-R1_A1	1981	1982	0	0.545	-0.26087
MvSco-1296-1D-A1-R1_A1	1982	1983	0	0.361	-0.121951
MvSco-1296-1D-A1-R1_A1	1983	1984	0	0.078	-0.12327
MvSco-1296-1D-A1-R1_A1	1984	1985	0	0	-0.0433255
MvSco-1296-1D-A1-R1_A1	1985	1986	0	0.134	-0.103245
MvSco-1296-1D-A1-R1_A1	1986	1987	0.838	0	-0.58442
MvSco-1296-1D-A1-R1_A1	1987	1988	1	0	0.0666667
MvSco-1296-1D-A1-R1_A1	1988	1989	1	0	0.133523
MvSco-1296-1D-A1-R1_A1	1989	1990	1	0	-0.281997
MvSco-1296-1D-A1-R1_A1	1990	1991	0.876	0	0.388333
MvSco-1296-1D-A1-R1_A1	1991	1992	0.867	0	-0.656999
MvSco-1296-1D-A1-R1_A1	1992	1993	0.543	0	-0.360679
MvSco-1296-1D-A1-R1_A1	1993	1994	1	0	-0.260287
MvSco-1296-1D-A1-R1_A1	1994	1995	0.63	0	-0.0627929
MvSco-1296-1D-A1-R1_A1	1995	1996	0	0	-0.591737
MvSco-1296-1D-A1-R1_A1	1996	1997	0	0	-0.0608696
MvSco-1296-1D-A1-R1_A1	1997	1998	0	0	-0.15614
MvSco-1296-1D-A1-R1_A1	1998	1999	0.149	0.227	0.0152758
[truncated: 9,963 more rows]
