# Supplementary material for: Dynamics of transposable element accumulation in the non-recombining regions of mating-type chromosomes in anther-smut fungi
Source: Nat Commun. 2023 Sep 14;14:5692. doi: 10.1038/s41467-023-41413-4 (PMC10502011; doi:10.1038/s41467-023-41413-4)
Supplement: Supplementary file 11 — Source Data [file 41467_2023_41413_MOESM11_ESM.zip › SupFig_5E_area.xlsx]

## Sheet: SupFig_5E_area
contig	start	end	feat
MvSilra-01299-0T_A1	452	3451	NRR
MvSilra-01299-0D_A2	452	3543	NRR
MvSilra-01299-0D_A2	1640	1777	centromere
MvSilra-01299-0T_A1	1563	1876	centromere
MvSilra-01299-0D_C031	1901000	2081446	centromere
MvSilra-01299-0T_C001	1757000	1932000	centromere
MvSilra-01299-0D_A2	1579	1579	contig_junction
MvSilra-01299-0T_A1	785	785	contig_junction
MvSilra-01299-0T_A1	1423	1423	contig_junction
MvSilra-01299-0T_A1	1639	1639	contig_junction
