# Supplementary material for: Dynamics of transposable element accumulation in the non-recombining regions of mating-type chromosomes in anther-smut fungi
Source: Nat Commun. 2023 Sep 14;14:5692. doi: 10.1038/s41467-023-41413-4 (PMC10502011; doi:10.1038/s41467-023-41413-4)
Supplement: Supplementary file 11 — Source Data [file 41467_2023_41413_MOESM11_ESM.zip › SupFig_5E_density.xlsx]

## Sheet: SupFig_5E_density
Contig	start	end	gene	TE	RIPratioCorr
MvSilra-01299-0T_A1	0	1	0	0.425	-0.236439
MvSilra-01299-0T_A1	1	2	0	0.505	-0.39389
MvSilra-01299-0T_A1	2	3	0	0.786	-0.448177
MvSilra-01299-0T_A1	3	4	0	0.624	-0.464286
MvSilra-01299-0T_A1	4	5	0	0.272	-0.252586
MvSilra-01299-0T_A1	5	6	0	0	0.474692
MvSilra-01299-0T_A1	6	7	0	0.195	-0.0627907
MvSilra-01299-0T_A1	7	8	0.437	0.139	-0.00151976
MvSilra-01299-0T_A1	8	9	0	0.066	0.0301587
MvSilra-01299-0T_A1	9	10	0	0.831	-0.326073
MvSilra-01299-0T_A1	10	11	0	0.554	-0.501894
MvSilra-01299-0T_A1	11	12	0	0.81	-0.316407
MvSilra-01299-0T_A1	12	13	0	0.532	0.088
MvSilra-01299-0T_A1	13	14	0	0.451	-0.0934826
MvSilra-01299-0T_A1	14	15	0	0.546	-0.494202
MvSilra-01299-0T_A1	15	16	0	0.307	-0.492473
MvSilra-01299-0T_A1	16	17	0	0.275	-0.595265
MvSilra-01299-0T_A1	17	18	0	0.733	-0.414145
MvSilra-01299-0T_A1	18	19	0	0.818	-0.393225
MvSilra-01299-0T_A1	19	20	0	1	-0.635854
MvSilra-01299-0T_A1	20	21	0	1	-0.393258
MvSilra-01299-0T_A1	21	22	0	1	-0.197917
MvSilra-01299-0T_A1	22	23	0	0.541	-0.484242
MvSilra-01299-0T_A1	23	24	0	0.488	-0.482927
MvSilra-01299-0T_A1	24	25	0	0.193	-0.535
MvSilra-01299-0T_A1	25	26	0	0.437	-0.70014
MvSilra-01299-0T_A1	26	27	0	0.382	-0.621212
MvSilra-01299-0T_A1	27	28	0	0.76	-0.224422
MvSilra-01299-0T_A1	28	29	0	0.73	-0.517647
MvSilra-01299-0T_A1	29	30	0	0.834	-0.3826
MvSilra-01299-0T_A1	30	31	0	0.372	-0.5084
MvSilra-01299-0T_A1	31	32	0	0.668	-0.3939
MvSilra-01299-0T_A1	32	33	0	0.905	-0.309673
MvSilra-01299-0T_A1	33	34	0	0.848	-0.348718
MvSilra-01299-0T_A1	34	35	0	0.468	-0.461333
MvSilra-01299-0T_A1	35	36	0	1	0.135767
MvSilra-01299-0T_A1	36	37	0	1	-0.0853333
MvSilra-01299-0T_A1	37	38	0	1	-0.168556
MvSilra-01299-0T_A1	38	39	0	1	0.146625
MvSilra-01299-0T_A1	39	40	0	1	-0.496065
MvSilra-01299-0T_A1	40	41	0	1	-0.319419
MvSilra-01299-0T_A1	41	42	0	0.825	0.385953
MvSilra-01299-0T_A1	42	43	0	0.358	-0.635514
MvSilra-01299-0T_A1	43	44	0	0.639	-0.0526316
MvSilra-01299-0T_A1	44	45	0	0.514	-0.383708
MvSilra-01299-0T_A1	45	46	0	0.641	-0.322463
MvSilra-01299-0T_A1	46	47	0	0.585	-0.349581
MvSilra-01299-0T_A1	47	48	0	0.883	0.141975
MvSilra-01299-0T_A1	48	49	0	0.42	-0.552737
MvSilra-01299-0T_A1	49	50	0	0	-0.77854
MvSilra-01299-0T_A1	50	51	0	0	-0.782908
MvSilra-01299-0T_A1	51	52	0	0	-0.77529
MvSilra-01299-0T_A1	52	53	0	0	-0.789086
MvSilra-01299-0T_A1	53	54	0	0.592	-0.594706
MvSilra-01299-0T_A1	54	55	0	0.561	-0.0884428
MvSilra-01299-0T_A1	55	56	0	0.385	-0.298557
MvSilra-01299-0T_A1	56	57	0	0.695	-0.497126
MvSilra-01299-0T_A1	57	58	0	0.688	-0.275671
MvSilra-01299-0T_A1	58	59	0	0.903	0.591082
MvSilra-01299-0T_A1	59	60	0	0.526	-0.509498
MvSilra-01299-0T_A1	60	61	0	0.854	-0.472161
MvSilra-01299-0T_A1	61	62	0	0.229	-0.662651
MvSilra-01299-0T_A1	62	63	0	0.675	-0.428571
MvSilra-01299-0T_A1	63	64	0	0.926	-0.538462
MvSilra-01299-0T_A1	64	65	0	0.674	-0.489898
MvSilra-01299-0T_A1	65	66	0	0.693	-0.658658
MvSilra-01299-0T_A1	66	67	0	0.724	-0.547251
MvSilra-01299-0T_A1	67	68	0	0.721	-0.567581
MvSilra-01299-0T_A1	68	69	0	0.477	-0.350877
MvSilra-01299-0T_A1	69	70	0	0.588	-0.4
MvSilra-01299-0T_A1	70	71	0	0.851	-0.417143
MvSilra-01299-0T_A1	71	72	0.5	0.223	-0.640689
MvSilra-01299-0T_A1	72	73	0	0.717	-0.52233
MvSilra-01299-0T_A1	73	74	0	0.429	-0.139147
MvSilra-01299-0T_A1	74	75	0	0.844	-0.18
MvSilra-01299-0T_A1	75	76	0	0.67	-0.369408
MvSilra-01299-0T_A1	76	77	0	0.533	-0.330218
MvSilra-01299-0T_A1	77	78	0	0.532	-0.0255558
MvSilra-01299-0T_A1	78	79	0	0.463	-0.313454
MvSilra-01299-0T_A1	79	80	0	0.726	-0.45387
MvSilra-01299-0T_A1	80	81	0	0.611	-0.338596
MvSilra-01299-0T_A1	81	82	0	0.34	0.202414
MvSilra-01299-0T_A1	82	83	0	0.851	0.297683
MvSilra-01299-0T_A1	83	84	0	1	-0.152174
MvSilra-01299-0T_A1	84	85	0	1	0.703963
MvSilra-01299-0T_A1	85	86	0	1	-0.153776
MvSilra-01299-0T_A1	86	87	0	1	0.654321
MvSilra-01299-0T_A1	87	88	0	1	-0.307059
MvSilra-01299-0T_A1	88	89	0	1	0.0523231
MvSilra-01299-0T_A1	89	90	0	0.86	0.0826211
MvSilra-01299-0T_A1	90	91	0	0.55	0.0547945
MvSilra-01299-0T_A1	91	92	0	0.257	-0.197021
MvSilra-01299-0T_A1	92	93	0	0.458	-0.24724
MvSilra-01299-0T_A1	93	94	0.164	0.599	-0.292279
MvSilra-01299-0T_A1	94	95	0	0.484	-0.0425532
MvSilra-01299-0T_A1	95	96	0	0.664	-0.363095
MvSilra-01299-0T_A1	96	97	0	0.688	-0.725664
MvSilra-01299-0T_A1	97	98	0	0.529	-0.453158
MvSilra-01299-0T_A1	98	99	0	1	0.0278957
MvSilra-01299-0T_A1	99	100	0	1	0.0856463
MvSilra-01299-0T_A1	100	101	0	0.182	-0.120879
MvSilra-01299-0T_A1	101	102	0	0	0.170569
MvSilra-01299-0T_A1	102	103	0	0	-0.332916
MvSilra-01299-0T_A1	103	104	0	0.15	-0.366337
MvSilra-01299-0T_A1	104	105	0	0.83	-0.150667
MvSilra-01299-0T_A1	105	106	0	0.413	-0.165581
MvSilra-01299-0T_A1	106	107	0	0.956	-0.335417
MvSilra-01299-0T_A1	107	108	0	0.521	-0.184332
MvSilra-01299-0T_A1	108	109	0	0.722	0.35506
MvSilra-01299-0T_A1	109	110	0	0.684	-0.172529
MvSilra-01299-0T_A1	110	111	0.063	0.025	0.265885
MvSilra-01299-0T_A1	111	112	1	0	-0.125399
MvSilra-01299-0T_A1	112	113	1	0	0.299708
MvSilra-01299-0T_A1	113	114	0.652	0	1.22829
MvSilra-01299-0T_A1	114	115	0.712	0	-0.180294
MvSilra-01299-0T_A1	115	116	0.784	0	0.505085
MvSilra-01299-0T_A1	116	117	0.231	0	0.722973
MvSilra-01299-0T_A1	117	118	1	0	0.0655852
MvSilra-01299-0T_A1	118	119	1	0	0.0803571
MvSilra-01299-0T_A1	119	120	1	0	-0.121351
MvSilra-01299-0T_A1	120	121	0.594	0	-0.180851
MvSilra-01299-0T_A1	121	122	1	0	-0.296143
MvSilra-01299-0T_A1	122	123	0.543	0	0.00193237
MvSilra-01299-0T_A1	123	124	0	0	-0.0898601
MvSilra-01299-0T_A1	124	125	0.854	0	-0.436533
MvSilra-01299-0T_A1	125	126	0.657	0	0.172249
MvSilra-01299-0T_A1	126	127	0.8	0	-0.143332
MvSilra-01299-0T_A1	127	128	0.529	0	-0.164241
MvSilra-01299-0T_A1	128	129	1	0	0.0545455
MvSilra-01299-0T_A1	129	130	0.804	0	-0.264021
MvSilra-01299-0T_A1	130	131	0	0.284	-0.359864
MvSilra-01299-0T_A1	131	132	0	0.512	-0.0854719
MvSilra-01299-0T_A1	132	133	0	0.585	0.0444149
MvSilra-01299-0T_A1	133	134	0.204	0	0.243243
MvSilra-01299-0T_A1	134	135	1	0	-0.0962567
MvSilra-01299-0T_A1	135	136	0.684	0	-0.0240964
MvSilra-01299-0T_A1	136	137	1	0	0.634328
MvSilra-01299-0T_A1	137	138	0.573	0	0.188406
MvSilra-01299-0T_A1	138	139	0.275	0	-0.36572
MvSilra-01299-0T_A1	139	140	0.697	0	0.179942
MvSilra-01299-0T_A1	140	141	0	0.422	0.453333
MvSilra-01299-0T_A1	141	142	0	0.818	0.152439
MvSilra-01299-0T_A1	142	143	0	0.636	-0.484428
MvSilra-01299-0T_A1	143	144	0	0.643	-0.0198869
MvSilra-01299-0T_A1	144	145	0	0.53	-0.0310112
MvSilra-01299-0T_A1	145	146	0	0.603	0.622449
MvSilra-01299-0T_A1	146	147	0.001	0	-0.191489
MvSilra-01299-0T_A1	147	148	1	0	0.0121581
MvSilra-01299-0T_A1	148	149	0.798	0	0.569665
MvSilra-01299-0T_A1	149	150	1	0	-0.410714
MvSilra-01299-0T_A1	150	151	1	0	0.714865
MvSilra-01299-0T_A1	151	152	0.257	0	0.0684932
MvSilra-01299-0T_A1	152	153	0.057	0	-0.232861
MvSilra-01299-0T_A1	153	154	1	0	-0.0731707
MvSilra-01299-0T_A1	154	155	0.306	0	-0.330376
MvSilra-01299-0T_A1	155	156	1	0	-0.426808
MvSilra-01299-0T_A1	156	157	1	0	0.024043
MvSilra-01299-0T_A1	157	158	0.885	0	-0.367529
MvSilra-01299-0T_A1	158	159	0.929	0	-0.12296
MvSilra-01299-0T_A1	159	160	0.831	0	0.124845
MvSilra-01299-0T_A1	160	161	0.534	0	0.320383
MvSilra-01299-0T_A1	161	162	0.874	0	-0.425697
MvSilra-01299-0T_A1	162	163	0	0	-0.027451
MvSilra-01299-0T_A1	163	164	0.812	0	0.199582
MvSilra-01299-0T_A1	164	165	0.567	0	0.0466807
MvSilra-01299-0T_A1	165	166	0.081	0	0.0320988
MvSilra-01299-0T_A1	166	167	1	0	-0.233558
MvSilra-01299-0T_A1	167	168	0.376	0	0.0626033
MvSilra-01299-0T_A1	168	169	0.903	0	0.19548
MvSilra-01299-0T_A1	169	170	0.636	0	-0.538543
MvSilra-01299-0T_A1	170	171	0.757	0	0.0709586
MvSilra-01299-0T_A1	171	172	0.808	0	-0.337291
MvSilra-01299-0T_A1	172	173	0.529	0	-0.113174
MvSilra-01299-0T_A1	173	174	1	0	-0.36558
MvSilra-01299-0T_A1	174	175	1	0	0.721612
MvSilra-01299-0T_A1	175	176	0.653	0	-0.367305
MvSilra-01299-0T_A1	176	177	0	0	0.377399
MvSilra-01299-0T_A1	177	178	0.656	0	-0.677008
MvSilra-01299-0T_A1	178	179	1	0	0.586369
MvSilra-01299-0T_A1	179	180	1	0	0.170149
MvSilra-01299-0T_A1	180	181	1	0	0.561995
MvSilra-01299-0T_A1	181	182	0.94	0	0.199038
MvSilra-01299-0T_A1	182	183	0.593	0	0.35323
MvSilra-01299-0T_A1	183	184	0.808	0	-0.123337
MvSilra-01299-0T_A1	184	185	0.44	0	0.496835
MvSilra-01299-0T_A1	185	186	0	0	-0.390568
MvSilra-01299-0T_A1	186	187	0.158	0	-0.475095
MvSilra-01299-0T_A1	187	188	1	0	-0.32623
MvSilra-01299-0T_A1	188	189	0.459	0	-0.342186
MvSilra-01299-0T_A1	189	190	0.555	0	-0.293003
MvSilra-01299-0T_A1	190	191	1	0	-0.0326826
MvSilra-01299-0T_A1	191	192	0.437	0	-0.0738351
MvSilra-01299-0T_A1	192	193	0.844	0	0.355811
MvSilra-01299-0T_A1	193	194	0	0	-0.482278
MvSilra-01299-0T_A1	194	195	0.51	0	-0.0408163
MvSilra-01299-0T_A1	195	196	1	0	-0.205373
MvSilra-01299-0T_A1	196	197	0.788	0	-0.0909321
MvSilra-01299-0T_A1	197	198	0.323	0	-0.40232
MvSilra-01299-0T_A1	198	199	0	0	-0.203096
MvSilra-01299-0T_A1	199	200	0.242	0	0.0713635
MvSilra-01299-0T_A1	200	201	1	0	-0.276224
MvSilra-01299-0T_A1	201	202	0.473	0	-0.526221
MvSilra-01299-0T_A1	202	203	0.03	0	-0.15293
MvSilra-01299-0T_A1	203	204	0.909	0	0.438974
MvSilra-01299-0T_A1	204	205	0.445	0	-0.320513
MvSilra-01299-0T_A1	205	206	1	0	-0.0192308
MvSilra-01299-0T_A1	206	207	1	0	-0.346667
MvSilra-01299-0T_A1	207	208	0.615	0	-0.00890519
MvSilra-01299-0T_A1	208	209	0.895	0	-0.295066
MvSilra-01299-0T_A1	209	210	0.742	0	-0.0852459
MvSilra-01299-0T_A1	210	211	0.408	0	-0.144075
MvSilra-01299-0T_A1	211	212	0.919	0	-0.0483539
MvSilra-01299-0T_A1	212	213	1	0	0.00675325
MvSilra-01299-0T_A1	213	214	0.871	0	-0.240816
MvSilra-01299-0T_A1	214	215	0.106	0	-0.174041
MvSilra-01299-0T_A1	215	216	0.568	0	0.0892354
MvSilra-01299-0T_A1	216	217	0.866	0	-0.120879
MvSilra-01299-0T_A1	217	218	1	0	0.517781
MvSilra-01299-0T_A1	218	219	0.288	0	-0.506531
MvSilra-01299-0T_A1	219	220	0.939	0	0.138851
MvSilra-01299-0T_A1	220	221	0.648	0	-0.0853659
MvSilra-01299-0T_A1	221	222	0	0	-0.378378
MvSilra-01299-0T_A1	222	223	0.068	0	-0.0779903
MvSilra-01299-0T_A1	223	224	1	0	0.314677
MvSilra-01299-0T_A1	224	225	1	0	-0.127809
MvSilra-01299-0T_A1	225	226	1	0	-0.436201
MvSilra-01299-0T_A1	226	227	1	0	-0.454754
MvSilra-01299-0T_A1	227	228	0.457	0	-0.143908
MvSilra-01299-0T_A1	228	229	0.901	0	0.180627
MvSilra-01299-0T_A1	229	230	1	0	-0.249297
MvSilra-01299-0T_A1	230	231	0.955	0	-0.261099
MvSilra-01299-0T_A1	231	232	0	0	-0.315525
MvSilra-01299-0T_A1	232	233	0.32	0	-0.079837
MvSilra-01299-0T_A1	233	234	1	0	0.0302198
MvSilra-01299-0T_A1	234	235	0.73	0	-0.402807
MvSilra-01299-0T_A1	235	236	1	0	0.0157791
MvSilra-01299-0T_A1	236	237	1	0	-0.17282
MvSilra-01299-0T_A1	237	238	0.307	0	-0.270706
MvSilra-01299-0T_A1	238	239	0	0.273	-0.0759494
MvSilra-01299-0T_A1	239	240	0	0.449	0.0487395
MvSilra-01299-0T_A1	240	241	0	0.594	0.346667
MvSilra-01299-0T_A1	241	242	0	0.902	-0.172741
MvSilra-01299-0T_A1	242	243	0	0.918	0.061693
MvSilra-01299-0T_A1	243	244	0	0.856	-0.327411
MvSilra-01299-0T_A1	244	245	0	0.481	-0.183673
MvSilra-01299-0T_A1	245	246	0.23	0	0.0549451
MvSilra-01299-0T_A1	246	247	1	0	-0.498095
MvSilra-01299-0T_A1	247	248	0.214	0	0.0702479
MvSilra-01299-0T_A1	248	249	0.613	0	-0.318086
MvSilra-01299-0T_A1	249	250	1	0	-0.258814
MvSilra-01299-0T_A1	250	251	1	0	-0.362069
MvSilra-01299-0T_A1	251	252	0.297	0	-0.473626
MvSilra-01299-0T_A1	252	253	0.853	0	0.172727
MvSilra-01299-0T_A1	253	254	1	0	0.298088
MvSilra-01299-0T_A1	254	255	0.726	0	0.109307
MvSilra-01299-0T_A1	255	256	1	0	-0.132812
MvSilra-01299-0T_A1	256	257	0.96	0	-0.267979
MvSilra-01299-0T_A1	257	258	0.58	0	-0.280473
MvSilra-01299-0T_A1	258	259	1	0	-0.114107
MvSilra-01299-0T_A1	259	260	0.459	0	0.592566
MvSilra-01299-0T_A1	260	261	0.211	0	-0.279719
MvSilra-01299-0T_A1	261	262	1	0	0.0972906
MvSilra-01299-0T_A1	262	263	1	0	0.767677
MvSilra-01299-0T_A1	263	264	1	0	0.0119954
MvSilra-01299-0T_A1	264	265	1	0	-0.316492
MvSilra-01299-0T_A1	265	266	0.77	0	-0.270674
MvSilra-01299-0T_A1	266	267	0.74	0	0.307568
MvSilra-01299-0T_A1	267	268	0	0.423	-0.145833
MvSilra-01299-0T_A1	268	269	0	0.998	-0.0547425
MvSilra-01299-0T_A1	269	270	0	0.686	-0.252081
MvSilra-01299-0T_A1	270	271	0	0.649	-0.0773574
MvSilra-01299-0T_A1	271	272	0	1	-0.0285201
MvSilra-01299-0T_A1	272	273	0	1	-0.0884663
MvSilra-01299-0T_A1	273	274	0	0.84	-0.202518
MvSilra-01299-0T_A1	274	275	0	1	-0.284553
MvSilra-01299-0T_A1	275	276	0	0.898	-0.221095
MvSilra-01299-0T_A1	276	277	0	0.793	0.0803653
MvSilra-01299-0T_A1	277	278	0.227	0.137	-0.33254
MvSilra-01299-0T_A1	278	279	0.422	0.246	0.0297483
MvSilra-01299-0T_A1	279	280	0	0.821	0.15093
MvSilra-01299-0T_A1	280	281	0	1	-0.25389
MvSilra-01299-0T_A1	281	282	0	1	-0.139527
MvSilra-01299-0T_A1	282	283	0	1	-0.253989
MvSilra-01299-0T_A1	283	284	0	1	-0.00278075
MvSilra-01299-0T_A1	284	285	0	0.47	0.357218
MvSilra-01299-0T_A1	285	286	0	0.525	0.797554
MvSilra-01299-0T_A1	286	287	0	0.637	0.0876404
MvSilra-01299-0T_A1	287	288	0	0.71	-0.147832
MvSilra-01299-0T_A1	288	289	0	1	0.244186
MvSilra-01299-0T_A1	289	290	0	0.984	-0.158213
MvSilra-01299-0T_A1	290	291	0	1	-0.0334557
MvSilra-01299-0T_A1	291	292	0	1	0.208333
MvSilra-01299-0T_A1	292	293	0	0.62	-0.294844
MvSilra-01299-0T_A1	293	294	0	0.494	-0.00766284
MvSilra-01299-0T_A1	294	295	0	1	-0.435512
MvSilra-01299-0T_A1	295	296	0	0.719	-0.0384615
MvSilra-01299-0T_A1	296	297	0.179	0.315	-0.28549
MvSilra-01299-0T_A1	297	298	0	0.584	-0.0504248
MvSilra-01299-0T_A1	298	299	0	1	-0.44
MvSilra-01299-0T_A1	299	300	0	0.623	-0.222222
MvSilra-01299-0T_A1	300	301	0	0.608	-0.0618557
MvSilra-01299-0T_A1	301	302	0	0.995	-0.265851
MvSilra-01299-0T_A1	302	303	0	1	0.216667
MvSilra-01299-0T_A1	303	304	0	1	0.0449367
MvSilra-01299-0T_A1	304	305	0	1	0.327561
MvSilra-01299-0T_A1	305	306	0.378	0.152	-0.173469
MvSilra-01299-0T_A1	306	307	0	0.852	0.113258
MvSilra-01299-0T_A1	307	308	0	1	-0.510265
MvSilra-01299-0T_A1	308	309	0	0.956	0.0657468
MvSilra-01299-0T_A1	309	310	0	0	0.147389
MvSilra-01299-0T_A1	310	311	0	0	-0.501334
MvSilra-01299-0T_A1	311	312	0.797	0	0.0413081
MvSilra-01299-0T_A1	312	313	0.621	0	-0.2875
MvSilra-01299-0T_A1	313	314	1	0	-0.113342
MvSilra-01299-0T_A1	314	315	1	0	-0.396606
MvSilra-01299-0T_A1	315	316	0.634	0	-0.22964
MvSilra-01299-0T_A1	316	317	0	0	-0.41806
MvSilra-01299-0T_A1	317	318	0	0	-0.227431
MvSilra-01299-0T_A1	318	319	0	0	-0.326203
MvSilra-01299-0T_A1	319	320	0	0.105	-0.219072
MvSilra-01299-0T_A1	320	321	0.198	0	0.130008
MvSilra-01299-0T_A1	321	322	1	0	-0.243258
MvSilra-01299-0T_A1	322	323	1	0	-0.248737
MvSilra-01299-0T_A1	323	324	0.666	0	-0.451613
MvSilra-01299-0T_A1	324	325	0	0	0.00907788
MvSilra-01299-0T_A1	325	326	0	0	-0.0904453
MvSilra-01299-0T_A1	326	327	0	0.215	-0.15009
MvSilra-01299-0T_A1	327	328	0	0	-0.20405
MvSilra-01299-0T_A1	328	329	0.535	0	0.12
MvSilra-01299-0T_A1	329	330	1	0	-0.040724
MvSilra-01299-0T_A1	330	331	0.406	0	-0.151179
MvSilra-01299-0T_A1	331	332	0.652	0	0.4625
MvSilra-01299-0T_A1	332	333	0.888	0	0.505969
MvSilra-01299-0T_A1	333	334	1	0	0.226013
MvSilra-01299-0T_A1	334	335	1	0	-0.00307692
MvSilra-01299-0T_A1	335	336	0.593	0.129	0.101449
MvSilra-01299-0T_A1	336	337	1	0	-0.263668
MvSilra-01299-0T_A1	337	338	0.963	0	0.353067
MvSilra-01299-0T_A1	338	339	0.31	0	-0.111111
MvSilra-01299-0T_A1	339	340	1	0	0.45711
MvSilra-01299-0T_A1	340	341	1	0	-0.272472
MvSilra-01299-0T_A1	341	342	1	0	-0.547424
MvSilra-01299-0T_A1	342	343	0.627	0	-0.292279
MvSilra-01299-0T_A1	343	344	1	0	0.381773
MvSilra-01299-0T_A1	344	345	1	0	0.044227
MvSilra-01299-0T_A1	345	346	0.885	0	0.207018
MvSilra-01299-0T_A1	346	347	0.854	0	-0.195529
MvSilra-01299-0T_A1	347	348	0.453	0	-0.00215208
MvSilra-01299-0T_A1	348	349	0.916	0	-0.323596
MvSilra-01299-0T_A1	349	350	1	0	-0.0869048
MvSilra-01299-0T_A1	350	351	0.482	0	-0.365781
MvSilra-01299-0T_A1	351	352	0.479	0.265	0.2
MvSilra-01299-0T_A1	352	353	0	0	-0.162791
MvSilra-01299-0T_A1	353	354	0	0.951	-0.329772
MvSilra-01299-0T_A1	354	355	0	1	-0.115385
MvSilra-01299-0T_A1	355	356	0	1	0.0963055
MvSilra-01299-0T_A1	356	357	0	1	-0.198413
MvSilra-01299-0T_A1	357	358	0.422	0.239	0.33107
MvSilra-01299-0T_A1	358	359	0	0.942	-0.314516
MvSilra-01299-0T_A1	359	360	0	0.693	0.184416
MvSilra-01299-0T_A1	360	361	0	0	-0.57037
MvSilra-01299-0T_A1	361	362	0	0	-0.204826
MvSilra-01299-0T_A1	362	363	0	0.388	0.252747
MvSilra-01299-0T_A1	363	364	0	0.677	-0.335726
MvSilra-01299-0T_A1	364	365	0	1	0.418709
MvSilra-01299-0T_A1	365	366	0	1	0.239889
MvSilra-01299-0T_A1	366	367	0	0.602	-0.172428
MvSilra-01299-0T_A1	367	368	0	1	-0.39522
MvSilra-01299-0T_A1	368	369	0	1	-0.225
MvSilra-01299-0T_A1	369	370	0	1	0.360294
MvSilra-01299-0T_A1	370	371	0	1	0.458886
MvSilra-01299-0T_A1	371	372	0	0.768	0.481648
MvSilra-01299-0T_A1	372	373	0.483	0.161	-0.0177778
MvSilra-01299-0T_A1	373	374	0	0.429	-0.119309
MvSilra-01299-0T_A1	374	375	0	0.357	-0.137311
MvSilra-01299-0T_A1	375	376	0	0.464	-0.0404762
MvSilra-01299-0T_A1	376	377	0	0.201	0.296559
MvSilra-01299-0T_A1	377	378	0	0	-0.271028
MvSilra-01299-0T_A1	378	379	0	0	-0.387387
MvSilra-01299-0T_A1	379	380	0	0.205	0.314959
MvSilra-01299-0T_A1	380	381	0	0	0.27193
MvSilra-01299-0T_A1	381	382	0	0	-0.156477
MvSilra-01299-0T_A1	382	383	0	0.087	0.426261
MvSilra-01299-0T_A1	383	384	0	0.802	-0.352291
MvSilra-01299-0T_A1	384	385	0	0.738	-0.361702
MvSilra-01299-0T_A1	385	386	0	0.304	-0.0409658
MvSilra-01299-0T_A1	386	387	0	0.96	-0.434156
MvSilra-01299-0T_A1	387	388	0.082	0.159	-0.320261
MvSilra-01299-0T_A1	388	389	0.46	0	-0.226006
MvSilra-01299-0T_A1	389	390	0	0	-0.177648
MvSilra-01299-0T_A1	390	391	0.539	0	0.473964
MvSilra-01299-0T_A1	391	392	1	0	-0.353424
MvSilra-01299-0T_A1	392	393	0.131	0	-0.233638
MvSilra-01299-0T_A1	393	394	0.968	0	-0.438862
MvSilra-01299-0T_A1	394	395	0.447	0	-0.394926
MvSilra-01299-0T_A1	395	396	0	0	0.363399
MvSilra-01299-0T_A1	396	397	0.411	0	-0.402647
MvSilra-01299-0T_A1	397	398	1	0	0.0500556
MvSilra-01299-0T_A1	398	399	0.961	0	-0.285194
MvSilra-01299-0T_A1	399	400	0.001	0	-0.288085
MvSilra-01299-0T_A1	400	401	0.598	0	-0.534787
MvSilra-01299-0T_A1	401	402	0.163	0	-0.429993
MvSilra-01299-0T_A1	402	403	0.802	0	-0.092827
MvSilra-01299-0T_A1	403	404	1	0	-0.0298507
MvSilra-01299-0T_A1	404	405	1	0	-0.285564
MvSilra-01299-0T_A1	405	406	1	0	0.0234483
MvSilra-01299-0T_A1	406	407	1	0	0.896717
MvSilra-01299-0T_A1	407	408	0.479	0	-0.229177
MvSilra-01299-0T_A1	408	409	0.824	0	-0.271226
MvSilra-01299-0T_A1	409	410	0.513	0	-0.121793
MvSilra-01299-0T_A1	410	411	0.691	0	0.0902821
MvSilra-01299-0T_A1	411	412	0.97	0	0.239017
MvSilra-01299-0T_A1	412	413	0.135	0	0.20362
MvSilra-01299-0T_A1	413	414	0.31	0	-0.336975
MvSilra-01299-0T_A1	414	415	0.322	0	-0.0279551
MvSilra-01299-0T_A1	415	416	0.765	0	-0.440934
MvSilra-01299-0T_A1	416	417	1	0	-0.613466
MvSilra-01299-0T_A1	417	418	1	0	-0.243452
MvSilra-01299-0T_A1	418	419	0.568	0	0.0664015
MvSilra-01299-0T_A1	419	420	1	0	-0.363596
MvSilra-01299-0T_A1	420	421	0.056	0	-0.455364
MvSilra-01299-0T_A1	421	422	0.968	0	0.0132263
MvSilra-01299-0T_A1	422	423	1	0	-0.0699384
MvSilra-01299-0T_A1	423	424	1	0	-0.542989
MvSilra-01299-0T_A1	424	425	1	0	0.493056
MvSilra-01299-0T_A1	425	426	0.925	0	-0.340426
MvSilra-01299-0T_A1	426	427	0.535	0	-0.509641
MvSilra-01299-0T_A1	427	428	1	0	-0.126984
MvSilra-01299-0T_A1	428	429	1	0	-0.171196
MvSilra-01299-0T_A1	429	430	1	0	-0.291231
MvSilra-01299-0T_A1	430	431	0.956	0	0.290132
MvSilra-01299-0T_A1	431	432	0.904	0	-0.242468
MvSilra-01299-0T_A1	432	433	0.666	0	-0.431154
MvSilra-01299-0T_A1	433	434	1	0	-0.388511
MvSilra-01299-0T_A1	434	435	0.639	0	-0.289778
MvSilra-01299-0T_A1	435	436	0.415	0	-0.340076
MvSilra-01299-0T_A1	436	437	0.758	0	0.374266
MvSilra-01299-0T_A1	437	438	0.866	0	-0.0540541
MvSilra-01299-0T_A1	438	439	0	0.161	0.015873
MvSilra-01299-0T_A1	439	440	0.633	0	0.225269
MvSilra-01299-0T_A1	440	441	0.388	0	-0.209957
MvSilra-01299-0T_A1	441	442	0.469	0	0.345621
MvSilra-01299-0T_A1	442	443	0	0	-0.405974
MvSilra-01299-0T_A1	443	444	0.137	0	0.253165
MvSilra-01299-0T_A1	444	445	1	0	-0.23913
MvSilra-01299-0T_A1	445	446	1	0	-0.337121
MvSilra-01299-0T_A1	446	447	1	0	-0.0223765
MvSilra-01299-0T_A1	447	448	1	0	-0.281245
MvSilra-01299-0T_A1	448	449	1	0	-0.296842
MvSilra-01299-0T_A1	449	450	1	0	0.09375
MvSilra-01299-0T_A1	450	451	1	0	-0.447619
MvSilra-01299-0T_A1	451	452	0.73	0	-0.428837
MvSilra-01299-0T_A1	452	453	0.78	0	-0.370763
MvSilra-01299-0T_A1	453	454	1	0	-0.362134
MvSilra-01299-0T_A1	454	455	0.581	0	-0.0238949
MvSilra-01299-0T_A1	455	456	0.936	0	-0.532643
MvSilra-01299-0T_A1	456	457	1	0	-0.0430403
MvSilra-01299-0T_A1	457	458	0.736	0	-0.2476
MvSilra-01299-0T_A1	458	459	0	0.109	-0.125413
MvSilra-01299-0T_A1	459	460	0	0.359	1.42308
MvSilra-01299-0T_A1	460	461	0	1	-0.192821
MvSilra-01299-0T_A1	461	462	0	1	-0.0343862
MvSilra-01299-0T_A1	462	463	0	0.448	0.241552
MvSilra-01299-0T_A1	463	464	0	0.738	0.135135
MvSilra-01299-0T_A1	464	465	0	1	0.0228311
MvSilra-01299-0T_A1	465	466	0	1	0.26087
MvSilra-01299-0T_A1	466	467	0	1	0.325729
MvSilra-01299-0T_A1	467	468	0	1	-0.222222
MvSilra-01299-0T_A1	468	469	0	1	0.433962
MvSilra-01299-0T_A1	469	470	0	1	-0.0512821
MvSilra-01299-0T_A1	470	471	0	0.479	0.131568
MvSilra-01299-0T_A1	471	472	0	0.891	-0.397961
MvSilra-01299-0T_A1	472	473	0	1	0.0376078
MvSilra-01299-0T_A1	473	474	0	0.826	-0.12382
MvSilra-01299-0T_A1	474	475	0	0.837	-0.336908
MvSilra-01299-0T_A1	475	476	0	1	0.122401
MvSilra-01299-0T_A1	476	477	0	0.795	0.361842
MvSilra-01299-0T_A1	477	478	0	0.999	0.187302
MvSilra-01299-0T_A1	478	479	0	0.158	0.780645
MvSilra-01299-0T_A1	479	480	0	0.752	0.226367
MvSilra-01299-0T_A1	480	481	0	1	0.799543
MvSilra-01299-0T_A1	481	482	0	0.462	0.0708812
MvSilra-01299-0T_A1	482	483	0.722	0	-0.36235
MvSilra-01299-0T_A1	483	484	0	0.536	0.152771
MvSilra-01299-0T_A1	484	485	0	0.94	-0.268404
MvSilra-01299-0T_A1	485	486	0	1	-0.0924479
MvSilra-01299-0T_A1	486	487	0	1	-0.0755641
MvSilra-01299-0T_A1	487	488	0	0.944	0.51762
MvSilra-01299-0T_A1	488	489	0	0.936	-0.16388
MvSilra-01299-0T_A1	489	490	0	0.756	-0.0505263
MvSilra-01299-0T_A1	490	491	0	0.961	0.105932
MvSilra-01299-0T_A1	491	492	0	0.991	-0.210614
MvSilra-01299-0T_A1	492	493	0	0.983	-0.0671031
MvSilra-01299-0T_A1	493	494	0	0.903	0.270042
MvSilra-01299-0T_A1	494	495	0	0.89	-0.233333
MvSilra-01299-0T_A1	495	496	0	0.974	0.292907
MvSilra-01299-0T_A1	496	497	0	0.743	0.114551
MvSilra-01299-0T_A1	497	498	0	0	-0.0384615
MvSilra-01299-0T_A1	498	499	0	0.532	0.304458
MvSilra-01299-0T_A1	499	500	0	0.534	0.0141844
MvSilra-01299-0T_A1	500	501	0	0.834	-0.103261
MvSilra-01299-0T_A1	501	502	0	0.134	-0.180851
MvSilra-01299-0T_A1	502	503	0	0.886	-0.193814
MvSilra-01299-0T_A1	503	504	0	0	0.537267
MvSilra-01299-0T_A1	504	505	0	0.174	0.0690892
MvSilra-01299-0T_A1	505	506	0	0.65	0.269231
MvSilra-01299-0T_A1	506	507	0	1	0.44878
MvSilra-01299-0T_A1	507	508	0	1	0.473214
MvSilra-01299-0T_A1	508	509	0	1	0.350649
MvSilra-01299-0T_A1	509	510	0	1	-0.486486
MvSilra-01299-0T_A1	510	511	0	1	-0.167742
MvSilra-01299-0T_A1	511	512	0	1	0.172807
MvSilra-01299-0T_A1	512	513	0	0.964	0.394203
MvSilra-01299-0T_A1	513	514	0	0.939	-0.138655
MvSilra-01299-0T_A1	514	515	0	0.867	0.106485
MvSilra-01299-0T_A1	515	516	0	0.386	-0.157895
MvSilra-01299-0T_A1	516	517	0	0.977	-0.371981
MvSilra-01299-0T_A1	517	518	0	0.992	-0.199828
MvSilra-01299-0T_A1	518	519	0	1	-0.483159
MvSilra-01299-0T_A1	519	520	0	0.667	-0.232955
MvSilra-01299-0T_A1	520	521	0	0.649	-0.178571
MvSilra-01299-0T_A1	521	522	0	0.344	-0.157495
MvSilra-01299-0T_A1	522	523	0	0.38	-0.140039
MvSilra-01299-0T_A1	523	524	0	0.353	-0.167303
MvSilra-01299-0T_A1	524	525	0	0.409	-0.300743
MvSilra-01299-0T_A1	525	526	0	0.776	-0.0787879
MvSilra-01299-0T_A1	526	527	0	1	0.00110011
MvSilra-01299-0T_A1	527	528	0	1	-0.0472727
MvSilra-01299-0T_A1	528	529	0	1	-0.0927835
MvSilra-01299-0T_A1	529	530	0	1	-0.14956
MvSilra-01299-0T_A1	530	531	0	0.664	-0.0511034
MvSilra-01299-0T_A1	531	532	0	0.912	-0.110894
MvSilra-01299-0T_A1	532	533	0	1	0.00358423
MvSilra-01299-0T_A1	533	534	0	1	-0.10879
MvSilra-01299-0T_A1	534	535	0	1	0.330233
MvSilra-01299-0T_A1	535	536	0	0.975	-0.301062
MvSilra-01299-0T_A1	536	537	0	0.669	-0.0964674
MvSilra-01299-0T_A1	537	538	0	1	0.465079
MvSilra-01299-0T_A1	538	539	0	1	0.233645
MvSilra-01299-0T_A1	539	540	0	1	0.66555
MvSilra-01299-0T_A1	540	541	0	0.818	0.130435
MvSilra-01299-0T_A1	541	542	0	0	0.961453
MvSilra-01299-0T_A1	542	543	0	0.231	-0.155594
MvSilra-01299-0T_A1	543	544	0	0.342	1.04308
MvSilra-01299-0T_A1	544	545	0	0.48	-0.161666
MvSilra-01299-0T_A1	545	546	0	1	-0.283871
MvSilra-01299-0T_A1	546	547	0	0.85	0.942614
MvSilra-01299-0T_A1	547	548	0	0.859	0.0901526
MvSilra-01299-0T_A1	548	549	0	1	-0.315133
MvSilra-01299-0T_A1	549	550	0	1	-0.440862
MvSilra-01299-0T_A1	550	551	0	1	-0.326203
MvSilra-01299-0T_A1	551	552	0	1	0.0331365
MvSilra-01299-0T_A1	552	553	0	1	0.00260417
MvSilra-01299-0T_A1	553	554	0	1	-0.02849
MvSilra-01299-0T_A1	554	555	0	0.826	0.1
MvSilra-01299-0T_A1	555	556	0	0.906	-0.210438
MvSilra-01299-0T_A1	556	557	0	0.299	-0.183536
MvSilra-01299-0T_A1	557	558	0	0.295	-0.19469
MvSilra-01299-0T_A1	558	559	0	0.331	0.307398
MvSilra-01299-0T_A1	559	560	0.33	0	-0.492537
MvSilra-01299-0T_A1	560	561	1	0	-0.183333
MvSilra-01299-0T_A1	561	562	1	0	0.00275482
MvSilra-01299-0T_A1	562	563	0.764	0	-0.570062
MvSilra-01299-0T_A1	563	564	0.812	0	0.0122567
MvSilra-01299-0T_A1	564	565	0.59	0	-0.158824
MvSilra-01299-0T_A1	565	566	0.336	0	0.21968
MvSilra-01299-0T_A1	566	567	1	0	-0.371551
MvSilra-01299-0T_A1	567	568	1	0	-0.32884
MvSilra-01299-0T_A1	568	569	0.6	0	-0.364407
MvSilra-01299-0T_A1	569	570	1	0	-0.38206
MvSilra-01299-0T_A1	570	571	1	0	-0.362881
MvSilra-01299-0T_A1	571	572	1	0	-0.14009
MvSilra-01299-0T_A1	572	573	0.828	0	-0.239314
MvSilra-01299-0T_A1	573	574	1	0	0.195402
MvSilra-01299-0T_A1	574	575	1	0	-0.0587238
MvSilra-01299-0T_A1	575	576	0.513	0	0.149623
MvSilra-01299-0T_A1	576	577	0	0.466	0.323733
MvSilra-01299-0T_A1	577	578	0	0.614	-0.110672
MvSilra-01299-0T_A1	578	579	0	0	-0.246038
MvSilra-01299-0T_A1	579	580	0	0.499	-0.471561
MvSilra-01299-0T_A1	580	581	0	0.855	-0.177989
MvSilra-01299-0T_A1	581	582	0	0.979	-0.0277778
MvSilra-01299-0T_A1	582	583	0	0.484	-0.42321
MvSilra-01299-0T_A1	583	584	0	0.863	-0.293966
MvSilra-01299-0T_A1	584	585	0	0.194	-0.329304
MvSilra-01299-0T_A1	585	586	0	0.787	0.162672
MvSilra-01299-0T_A1	586	587	0	0.837	0.0765226
MvSilra-01299-0T_A1	587	588	0	0.697	-0.216922
MvSilra-01299-0T_A1	588	589	0	0.699	-0.324765
MvSilra-01299-0T_A1	589	590	0	0.157	0.0257442
MvSilra-01299-0T_A1	590	591	0	0.791	0.0957529
MvSilra-01299-0T_A1	591	592	0	1	-0.115044
MvSilra-01299-0T_A1	592	593	0	1	0.0465894
MvSilra-01299-0T_A1	593	594	0	1	-0.219048
MvSilra-01299-0T_A1	594	595	0	1	-0.156028
MvSilra-01299-0T_A1	595	596	0	0.611	0.0308772
MvSilra-01299-0T_A1	596	597	0	0.913	-0.0972632
MvSilra-01299-0T_A1	597	598	0	0.931	-0.110185
MvSilra-01299-0T_A1	598	599	0	1	0.0212766
MvSilra-01299-0T_A1	599	600	0	1	-0.247049
MvSilra-01299-0T_A1	600	601	0	1	0.211967
MvSilra-01299-0T_A1	601	602	0	1	0.127321
MvSilra-01299-0T_A1	602	603	0	1	0.141304
MvSilra-01299-0T_A1	603	604	0	1	-0.111667
MvSilra-01299-0T_A1	604	605	0	0.899	0.0890156
MvSilra-01299-0T_A1	605	606	0	1	0.0785124
MvSilra-01299-0T_A1	606	607	0	1	0.761593
MvSilra-01299-0T_A1	607	608	0	0.948	-0.00429553
MvSilra-01299-0T_A1	608	609	0	1	0.0881818
MvSilra-01299-0T_A1	609	610	0	1	-0.180618
MvSilra-01299-0T_A1	610	611	0	1	0.37655
MvSilra-01299-0T_A1	611	612	0	1	0.151122
MvSilra-01299-0T_A1	612	613	0	1	0.0446429
MvSilra-01299-0T_A1	613	614	0	1	-0.0047908
MvSilra-01299-0T_A1	614	615	0	1	0.736111
MvSilra-01299-0T_A1	615	616	0	1	-0.00121212
MvSilra-01299-0T_A1	616	617	0	1	-0.242246
MvSilra-01299-0T_A1	617	618	0	0.866	0.401049
MvSilra-01299-0T_A1	618	619	0.102	0.107	0.565934
MvSilra-01299-0T_A1	619	620	0.548	0.11	0.617582
MvSilra-01299-0T_A1	620	621	0	0.862	0.359571
MvSilra-01299-0T_A1	621	622	0	1	-0.0545455
MvSilra-01299-0T_A1	622	623	0	1	-0.176383
MvSilra-01299-0T_A1	623	624	0	1	-0.0776737
MvSilra-01299-0T_A1	624	625	0	1	0.269767
MvSilra-01299-0T_A1	625	626	0	0.67	0.415119
MvSilra-01299-0T_A1	626	627	0	1	0.024177
MvSilra-01299-0T_A1	627	628	0	1	-0.204629
MvSilra-01299-0T_A1	628	629	0	1	0.393597
MvSilra-01299-0T_A1	629	630	0	1	-0.0427681
MvSilra-01299-0T_A1	630	631	0	1	0.326092
MvSilra-01299-0T_A1	631	632	0	1	-0.205882
MvSilra-01299-0T_A1	632	633	0	1	-0.0870279
MvSilra-01299-0T_A1	633	634	0	1	0.158416
MvSilra-01299-0T_A1	634	635	0	1	-0.215909
MvSilra-01299-0T_A1	635	636	0	0.93	-0.218379
MvSilra-01299-0T_A1	636	637	0	0.74	-0.292222
MvSilra-01299-0T_A1	637	638	0	0.694	-0.227066
MvSilra-01299-0T_A1	638	639	0	0.209	0.122294
MvSilra-01299-0T_A1	639	640	0.628	0	-0.0501672
MvSilra-01299-0T_A1	640	641	0.174	0.119	0.0183007
MvSilra-01299-0T_A1	641	642	0	0.976	-0.0047619
MvSilra-01299-0T_A1	642	643	0	1	0.112941
MvSilra-01299-0T_A1	643	644	0	1	0.293196
MvSilra-01299-0T_A1	644	645	0	0.843	-0.258608
MvSilra-01299-0T_A1	645	646	0	0.722	-0.351741
MvSilra-01299-0T_A1	646	647	0	1	-0.142136
MvSilra-01299-0T_A1	647	648	0	0.74	0.487762
MvSilra-01299-0T_A1	648	649	0	0.955	-0.2
MvSilra-01299-0T_A1	649	650	0	0.927	0.151717
MvSilra-01299-0T_A1	650	651	0	0.819	0.479638
MvSilra-01299-0T_A1	651	652	0	0.708	-0.0316742
MvSilra-01299-0T_A1	652	653	0.758	0	0.166667
MvSilra-01299-0T_A1	653	654	1	0	0.183315
MvSilra-01299-0T_A1	654	655	1	0	0.0850816
MvSilra-01299-0T_A1	655	656	1	0	-0.442568
MvSilra-01299-0T_A1	656	657	1	0	-0.316942
MvSilra-01299-0T_A1	657	658	0.632	0	-0.484745
MvSilra-01299-0T_A1	658	659	0.866	0	-0.22549
MvSilra-01299-0T_A1	659	660	0.574	0.122	-0.0502674
MvSilra-01299-0T_A1	660	661	0	0.345	-0.202156
MvSilra-01299-0T_A1	661	662	0	0.166	-0.452747
MvSilra-01299-0T_A1	662	663	0.187	0.327	0.182368
MvSilra-01299-0T_A1	663	664	0.76	0	-0.329004
MvSilra-01299-0T_A1	664	665	0.602	0	-0.346667
MvSilra-01299-0T_A1	665	666	0.472	0	0.0788791
MvSilra-01299-0T_A1	666	667	0.523	0	-0.206687
MvSilra-01299-0T_A1	667	668	0.909	0	0.44008
MvSilra-01299-0T_A1	668	669	0.439	0.363	0.115152
MvSilra-01299-0T_A1	669	670	0	1	-0.506004
MvSilra-01299-0T_A1	670	671	0	0.432	-0.17421
MvSilra-01299-0T_A1	671	672	0	0.843	-0.28463
MvSilra-01299-0T_A1	672	673	0	1	0.642519
MvSilra-01299-0T_A1	673	674	0	1	0.302326
MvSilra-01299-0T_A1	674	675	0	0.791	0.235185
MvSilra-01299-0T_A1	675	676	0	0.647	-0.336
MvSilra-01299-0T_A1	676	677	0.439	0.168	-0.396452
MvSilra-01299-0T_A1	677	678	1	0	-0.306636
MvSilra-01299-0T_A1	678	679	1	0	0.181507
MvSilra-01299-0T_A1	679	680	1	0	-0.403468
MvSilra-01299-0T_A1	680	681	1	0	-0.379094
MvSilra-01299-0T_A1	681	682	1	0	-0.171065
MvSilra-01299-0T_A1	682	683	0.745	0	-0.494845
MvSilra-01299-0T_A1	683	684	0.671	0	0.174473
MvSilra-01299-0T_A1	684	685	0.831	0	-0.468277
MvSilra-01299-0T_A1	685	686	1	0	-0.467644
MvSilra-01299-0T_A1	686	687	0.594	0	-0.302752
MvSilra-01299-0T_A1	687	688	0	0.636	0.196078
MvSilra-01299-0T_A1	688	689	0	0.777	0.439506
MvSilra-01299-0T_A1	689	690	0	0.413	-0.169767
MvSilra-01299-0T_A1	690	691	0	0.585	-0.0609081
MvSilra-01299-0T_A1	691	692	0	0.498	-0.145143
MvSilra-01299-0T_A1	692	693	0	0.942	0.134878
MvSilra-01299-0T_A1	693	694	0	1	0.141304
MvSilra-01299-0T_A1	694	695	0.176	0.161	-0.00990712
MvSilra-01299-0T_A1	695	696	0.858	0	-0.245545
MvSilra-01299-0T_A1	696	697	0	0.264	-0.176807
MvSilra-01299-0T_A1	697	698	0	0.244	0.538462
MvSilra-01299-0T_A1	698	699	0	0.739	-0.246549
MvSilra-01299-0T_A1	699	700	0	0.619	0.812357
MvSilra-01299-0T_A1	700	701	0	0.094	-0.503811
MvSilra-01299-0T_A1	701	702	0	1	0.100615
MvSilra-01299-0T_A1	702	703	0	1	-0.02053
MvSilra-01299-0T_A1	703	704	0	0.664	0.105747
MvSilra-01299-0T_A1	704	705	0	0.616	-0.215157
MvSilra-01299-0T_A1	705	706	0	0.794	-0.181548
MvSilra-01299-0T_A1	706	707	0	0.708	-0.304211
MvSilra-01299-0T_A1	707	708	0	0.458	-0.0697143
MvSilra-01299-0T_A1	708	709	0	0.921	-0.241176
MvSilra-01299-0T_A1	709	710	0	1	-0.53652
MvSilra-01299-0T_A1	710	711	0	1	-0.248739
MvSilra-01299-0T_A1	711	712	0	1	-0.284226
MvSilra-01299-0T_A1	712	713	0	0.994	-0.211039
MvSilra-01299-0T_A1	713	714	0.114	0.248	0.385984
MvSilra-01299-0T_A1	714	715	1	0	0.123959
MvSilra-01299-0T_A1	715	716	1	0	0.093254
MvSilra-01299-0T_A1	716	717	0.228	0	-0.308952
MvSilra-01299-0T_A1	717	718	0.426	0	-0.412294
MvSilra-01299-0T_A1	718	719	1	0	-0.140155
MvSilra-01299-0T_A1	719	720	1	0	-0.373944
MvSilra-01299-0T_A1	720	721	0.627	0	-0.380952
MvSilra-01299-0T_A1	721	722	1	0	-0.145455
MvSilra-01299-0T_A1	722	723	1	0	-0.447025
MvSilra-01299-0T_A1	723	724	0.174	0	-0.543423
MvSilra-01299-0T_A1	724	725	0	0.99	-0.0561224
MvSilra-01299-0T_A1	725	726	0	0.951	0.0220888
MvSilra-01299-0T_A1	726	727	0	0.978	0.458389
MvSilra-01299-0T_A1	727	728	0	0.472	0.233325
MvSilra-01299-0T_A1	728	729	0	0.352	0.304545
MvSilra-01299-0T_A1	729	730	0	0.621	-0.226348
MvSilra-01299-0T_A1	730	731	0	0.781	0.112186
MvSilra-01299-0T_A1	731	732	0	0.902	0
MvSilra-01299-0T_A1	732	733	0	1	-0.214545
MvSilra-01299-0T_A1	733	734	0	0.488	0.507937
MvSilra-01299-0T_A1	734	735	0	1	-0.0436782
MvSilra-01299-0T_A1	735	736	0	1	-0.221416
MvSilra-01299-0T_A1	736	737	0	1	0.0519774
MvSilra-01299-0T_A1	737	738	0	1	-0.341609
MvSilra-01299-0T_A1	738	739	0	0.867	0.336298
MvSilra-01299-0T_A1	739	740	0	1	0.759398
MvSilra-01299-0T_A1	740	741	0	0.695	1.05798
MvSilra-01299-0T_A1	741	742	0	1	-0.247525
MvSilra-01299-0T_A1	742	743	0	1	-0.10752
MvSilra-01299-0T_A1	743	744	0.639	0.283	0.218837
MvSilra-01299-0T_A1	744	745	0.205	0.728	-0.00197239
MvSilra-01299-0T_A1	745	746	0	1	-0.0957237
MvSilra-01299-0T_A1	746	747	0	0.78	-0.301333
MvSilra-01299-0T_A1	747	748	0	0.605	0.040118
MvSilra-01299-0T_A1	748	749	0	0.969	-0.109226
MvSilra-01299-0T_A1	749	750	0.28	0.175	-0.201835
MvSilra-01299-0T_A1	750	751	1	0	-0.321267
MvSilra-01299-0T_A1	751	752	1	0	0.299174
MvSilra-01299-0T_A1	752	753	0.853	0	-0.0923077
MvSilra-01299-0T_A1	753	754	1	0	0.134503
MvSilra-01299-0T_A1	754	755	0.554	0	-0.443414
MvSilra-01299-0T_A1	755	756	0.928	0	-0.0153846
MvSilra-01299-0T_A1	756	757	1	0	-0.351879
MvSilra-01299-0T_A1	757	758	1	0	-0.397001
MvSilra-01299-0T_A1	758	759	1	0	-0.106513
MvSilra-01299-0T_A1	759	760	1	0	-0.388889
MvSilra-01299-0T_A1	760	761	0.551	0	-0.283333
MvSilra-01299-0T_A1	761	762	0	0.704	0.0320316
MvSilra-01299-0T_A1	762	763	0	0.75	0.337798
MvSilra-01299-0T_A1	763	764	0	0.43	0.173913
MvSilra-01299-0T_A1	764	765	0.96	0	-0.466667
MvSilra-01299-0T_A1	765	766	0.749	0	-0.192167
MvSilra-01299-0T_A1	766	767	1	0	-0.392942
MvSilra-01299-0T_A1	767	768	0.718	0	-0.371906
MvSilra-01299-0T_A1	768	769	1	0	-0.114028
MvSilra-01299-0T_A1	769	770	1	0	-0.458776
MvSilra-01299-0T_A1	770	771	0.739	0	-0.430622
MvSilra-01299-0T_A1	771	772	0.482	0	-0.57608
MvSilra-01299-0T_A1	772	773	1	0	0.0512821
MvSilra-01299-0T_A1	773	774	1	0	-0.0170859
MvSilra-01299-0T_A1	774	775	1	0	-0.0903201
MvSilra-01299-0T_A1	775	776	0.797	0	-0.185689
MvSilra-01299-0T_A1	776	777	0	0.85	0.151641
MvSilra-01299-0T_A1	777	778	0	0.494	0.543808
MvSilra-01299-0T_A1	778	779	0	1	0.141602
MvSilra-01299-0T_A1	779	780	0	1	0.331805
MvSilra-01299-0T_A1	780	781	0	0.986	-0.144886
MvSilra-01299-0T_A1	781	782	0	0.691	-0.0376623
MvSilra-01299-0T_A1	782	783	0	0	0.0228526
MvSilra-01299-0T_A1	783	784	0	0.162	2.19118
MvSilra-01299-0T_A1	784	785	0	0	0.470588
MvSilra-01299-0T_A1	785	786	0	0.587	0.355769
MvSilra-01299-0T_A1	786	787	0	0.995	0.0375119
MvSilra-01299-0T_A1	787	788	0	0.512	0.76129
MvSilra-01299-0T_A1	788	789	0	0.7	0.237564
MvSilra-01299-0T_A1	789	790	0	0.867	0.00543478
MvSilra-01299-0T_A1	790	791	0	1	0.0250549
MvSilra-01299-0T_A1	791	792	0	1	0.091653
MvSilra-01299-0T_A1	792	793	0	1	0.38197
MvSilra-01299-0T_A1	793	794	0	0.953	0.0789474
MvSilra-01299-0T_A1	794	795	0	0.382	0.109127
MvSilra-01299-0T_A1	795	796	0.578	0.106	0.203252
MvSilra-01299-0T_A1	796	797	1	0	0.434074
MvSilra-01299-0T_A1	797	798	0.897	0	-0.0263158
MvSilra-01299-0T_A1	798	799	0.607	0	-0.258045
MvSilra-01299-0T_A1	799	800	1	0	-0.352038
MvSilra-01299-0T_A1	800	801	0.1	0	-0.152472
MvSilra-01299-0T_A1	801	802	1	0	-0.321646
MvSilra-01299-0T_A1	802	803	0.525	0	0.0164358
MvSilra-01299-0T_A1	803	804	0.646	0.138	-0.170259
MvSilra-01299-0T_A1	804	805	1	0	0.476557
MvSilra-01299-0T_A1	805	806	1	0	0.102881
MvSilra-01299-0T_A1	806	807	0.941	0	0.224638
MvSilra-01299-0T_A1	807	808	0.029	0.265	0.0515464
MvSilra-01299-0T_A1	808	809	0	0.279	0.469844
MvSilra-01299-0T_A1	809	810	0	0.453	0.472222
MvSilra-01299-0T_A1	810	811	0	0	0.343643
MvSilra-01299-0T_A1	811	812	0	0	0.648421
MvSilra-01299-0T_A1	812	813	0	0.527	0.0492823
MvSilra-01299-0T_A1	813	814	0	0.341	0.741252
MvSilra-01299-0T_A1	814	815	0	0.453	-0.202339
MvSilra-01299-0T_A1	815	816	0	1	0.4175
MvSilra-01299-0T_A1	816	817	0	1	0.138861
MvSilra-01299-0T_A1	817	818	0	0.983	0.161616
MvSilra-01299-0T_A1	818	819	0	1	-0.0119357
MvSilra-01299-0T_A1	819	820	0	1	-0.0415663
MvSilra-01299-0T_A1	820	821	0	1	0.139771
MvSilra-01299-0T_A1	821	822	0	1	-0.0868379
MvSilra-01299-0T_A1	822	823	0	1	-0.46
MvSilra-01299-0T_A1	823	824	0	1	-0.133752
MvSilra-01299-0T_A1	824	825	0	1	0.0535799
MvSilra-01299-0T_A1	825	826	0	0.279	0.610694
MvSilra-01299-0T_A1	826	827	0.149	0.422	0.155751
MvSilra-01299-0T_A1	827	828	0	0.335	-0.00995285
MvSilra-01299-0T_A1	828	829	0	0.966	-0.144693
MvSilra-01299-0T_A1	829	830	0	1	0.118826
MvSilra-01299-0T_A1	830	831	0	1	-0.259893
MvSilra-01299-0T_A1	831	832	0	0.809	0.127378
MvSilra-01299-0T_A1	832	833	0	0.915	-0.0546218
MvSilra-01299-0T_A1	833	834	0	0.462	0.594251
MvSilra-01299-0T_A1	834	835	0	0.103	0.120895
MvSilra-01299-0T_A1	835	836	0.295	0	0.143925
MvSilra-01299-0T_A1	836	837	0.469	0.302	-0.125
MvSilra-01299-0T_A1	837	838	0.711	0	-0.265987
MvSilra-01299-0T_A1	838	839	0	0	-0.350573
MvSilra-01299-0T_A1	839	840	0	0.982	-0.0869565
MvSilra-01299-0T_A1	840	841	0	1	-0.13545
MvSilra-01299-0T_A1	841	842	0	1	1.3002
MvSilra-01299-0T_A1	842	843	0	1	0.284461
MvSilra-01299-0T_A1	843	844	0	1	0.761341
MvSilra-01299-0T_A1	844	845	0	1	-0.279129
MvSilra-01299-0T_A1	845	846	0	1	-0.0737193
MvSilra-01299-0T_A1	846	847	0	0.719	-0.16315
MvSilra-01299-0T_A1	847	848	0.782	0	-0.428571
MvSilra-01299-0T_A1	848	849	0.562	0	-0.000265745
MvSilra-01299-0T_A1	849	850	0.689	0	0.0729412
MvSilra-01299-0T_A1	850	851	1	0	-0.378947
MvSilra-01299-0T_A1	851	852	1	0	0.073664
MvSilra-01299-0T_A1	852	853	1	0	-0.455782
MvSilra-01299-0T_A1	853	854	1	0	0.150664
MvSilra-01299-0T_A1	854	855	0.787	0	-0.286141
MvSilra-01299-0T_A1	855	856	0.789	0	-0.184314
MvSilra-01299-0T_A1	856	857	1	0	-0.0740741
MvSilra-01299-0T_A1	857	858	0.296	0.117	0.510613
MvSilra-01299-0T_A1	858	859	0	0.603	-0.157944
MvSilra-01299-0T_A1	859	860	0	0.755	0.162791
MvSilra-01299-0T_A1	860	861	0	1	0.694118
MvSilra-01299-0T_A1	861	862	0	0.597	1.16667
MvSilra-01299-0T_A1	862	863	0.294	0.33	0.0717373
MvSilra-01299-0T_A1	863	864	0	1	0.0141844
MvSilra-01299-0T_A1	864	865	0	1	0.113927
MvSilra-01299-0T_A1	865	866	0	1	-0.075947
MvSilra-01299-0T_A1	866	867	0	1	0.166229
MvSilra-01299-0T_A1	867	868	0	1	0.576087
MvSilra-01299-0T_A1	868	869	0.188	0.443	-0.196005
MvSilra-01299-0T_A1	869	870	0	0.681	0.276886
MvSilra-01299-0T_A1	870	871	0	0.611	-0.0526316
MvSilra-01299-0T_A1	871	872	0	0	0.30622
MvSilra-01299-0T_A1	872	873	0	0	-0.141892
MvSilra-01299-0T_A1	873	874	0	0.998	-0.256642
MvSilra-01299-0T_A1	874	875	0	1	0.00462963
MvSilra-01299-0T_A1	875	876	0	1	0.583851
MvSilra-01299-0T_A1	876	877	0	1	-0.222914
MvSilra-01299-0T_A1	877	878	0	0.5	-0.030303
MvSilra-01299-0T_A1	878	879	0	0.888	-0.333333
MvSilra-01299-0T_A1	879	880	0	1	0.0285714
MvSilra-01299-0T_A1	880	881	0.194	0.654	-0.351445
MvSilra-01299-0T_A1	881	882	0	0.12	-0.223133
MvSilra-01299-0T_A1	882	883	0	0.415	0.173166
MvSilra-01299-0T_A1	883	884	0	0.823	0.60799
MvSilra-01299-0T_A1	884	885	0	1	0.474061
MvSilra-01299-0T_A1	885	886	0	0.683	-0.363176
MvSilra-01299-0T_A1	886	887	0	1	1.57729
MvSilra-01299-0T_A1	887	888	0	1	0.00917431
MvSilra-01299-0T_A1	888	889	0	0.967	-0.265665
MvSilra-01299-0T_A1	889	890	0	0.649	-0.0683761
MvSilra-01299-0T_A1	890	891	0	1	0.135038
MvSilra-01299-0T_A1	891	892	0	0.868	0.385797
MvSilra-01299-0T_A1	892	893	0	0.824	0.502268
MvSilra-01299-0T_A1	893	894	0	0.813	-0.0944614
MvSilra-01299-0T_A1	894	895	0	0.792	0.378045
MvSilra-01299-0T_A1	895	896	0	0.941	0.378513
MvSilra-01299-0T_A1	896	897	0	0.649	-0.125144
MvSilra-01299-0T_A1	897	898	0	0.966	-0.322134
MvSilra-01299-0T_A1	898	899	0	1	-0.0181818
MvSilra-01299-0T_A1	899	900	0	1	1.15104
MvSilra-01299-0T_A1	900	901	0	0.506	0.0793651
MvSilra-01299-0T_A1	901	902	0	0.099	0.076454
MvSilra-01299-0T_A1	902	903	0	0.765	0.12447
MvSilra-01299-0T_A1	903	904	0	0.893	-0.31
MvSilra-01299-0T_A1	904	905	0	0.596	-0.154135
MvSilra-01299-0T_A1	905	906	0	0.038	-0.204338
MvSilra-01299-0T_A1	906	907	0.872	0	-0.0173797
MvSilra-01299-0T_A1	907	908	0.625	0	-0.494286
MvSilra-01299-0T_A1	908	909	1	0	-0.142857
MvSilra-01299-0T_A1	909	910	1	0	-0.136364
MvSilra-01299-0T_A1	910	911	0.841	0	-0.0147256
MvSilra-01299-0T_A1	911	912	0.77	0	-0.481061
MvSilra-01299-0T_A1	912	913	1	0	-0.168644
MvSilra-01299-0T_A1	913	914	0.77	0	-0.074359
MvSilra-01299-0T_A1	914	915	0	0.398	-0.198223
MvSilra-01299-0T_A1	915	916	0	0.951	0.208468
MvSilra-01299-0T_A1	916	917	0	1	-0.247409
MvSilra-01299-0T_A1	917	918	0	0.997	0.0237812
MvSilra-01299-0T_A1	918	919	0	0.926	0.0411568
MvSilra-01299-0T_A1	919	920	0	0.402	-0.287582
MvSilra-01299-0T_A1	920	921	0	0.896	0.0963136
MvSilra-01299-0T_A1	921	922	0	0.856	0.155775
MvSilra-01299-0T_A1	922	923	0	1	-0.0117647
MvSilra-01299-0T_A1	923	924	0	1	0.0544872
MvSilra-01299-0T_A1	924	925	0	1	0.130952
MvSilra-01299-0T_A1	925	926	0	1	0.208617
MvSilra-01299-0T_A1	926	927	0	1	-0.123404
MvSilra-01299-0T_A1	927	928	0	1	0.0588235
MvSilra-01299-0T_A1	928	929	0	0.996	-0.106358
MvSilra-01299-0T_A1	929	930	0	1	-0.256358
MvSilra-01299-0T_A1	930	931	0	1	-0.355274
MvSilra-01299-0T_A1	931	932	0	0.861	0.155398
MvSilra-01299-0T_A1	932	933	0	1	0.428833
MvSilra-01299-0T_A1	933	934	0	1	-0.210548
MvSilra-01299-0T_A1	934	935	0	1	-0.0179718
MvSilra-01299-0T_A1	935	936	0	0.979	-0.0979592
MvSilra-01299-0T_A1	936	937	0	1	-0.0582265
MvSilra-01299-0T_A1	937	938	0	1	-0.0633663
MvSilra-01299-0T_A1	938	939	0	1	0.419913
MvSilra-01299-0T_A1	939	940	0	1	0.164773
MvSilra-01299-0T_A1	940	941	0	1	0.00980392
MvSilra-01299-0T_A1	941	942	0	1	-0.0589888
MvSilra-01299-0T_A1	942	943	0	1	-0.132616
MvSilra-01299-0T_A1	943	944	0	1	0.0110544
MvSilra-01299-0T_A1	944	945	0	1	0.264428
MvSilra-01299-0T_A1	945	946	0	1	-0.05
MvSilra-01299-0T_A1	946	947	0	0.976	-0.0277778
MvSilra-01299-0T_A1	947	948	0	1	0.0636447
MvSilra-01299-0T_A1	948	949	0	1	-0.253539
MvSilra-01299-0T_A1	949	950	0	0.618	-0.256662
MvSilra-01299-0T_A1	950	951	0	0.95	-0.205357
MvSilra-01299-0T_A1	951	952	0	0.346	0.336526
MvSilra-01299-0T_A1	952	953	0	0.629	0.190325
MvSilra-01299-0T_A1	953	954	0	0.97	-0.0938776
MvSilra-01299-0T_A1	954	955	0	1	-0.276754
MvSilra-01299-0T_A1	955	956	0	1	-0.132373
MvSilra-01299-0T_A1	956	957	0.615	0.063	-0.522059
MvSilra-01299-0T_A1	957	958	1	0	-0.377674
MvSilra-01299-0T_A1	958	959	1	0	-0.112903
MvSilra-01299-0T_A1	959	960	0.715	0	-0.234694
MvSilra-01299-0T_A1	960	961	0	0	-0.417339
MvSilra-01299-0T_A1	961	962	0	0.414	-0.178696
MvSilra-01299-0T_A1	962	963	0	0.992	-0.294118
MvSilra-01299-0T_A1	963	964	0	0.844	-0.236326
MvSilra-01299-0T_A1	964	965	0	0.756	0.522989
MvSilra-01299-0T_A1	965	966	0	0.513	-0.0284653
MvSilra-01299-0T_A1	966	967	0	0.788	0.0357508
MvSilra-01299-0T_A1	967	968	0	0.934	-0.406058
MvSilra-01299-0T_A1	968	969	0	0.965	0.656109
MvSilra-01299-0T_A1	969	970	0	0.492	0.131313
MvSilra-01299-0T_A1	970	971	0	0.197	-0.385452
MvSilra-01299-0T_A1	971	972	0	0.813	-0.4456
MvSilra-01299-0T_A1	972	973	0	0.885	-0.176415
MvSilra-01299-0T_A1	973	974	0	0.545	-0.138298
MvSilra-01299-0T_A1	974	975	0	0.685	-0.0358754
MvSilra-01299-0T_A1	975	976	0.432	0	0.0957447
MvSilra-01299-0T_A1	976	977	0	0.155	-0.00318134
MvSilra-01299-0T_A1	977	978	0	0.718	0.303159
MvSilra-01299-0T_A1	978	979	0	0.927	-0.131356
MvSilra-01299-0T_A1	979	980	0	0.787	-0.437776
MvSilra-01299-0T_A1	980	981	0.239	0.053	-0.22963
MvSilra-01299-0T_A1	981	982	0.482	0.317	-0.340017
MvSilra-01299-0T_A1	982	983	0	0.718	0.0619469
MvSilra-01299-0T_A1	983	984	0	1	-0.279595
MvSilra-01299-0T_A1	984	985	0	0.541	0.65
MvSilra-01299-0T_A1	985	986	0	1	0.140543
MvSilra-01299-0T_A1	986	987	0	1	0.120103
MvSilra-01299-0T_A1	987	988	0	0.993	-0.294671
MvSilra-01299-0T_A1	988	989	0	0.951	0.0304348
MvSilra-01299-0T_A1	989	990	0.284	0.516	-0.370442
MvSilra-01299-0T_A1	990	991	0	0.769	-0.0100296
MvSilra-01299-0T_A1	991	992	0	1	0.147567
MvSilra-01299-0T_A1	992	993	0	0.465	0.0496278
MvSilra-01299-0T_A1	993	994	0	0.168	0.108768
MvSilra-01299-0T_A1	994	995	0	0.971	-0.0263039
MvSilra-01299-0T_A1	995	996	0	1	0.304156
MvSilra-01299-0T_A1	996	997	0	1	0.0306122
MvSilra-01299-0T_A1	997	998	0	1	0.154327
MvSilra-01299-0T_A1	998	999	0	1	-0.300838
MvSilra-01299-0T_A1	999	1000	0	0.973	0.419032
MvSilra-01299-0T_A1	1000	1001	0	1	0.240244
MvSilra-01299-0T_A1	1001	1002	0	1	0.32
MvSilra-01299-0T_A1	1002	1003	0	1	0.0948837
MvSilra-01299-0T_A1	1003	1004	0	1	0.6896
MvSilra-01299-0T_A1	1004	1005	0	1	0.00961538
MvSilra-01299-0T_A1	1005	1006	0	1	0.030303
MvSilra-01299-0T_A1	1006	1007	0	1	-0.0974359
MvSilra-01299-0T_A1	1007	1008	0	1	-0.119299
MvSilra-01299-0T_A1	1008	1009	0	0.861	-0.11619
MvSilra-01299-0T_A1	1009	1010	0	1	-0.00854701
MvSilra-01299-0T_A1	1010	1011	0	0.665	0.256614
MvSilra-01299-0T_A1	1011	1012	0	0.762	0.9083
MvSilra-01299-0T_A1	1012	1013	0	1	1.01652
MvSilra-01299-0T_A1	1013	1014	0	0.971	0.495889
MvSilra-01299-0T_A1	1014	1015	0	1	0.786653
MvSilra-01299-0T_A1	1015	1016	0	0.843	0.0397759
MvSilra-01299-0T_A1	1016	1017	0	1	-0.0210773
MvSilra-01299-0T_A1	1017	1018	0	1	-0.0731757
MvSilra-01299-0T_A1	1018	1019	0	1	-0.204125
MvSilra-01299-0T_A1	1019	1020	0	1	-0.129329
MvSilra-01299-0T_A1	1020	1021	0	0.91	-0.184593
MvSilra-01299-0T_A1	1021	1022	0.17	0.305	0.514014
MvSilra-01299-0T_A1	1022	1023	1	0	-0.533661
MvSilra-01299-0T_A1	1023	1024	1	0	-0.2151
MvSilra-01299-0T_A1	1024	1025	0.836	0	-0.0424077
MvSilra-01299-0T_A1	1025	1026	1	0	-0.349195
MvSilra-01299-0T_A1	1026	1027	0.6	0	-0.285982
MvSilra-01299-0T_A1	1027	1028	1	0	-0.314181
MvSilra-01299-0T_A1	1028	1029	1	0	-0.406925
MvSilra-01299-0T_A1	1029	1030	1	0	-0.393697
MvSilra-01299-0T_A1	1030	1031	1	0	-0.295609
MvSilra-01299-0T_A1	1031	1032	1	0	-0.47619
MvSilra-01299-0T_A1	1032	1033	0.794	0	-0.4
MvSilra-01299-0T_A1	1033	1034	1	0	-0.0263435
MvSilra-01299-0T_A1	1034	1035	1	0	-0.140983
MvSilra-01299-0T_A1	1035	1036	0.337	0.343	-0.264103
MvSilra-01299-0T_A1	1036	1037	0	0.336	-0.00683761
MvSilra-01299-0T_A1	1037	1038	0	0.74	-0.373333
MvSilra-01299-0T_A1	1038	1039	0	0.667	-0.0582043
MvSilra-01299-0T_A1	1039	1040	0	1	0.0349762
MvSilra-01299-0T_A1	1040	1041	0	1	-0.172581
MvSilra-01299-0T_A1	1041	1042	0	1	-0.361635
MvSilra-01299-0T_A1	1042	1043	0	1	-0.457645
MvSilra-01299-0T_A1	1043	1044	0	1	-0.168209
MvSilra-01299-0T_A1	1044	1045	0	1	0.0461997
MvSilra-01299-0T_A1	1045	1046	0	0.424	-0.375
MvSilra-01299-0T_A1	1046	1047	0	0.278	-0.432542
MvSilra-01299-0T_A1	1047	1048	0.458	0	-0.377848
MvSilra-01299-0T_A1	1048	1049	1	0	-0.355263
MvSilra-01299-0T_A1	1049	1050	0.74	0	-0.235732
MvSilra-01299-0T_A1	1050	1051	0.712	0	0.419201
MvSilra-01299-0T_A1	1051	1052	1	0	-0.587097
MvSilra-01299-0T_A1	1052	1053	1	0	-0.142716
MvSilra-01299-0T_A1	1053	1054	0.546	0	-0.525424
MvSilra-01299-0T_A1	1054	1055	0	0.401	-0.105533
MvSilra-01299-0T_A1	1055	1056	0	0.792	0.40625
MvSilra-01299-0T_A1	1056	1057	0	0.738	-0.320633
MvSilra-01299-0T_A1	1057	1058	0.478	0.202	-0.281874
MvSilra-01299-0T_A1	1058	1059	0.851	0	-0.260462
MvSilra-01299-0T_A1	1059	1060	0.822	0	-0.124795
MvSilra-01299-0T_A1	1060	1061	0.146	0	-0.416126
MvSilra-01299-0T_A1	1061	1062	0	0.421	-0.208426
MvSilra-01299-0T_A1	1062	1063	0	0.977	-0.218015
MvSilra-01299-0T_A1	1063	1064	0	0.612	-0.296574
MvSilra-01299-0T_A1	1064	1065	0	1	0.590189
MvSilra-01299-0T_A1	1065	1066	0	1	-0.26595
MvSilra-01299-0T_A1	1066	1067	0	1	-0.487455
MvSilra-01299-0T_A1	1067	1068	0	0.815	0.264279
MvSilra-01299-0T_A1	1068	1069	0	0.943	-0.0288462
MvSilra-01299-0T_A1	1069	1070	0	1	-0.253831
MvSilra-01299-0T_A1	1070	1071	0	0.909	-0.37157
MvSilra-01299-0T_A1	1071	1072	0	1	-0.0844227
MvSilra-01299-0T_A1	1072	1073	0	1	-0.0295739
MvSilra-01299-0T_A1	1073	1074	0	1	0.525499
MvSilra-01299-0T_A1	1074	1075	0	1	0.150294
MvSilra-01299-0T_A1	1075	1076	0	1	-0.0626068
MvSilra-01299-0T_A1	1076	1077	0	1	-0.0695489
MvSilra-01299-0T_A1	1077	1078	0	1	-0.182412
MvSilra-01299-0T_A1	1078	1079	0	0.821	-0.132026
MvSilra-01299-0T_A1	1079	1080	0	1	-0.0389031
MvSilra-01299-0T_A1	1080	1081	0	1	-0.356406
MvSilra-01299-0T_A1	1081	1082	0	1	-0.00912647
MvSilra-01299-0T_A1	1082	1083	0	1	0.246331
MvSilra-01299-0T_A1	1083	1084	0	0.915	-0.108984
MvSilra-01299-0T_A1	1084	1085	0	0.915	-0.0630418
MvSilra-01299-0T_A1	1085	1086	0	1	-0.142235
MvSilra-01299-0T_A1	1086	1087	0	1	0.0691589
MvSilra-01299-0T_A1	1087	1088	0	0.908	-0.193277
MvSilra-01299-0T_A1	1088	1089	0	0.735	-0.11474
MvSilra-01299-0T_A1	1089	1090	0	1	0.417657
MvSilra-01299-0T_A1	1090	1091	0	1	0.488053
MvSilra-01299-0T_A1	1091	1092	0	1	0.1872
MvSilra-01299-0T_A1	1092	1093	0	0.846	0.252525
MvSilra-01299-0T_A1	1093	1094	0	0.703	1.2642
MvSilra-01299-0T_A1	1094	1095	0.437	0.376	0.601942
MvSilra-01299-0T_A1	1095	1096	1	0	0.0021978
MvSilra-01299-0T_A1	1096	1097	0.576	0	-0.279121
MvSilra-01299-0T_A1	1097	1098	1	0	-0.000894254
MvSilra-01299-0T_A1	1098	1099	0.671	0	-0.24666
MvSilra-01299-0T_A1	1099	1100	1	0	-0.184531
MvSilra-01299-0T_A1	1100	1101	1	0	-0.239362
MvSilra-01299-0T_A1	1101	1102	0.53	0	-0.444707
MvSilra-01299-0T_A1	1102	1103	1	0	-0.15817
MvSilra-01299-0T_A1	1103	1104	1	0	-0.363731
MvSilra-01299-0T_A1	1104	1105	1	0	0.286729
MvSilra-01299-0T_A1	1105	1106	1	0	0.02298
MvSilra-01299-0T_A1	1106	1107	1	0	-0.0487805
MvSilra-01299-0T_A1	1107	1108	1	0	-0.0659748
MvSilra-01299-0T_A1	1108	1109	0.585	0	-0.226825
MvSilra-01299-0T_A1	1109	1110	1	0	-0.310372
MvSilra-01299-0T_A1	1110	1111	0.534	0	-0.151355
MvSilra-01299-0T_A1	1111	1112	0	0.022	0.285714
MvSilra-01299-0T_A1	1112	1113	0	0.667	0.284211
MvSilra-01299-0T_A1	1113	1114	0	0.815	-0.45393
MvSilra-01299-0T_A1	1114	1115	0	0.842	0.654182
MvSilra-01299-0T_A1	1115	1116	0	0.932	0.245892
MvSilra-01299-0T_A1	1116	1117	0	1	-0.201887
MvSilra-01299-0T_A1	1117	1118	0	1	0.0217286
MvSilra-01299-0T_A1	1118	1119	0	0.97	-0.0395379
MvSilra-01299-0T_A1	1119	1120	0	0.799	-0.142204
MvSilra-01299-0T_A1	1120	1121	0	1	-0.490043
MvSilra-01299-0T_A1	1121	1122	0	0.732	-0.0760552
MvSilra-01299-0T_A1	1122	1123	0	0.908	0.198915
MvSilra-01299-0T_A1	1123	1124	0	0.969	-0.116897
MvSilra-01299-0T_A1	1124	1125	0	0.44	1.43098
MvSilra-01299-0T_A1	1125	1126	0	0.688	-0.159341
MvSilra-01299-0T_A1	1126	1127	0	0.7	0.212766
MvSilra-01299-0T_A1	1127	1128	0	0.936	0.130699
MvSilra-01299-0T_A1	1128	1129	0	0.779	-0.10275
MvSilra-01299-0T_A1	1129	1130	0	0.78	-0.265672
MvSilra-01299-0T_A1	1130	1131	0	0.865	-0.148115
MvSilra-01299-0T_A1	1131	1132	0	0.813	-0.0974611
MvSilra-01299-0T_A1	1132	1133	0	0.585	0.0148571
MvSilra-01299-0T_A1	1133	1134	0	0.874	-0.393939
MvSilra-01299-0T_A1	1134	1135	0	0.693	-0.236695
MvSilra-01299-0T_A1	1135	1136	0	1	0.129992
MvSilra-01299-0T_A1	1136	1137	0	0.81	-0.343517
MvSilra-01299-0T_A1	1137	1138	0	0.921	-0.017771
MvSilra-01299-0T_A1	1138	1139	0	1	0.0153846
MvSilra-01299-0T_A1	1139	1140	0	1	0.0377358
MvSilra-01299-0T_A1	1140	1141	0	1	0.294192
MvSilra-01299-0T_A1	1141	1142	0	1	0.175167
MvSilra-01299-0T_A1	1142	1143	0	1	0.141932
MvSilra-01299-0T_A1	1143	1144	0	1	-0.0530303
MvSilra-01299-0T_A1	1144	1145	0	0.693	-0.270708
MvSilra-01299-0T_A1	1145	1146	0	0.784	-0.0554479
MvSilra-01299-0T_A1	1146	1147	0	0.856	-0.079646
MvSilra-01299-0T_A1	1147	1148	0	0.417	0.40378
MvSilra-01299-0T_A1	1148	1149	0	1	-0.0940977
MvSilra-01299-0T_A1	1149	1150	0	0.926	0.5808
MvSilra-01299-0T_A1	1150	1151	0	0.983	0.268041
MvSilra-01299-0T_A1	1151	1152	0.762	0.14	0.122346
MvSilra-01299-0T_A1	1152	1153	1	0	0.435506
MvSilra-01299-0T_A1	1153	1154	0.911	0	0.705985
MvSilra-01299-0T_A1	1154	1155	0.194	0.537	0.160901
MvSilra-01299-0T_A1	1155	1156	0	0.715	0.412377
MvSilra-01299-0T_A1	1156	1157	0	0.741	0.338449
MvSilra-01299-0T_A1	1157	1158	0	0.66	0.317269
MvSilra-01299-0T_A1	1158	1159	0	0.875	-0.0823529
MvSilra-01299-0T_A1	1159	1160	0	0.545	0.196676
MvSilra-01299-0T_A1	1160	1161	0	0.653	-0.34355
MvSilra-01299-0T_A1	1161	1162	0	0.903	0.0462963
MvSilra-01299-0T_A1	1162	1163	0	0.944	-0.0500626
MvSilra-01299-0T_A1	1163	1164	0	0.725	-0.32206
MvSilra-01299-0T_A1	1164	1165	0	0.811	0.382072
MvSilra-01299-0T_A1	1165	1166	0	0.735	0.0129616
MvSilra-01299-0T_A1	1166	1167	0	1	0.0138104
MvSilra-01299-0T_A1	1167	1168	0	1	0.234601
MvSilra-01299-0T_A1	1168	1169	0	1	-0.16129
MvSilra-01299-0T_A1	1169	1170	0	1	-0.132415
MvSilra-01299-0T_A1	1170	1171	0	0.73	0.212245
MvSilra-01299-0T_A1	1171	1172	0	0.761	-0.00936768
MvSilra-01299-0T_A1	1172	1173	0	1	-0.187097
MvSilra-01299-0T_A1	1173	1174	0	0.958	-0.105457
MvSilra-01299-0T_A1	1174	1175	0.858	0	-0.19958
MvSilra-01299-0T_A1	1175	1176	0.994	0	-0.0944575
MvSilra-01299-0T_A1	1176	1177	0.925	0	-0.518635
MvSilra-01299-0T_A1	1177	1178	1	0	-0.426087
MvSilra-01299-0T_A1	1178	1179	1	0	-0.288278
MvSilra-01299-0T_A1	1179	1180	1	0	-0.0313725
MvSilra-01299-0T_A1	1180	1181	0.221	0	-0.277441
MvSilra-01299-0T_A1	1181	1182	0.318	0.599	-0.238901
MvSilra-01299-0T_A1	1182	1183	0	0.799	-0.0292918
MvSilra-01299-0T_A1	1183	1184	0	0.965	0.7625
MvSilra-01299-0T_A1	1184	1185	0	0.488	-0.131016
MvSilra-01299-0T_A1	1185	1186	0.185	0.567	-0.313725
MvSilra-01299-0T_A1	1186	1187	0.397	0.498	-0.0528053
MvSilra-01299-0T_A1	1187	1188	0	0.78	-0.231466
MvSilra-01299-0T_A1	1188	1189	0	0.541	-0.113452
MvSilra-01299-0T_A1	1189	1190	0	0.623	0.102748
MvSilra-01299-0T_A1	1190	1191	0	0.777	-0.486824
MvSilra-01299-0T_A1	1191	1192	0	1	-0.0111562
MvSilra-01299-0T_A1	1192	1193	0	0.85	-0.194731
MvSilra-01299-0T_A1	1193	1194	0.35	0.206	-0.15051
MvSilra-01299-0T_A1	1194	1195	0.08	0.176	-0.280488
MvSilra-01299-0T_A1	1195	1196	0	0	0.233333
MvSilra-01299-0T_A1	1196	1197	0	0.526	1.02451
MvSilra-01299-0T_A1	1197	1198	0	1	-0.276511
MvSilra-01299-0T_A1	1198	1199	0	0.685	-0.258375
MvSilra-01299-0T_A1	1199	1200	0	0.8	0.0816812
MvSilra-01299-0T_A1	1200	1201	0	1	-0.161932
MvSilra-01299-0T_A1	1201	1202	0	1	-0.257586
MvSilra-01299-0T_A1	1202	1203	0	1	0.174953
MvSilra-01299-0T_A1	1203	1204	0	1	-0.383516
MvSilra-01299-0T_A1	1204	1205	0	0.876	0.282823
MvSilra-01299-0T_A1	1205	1206	0	1	0.0532213
MvSilra-01299-0T_A1	1206	1207	0	0.83	-0.316679
MvSilra-01299-0T_A1	1207	1208	0	0.471	0.158388
MvSilra-01299-0T_A1	1208	1209	0	1	-0.160888
MvSilra-01299-0T_A1	1209	1210	0	0.926	0.621497
MvSilra-01299-0T_A1	1210	1211	0	0.983	0.093033
MvSilra-01299-0T_A1	1211	1212	0.605	0.178	0.457875
MvSilra-01299-0T_A1	1212	1213	1	0	-0.398323
MvSilra-01299-0T_A1	1213	1214	1	0	-0.140999
MvSilra-01299-0T_A1	1214	1215	0.721	0	-0.298469
MvSilra-01299-0T_A1	1215	1216	0.858	0	-0.201739
MvSilra-01299-0T_A1	1216	1217	1	0	-0.0537549
MvSilra-01299-0T_A1	1217	1218	1	0	-0.256437
MvSilra-01299-0T_A1	1218	1219	0.621	0	-0.438158
MvSilra-01299-0T_A1	1219	1220	0.794	0	-0.227689
MvSilra-01299-0T_A1	1220	1221	0.905	0	-0.297521
MvSilra-01299-0T_A1	1221	1222	0.929	0	-0.0869565
MvSilra-01299-0T_A1	1222	1223	0	0.453	-0.122008
MvSilra-01299-0T_A1	1223	1224	0	0.57	0.185763
MvSilra-01299-0T_A1	1224	1225	0	0.958	-0.479583
MvSilra-01299-0T_A1	1225	1226	0	0.775	0.025641
MvSilra-01299-0T_A1	1226	1227	0	0.946	0.62697
MvSilra-01299-0T_A1	1227	1228	0	0.936	0.0394265
MvSilra-01299-0T_A1	1228	1229	0	0.568	-0.268448
MvSilra-01299-0T_A1	1229	1230	0	0.59	0.0389474
MvSilra-01299-0T_A1	1230	1231	0	0.97	-0.158371
MvSilra-01299-0T_A1	1231	1232	0	0.97	0.235795
MvSilra-01299-0T_A1	1232	1233	0	0.305	-0.0679612
MvSilra-01299-0T_A1	1233	1234	0	0.847	1.05289
MvSilra-01299-0T_A1	1234	1235	0	0.782	-0.0307018
MvSilra-01299-0T_A1	1235	1236	0.626	0	0.0647619
MvSilra-01299-0T_A1	1236	1237	1	0	0.947348
MvSilra-01299-0T_A1	1237	1238	0.456	0	0.199656
MvSilra-01299-0T_A1	1238	1239	1	0	-0.151724
MvSilra-01299-0T_A1	1239	1240	1	0	0.00694444
MvSilra-01299-0T_A1	1240	1241	1	0	0.32516
MvSilra-01299-0T_A1	1241	1242	0.715	0	-0.45098
MvSilra-01299-0T_A1	1242	1243	1	0	-0.27429
MvSilra-01299-0T_A1	1243	1244	1	0	-0.338776
MvSilra-01299-0T_A1	1244	1245	1	0	-0.191341
MvSilra-01299-0T_A1	1245	1246	1	0	-0.222558
MvSilra-01299-0T_A1	1246	1247	0.268	0	-0.268698
MvSilra-01299-0T_A1	1247	1248	0.926	0	-0.230019
MvSilra-01299-0T_A1	1248	1249	1	0	-0.187725
MvSilra-01299-0T_A1	1249	1250	0.788	0	-0.291724
MvSilra-01299-0T_A1	1250	1251	0.979	0	0
MvSilra-01299-0T_A1	1251	1252	0.726	0	-0.0747748
MvSilra-01299-0T_A1	1252	1253	0.865	0	0.123781
MvSilra-01299-0T_A1	1253	1254	0.832	0	0.210773
MvSilra-01299-0T_A1	1254	1255	0.826	0	-0.287516
MvSilra-01299-0T_A1	1255	1256	0.908	0	0.0416881
MvSilra-01299-0T_A1	1256	1257	0	0.556	-0.0460396
MvSilra-01299-0T_A1	1257	1258	0	0.894	-0.118778
MvSilra-01299-0T_A1	1258	1259	0	0.509	0.845561
MvSilra-01299-0T_A1	1259	1260	0	1	-0.0392157
MvSilra-01299-0T_A1	1260	1261	0	1	0.180046
MvSilra-01299-0T_A1	1261	1262	0	1	-0.141185
MvSilra-01299-0T_A1	1262	1263	0	1	-0.0809019
MvSilra-01299-0T_A1	1263	1264	0	1	0.073792
MvSilra-01299-0T_A1	1264	1265	0	0.85	-0.152287
MvSilra-01299-0T_A1	1265	1266	0	0.934	-0.395242
MvSilra-01299-0T_A1	1266	1267	0	1	0.105263
MvSilra-01299-0T_A1	1267	1268	0.829	0.063	0.472727
MvSilra-01299-0T_A1	1268	1269	1	0	0.0791855
MvSilra-01299-0T_A1	1269	1270	0.719	0.074	-0.207845
MvSilra-01299-0T_A1	1270	1271	0.55	0.352	-0.12686
MvSilra-01299-0T_A1	1271	1272	0.69	0.264	-0.238499
MvSilra-01299-0T_A1	1272	1273	0	1	0.0282486
MvSilra-01299-0T_A1	1273	1274	0	1	-0.0640995
MvSilra-01299-0T_A1	1274	1275	0	1	-0.219534
MvSilra-01299-0T_A1	1275	1276	0	1	-0.197133
MvSilra-01299-0T_A1	1276	1277	0.29	0.496	-0.215717
MvSilra-01299-0T_A1	1277	1278	0	0.489	0.0679612
MvSilra-01299-0T_A1	1278	1279	0	1	-0.463728
MvSilra-01299-0T_A1	1279	1280	0	1	-0.214393
MvSilra-01299-0T_A1	1280	1281	0	0.504	0.38133
MvSilra-01299-0T_A1	1281	1282	0	1	1.3416
MvSilra-01299-0T_A1	1282	1283	0	0.755	1.57009
MvSilra-01299-0T_A1	1283	1284	0.362	0.115	-0.161094
MvSilra-01299-0T_A1	1284	1285	0.716	0	-0.0126292
MvSilra-01299-0T_A1	1285	1286	0	0	-0.189793
MvSilra-01299-0T_A1	1286	1287	0	0.584	-0.246087
MvSilra-01299-0T_A1	1287	1288	0	1	0.181273
MvSilra-01299-0T_A1	1288	1289	0	1	0.22399
MvSilra-01299-0T_A1	1289	1290	0	1	-0.132812
MvSilra-01299-0T_A1	1290	1291	0	1	-0.106583
MvSilra-01299-0T_A1	1291	1292	0	0.317	0.212664
MvSilra-01299-0T_A1	1292	1293	0	0.154	-0.0505051
MvSilra-01299-0T_A1	1293	1294	0	0.583	0.459681
MvSilra-01299-0T_A1	1294	1295	0	1	0.143592
MvSilra-01299-0T_A1	1295	1296	0	0.949	-0.0151515
MvSilra-01299-0T_A1	1296	1297	0	0.797	-0.26483
MvSilra-01299-0T_A1	1297	1298	0	0.875	-0.122203
MvSilra-01299-0T_A1	1298	1299	0	0.245	0.0520164
MvSilra-01299-0T_A1	1299	1300	0	0.661	0.198068
MvSilra-01299-0T_A1	1300	1301	0	0.995	-0.161765
MvSilra-01299-0T_A1	1301	1302	0	0.588	-0.0729829
MvSilra-01299-0T_A1	1302	1303	0	0.537	0.509463
MvSilra-01299-0T_A1	1303	1304	0	0.757	-0.170645
MvSilra-01299-0T_A1	1304	1305	0	0.505	1.14471
MvSilra-01299-0T_A1	1305	1306	0	0.757	-0.122112
MvSilra-01299-0T_A1	1306	1307	0	0.718	0.0336965
MvSilra-01299-0T_A1	1307	1308	0	0.731	0.261795
MvSilra-01299-0T_A1	1308	1309	0	0.989	-0.550676
MvSilra-01299-0T_A1	1309	1310	0	0.843	-0.174421
MvSilra-01299-0T_A1	1310	1311	0	0.428	0.383073
MvSilra-01299-0T_A1	1311	1312	0	0	0.0792453
MvSilra-01299-0T_A1	1312	1313	0	0	-0.295238
MvSilra-01299-0T_A1	1313	1314	0	0	0.0239362
MvSilra-01299-0T_A1	1314	1315	0	0.399	0.184158
MvSilra-01299-0T_A1	1315	1316	0	0.744	0.67202
MvSilra-01299-0T_A1	1316	1317	0	1	0.0907158
MvSilra-01299-0T_A1	1317	1318	0	1	-0.172039
MvSilra-01299-0T_A1	1318	1319	0	1	0.566358
MvSilra-01299-0T_A1	1319	1320	0	1	-0.0634498
MvSilra-01299-0T_A1	1320	1321	0	1	-0.0123219
MvSilra-01299-0T_A1	1321	1322	0	1	-0.0264589
MvSilra-01299-0T_A1	1322	1323	0	0.211	0.389369
MvSilra-01299-0T_A1	1323	1324	0	0.597	0.786154
MvSilra-01299-0T_A1	1324	1325	0	0.275	0.729581
MvSilra-01299-0T_A1	1325	1326	0	0.989	0.180556
MvSilra-01299-0T_A1	1326	1327	0	0.855	0.0888889
MvSilra-01299-0T_A1	1327	1328	0	1	0.25122
MvSilra-01299-0T_A1	1328	1329	0	1	-0.25974
MvSilra-01299-0T_A1	1329	1330	0	1	-0.459135
MvSilra-01299-0T_A1	1330	1331	0	0.975	-0.033954
MvSilra-01299-0T_A1	1331	1332	0	0.743	-0.230377
MvSilra-01299-0T_A1	1332	1333	0	1	-0.190476
MvSilra-01299-0T_A1	1333	1334	0	1	-0.345865
MvSilra-01299-0T_A1	1334	1335	0	1	-0.204475
MvSilra-01299-0T_A1	1335	1336	0	1	0.233885
MvSilra-01299-0T_A1	1336	1337	0	1	-0.179889
MvSilra-01299-0T_A1	1337	1338	0	0.983	-0.362198
MvSilra-01299-0T_A1	1338	1339	0	0.434	0.355411
MvSilra-01299-0T_A1	1339	1340	0	0.584	0.0644007
MvSilra-01299-0T_A1	1340	1341	0	0.559	0.196757
MvSilra-01299-0T_A1	1341	1342	0.594	0	-0.0196615
MvSilra-01299-0T_A1	1342	1343	0.799	0	-0.161049
MvSilra-01299-0T_A1	1343	1344	0.788	0	-0.321429
MvSilra-01299-0T_A1	1344	1345	0.805	0	-0.234568
MvSilra-01299-0T_A1	1345	1346	1	0	0.273732
MvSilra-01299-0T_A1	1346	1347	0.136	0	-0.388508
MvSilra-01299-0T_A1	1347	1348	0.965	0	-0.349553
MvSilra-01299-0T_A1	1348	1349	0.186	0	-0.13913
MvSilra-01299-0T_A1	1349	1350	0.352	0	0.0106532
MvSilra-01299-0T_A1	1350	1351	0	0.139	-0.122484
MvSilra-01299-0T_A1	1351	1352	0	0.787	-0.384848
MvSilra-01299-0T_A1	1352	1353	0	1	0.187551
MvSilra-01299-0T_A1	1353	1354	0	0.342	0.0980861
MvSilra-01299-0T_A1	1354	1355	0	0.62	-0.0361556
MvSilra-01299-0T_A1	1355	1356	0	1	0.16263
MvSilra-01299-0T_A1	1356	1357	0	0.604	0.351161
MvSilra-01299-0T_A1	1357	1358	0	0.915	1.36364
MvSilra-01299-0T_A1	1358	1359	0	1	-0.157845
MvSilra-01299-0T_A1	1359	1360	0	1	0.188235
MvSilra-01299-0T_A1	1360	1361	0	0.68	-0.231366
MvSilra-01299-0T_A1	1361	1362	0	0.492	0.0344828
MvSilra-01299-0T_A1	1362	1363	0	0.711	0.621538
MvSilra-01299-0T_A1	1363	1364	0	0.636	0.153383
MvSilra-01299-0T_A1	1364	1365	0	0.404	-0.162791
MvSilra-01299-0T_A1	1365	1366	0	0.435	-0.0121951
MvSilra-01299-0T_A1	1366	1367	0.179	0	-0.271605
MvSilra-01299-0T_A1	1367	1368	1	0	-0.27307
MvSilra-01299-0T_A1	1368	1369	0.143	0.095	-0.185877
MvSilra-01299-0T_A1	1369	1370	0	0.628	-0.106407
MvSilra-01299-0T_A1	1370	1371	0	1	1.17762
MvSilra-01299-0T_A1	1371	1372	0	1	0.0181559
MvSilra-01299-0T_A1	1372	1373	0	1	0.130233
MvSilra-01299-0T_A1	1373	1374	0	1	-0.5625
MvSilra-01299-0T_A1	1374	1375	0	1	0.244482
MvSilra-01299-0T_A1	1375	1376	0	0.953	0.316702
MvSilra-01299-0T_A1	1376	1377	0	0.73	0.95
MvSilra-01299-0T_A1	1377	1378	0	0.81	0.114198
MvSilra-01299-0T_A1	1378	1379	0	0.138	-0.29031
MvSilra-01299-0T_A1	1379	1380	0	0.731	-0.200898
MvSilra-01299-0T_A1	1380	1381	0	1	-0.155729
MvSilra-01299-0T_A1	1381	1382	0	0.973	0.0390892
MvSilra-01299-0T_A1	1382	1383	0	0.826	0.163415
MvSilra-01299-0T_A1	1383	1384	0.489	0	0.0132715
MvSilra-01299-0T_A1	1384	1385	1	0	0.195833
MvSilra-01299-0T_A1	1385	1386	1	0	-0.0617761
MvSilra-01299-0T_A1	1386	1387	0.276	0.269	-0.0385683
MvSilra-01299-0T_A1	1387	1388	0	0.995	-0.149282
MvSilra-01299-0T_A1	1388	1389	0	0.952	0.172872
MvSilra-01299-0T_A1	1389	1390	0	0.667	1.04381
MvSilra-01299-0T_A1	1390	1391	0	1	0.143324
MvSilra-01299-0T_A1	1391	1392	0	1	0.165613
MvSilra-01299-0T_A1	1392	1393	0	0.215	-0.00833333
MvSilra-01299-0T_A1	1393	1394	0	0.499	-0.195324
MvSilra-01299-0T_A1	1394	1395	0	0.567	-0.345955
MvSilra-01299-0T_A1	1395	1396	0	0.9	0.522059
MvSilra-01299-0T_A1	1396	1397	0.801	0.039	-0.158333
MvSilra-01299-0T_A1	1397	1398	1	0	-0.197985
MvSilra-01299-0T_A1	1398	1399	0.03	0.546	-0.264787
MvSilra-01299-0T_A1	1399	1400	0	1	-0.172509
MvSilra-01299-0T_A1	1400	1401	0	0.268	-0.0815217
MvSilra-01299-0T_A1	1401	1402	0	0.71	-0.0484282
MvSilra-01299-0T_A1	1402	1403	0	0.804	-0.397782
MvSilra-01299-0T_A1	1403	1404	0	1	0.26
MvSilra-01299-0T_A1	1404	1405	0	1	0.0412462
MvSilra-01299-0T_A1	1405	1406	0	0.969	-0.340985
MvSilra-01299-0T_A1	1406	1407	0	0.912	-0.143076
MvSilra-01299-0T_A1	1407	1408	0	1	-0.385185
MvSilra-01299-0T_A1	1408	1409	0	1	-0.354167
MvSilra-01299-0T_A1	1409	1410	0	0.998	-0.0652174
MvSilra-01299-0T_A1	1410	1411	0	0.807	-0.305336
MvSilra-01299-0T_A1	1411	1412	0	0.741	-0.345719
MvSilra-01299-0T_A1	1412	1413	0	1	0.171536
MvSilra-01299-0T_A1	1413	1414	0	0.922	0.41129
MvSilra-01299-0T_A1	1414	1415	0	1	0.129032
MvSilra-01299-0T_A1	1415	1416	0	1	-0.18611
MvSilra-01299-0T_A1	1416	1417	0	1	-0.398634
MvSilra-01299-0T_A1	1417	1418	0	1	0.448517
MvSilra-01299-0T_A1	1418	1419	0	1	0.0223684
MvSilra-01299-0T_A1	1419	1420	0	1	-0.0514826
MvSilra-01299-0T_A1	1420	1421	0	0.934	-0.305556
MvSilra-01299-0T_A1	1421	1422	0	1	-0.135031
MvSilra-01299-0T_A1	1422	1423	0	1	-0.309375
MvSilra-01299-0T_A1	1423	1424	0	0.526	0.576364
MvSilra-01299-0T_A1	1424	1425	0	0.99	0.0380952
MvSilra-01299-0T_A1	1425	1426	0.641	0.274	0.25875
MvSilra-01299-0T_A1	1426	1427	0	0.861	0.0920139
MvSilra-01299-0T_A1	1427	1428	0	1	0.0162003
MvSilra-01299-0T_A1	1428	1429	0	1	0.633619
MvSilra-01299-0T_A1	1429	1430	0	1	-0.0837104
MvSilra-01299-0T_A1	1430	1431	0	1	0.508643
MvSilra-01299-0T_A1	1431	1432	0	1	-0.181407
MvSilra-01299-0T_A1	1432	1433	0	1	-0.136653
MvSilra-01299-0T_A1	1433	1434	0	0.508	0.850114
MvSilra-01299-0T_A1	1434	1435	0.257	0.13	0.53317
MvSilra-01299-0T_A1	1435	1436	0.551	0.195	-0.305246
MvSilra-01299-0T_A1	1436	1437	0.308	0.285	0.338947
MvSilra-01299-0T_A1	1437	1438	0.365	0.416	0.948052
MvSilra-01299-0T_A1	1438	1439	0	1	-0.0153534
MvSilra-01299-0T_A1	1439	1440	0	1	-0.0269231
MvSilra-01299-0T_A1	1440	1441	0	1	0.371413
MvSilra-01299-0T_A1	1441	1442	0	1	0.629785
MvSilra-01299-0T_A1	1442	1443	0	0.914	0.114286
MvSilra-01299-0T_A1	1443	1444	0	1	1.16544
MvSilra-01299-0T_A1	1444	1445	0	1	0.181369
MvSilra-01299-0T_A1	1445	1446	0	1	1.69641
MvSilra-01299-0T_A1	1446	1447	0	1	0.336835
MvSilra-01299-0T_A1	1447	1448	0	0.923	0.0905797
MvSilra-01299-0T_A1	1448	1449	0	1	0.350721
MvSilra-01299-0T_A1	1449	1450	0	1	0.0948129
MvSilra-01299-0T_A1	1450	1451	0	1	0.225543
MvSilra-01299-0T_A1	1451	1452	0	0.86	-0.338889
MvSilra-01299-0T_A1	1452	1453	0	0.907	0.294409
MvSilra-01299-0T_A1	1453	1454	0	1	-0.295238
MvSilra-01299-0T_A1	1454	1455	0	0.92	0.148849
MvSilra-01299-0T_A1	1455	1456	0.932	0	0.844348
MvSilra-01299-0T_A1	1456	1457	1	0	-0.404798
MvSilra-01299-0T_A1	1457	1458	0.218	0	0.357143
MvSilra-01299-0T_A1	1458	1459	0.633	0	-0.267241
MvSilra-01299-0T_A1	1459	1460	1	0	-0.181538
MvSilra-01299-0T_A1	1460	1461	0.358	0	-0.432376
MvSilra-01299-0T_A1	1461	1462	0.647	0.322	0.652025
MvSilra-01299-0T_A1	1462	1463	0	1	0.611771
MvSilra-01299-0T_A1	1463	1464	0	1	0.746995
MvSilra-01299-0T_A1	1464	1465	0	1	-0.0864486
MvSilra-01299-0T_A1	1465	1466	0	1	-0.000786164
MvSilra-01299-0T_A1	1466	1467	0.846	0.147	0.431818
MvSilra-01299-0T_A1	1467	1468	0.03	0.136	-0.0524442
MvSilra-01299-0T_A1	1468	1469	0	0.203	0.0800801
MvSilra-01299-0T_A1	1469	1470	0	0.584	0.293496
MvSilra-01299-0T_A1	1470	1471	0	1	0.449468
MvSilra-01299-0T_A1	1471	1472	0	0.985	-0.0282004
MvSilra-01299-0T_A1	1472	1473	0	0.253	-0.247009
MvSilra-01299-0T_A1	1473	1474	0	0.8	0.0987654
MvSilra-01299-0T_A1	1474	1475	0	0.167	-0.089983
MvSilra-01299-0T_A1	1475	1476	0	1	0.445725
MvSilra-01299-0T_A1	1476	1477	0	1	-0.171163
MvSilra-01299-0T_A1	1477	1478	0	1	0.0878533
MvSilra-01299-0T_A1	1478	1479	0	0.992	-0.0487805
MvSilra-01299-0T_A1	1479	1480	0	1	-0.14992
MvSilra-01299-0T_A1	1480	1481	0	1	-0.279754
MvSilra-01299-0T_A1	1481	1482	0	1	-0.445139
MvSilra-01299-0T_A1	1482	1483	0	1	-0.172996
MvSilra-01299-0T_A1	1483	1484	0	1	0.119565
MvSilra-01299-0T_A1	1484	1485	0	0.951	0.0573635
MvSilra-01299-0T_A1	1485	1486	0	0.709	0.0512821
MvSilra-01299-0T_A1	1486	1487	0	1	-0.261603
MvSilra-01299-0T_A1	1487	1488	0	1	-0.197151
MvSilra-01299-0T_A1	1488	1489	0	0.942	-0.131707
MvSilra-01299-0T_A1	1489	1490	0	1	-0.0527098
MvSilra-01299-0T_A1	1490	1491	0	1	-0.0994371
MvSilra-01299-0T_A1	1491	1492	0	1	0.134132
MvSilra-01299-0T_A1	1492	1493	0	1	-0.242857
MvSilra-01299-0T_A1	1493	1494	0	1	-0.15829
MvSilra-01299-0T_A1	1494	1495	0	1	0.18826
MvSilra-01299-0T_A1	1495	1496	0	0.771	0.433692
MvSilra-01299-0T_A1	1496	1497	0	0.966	-0.136938
MvSilra-01299-0T_A1	1497	1498	0	0.795	-0.175258
MvSilra-01299-0T_A1	1498	1499	0	0.053	0.607692
MvSilra-01299-0T_A1	1499	1500	0	1	-0.043771
MvSilra-01299-0T_A1	1500	1501	0	0.945	0.0560139
MvSilra-01299-0T_A1	1501	1502	0	0.981	0.610324
MvSilra-01299-0T_A1	1502	1503	0	1	0.188406
MvSilra-01299-0T_A1	1503	1504	0	1	-0.117032
MvSilra-01299-0T_A1	1504	1505	0	1	0.11746
MvSilra-01299-0T_A1	1505	1506	0	1	0.525054
MvSilra-01299-0T_A1	1506	1507	0	1	0.263158
MvSilra-01299-0T_A1	1507	1508	0	1	-0.0293556
MvSilra-01299-0T_A1	1508	1509	0	1	-0.0725806
MvSilra-01299-0T_A1	1509	1510	0	1	-0.116026
MvSilra-01299-0T_A1	1510	1511	0	1	0.190858
MvSilra-01299-0T_A1	1511	1512	0	1	-0.304885
MvSilra-01299-0T_A1	1512	1513	0	0.758	0.723546
MvSilra-01299-0T_A1	1513	1514	0	0.912	0.438679
MvSilra-01299-0T_A1	1514	1515	0	1	1.14312
MvSilra-01299-0T_A1	1515	1516	0	0.812	-0.137686
MvSilra-01299-0T_A1	1516	1517	0	0.621	0.0502564
MvSilra-01299-0T_A1	1517	1518	0	1	0.125724
MvSilra-01299-0T_A1	1518	1519	0	1	0.398316
MvSilra-01299-0T_A1	1519	1520	0	1	0.491796
MvSilra-01299-0T_A1	1520	1521	0	0.64	0.116753
MvSilra-01299-0T_A1	1521	1522	0	0.212	0.0143229
MvSilra-01299-0T_A1	1522	1523	0	0	0.160603
MvSilra-01299-0T_A1	1523	1524	0.337	0	0.129455
MvSilra-01299-0T_A1	1524	1525	1	0	-0.178947
MvSilra-01299-0T_A1	1525	1526	1	0	0.449438
MvSilra-01299-0T_A1	1526	1527	0.25	0.112	-0.568383
MvSilra-01299-0T_A1	1527	1528	0.869	0	-0.305627
MvSilra-01299-0T_A1	1528	1529	1	0	0.143103
MvSilra-01299-0T_A1	1529	1530	0.381	0	-0.335437
MvSilra-01299-0T_A1	1530	1531	1	0	-0.252137
MvSilra-01299-0T_A1	1531	1532	1	0	-0.147624
MvSilra-01299-0T_A1	1532	1533	1	0	-0.366318
MvSilra-01299-0T_A1	1533	1534	0.187	0	-0.526627
MvSilra-01299-0T_A1	1534	1535	0	0.134	-0.0463034
MvSilra-01299-0T_A1	1535	1536	0.004	0.29	0.344828
MvSilra-01299-0T_A1	1536	1537	1	0	-0.24193
MvSilra-01299-0T_A1	1537	1538	1	0	-0.0984057
MvSilra-01299-0T_A1	1538	1539	0.958	0	0.0257937
MvSilra-01299-0T_A1	1539	1540	1	0	0.0235263
MvSilra-01299-0T_A1	1540	1541	0.774	0.075	0.244082
MvSilra-01299-0T_A1	1541	1542	0	0.934	-0.295082
MvSilra-01299-0T_A1	1542	1543	0	1	0.0983245
MvSilra-01299-0T_A1	1543	1544	0	0.632	0.698529
MvSilra-01299-0T_A1	1544	1545	0	0.266	-0.201923
MvSilra-01299-0T_A1	1545	1546	0	0.678	-0.358001
MvSilra-01299-0T_A1	1546	1547	0	0.767	-0.412634
MvSilra-01299-0T_A1	1547	1548	0	0.802	-0.196958
MvSilra-01299-0T_A1	1548	1549	0	0.829	0.0219556
MvSilra-01299-0T_A1	1549	1550	0	0.806	-0.255342
MvSilra-01299-0T_A1	1550	1551	0	0.69	0.343941
MvSilra-01299-0T_A1	1551	1552	0	0.926	0.0880567
MvSilra-01299-0T_A1	1552	1553	0	1	-0.236364
MvSilra-01299-0T_A1	1553	1554	0	1	0.16954
MvSilra-01299-0T_A1	1554	1555	0	1	-0.0519231
MvSilra-01299-0T_A1	1555	1556	0	1	0.128571
MvSilra-01299-0T_A1	1556	1557	0	1	-0.392019
MvSilra-01299-0T_A1	1557	1558	0	0.954	-0.154286
MvSilra-01299-0T_A1	1558	1559	0	1	-0.429348
MvSilra-01299-0T_A1	1559	1560	0.054	0.334	0.0773532
MvSilra-01299-0T_A1	1560	1561	1	0	-0.138546
MvSilra-01299-0T_A1	1561	1562	0.906	0	0.031746
MvSilra-01299-0T_A1	1562	1563	0	0.823	0.0843373
MvSilra-01299-0T_A1	1563	1564	0	1	-0.459345
MvSilra-01299-0T_A1	1564	1565	0	1	-0.169665
MvSilra-01299-0T_A1	1565	1566	0	1	-0.430844
MvSilra-01299-0T_A1	1566	1567	0	1	-0.226047
MvSilra-01299-0T_A1	1567	1568	0	1	-0.20296
MvSilra-01299-0T_A1	1568	1569	0	1	-0.0962712
MvSilra-01299-0T_A1	1569	1570	0	1	0.217535
MvSilra-01299-0T_A1	1570	1571	0	0.901	0.0583055
MvSilra-01299-0T_A1	1571	1572	0	0.986	-0.0510551
MvSilra-01299-0T_A1	1572	1573	0	1	-0.447641
MvSilra-01299-0T_A1	1573	1574	0	1	0.526235
MvSilra-01299-0T_A1	1574	1575	0	1	-0.00516351
MvSilra-01299-0T_A1	1575	1576	0	1	-0.347368
MvSilra-01299-0T_A1	1576	1577	0	1	-0.383908
MvSilra-01299-0T_A1	1577	1578	0	1	-0.204009
MvSilra-01299-0T_A1	1578	1579	0	0.138	0.223423
MvSilra-01299-0T_A1	1579	1580	0.999	0	-0.366228
MvSilra-01299-0T_A1	1580	1581	0.395	0.211	-0.378483
MvSilra-01299-0T_A1	1581	1582	0.326	0.514	-0.380769
MvSilra-01299-0T_A1	1582	1583	0	0.978	0.428347
MvSilra-01299-0T_A1	1583	1584	0	1	-0.205556
MvSilra-01299-0T_A1	1584	1585	0	1	0.295356
MvSilra-01299-0T_A1	1585	1586	0	1	-0.400199
MvSilra-01299-0T_A1	1586	1587	0	1	-0.253755
MvSilra-01299-0T_A1	1587	1588	0	0.746	-0.286341
MvSilra-01299-0T_A1	1588	1589	0	0.66	0.0456674
MvSilra-01299-0T_A1	1589	1590	0	1	-0.29803
MvSilra-01299-0T_A1	1590	1591	0	1	-0.201781
MvSilra-01299-0T_A1	1591	1592	0	1	-0.208989
MvSilra-01299-0T_A1	1592	1593	0	1	-0.198343
MvSilra-01299-0T_A1	1593	1594	0	0.641	-0.0262147
MvSilra-01299-0T_A1	1594	1595	0	1	0.215071
MvSilra-01299-0T_A1	1595	1596	0	0.876	0.388889
MvSilra-01299-0T_A1	1596	1597	0	0.993	0.0363426
MvSilra-01299-0T_A1	1597	1598	0	0.689	-0.150495
MvSilra-01299-0T_A1	1598	1599	0	0.547	0.146299
MvSilra-01299-0T_A1	1599	1600	0	0.828	-0.0353846
MvSilra-01299-0T_A1	1600	1601	0	0.67	-0.433673
MvSilra-01299-0T_A1	1601	1602	0	0.5	-0.00847458
MvSilra-01299-0T_A1	1602	1603	0	0.094	-0.0562613
MvSilra-01299-0T_A1	1603	1604	0	0.578	0.168339
MvSilra-01299-0T_A1	1604	1605	0	0	-0.102804
MvSilra-01299-0T_A1	1605	1606	0	0.846	0.215409
MvSilra-01299-0T_A1	1606	1607	0	0.85	0.107917
MvSilra-01299-0T_A1	1607	1608	0	0.807	-0.0860625
MvSilra-01299-0T_A1	1608	1609	0	0.346	0.243243
MvSilra-01299-0T_A1	1609	1610	0	0.746	0.0464936
MvSilra-01299-0T_A1	1610	1611	0	1	-0.17217
MvSilra-01299-0T_A1	1611	1612	0	1	-0.0943396
MvSilra-01299-0T_A1	1612	1613	0	0.999	0.41573
MvSilra-01299-0T_A1	1613	1614	0	0.814	-0.0559441
MvSilra-01299-0T_A1	1614	1615	0	0.715	0.43379
MvSilra-01299-0T_A1	1615	1616	0	0.502	0.186589
MvSilra-01299-0T_A1	1616	1617	0	0.808	-0.119137
MvSilra-01299-0T_A1	1617	1618	0	0.929	-0.178891
MvSilra-01299-0T_A1	1618	1619	0	1	-0.19359
MvSilra-01299-0T_A1	1619	1620	0	1	0.072
MvSilra-01299-0T_A1	1620	1621	0	1	0.100182
MvSilra-01299-0T_A1	1621	1622	0	1	-0.0574713
MvSilra-01299-0T_A1	1622	1623	0	0.828	-0.0946579
MvSilra-01299-0T_A1	1623	1624	0	0.718	-0.00738168
MvSilra-01299-0T_A1	1624	1625	0	0.509	0.348918
MvSilra-01299-0T_A1	1625	1626	0	1	-0.136932
MvSilra-01299-0T_A1	1626	1627	0	0.33	0.405211
MvSilra-01299-0T_A1	1627	1628	0	1	-0.00647429
MvSilra-01299-0T_A1	1628	1629	0	1	-0.140351
MvSilra-01299-0T_A1	1629	1630	0	1	0.0150963
MvSilra-01299-0T_A1	1630	1631	0	1	-0.400585
MvSilra-01299-0T_A1	1631	1632	0	1	-0.258439
MvSilra-01299-0T_A1	1632	1633	0	1	0.0591518
MvSilra-01299-0T_A1	1633	1634	0	1	-0.216243
MvSilra-01299-0T_A1	1634	1635	0	0.932	-0.318182
MvSilra-01299-0T_A1	1635	1636	0	0.686	0.0995636
MvSilra-01299-0T_A1	1636	1637	0	0.585	-0.20381
MvSilra-01299-0T_A1	1637	1638	0	0.325	-0.24845
MvSilra-01299-0T_A1	1638	1639	0	0.236	0.0399615
MvSilra-01299-0T_A1	1639	1640	0	1	-0.14495
MvSilra-01299-0T_A1	1640	1641	0	1	-0.439585
MvSilra-01299-0T_A1	1641	1642	0	0.849	-0.158561
MvSilra-01299-0T_A1	1642	1643	0	1	-0.297697
MvSilra-01299-0T_A1	1643	1644	0	1	-0.176208
MvSilra-01299-0T_A1	1644	1645	0	1	-0.275484
MvSilra-01299-0T_A1	1645	1646	0	1	-0.43709
MvSilra-01299-0T_A1	1646	1647	0	0.624	0.0969649
MvSilra-01299-0T_A1	1647	1648	0	1	0.0394565
MvSilra-01299-0T_A1	1648	1649	0	1	0.010989
MvSilra-01299-0T_A1	1649	1650	0	1	-0.193016
MvSilra-01299-0T_A1	1650	1651	0	1	0.116883
MvSilra-01299-0T_A1	1651	1652	0	1	-0.189429
MvSilra-01299-0T_A1	1652	1653	0	0.814	0.926164
MvSilra-01299-0T_A1	1653	1654	0	1	-0.323142
MvSilra-01299-0T_A1	1654	1655	0	1	0.751452
MvSilra-01299-0T_A1	1655	1656	0	1	-0.423942
MvSilra-01299-0T_A1	1656	1657	0	1	0.0668581
MvSilra-01299-0T_A1	1657	1658	0	0.73	0.5625
MvSilra-01299-0T_A1	1658	1659	0	1	-0.506542
MvSilra-01299-0T_A1	1659	1660	0	1	-0.0625
MvSilra-01299-0T_A1	1660	1661	0	0.924	0.40868
MvSilra-01299-0T_A1	1661	1662	0	0.791	0.352102
MvSilra-01299-0T_A1	1662	1663	0	0.731	-0.308952
MvSilra-01299-0T_A1	1663	1664	0	1	0.0658385
MvSilra-01299-0T_A1	1664	1665	0	1	-0.285039
MvSilra-01299-0T_A1	1665	1666	0	1	-0.247294
MvSilra-01299-0T_A1	1666	1667	0	1	-0.30625
MvSilra-01299-0T_A1	1667	1668	0	1	-0.199668
MvSilra-01299-0T_A1	1668	1669	0	1	-0.235162
MvSilra-01299-0T_A1	1669	1670	0	1	-0.280796
MvSilra-01299-0T_A1	1670	1671	0	1	0.260488
MvSilra-01299-0T_A1	1671	1672	0	1	-0.279059
MvSilra-01299-0T_A1	1672	1673	0	1	-0.195652
MvSilra-01299-0T_A1	1673	1674	0	1	-0.350515
MvSilra-01299-0T_A1	1674	1675	0	1	-0.222719
MvSilra-01299-0T_A1	1675	1676	0	1	-0.211496
MvSilra-01299-0T_A1	1676	1677	0	0.493	0.184515
MvSilra-01299-0T_A1	1677	1678	0	0.891	-0.0952381
MvSilra-01299-0T_A1	1678	1679	0	0.999	-0.283776
MvSilra-01299-0T_A1	1679	1680	0	0.478	-0.0898345
MvSilra-01299-0T_A1	1680	1681	0.317	0.14	0.428304
MvSilra-01299-0T_A1	1681	1682	0	0.224	-0.292082
MvSilra-01299-0T_A1	1682	1683	0	0.587	0
MvSilra-01299-0T_A1	1683	1684	0	0.623	-0.323232
MvSilra-01299-0T_A1	1684	1685	0	0.789	-0.376842
MvSilra-01299-0T_A1	1685	1686	0	0.563	-0.0128205
MvSilra-01299-0T_A1	1686	1687	0	0.679	-0.146
MvSilra-01299-0T_A1	1687	1688	0	1	-0.230622
MvSilra-01299-0T_A1	1688	1689	0	1	-0.046252
MvSilra-01299-0T_A1	1689	1690	0	1	-0.237458
MvSilra-01299-0T_A1	1690	1691	0	0.917	0.168783
MvSilra-01299-0T_A1	1691	1692	0	0.994	-0.158095
MvSilra-01299-0T_A1	1692	1693	0	0.484	-0.453147
MvSilra-01299-0T_A1	1693	1694	0	0.495	-0.282915
MvSilra-01299-0T_A1	1694	1695	0	0.79	-0.272479
MvSilra-01299-0T_A1	1695	1696	0	1	-0.0954035
MvSilra-01299-0T_A1	1696	1697	0	1	-0.482653
MvSilra-01299-0T_A1	1697	1698	0	1	-0.619835
MvSilra-01299-0T_A1	1698	1699	0	0.999	-0.48641
MvSilra-01299-0T_A1	1699	1700	0	1	-0.551803
MvSilra-01299-0T_A1	1700	1701	0	0.791	0.070922
MvSilra-01299-0T_A1	1701	1702	0	0.993	-0.318831
MvSilra-01299-0T_A1	1702	1703	0	1	-0.220244
MvSilra-01299-0T_A1	1703	1704	0	0.946	-0.131429
MvSilra-01299-0T_A1	1704	1705	0	0.876	-0.250794
MvSilra-01299-0T_A1	1705	1706	0	0.333	0.370569
MvSilra-01299-0T_A1	1706	1707	0	0.086	-0.111497
MvSilra-01299-0T_A1	1707	1708	0	0.226	0.24411
MvSilra-01299-0T_A1	1708	1709	0	0.897	-0.428571
MvSilra-01299-0T_A1	1709	1710	0	0.763	-0.323671
MvSilra-01299-0T_A1	1710	1711	0	0.831	-0.0997954
MvSilra-01299-0T_A1	1711	1712	0	1	0.466977
MvSilra-01299-0T_A1	1712	1713	0	1	-0.217687
MvSilra-01299-0T_A1	1713	1714	0	1	-0.0330189
MvSilra-01299-0T_A1	1714	1715	0	1	-0.325397
MvSilra-01299-0T_A1	1715	1716	0	1	-0.328358
MvSilra-01299-0T_A1	1716	1717	0	1	0.0493802
MvSilra-01299-0T_A1	1717	1718	0	1	-0.415668
MvSilra-01299-0T_A1	1718	1719	0	0.65	0.604895
MvSilra-01299-0T_A1	1719	1720	0	0.665	0.151668
MvSilra-01299-0T_A1	1720	1721	0	0.157	-0.0844126
MvSilra-01299-0T_A1	1721	1722	0	0.57	0.434783
MvSilra-01299-0T_A1	1722	1723	0	1	-0.426079
MvSilra-01299-0T_A1	1723	1724	0	1	-0.266993
MvSilra-01299-0T_A1	1724	1725	0	1	-0.185456
MvSilra-01299-0T_A1	1725	1726	0	1	-0.354839
MvSilra-01299-0T_A1	1726	1727	0	0.783	-0.18031
MvSilra-01299-0T_A1	1727	1728	0	0.438	0.0572298
MvSilra-01299-0T_A1	1728	1729	0	0.496	0.0132341
MvSilra-01299-0T_A1	1729	1730	0	0	0.101078
MvSilra-01299-0T_A1	1730	1731	0	0	0.405364
MvSilra-01299-0T_A1	1731	1732	0	0.616	0.361111
MvSilra-01299-0T_A1	1732	1733	0	0.234	-0.383197
MvSilra-01299-0T_A1	1733	1734	0	0	-0.25641
MvSilra-01299-0T_A1	1734	1735	0	0.052	-0.222263
MvSilra-01299-0T_A1	1735	1736	0	0.778	-0.257426
MvSilra-01299-0T_A1	1736	1737	0	0.056	0.13346
MvSilra-01299-0T_A1	1737	1738	0	0.946	-0.0998706
MvSilra-01299-0T_A1	1738	1739	0	1	-0.32819
MvSilra-01299-0T_A1	1739	1740	0	1	-0.184953
MvSilra-01299-0T_A1	1740	1741	0	1	-0.284261
MvSilra-01299-0T_A1	1741	1742	0	1	-0.274294
MvSilra-01299-0T_A1	1742	1743	0	1	-0.285325
MvSilra-01299-0T_A1	1743	1744	0	0.841	-0.258641
MvSilra-01299-0T_A1	1744	1745	0	0.645	0.348101
MvSilra-01299-0T_A1	1745	1746	0	0.68	-0.111372
MvSilra-01299-0T_A1	1746	1747	0	0.179	-0.201681
MvSilra-01299-0T_A1	1747	1748	0	0.798	0.244932
MvSilra-01299-0T_A1	1748	1749	0	0.97	0.393451
MvSilra-01299-0T_A1	1749	1750	0	0.584	0.2
MvSilra-01299-0T_A1	1750	1751	0	0.757	-0.321352
MvSilra-01299-0T_A1	1751	1752	0	0.767	-0.246939
MvSilra-01299-0T_A1	1752	1753	0	1	-0.355408
MvSilra-01299-0T_A1	1753	1754	0	1	-0.0199336
MvSilra-01299-0T_A1	1754	1755	0	1	-0.309474
MvSilra-01299-0T_A1	1755	1756	0	1	-0.502101
MvSilra-01299-0T_A1	1756	1757	0	0.932	-0.35803
MvSilra-01299-0T_A1	1757	1758	0	1	0.0239382
MvSilra-01299-0T_A1	1758	1759	0	1	0.0122655
MvSilra-01299-0T_A1	1759	1760	0	1	-0.189672
MvSilra-01299-0T_A1	1760	1761	0	1	0.24097
MvSilra-01299-0T_A1	1761	1762	0	0.672	-0.458345
MvSilra-01299-0T_A1	1762	1763	0	0.936	0.59912
MvSilra-01299-0T_A1	1763	1764	0	0.988	0.0673348
MvSilra-01299-0T_A1	1764	1765	0	1	-0.181818
MvSilra-01299-0T_A1	1765	1766	0	0.884	-0.104575
MvSilra-01299-0T_A1	1766	1767	0	0.886	-0.0286894
MvSilra-01299-0T_A1	1767	1768	0	1	0.275973
MvSilra-01299-0T_A1	1768	1769	0	0.833	0.284091
MvSilra-01299-0T_A1	1769	1770	0.185	0.26	0.289474
MvSilra-01299-0T_A1	1770	1771	0	0.458	0.443355
MvSilra-01299-0T_A1	1771	1772	0	1	-0.127946
MvSilra-01299-0T_A1	1772	1773	0	0.5	-0.121606
MvSilra-01299-0T_A1	1773	1774	0	0.772	-0.276596
MvSilra-01299-0T_A1	1774	1775	0	0.635	0.316274
MvSilra-01299-0T_A1	1775	1776	0	0.301	0.0168521
MvSilra-01299-0T_A1	1776	1777	0	0.472	0.603706
MvSilra-01299-0T_A1	1777	1778	0	0.018	0.0302835
MvSilra-01299-0T_A1	1778	1779	0	0.448	0.159091
MvSilra-01299-0T_A1	1779	1780	0	1	0.402149
MvSilra-01299-0T_A1	1780	1781	0	1	-0.0105263
MvSilra-01299-0T_A1	1781	1782	0	0.476	0.761806
MvSilra-01299-0T_A1	1782	1783	0	0.244	-0.199615
MvSilra-01299-0T_A1	1783	1784	0	0.947	0.429027
MvSilra-01299-0T_A1	1784	1785	0	0.491	-0.328875
MvSilra-01299-0T_A1	1785	1786	0	0.849	0.889157
MvSilra-01299-0T_A1	1786	1787	0	0.837	0.182609
MvSilra-01299-0T_A1	1787	1788	0	0.955	0.143853
MvSilra-01299-0T_A1	1788	1789	0	1	-0.168155
MvSilra-01299-0T_A1	1789	1790	0	0.888	-0.0681818
MvSilra-01299-0T_A1	1790	1791	0	0.39	-0.0634058
MvSilra-01299-0T_A1	1791	1792	0	0.803	0.848371
MvSilra-01299-0T_A1	1792	1793	0	0.998	-0.20339
MvSilra-01299-0T_A1	1793	1794	0	0.422	-0.267792
MvSilra-01299-0T_A1	1794	1795	0	0.765	-0.143391
MvSilra-01299-0T_A1	1795	1796	0	0.506	0.124471
MvSilra-01299-0T_A1	1796	1797	0	0.989	-0.233728
MvSilra-01299-0T_A1	1797	1798	0	0.867	-0.24612
MvSilra-01299-0T_A1	1798	1799	0	0.563	0.407451
MvSilra-01299-0T_A1	1799	1800	0	0.667	0.319693
MvSilra-01299-0T_A1	1800	1801	0	0.716	-0.196237
MvSilra-01299-0T_A1	1801	1802	0	0.605	1.39864
MvSilra-01299-0T_A1	1802	1803	0	0.722	-0.148802
MvSilra-01299-0T_A1	1803	1804	0	0.808	0.150493
MvSilra-01299-0T_A1	1804	1805	0	0.72	-0.0862573
MvSilra-01299-0T_A1	1805	1806	0	1	-0.489412
MvSilra-01299-0T_A1	1806	1807	0	0.873	-0.143097
MvSilra-01299-0T_A1	1807	1808	0	0.978	0.0596753
MvSilra-01299-0T_A1	1808	1809	0	0.935	-0.11392
MvSilra-01299-0T_A1	1809	1810	0	0.179	-0.287238
MvSilra-01299-0T_A1	1810	1811	0	0.355	-0.383333
MvSilra-01299-0T_A1	1811	1812	0	0.666	0.444257
MvSilra-01299-0T_A1	1812	1813	0	0.962	0.428571
MvSilra-01299-0T_A1	1813	1814	0	0.905	-0.121733
MvSilra-01299-0T_A1	1814	1815	0	0.806	0.054126
MvSilra-01299-0T_A1	1815	1816	0	0.343	0.060396
MvSilra-01299-0T_A1	1816	1817	0	0.387	0.069161
MvSilra-01299-0T_A1	1817	1818	0	0.936	0.0897959
MvSilra-01299-0T_A1	1818	1819	0	0.741	-0.169482
MvSilra-01299-0T_A1	1819	1820	0	0.264	0.107995
MvSilra-01299-0T_A1	1820	1821	0	0.509	-0.240324
MvSilra-01299-0T_A1	1821	1822	0	0	-0.0983051
MvSilra-01299-0T_A1	1822	1823	0	0.135	-0.275898
MvSilra-01299-0T_A1	1823	1824	0.245	0.623	0.193196
MvSilra-01299-0T_A1	1824	1825	0	0.955	0.619481
MvSilra-01299-0T_A1	1825	1826	0	0.636	-0.0982187
MvSilra-01299-0T_A1	1826	1827	0	1	-0.252995
MvSilra-01299-0T_A1	1827	1828	0	1	-0.511303
MvSilra-01299-0T_A1	1828	1829	0	1	-0.213148
MvSilra-01299-0T_A1	1829	1830	0	0.435	0.622398
MvSilra-01299-0T_A1	1830	1831	0	0.958	0.271889
MvSilra-01299-0T_A1	1831	1832	0	1	-0.31
MvSilra-01299-0T_A1	1832	1833	0	1	-0.172973
MvSilra-01299-0T_A1	1833	1834	0	1	-0.0663988
MvSilra-01299-0T_A1	1834	1835	0	0.712	-0.0175585
MvSilra-01299-0T_A1	1835	1836	0	0.598	0.0483516
MvSilra-01299-0T_A1	1836	1837	0	0.475	0.204878
MvSilra-01299-0T_A1	1837	1838	0	0.34	0.22449
MvSilra-01299-0T_A1	1838	1839	0	1	0.398969
MvSilra-01299-0T_A1	1839	1840	0	1	-0.101429
MvSilra-01299-0T_A1	1840	1841	0	0.513	0.496825
MvSilra-01299-0T_A1	1841	1842	0	0.309	0.00292398
MvSilra-01299-0T_A1	1842	1843	0	0.49	0.0994872
MvSilra-01299-0T_A1	1843	1844	0	0.454	0.349563
MvSilra-01299-0T_A1	1844	1845	0	0.095	-0.0684182
MvSilra-01299-0T_A1	1845	1846	0	1	0.0363777
MvSilra-01299-0T_A1	1846	1847	0	0.539	-0.149061
MvSilra-01299-0T_A1	1847	1848	0	0.865	-0.272846
MvSilra-01299-0T_A1	1848	1849	0	0.689	0.688393
MvSilra-01299-0T_A1	1849	1850	0	1	0.0537634
MvSilra-01299-0T_A1	1850	1851	0	0.787	-0.0109162
MvSilra-01299-0T_A1	1851	1852	0	0.089	0.379795
MvSilra-01299-0T_A1	1852	1853	0	0.508	0.0902121
MvSilra-01299-0T_A1	1853	1854	0	0.65	1
MvSilra-01299-0T_A1	1854	1855	0	0.683	-0.140909
MvSilra-01299-0T_A1	1855	1856	0	1	-0.0934903
MvSilra-01299-0T_A1	1856	1857	0	1	0.181909
MvSilra-01299-0T_A1	1857	1858	0	0.591	-0.150131
MvSilra-01299-0T_A1	1858	1859	0	0.469	-0.135294
MvSilra-01299-0T_A1	1859	1860	0	1	0.136805
MvSilra-01299-0T_A1	1860	1861	0	1	0.0226682
MvSilra-01299-0T_A1	1861	1862	0	1	0.623755
MvSilra-01299-0T_A1	1862	1863	0	1	0.158892
MvSilra-01299-0T_A1	1863	1864	0	0.595	0.436975
MvSilra-01299-0T_A1	1864	1865	0	0	1.06567
MvSilra-01299-0T_A1	1865	1866	0	0.967	1.24402
MvSilra-01299-0T_A1	1866	1867	0	0.748	-0.119934
MvSilra-01299-0T_A1	1867	1868	0	0.411	1.64564
MvSilra-01299-0T_A1	1868	1869	0	1	0.719626
MvSilra-01299-0T_A1	1869	1870	0	0.384	0.637615
MvSilra-01299-0T_A1	1870	1871	0	0.668	1.39619
MvSilra-01299-0T_A1	1871	1872	0	0.797	2.13707
MvSilra-01299-0T_A1	1872	1873	0	0.91	0.862745
MvSilra-01299-0T_A1	1873	1874	0	0.962	0.105714
MvSilra-01299-0T_A1	1874	1875	0	0.766	-0.113846
MvSilra-01299-0T_A1	1875	1876	0	0.472	0.275613
MvSilra-01299-0T_A1	1876	1877	0	0.579	0.369661
MvSilra-01299-0T_A1	1877	1878	0.317	0.444	-0.293706
MvSilra-01299-0T_A1	1878	1879	0	0.676	0.327561
MvSilra-01299-0T_A1	1879	1880	0	0.15	-0.397736
MvSilra-01299-0T_A1	1880	1881	0	0	-0.137762
MvSilra-01299-0T_A1	1881	1882	0	0	-0.145882
MvSilra-01299-0T_A1	1882	1883	0	0	-0.253676
MvSilra-01299-0T_A1	1883	1884	0	0.108	-0.0566952
MvSilra-01299-0T_A1	1884	1885	0	0	-0.521277
MvSilra-01299-0T_A1	1885	1886	0	0.373	0.595699
MvSilra-01299-0T_A1	1886	1887	0	0	-0.015873
MvSilra-01299-0T_A1	1887	1888	0	0	0.0409483
MvSilra-01299-0T_A1	1888	1889	0	0.964	0.0852713
MvSilra-01299-0T_A1	1889	1890	0	0.948	-0.402647
MvSilra-01299-0T_A1	1890	1891	0	0.914	-0.323959
MvSilra-01299-0T_A1	1891	1892	0	0.96	0.807692
MvSilra-01299-0T_A1	1892	1893	0	0.347	-0.178862
MvSilra-01299-0T_A1	1893	1894	0	0	-0.141509
MvSilra-01299-0T_A1	1894	1895	0.033	0.279	-0.28725
MvSilra-01299-0T_A1	1895	1896	1	0	-0.328267
MvSilra-01299-0T_A1	1896	1897	1	0	0.0780749
MvSilra-01299-0T_A1	1897	1898	1	0	0.195286
MvSilra-01299-0T_A1	1898	1899	0.892	0	-0.0791837
MvSilra-01299-0T_A1	1899	1900	0.993	0	0.03125
MvSilra-01299-0T_A1	1900	1901	0.656	0	-0.645332
MvSilra-01299-0T_A1	1901	1902	0.749	0	-0.141091
MvSilra-01299-0T_A1	1902	1903	1	0	-0.430689
MvSilra-01299-0T_A1	1903	1904	0.423	0	-0.0974671
MvSilra-01299-0T_A1	1904	1905	0	0.207	1.11754
MvSilra-01299-0T_A1	1905	1906	0	0.902	-0.135467
MvSilra-01299-0T_A1	1906	1907	0	0.628	-0.013253
MvSilra-01299-0T_A1	1907	1908	0.304	0	-0.241639
MvSilra-01299-0T_A1	1908	1909	1	0	-0.0136375
MvSilra-01299-0T_A1	1909	1910	0.942	0	0.36646
MvSilra-01299-0T_A1	1910	1911	1	0	0.0130233
MvSilra-01299-0T_A1	1911	1912	0.917	0	0.390244
MvSilra-01299-0T_A1	1912	1913	0.804	0	0.26072
MvSilra-01299-0T_A1	1913	1914	0	0.209	-0.0906681
MvSilra-01299-0T_A1	1914	1915	0	0.913	-0.0879285
MvSilra-01299-0T_A1	1915	1916	0	0.745	0.034595
MvSilra-01299-0T_A1	1916	1917	0	0.473	0.262214
MvSilra-01299-0T_A1	1917	1918	0	1	-0.0789474
MvSilra-01299-0T_A1	1918	1919	0	1	0.297935
MvSilra-01299-0T_A1	1919	1920	0	1	0.187406
MvSilra-01299-0T_A1	1920	1921	0	1	0.296131
MvSilra-01299-0T_A1	1921	1922	0	1	-0.281106
MvSilra-01299-0T_A1	1922	1923	0	1	0.162246
MvSilra-01299-0T_A1	1923	1924	0	0.929	-0.114816
MvSilra-01299-0T_A1	1924	1925	0	0.809	-0.407711
MvSilra-01299-0T_A1	1925	1926	0	0.94	-0.247915
MvSilra-01299-0T_A1	1926	1927	0	0.21	-0.000847937
MvSilra-01299-0T_A1	1927	1928	0	0.531	0.128713
MvSilra-01299-0T_A1	1928	1929	0	0.968	-0.0660377
MvSilra-01299-0T_A1	1929	1930	0	0.409	0.0503979
MvSilra-01299-0T_A1	1930	1931	0	0.309	0.995
MvSilra-01299-0T_A1	1931	1932	0.381	0.246	-0.130191
MvSilra-01299-0T_A1	1932	1933	1	0	-0.349488
MvSilra-01299-0T_A1	1933	1934	0.89	0	-0.202206
MvSilra-01299-0T_A1	1934	1935	1	0	-0.0499903
MvSilra-01299-0T_A1	1935	1936	0.646	0	-0.215181
MvSilra-01299-0T_A1	1936	1937	1	0	-0.241486
MvSilra-01299-0T_A1	1937	1938	1	0	-0.187322
MvSilra-01299-0T_A1	1938	1939	1	0	-0.0189347
MvSilra-01299-0T_A1	1939	1940	0.119	0.145	0.25957
MvSilra-01299-0T_A1	1940	1941	0	0.663	-0.0130513
MvSilra-01299-0T_A1	1941	1942	0	0.928	-0.339119
MvSilra-01299-0T_A1	1942	1943	0	0.481	0.215774
MvSilra-01299-0T_A1	1943	1944	0	0.605	0.15691
MvSilra-01299-0T_A1	1944	1945	0	1	-0.00998613
MvSilra-01299-0T_A1	1945	1946	0	1	-0.0425101
MvSilra-01299-0T_A1	1946	1947	0	1	0.579559
MvSilra-01299-0T_A1	1947	1948	0	1	0.187953
MvSilra-01299-0T_A1	1948	1949	0	1	-0.0263617
MvSilra-01299-0T_A1	1949	1950	0	1	-0.0572391
MvSilra-01299-0T_A1	1950	1951	0	1	-0.15253
MvSilra-01299-0T_A1	1951	1952	0	0.269	-0.0517152
MvSilra-01299-0T_A1	1952	1953	0	0	0.0280971
MvSilra-01299-0T_A1	1953	1954	0	0.973	0.0510204
MvSilra-01299-0T_A1	1954	1955	0	0.948	-0.420396
MvSilra-01299-0T_A1	1955	1956	0	0.914	-0.317202
MvSilra-01299-0T_A1	1956	1957	0	0.96	0.861923
MvSilra-01299-0T_A1	1957	1958	0	0.504	-0.0727273
MvSilra-01299-0T_A1	1958	1959	0	0.655	0.362319
MvSilra-01299-0T_A1	1959	1960	0	0.841	0.26875
MvSilra-01299-0T_A1	1960	1961	0	0.938	1.51018
MvSilra-01299-0T_A1	1961	1962	0	0.815	2.57913
MvSilra-01299-0T_A1	1962	1963	0	0.029	0.330574
MvSilra-01299-0T_A1	1963	1964	0	0.798	0.663366
MvSilra-01299-0T_A1	1964	1965	0	1	-0.174507
MvSilra-01299-0T_A1	1965	1966	0	0.942	-0.137755
MvSilra-01299-0T_A1	1966	1967	0	1	0.345445
MvSilra-01299-0T_A1	1967	1968	0	0.439	0.703155
MvSilra-01299-0T_A1	1968	1969	0	0.959	0.148
MvSilra-01299-0T_A1	1969	1970	0	0.646	0.0774578
MvSilra-01299-0T_A1	1970	1971	0	0.949	0.209877
MvSilra-01299-0T_A1	1971	1972	0	0.3	-0.184211
MvSilra-01299-0T_A1	1972	1973	0	0.286	-0.313158
MvSilra-01299-0T_A1	1973	1974	0	0.726	-0.117231
MvSilra-01299-0T_A1	1974	1975	0.348	0	-0.059596
MvSilra-01299-0T_A1	1975	1976	0.427	0.34	-0.188058
MvSilra-01299-0T_A1	1976	1977	0	0.809	-0.0298913
MvSilra-01299-0T_A1	1977	1978	0	0.721	0.14463
MvSilra-01299-0T_A1	1978	1979	0	0.732	0.211348
MvSilra-01299-0T_A1	1979	1980	0	0.751	-0.450998
MvSilra-01299-0T_A1	1980	1981	0	0.732	0.347709
MvSilra-01299-0T_A1	1981	1982	0.287	0.344	-0.300402
MvSilra-01299-0T_A1	1982	1983	0	0.827	-0.0839506
MvSilra-01299-0T_A1	1983	1984	0	0.78	-0.176471
MvSilra-01299-0T_A1	1984	1985	0.294	0.373	-0.230075
MvSilra-01299-0T_A1	1985	1986	1	0	-0.020854
MvSilra-01299-0T_A1	1986	1987	1	0	0.0465116
MvSilra-01299-0T_A1	1987	1988	0.494	0	0.368932
MvSilra-01299-0T_A1	1988	1989	0.044	0	-0.154075
MvSilra-01299-0T_A1	1989	1990	0	0.245	0.255947
MvSilra-01299-0T_A1	1990	1991	0	0.501	-0.0976471
MvSilra-01299-0T_A1	1991	1992	0	0.74	0.0584906
MvSilra-01299-0T_A1	1992	1993	0.453	0.105	-0.362476
MvSilra-01299-0T_A1	1993	1994	1	0	-0.244444
MvSilra-01299-0T_A1	1994	1995	0.141	0.21	-0.216374
MvSilra-01299-0T_A1	1995	1996	0	0.517	-0.407407
MvSilra-01299-0T_A1	1996	1997	0	0.904	-0.10148
MvSilra-01299-0T_A1	1997	1998	0	1	-0.107843
MvSilra-01299-0T_A1	1998	1999	0	1	-0.0368217
[truncated: 14,622 more rows]
