# Supplementary material for: Dynamics of transposable element accumulation in the non-recombining regions of mating-type chromosomes in anther-smut fungi
Source: Nat Commun. 2023 Sep 14;14:5692. doi: 10.1038/s41467-023-41413-4 (PMC10502011; doi:10.1038/s41467-023-41413-4)
Supplement: Supplementary file 11 — Source Data [file 41467_2023_41413_MOESM11_ESM.zip › SupFig_5E_dots.xlsx]

## Sheet: SupFig_5E_dots
contig	middle_point	feat
MvSilra-01299-0T_A1	1531	PR
MvSilra-01299-0D_A2	2278	PR
MvSilra-01299-0D_A2	2279	PR
MvSilra-01299-0T_A1	856	HD
MvSilra-01299-0D_A2	3512	HD
