# Supplementary material for: Dynamics of transposable element accumulation in the non-recombining regions of mating-type chromosomes in anther-smut fungi
Source: Nat Commun. 2023 Sep 14;14:5692. doi: 10.1038/s41467-023-41413-4 (PMC10502011; doi:10.1038/s41467-023-41413-4)
Supplement: Supplementary file 11 — Source Data [file 41467_2023_41413_MOESM11_ESM.zip › SupFig_5F_area.xlsx]

## Sheet: SupFig_5F_area
contig	start	end	feat
MvSa-1248-D-A1-R0_A1	655	1596	NRR
MvSa-1248-T-A2-V0_A2	675	1587	NRR
MvSa-1248-D-A1-R0_A1	249	354	centromere
MvSa-1248-T-A2-V0_A2	251	386	centromere
MvSa-1248-D-A1-R0_C01	2379	2492	centromere
MvSa-1248-T-A2-V0_C01	501	673	centromere
MvSa-1248-D-A1-R0_A1	418	418	contig_junction
MvSa-1248-T-A2-V0_A2	1659	1659	contig_junction
