# Supplementary material for: Dynamics of transposable element accumulation in the non-recombining regions of mating-type chromosomes in anther-smut fungi
Source: Nat Commun. 2023 Sep 14;14:5692. doi: 10.1038/s41467-023-41413-4 (PMC10502011; doi:10.1038/s41467-023-41413-4)
Supplement: Supplementary file 11 — Source Data [file 41467_2023_41413_MOESM11_ESM.zip › SupFig_5F_density.xlsx]

## Sheet: SupFig_5F_density
Contig	start	end	gene	TE	RIPratioCorr
MvSa-1248-D-A1-R0_A1	0	1	0	0.443	-0.23913
MvSa-1248-D-A1-R0_A1	1	2	0	1	-0.329787
MvSa-1248-D-A1-R0_A1	2	3	0	0.653	0.106142
MvSa-1248-D-A1-R0_A1	3	4	0	0.89	0.00890093
MvSa-1248-D-A1-R0_A1	4	5	0	1	-0.172684
MvSa-1248-D-A1-R0_A1	5	6	0	0.461	-0.429645
MvSa-1248-D-A1-R0_A1	6	7	0.182	0.446	-0.666025
MvSa-1248-D-A1-R0_A1	7	8	0.426	0	-0.356848
MvSa-1248-D-A1-R0_A1	8	9	0.814	0	-0.238039
MvSa-1248-D-A1-R0_A1	9	10	0.726	0	-0.2
MvSa-1248-D-A1-R0_A1	10	11	0.68	0	-0.452799
MvSa-1248-D-A1-R0_A1	11	12	0	0	-0.15723
MvSa-1248-D-A1-R0_A1	12	13	0.674	0	0.0202429
MvSa-1248-D-A1-R0_A1	13	14	0.434	0	-0.0930169
MvSa-1248-D-A1-R0_A1	14	15	1	0	-0.111395
MvSa-1248-D-A1-R0_A1	15	16	1	0	-0.257143
MvSa-1248-D-A1-R0_A1	16	17	0.265	0	-0.0479148
MvSa-1248-D-A1-R0_A1	17	18	0.493	0	-0.370304
MvSa-1248-D-A1-R0_A1	18	19	1	0	0.250832
MvSa-1248-D-A1-R0_A1	19	20	0.111	0	-0.0990187
MvSa-1248-D-A1-R0_A1	20	21	0.959	0	-0.177955
MvSa-1248-D-A1-R0_A1	21	22	0.401	0	-0.334967
MvSa-1248-D-A1-R0_A1	22	23	1	0	-0.28839
MvSa-1248-D-A1-R0_A1	23	24	0.944	0	-0.247764
MvSa-1248-D-A1-R0_A1	24	25	0.123	0	0.00252016
MvSa-1248-D-A1-R0_A1	25	26	1	0	-0.126349
MvSa-1248-D-A1-R0_A1	26	27	0.834	0	0.283333
MvSa-1248-D-A1-R0_A1	27	28	1	0	-0.344406
MvSa-1248-D-A1-R0_A1	28	29	1	0	-0.163522
MvSa-1248-D-A1-R0_A1	29	30	0.892	0	-0.4469
MvSa-1248-D-A1-R0_A1	30	31	0.79	0	-0.439037
MvSa-1248-D-A1-R0_A1	31	32	0.695	0	-0.153846
MvSa-1248-D-A1-R0_A1	32	33	1	0	-0.111849
MvSa-1248-D-A1-R0_A1	33	34	0.619	0	-0.207008
MvSa-1248-D-A1-R0_A1	34	35	0.445	0	-0.434895
MvSa-1248-D-A1-R0_A1	35	36	0.58	0	-0.138112
MvSa-1248-D-A1-R0_A1	36	37	0.473	0	-0.597497
MvSa-1248-D-A1-R0_A1	37	38	0.795	0	-0.17712
MvSa-1248-D-A1-R0_A1	38	39	0.416	0	-0.228316
MvSa-1248-D-A1-R0_A1	39	40	1	0	0.365248
MvSa-1248-D-A1-R0_A1	40	41	0.111	0	0.412311
MvSa-1248-D-A1-R0_A1	41	42	0	0.201	-0.0897724
MvSa-1248-D-A1-R0_A1	42	43	0	1	-0.196954
MvSa-1248-D-A1-R0_A1	43	44	0	1	-0.0337838
MvSa-1248-D-A1-R0_A1	44	45	0	1	0.11236
MvSa-1248-D-A1-R0_A1	45	46	0	1	-0.223245
MvSa-1248-D-A1-R0_A1	46	47	0	0.867	0.315754
MvSa-1248-D-A1-R0_A1	47	48	0	0	0.169913
MvSa-1248-D-A1-R0_A1	48	49	0	0	-0.364795
MvSa-1248-D-A1-R0_A1	49	50	0	0	-0.313433
MvSa-1248-D-A1-R0_A1	50	51	0	0	-0.204868
MvSa-1248-D-A1-R0_A1	51	52	0	0.24	-0.0541126
MvSa-1248-D-A1-R0_A1	52	53	0.788	0	-0.0695378
MvSa-1248-D-A1-R0_A1	53	54	0.312	0	0.201183
MvSa-1248-D-A1-R0_A1	54	55	1	0	-0.21087
MvSa-1248-D-A1-R0_A1	55	56	0.803	0	0.715543
MvSa-1248-D-A1-R0_A1	56	57	0	0	-0.139208
MvSa-1248-D-A1-R0_A1	57	58	0	0	0.134697
MvSa-1248-D-A1-R0_A1	58	59	0	0.308	-0.415525
MvSa-1248-D-A1-R0_A1	59	60	0	0.46	-0.211475
MvSa-1248-D-A1-R0_A1	60	61	0.603	0	-0.172727
MvSa-1248-D-A1-R0_A1	61	62	0.747	0.188	0.179835
MvSa-1248-D-A1-R0_A1	62	63	0.53	0.266	-0.407971
MvSa-1248-D-A1-R0_A1	63	64	0	0.452	-0.143434
MvSa-1248-D-A1-R0_A1	64	65	0	0	0.0573123
MvSa-1248-D-A1-R0_A1	65	66	0.264	0	-0.261905
MvSa-1248-D-A1-R0_A1	66	67	0.923	0	0.152648
MvSa-1248-D-A1-R0_A1	67	68	0.379	0	-0.1875
MvSa-1248-D-A1-R0_A1	68	69	1	0	0.0613982
MvSa-1248-D-A1-R0_A1	69	70	1	0	-0.294915
MvSa-1248-D-A1-R0_A1	70	71	1	0	-0.48359
MvSa-1248-D-A1-R0_A1	71	72	0.131	0	-0.178258
MvSa-1248-D-A1-R0_A1	72	73	0.436	0	-0.32071
MvSa-1248-D-A1-R0_A1	73	74	1	0	0.151316
MvSa-1248-D-A1-R0_A1	74	75	1	0	0.375327
MvSa-1248-D-A1-R0_A1	75	76	0.062	0	-0.225049
MvSa-1248-D-A1-R0_A1	76	77	0	0	-0.364364
MvSa-1248-D-A1-R0_A1	77	78	0.668	0	-0.349005
MvSa-1248-D-A1-R0_A1	78	79	1	0	-0.455556
MvSa-1248-D-A1-R0_A1	79	80	1	0	-0.185542
MvSa-1248-D-A1-R0_A1	80	81	1	0	-0.102132
MvSa-1248-D-A1-R0_A1	81	82	0.059	0	-0.0228311
MvSa-1248-D-A1-R0_A1	82	83	0.754	0	-0.401993
MvSa-1248-D-A1-R0_A1	83	84	1	0	0.0875079
MvSa-1248-D-A1-R0_A1	84	85	0.482	0	-0.547614
MvSa-1248-D-A1-R0_A1	85	86	0	0.962	-0.180434
MvSa-1248-D-A1-R0_A1	86	87	0	1	0.0344761
MvSa-1248-D-A1-R0_A1	87	88	0	1	0.0121766
MvSa-1248-D-A1-R0_A1	88	89	0	1	0.754801
MvSa-1248-D-A1-R0_A1	89	90	0.144	0.62	-0.110723
MvSa-1248-D-A1-R0_A1	90	91	0.713	0.147	-0.154525
MvSa-1248-D-A1-R0_A1	91	92	0.254	0.27	-0.127612
MvSa-1248-D-A1-R0_A1	92	93	0.16	0.325	-0.0553936
MvSa-1248-D-A1-R0_A1	93	94	0.199	0.104	-0.262299
MvSa-1248-D-A1-R0_A1	94	95	1	0	-0.335032
MvSa-1248-D-A1-R0_A1	95	96	0.69	0	-0.256511
MvSa-1248-D-A1-R0_A1	96	97	1	0	-0.205773
MvSa-1248-D-A1-R0_A1	97	98	0.641	0	-0.508049
MvSa-1248-D-A1-R0_A1	98	99	0	0	0.535714
MvSa-1248-D-A1-R0_A1	99	100	0.21	0	-0.396021
MvSa-1248-D-A1-R0_A1	100	101	0.62	0	-0.0383295
MvSa-1248-D-A1-R0_A1	101	102	0.984	0	0.287356
MvSa-1248-D-A1-R0_A1	102	103	1	0	-0.395929
MvSa-1248-D-A1-R0_A1	103	104	0.087	0	-0.239642
MvSa-1248-D-A1-R0_A1	104	105	1	0	0.52791
MvSa-1248-D-A1-R0_A1	105	106	1	0	0.304762
MvSa-1248-D-A1-R0_A1	106	107	1	0	-0.265965
MvSa-1248-D-A1-R0_A1	107	108	0.413	0	-0.0893392
MvSa-1248-D-A1-R0_A1	108	109	1	0	0.209104
MvSa-1248-D-A1-R0_A1	109	110	0.111	0	-0.118187
MvSa-1248-D-A1-R0_A1	110	111	0	0	-0.325203
MvSa-1248-D-A1-R0_A1	111	112	0.476	0	0.510274
MvSa-1248-D-A1-R0_A1	112	113	1	0	0.333333
MvSa-1248-D-A1-R0_A1	113	114	1	0	0.140698
MvSa-1248-D-A1-R0_A1	114	115	1	0	-0.313182
MvSa-1248-D-A1-R0_A1	115	116	1	0	-0.368619
MvSa-1248-D-A1-R0_A1	116	117	1	0	-0.533575
MvSa-1248-D-A1-R0_A1	117	118	0.862	0	-0.328079
MvSa-1248-D-A1-R0_A1	118	119	0.855	0	0.0403727
MvSa-1248-D-A1-R0_A1	119	120	1	0	0.0781671
MvSa-1248-D-A1-R0_A1	120	121	0.837	0	-0.150245
MvSa-1248-D-A1-R0_A1	121	122	0.809	0	-0.263187
MvSa-1248-D-A1-R0_A1	122	123	1	0	-0.262787
MvSa-1248-D-A1-R0_A1	123	124	0.868	0	-0.110577
MvSa-1248-D-A1-R0_A1	124	125	0.975	0	-0.563372
MvSa-1248-D-A1-R0_A1	125	126	0.369	0	-0.255888
MvSa-1248-D-A1-R0_A1	126	127	0.545	0	-0.171843
MvSa-1248-D-A1-R0_A1	127	128	1	0	-0.16079
MvSa-1248-D-A1-R0_A1	128	129	1	0	-0.0388007
MvSa-1248-D-A1-R0_A1	129	130	0.961	0	-0.488235
MvSa-1248-D-A1-R0_A1	130	131	0	0	-0.191242
MvSa-1248-D-A1-R0_A1	131	132	0.711	0	-0.0494118
MvSa-1248-D-A1-R0_A1	132	133	1	0	0.144571
MvSa-1248-D-A1-R0_A1	133	134	0.606	0	0.45377
MvSa-1248-D-A1-R0_A1	134	135	0	0	0.333333
MvSa-1248-D-A1-R0_A1	135	136	0.872	0	0.156235
MvSa-1248-D-A1-R0_A1	136	137	0.446	0	-0.323216
MvSa-1248-D-A1-R0_A1	137	138	0.242	0	-0.431701
MvSa-1248-D-A1-R0_A1	138	139	0.895	0	-0.304348
MvSa-1248-D-A1-R0_A1	139	140	0.865	0	-0.126761
MvSa-1248-D-A1-R0_A1	140	141	0	0.715	-0.29434
MvSa-1248-D-A1-R0_A1	141	142	0	0.497	-0.134444
MvSa-1248-D-A1-R0_A1	142	143	0.699	0	-0.114494
MvSa-1248-D-A1-R0_A1	143	144	0	0.33	0.0344828
MvSa-1248-D-A1-R0_A1	144	145	0.992	0	-0.0493623
MvSa-1248-D-A1-R0_A1	145	146	1	0	0.183117
MvSa-1248-D-A1-R0_A1	146	147	1	0	0.312648
MvSa-1248-D-A1-R0_A1	147	148	0.762	0	-0.342694
MvSa-1248-D-A1-R0_A1	148	149	1	0	-0.181395
MvSa-1248-D-A1-R0_A1	149	150	0.487	0	0.0524131
MvSa-1248-D-A1-R0_A1	150	151	1	0	-0.264151
MvSa-1248-D-A1-R0_A1	151	152	0.998	0	-0.479761
MvSa-1248-D-A1-R0_A1	152	153	0.581	0	-0.329574
MvSa-1248-D-A1-R0_A1	153	154	1	0	-0.281853
MvSa-1248-D-A1-R0_A1	154	155	0.699	0	0.173897
MvSa-1248-D-A1-R0_A1	155	156	0.641	0	0.121795
MvSa-1248-D-A1-R0_A1	156	157	1	0	1.01681
MvSa-1248-D-A1-R0_A1	157	158	0.368	0	0.244755
MvSa-1248-D-A1-R0_A1	158	159	0.984	0	-0.279605
MvSa-1248-D-A1-R0_A1	159	160	1	0	-0.149619
MvSa-1248-D-A1-R0_A1	160	161	1	0	0.122717
MvSa-1248-D-A1-R0_A1	161	162	0.71	0	-0.40325
MvSa-1248-D-A1-R0_A1	162	163	1	0	-0.27893
MvSa-1248-D-A1-R0_A1	163	164	1	0	-0.152174
MvSa-1248-D-A1-R0_A1	164	165	1	0	-0.146008
MvSa-1248-D-A1-R0_A1	165	166	1	0	-0.00746606
MvSa-1248-D-A1-R0_A1	166	167	0.52	0	-0.517603
MvSa-1248-D-A1-R0_A1	167	168	0.427	0	-0.00273973
MvSa-1248-D-A1-R0_A1	168	169	1	0	-0.304487
MvSa-1248-D-A1-R0_A1	169	170	0.902	0	-0.297133
MvSa-1248-D-A1-R0_A1	170	171	0.882	0	-0.0277778
MvSa-1248-D-A1-R0_A1	171	172	0.747	0	-0.164722
MvSa-1248-D-A1-R0_A1	172	173	1	0	0.0855093
MvSa-1248-D-A1-R0_A1	173	174	0.709	0	0.159495
MvSa-1248-D-A1-R0_A1	174	175	0.726	0	-0.121945
MvSa-1248-D-A1-R0_A1	175	176	1	0	0.210425
MvSa-1248-D-A1-R0_A1	176	177	1	0	-0.210181
MvSa-1248-D-A1-R0_A1	177	178	0.371	0	-0.210643
MvSa-1248-D-A1-R0_A1	178	179	1	0	-0.223324
MvSa-1248-D-A1-R0_A1	179	180	1	0	0.336032
MvSa-1248-D-A1-R0_A1	180	181	0.29	0	-0.0692502
MvSa-1248-D-A1-R0_A1	181	182	1	0	0.185366
MvSa-1248-D-A1-R0_A1	182	183	1	0	-0.00497512
MvSa-1248-D-A1-R0_A1	183	184	1	0	0.473333
MvSa-1248-D-A1-R0_A1	184	185	1	0	-0.135105
MvSa-1248-D-A1-R0_A1	185	186	1	0	-0.0724378
MvSa-1248-D-A1-R0_A1	186	187	0.278	0	-0.331363
MvSa-1248-D-A1-R0_A1	187	188	0.978	0	-0.188802
MvSa-1248-D-A1-R0_A1	188	189	1	0	-0.336735
MvSa-1248-D-A1-R0_A1	189	190	0.785	0	-0.277409
MvSa-1248-D-A1-R0_A1	190	191	1	0	-0.424603
MvSa-1248-D-A1-R0_A1	191	192	1	0	0.113971
MvSa-1248-D-A1-R0_A1	192	193	1	0	-0.258453
MvSa-1248-D-A1-R0_A1	193	194	0.695	0	0.132381
MvSa-1248-D-A1-R0_A1	194	195	0.769	0	-0.167236
MvSa-1248-D-A1-R0_A1	195	196	1	0	-0.539822
MvSa-1248-D-A1-R0_A1	196	197	1	0	-0.189011
MvSa-1248-D-A1-R0_A1	197	198	0.521	0	0.0438533
MvSa-1248-D-A1-R0_A1	198	199	0	0.786	0.231746
MvSa-1248-D-A1-R0_A1	199	200	0.162	0.341	-0.382203
MvSa-1248-D-A1-R0_A1	200	201	0.744	0	-0.326697
MvSa-1248-D-A1-R0_A1	201	202	0.19	0	0.151173
MvSa-1248-D-A1-R0_A1	202	203	1	0	-0.276462
MvSa-1248-D-A1-R0_A1	203	204	0.578	0	-0.238506
MvSa-1248-D-A1-R0_A1	204	205	1	0	-0.228462
MvSa-1248-D-A1-R0_A1	205	206	0.762	0	0.0842553
MvSa-1248-D-A1-R0_A1	206	207	0.904	0	-0.313815
MvSa-1248-D-A1-R0_A1	207	208	1	0	-0.207317
MvSa-1248-D-A1-R0_A1	208	209	0.601	0	-0.49382
MvSa-1248-D-A1-R0_A1	209	210	0.888	0	-0.391578
MvSa-1248-D-A1-R0_A1	210	211	1	0	-0.114625
MvSa-1248-D-A1-R0_A1	211	212	1	0	-0.227585
MvSa-1248-D-A1-R0_A1	212	213	1	0	0.29106
MvSa-1248-D-A1-R0_A1	213	214	1	0	-0.171144
MvSa-1248-D-A1-R0_A1	214	215	1	0	-0.0619708
MvSa-1248-D-A1-R0_A1	215	216	0.936	0	-0.372659
MvSa-1248-D-A1-R0_A1	216	217	0.687	0	-0.200419
MvSa-1248-D-A1-R0_A1	217	218	0.846	0	-0.182051
MvSa-1248-D-A1-R0_A1	218	219	0	0	-0.0597517
MvSa-1248-D-A1-R0_A1	219	220	0.222	0	-0.338869
MvSa-1248-D-A1-R0_A1	220	221	1	0	0.22191
MvSa-1248-D-A1-R0_A1	221	222	1	0	-0.311988
MvSa-1248-D-A1-R0_A1	222	223	1	0	-0.393548
MvSa-1248-D-A1-R0_A1	223	224	0.637	0	-0.286667
MvSa-1248-D-A1-R0_A1	224	225	1	0	-0.119497
MvSa-1248-D-A1-R0_A1	225	226	0.889	0	-0.252131
MvSa-1248-D-A1-R0_A1	226	227	1	0	-0.253509
MvSa-1248-D-A1-R0_A1	227	228	0.344	0	-0.0277273
MvSa-1248-D-A1-R0_A1	228	229	0.954	0	0.0506543
MvSa-1248-D-A1-R0_A1	229	230	0.917	0	0.331705
MvSa-1248-D-A1-R0_A1	230	231	1	0	0.427451
MvSa-1248-D-A1-R0_A1	231	232	1	0	0.0474195
MvSa-1248-D-A1-R0_A1	232	233	1	0	0.411765
MvSa-1248-D-A1-R0_A1	233	234	0.102	0	-0.379711
MvSa-1248-D-A1-R0_A1	234	235	0	0.077	1.2833
MvSa-1248-D-A1-R0_A1	235	236	0.05	0.306	0.532977
MvSa-1248-D-A1-R0_A1	236	237	0.463	0.12	0.182222
MvSa-1248-D-A1-R0_A1	237	238	0.278	0.101	-0.330088
MvSa-1248-D-A1-R0_A1	238	239	0	0	-0.424277
MvSa-1248-D-A1-R0_A1	239	240	0	0	-0.335385
MvSa-1248-D-A1-R0_A1	240	241	0	0	-0.284038
MvSa-1248-D-A1-R0_A1	241	242	0.99	0	-0.326531
MvSa-1248-D-A1-R0_A1	242	243	1	0	-0.276063
MvSa-1248-D-A1-R0_A1	243	244	0.431	0	-0.486413
MvSa-1248-D-A1-R0_A1	244	245	1	0	-0.190476
MvSa-1248-D-A1-R0_A1	245	246	0.885	0	-0.332777
MvSa-1248-D-A1-R0_A1	246	247	1	0	0.0078125
MvSa-1248-D-A1-R0_A1	247	248	1	0	-0.232003
MvSa-1248-D-A1-R0_A1	248	249	1	0	-0.0193264
MvSa-1248-D-A1-R0_A1	249	250	0.433	0.123	-0.391916
MvSa-1248-D-A1-R0_A1	250	251	0	0.98	0.131034
MvSa-1248-D-A1-R0_A1	251	252	0	0.727	0.221277
MvSa-1248-D-A1-R0_A1	252	253	0	0	-0.229705
MvSa-1248-D-A1-R0_A1	253	254	0	0	0.238248
MvSa-1248-D-A1-R0_A1	254	255	0	0	0.154348
MvSa-1248-D-A1-R0_A1	255	256	0	0	0.137019
MvSa-1248-D-A1-R0_A1	256	257	0	0.391	0.583333
MvSa-1248-D-A1-R0_A1	257	258	0	1	-0.195416
MvSa-1248-D-A1-R0_A1	258	259	0	1	-0.0626407
MvSa-1248-D-A1-R0_A1	259	260	0	1	-0.501121
MvSa-1248-D-A1-R0_A1	260	261	0	1	-0.406674
MvSa-1248-D-A1-R0_A1	261	262	0	0.769	-0.193853
MvSa-1248-D-A1-R0_A1	262	263	0	0.302	-0.14
MvSa-1248-D-A1-R0_A1	263	264	0	0.316	0.140594
MvSa-1248-D-A1-R0_A1	264	265	0	0.399	0.270501
MvSa-1248-D-A1-R0_A1	265	266	0	0.83	-0.160812
MvSa-1248-D-A1-R0_A1	266	267	0	0.775	0.816993
MvSa-1248-D-A1-R0_A1	267	268	0	1	-0.389159
MvSa-1248-D-A1-R0_A1	268	269	0	0.754	-0.173333
MvSa-1248-D-A1-R0_A1	269	270	0	0	0.483705
MvSa-1248-D-A1-R0_A1	270	271	0	0.672	-0.11036
MvSa-1248-D-A1-R0_A1	271	272	0	1	0.244118
MvSa-1248-D-A1-R0_A1	272	273	0.449	0.347	0.145534
MvSa-1248-D-A1-R0_A1	273	274	0.533	0.001	0.124082
MvSa-1248-D-A1-R0_A1	274	275	0.524	0.261	0.199295
MvSa-1248-D-A1-R0_A1	275	276	0.061	0.537	0.482363
MvSa-1248-D-A1-R0_A1	276	277	0.426	0.175	-0.0771605
MvSa-1248-D-A1-R0_A1	277	278	0.401	0	0.186047
MvSa-1248-D-A1-R0_A1	278	279	0	0	0.166888
MvSa-1248-D-A1-R0_A1	279	280	0	0.715	-0.277504
MvSa-1248-D-A1-R0_A1	280	281	0	1	0.000660175
MvSa-1248-D-A1-R0_A1	281	282	0	1	0.0329167
MvSa-1248-D-A1-R0_A1	282	283	0	1	-0.510886
MvSa-1248-D-A1-R0_A1	283	284	0	1	-0.50641
MvSa-1248-D-A1-R0_A1	284	285	0	0.826	-0.575945
MvSa-1248-D-A1-R0_A1	285	286	0	1	-0.348148
MvSa-1248-D-A1-R0_A1	286	287	0	0.217	0.113095
MvSa-1248-D-A1-R0_A1	287	288	0	0.925	-0.197861
MvSa-1248-D-A1-R0_A1	288	289	0	0.857	0.221892
MvSa-1248-D-A1-R0_A1	289	290	0	1	-0.0847724
MvSa-1248-D-A1-R0_A1	290	291	0	1	-0.318182
MvSa-1248-D-A1-R0_A1	291	292	0	1	0.40825
MvSa-1248-D-A1-R0_A1	292	293	0	1	-0.481601
MvSa-1248-D-A1-R0_A1	293	294	0	0.982	0.0179211
MvSa-1248-D-A1-R0_A1	294	295	0	1	0.0684932
MvSa-1248-D-A1-R0_A1	295	296	0	0.622	-0.208211
MvSa-1248-D-A1-R0_A1	296	297	0.829	0	-0.172245
MvSa-1248-D-A1-R0_A1	297	298	0.276	0.231	-0.272059
MvSa-1248-D-A1-R0_A1	298	299	0	0.858	-0.0553977
MvSa-1248-D-A1-R0_A1	299	300	0	1	-0.289198
MvSa-1248-D-A1-R0_A1	300	301	0	1	0.499246
MvSa-1248-D-A1-R0_A1	301	302	0	1	-0.36143
MvSa-1248-D-A1-R0_A1	302	303	0	0.537	0.362847
MvSa-1248-D-A1-R0_A1	303	304	0.458	0.351	0.0274725
MvSa-1248-D-A1-R0_A1	304	305	0	0.262	0.592593
MvSa-1248-D-A1-R0_A1	305	306	0	0.711	-0.171429
MvSa-1248-D-A1-R0_A1	306	307	0	1	-0.469697
MvSa-1248-D-A1-R0_A1	307	308	0	0.926	-0.345917
MvSa-1248-D-A1-R0_A1	308	309	0	0.724	0.0612061
MvSa-1248-D-A1-R0_A1	309	310	0	0.687	-0.0957532
MvSa-1248-D-A1-R0_A1	310	311	0	1	-0.205128
MvSa-1248-D-A1-R0_A1	311	312	0	1	-0.31722
MvSa-1248-D-A1-R0_A1	312	313	0	1	-0.327228
MvSa-1248-D-A1-R0_A1	313	314	0	0.634	-0.0379437
MvSa-1248-D-A1-R0_A1	314	315	0	0.607	0.14216
MvSa-1248-D-A1-R0_A1	315	316	0	1	0.0397393
MvSa-1248-D-A1-R0_A1	316	317	0	1	-0.273627
MvSa-1248-D-A1-R0_A1	317	318	0	0.959	-0.216581
MvSa-1248-D-A1-R0_A1	318	319	0	0.46	-0.0638112
MvSa-1248-D-A1-R0_A1	319	320	0	1	-0.265284
MvSa-1248-D-A1-R0_A1	320	321	0	1	0.100775
MvSa-1248-D-A1-R0_A1	321	322	0	1	-0.217018
MvSa-1248-D-A1-R0_A1	322	323	0	1	0.0720588
MvSa-1248-D-A1-R0_A1	323	324	0	0.769	0.154902
MvSa-1248-D-A1-R0_A1	324	325	0	0.595	-0.110465
MvSa-1248-D-A1-R0_A1	325	326	0	1	-0.131783
MvSa-1248-D-A1-R0_A1	326	327	0	1	0.149794
MvSa-1248-D-A1-R0_A1	327	328	0	1	-0.491348
MvSa-1248-D-A1-R0_A1	328	329	0	0.671	-0.312179
MvSa-1248-D-A1-R0_A1	329	330	0	0.948	-0.199185
MvSa-1248-D-A1-R0_A1	330	331	0	0	-0.119318
MvSa-1248-D-A1-R0_A1	331	332	0	0.124	-0.266517
MvSa-1248-D-A1-R0_A1	332	333	0	1	-0.202516
MvSa-1248-D-A1-R0_A1	333	334	0	1	-0.0156986
MvSa-1248-D-A1-R0_A1	334	335	0	1	0.369202
MvSa-1248-D-A1-R0_A1	335	336	0	1	-0.40813
MvSa-1248-D-A1-R0_A1	336	337	0	1	0.228916
MvSa-1248-D-A1-R0_A1	337	338	0	0.916	0.0142239
MvSa-1248-D-A1-R0_A1	338	339	0	1	-0.224599
MvSa-1248-D-A1-R0_A1	339	340	0	0.864	-0.0520376
MvSa-1248-D-A1-R0_A1	340	341	0	0.439	-0.0167415
MvSa-1248-D-A1-R0_A1	341	342	0	1	-0.401127
MvSa-1248-D-A1-R0_A1	342	343	0	1	-0.624329
MvSa-1248-D-A1-R0_A1	343	344	0	1	-0.248148
MvSa-1248-D-A1-R0_A1	344	345	0	1	-0.141707
MvSa-1248-D-A1-R0_A1	345	346	0	0.962	-0.369956
MvSa-1248-D-A1-R0_A1	346	347	0.182	0.164	-0.0826446
MvSa-1248-D-A1-R0_A1	347	348	0	0.943	-0.0822222
MvSa-1248-D-A1-R0_A1	348	349	0	0.431	-0.061945
MvSa-1248-D-A1-R0_A1	349	350	0	0.185	-0.394577
MvSa-1248-D-A1-R0_A1	350	351	0	0.494	-0.39226
MvSa-1248-D-A1-R0_A1	351	352	0	0.466	0.0545455
MvSa-1248-D-A1-R0_A1	352	353	0.672	0	-0.395314
MvSa-1248-D-A1-R0_A1	353	354	0	0.594	0.12
MvSa-1248-D-A1-R0_A1	354	355	0	0.154	0.39923
MvSa-1248-D-A1-R0_A1	355	356	0.606	0.113	-0.0661765
MvSa-1248-D-A1-R0_A1	356	357	1	0	-0.22127
MvSa-1248-D-A1-R0_A1	357	358	1	0	0.113636
MvSa-1248-D-A1-R0_A1	358	359	0.821	0	-0.31121
MvSa-1248-D-A1-R0_A1	359	360	1	0	-0.150757
MvSa-1248-D-A1-R0_A1	360	361	1	0	-0.298154
MvSa-1248-D-A1-R0_A1	361	362	1	0	-0.41521
MvSa-1248-D-A1-R0_A1	362	363	0.627	0	-0.445745
MvSa-1248-D-A1-R0_A1	363	364	0.986	0	-0.209153
MvSa-1248-D-A1-R0_A1	364	365	1	0	-0.206331
MvSa-1248-D-A1-R0_A1	365	366	0.336	0	0.009375
MvSa-1248-D-A1-R0_A1	366	367	0.597	0	-0.114879
MvSa-1248-D-A1-R0_A1	367	368	0.722	0	0.0149254
MvSa-1248-D-A1-R0_A1	368	369	0.855	0	-0.556962
MvSa-1248-D-A1-R0_A1	369	370	1	0	-0.00129032
MvSa-1248-D-A1-R0_A1	370	371	1	0	-0.235472
MvSa-1248-D-A1-R0_A1	371	372	0.243	0	-0.381331
MvSa-1248-D-A1-R0_A1	372	373	0	0.344	0.319556
MvSa-1248-D-A1-R0_A1	373	374	0.487	0	-0.0223979
MvSa-1248-D-A1-R0_A1	374	375	1	0	0.0296706
MvSa-1248-D-A1-R0_A1	375	376	0.195	0	-0.367655
MvSa-1248-D-A1-R0_A1	376	377	0	0.3	-0.435644
MvSa-1248-D-A1-R0_A1	377	378	0	0.656	0.211895
MvSa-1248-D-A1-R0_A1	378	379	0	1	-0.233107
MvSa-1248-D-A1-R0_A1	379	380	0	1	0.103924
MvSa-1248-D-A1-R0_A1	380	381	0	1	-0.127379
MvSa-1248-D-A1-R0_A1	381	382	0	1	-0.511731
MvSa-1248-D-A1-R0_A1	382	383	0	0.85	-0.0542328
MvSa-1248-D-A1-R0_A1	383	384	0.699	0	-0.206049
MvSa-1248-D-A1-R0_A1	384	385	0.357	0	0.0414658
MvSa-1248-D-A1-R0_A1	385	386	0.955	0	-0.332571
MvSa-1248-D-A1-R0_A1	386	387	0.652	0.128	-0.0761006
MvSa-1248-D-A1-R0_A1	387	388	0.696	0	-0.183932
MvSa-1248-D-A1-R0_A1	388	389	0.696	0	-0.171995
MvSa-1248-D-A1-R0_A1	389	390	0.506	0	-0.139535
MvSa-1248-D-A1-R0_A1	390	391	1	0	-0.227273
MvSa-1248-D-A1-R0_A1	391	392	0.829	0	-0.114935
MvSa-1248-D-A1-R0_A1	392	393	0.845	0	-0.197531
MvSa-1248-D-A1-R0_A1	393	394	0	0.105	-0.21683
MvSa-1248-D-A1-R0_A1	394	395	0.561	0	-0.234694
MvSa-1248-D-A1-R0_A1	395	396	1	0	-0.242351
MvSa-1248-D-A1-R0_A1	396	397	1	0	-0.187026
MvSa-1248-D-A1-R0_A1	397	398	1	0	-0.410326
MvSa-1248-D-A1-R0_A1	398	399	0.281	0	-0.240587
MvSa-1248-D-A1-R0_A1	399	400	1	0	0.412676
MvSa-1248-D-A1-R0_A1	400	401	0.6	0.002	-0.664979
MvSa-1248-D-A1-R0_A1	401	402	0	0.744	-0.109195
MvSa-1248-D-A1-R0_A1	402	403	0.818	0.046	0.429521
MvSa-1248-D-A1-R0_A1	403	404	0	0.708	0.518354
MvSa-1248-D-A1-R0_A1	404	405	0.758	0	-0.304094
MvSa-1248-D-A1-R0_A1	405	406	0.911	0.062	-0.132653
MvSa-1248-D-A1-R0_A1	406	407	0	0.782	0.464052
MvSa-1248-D-A1-R0_A1	407	408	0	0.641	-0.0842246
MvSa-1248-D-A1-R0_A1	408	409	0	1	-0.0857143
MvSa-1248-D-A1-R0_A1	409	410	0	0.17	0.129547
MvSa-1248-D-A1-R0_A1	410	411	0.826	0	-0.136628
MvSa-1248-D-A1-R0_A1	411	412	0	0.709	0.415608
MvSa-1248-D-A1-R0_A1	412	413	0	0.83	-0.241379
MvSa-1248-D-A1-R0_A1	413	414	0	0.772	0.549451
MvSa-1248-D-A1-R0_A1	414	415	0.958	0	-0.0202224
MvSa-1248-D-A1-R0_A1	415	416	1	0	-0.25
MvSa-1248-D-A1-R0_A1	416	417	0.403	0	-0.105882
MvSa-1248-D-A1-R0_A1	417	418	0.387	0	0.473745
MvSa-1248-D-A1-R0_A1	418	419	0.686	0.184	0.374768
MvSa-1248-D-A1-R0_A1	419	420	0	0.428	0.478797
MvSa-1248-D-A1-R0_A1	420	421	0.92	0	-0.444521
MvSa-1248-D-A1-R0_A1	421	422	0.748	0.037	-0.0731986
MvSa-1248-D-A1-R0_A1	422	423	0	0.403	0.573643
MvSa-1248-D-A1-R0_A1	423	424	0	0.754	-0.058624
MvSa-1248-D-A1-R0_A1	424	425	0	1	-0.0159214
MvSa-1248-D-A1-R0_A1	425	426	0.134	0.168	0.0146104
MvSa-1248-D-A1-R0_A1	426	427	0.692	0.158	0.124426
MvSa-1248-D-A1-R0_A1	427	428	0	0.543	0.159551
MvSa-1248-D-A1-R0_A1	428	429	0	0.651	-0.195156
MvSa-1248-D-A1-R0_A1	429	430	0.123	0.605	0.438218
MvSa-1248-D-A1-R0_A1	430	431	1	0	-0.216896
MvSa-1248-D-A1-R0_A1	431	432	1	0	-0.220253
MvSa-1248-D-A1-R0_A1	432	433	0.24	0	-0.0589198
MvSa-1248-D-A1-R0_A1	433	434	0.55	0	0.584615
MvSa-1248-D-A1-R0_A1	434	435	1	0	0.0657328
MvSa-1248-D-A1-R0_A1	435	436	1	0	-0.198964
MvSa-1248-D-A1-R0_A1	436	437	1	0	-0.359725
MvSa-1248-D-A1-R0_A1	437	438	0.332	0	-0.50041
MvSa-1248-D-A1-R0_A1	438	439	0.915	0	-0.341176
MvSa-1248-D-A1-R0_A1	439	440	1	0	-0.102679
MvSa-1248-D-A1-R0_A1	440	441	1	0	-0.439528
MvSa-1248-D-A1-R0_A1	441	442	0.047	0	0.0493165
MvSa-1248-D-A1-R0_A1	442	443	0.866	0	-0.110168
MvSa-1248-D-A1-R0_A1	443	444	1	0	-0.696809
MvSa-1248-D-A1-R0_A1	444	445	1	0	-0.475909
MvSa-1248-D-A1-R0_A1	445	446	0.127	0	-0.326923
MvSa-1248-D-A1-R0_A1	446	447	0	0.147	-0.103532
MvSa-1248-D-A1-R0_A1	447	448	0.419	0.246	0.616334
MvSa-1248-D-A1-R0_A1	448	449	1	0	-0.187068
MvSa-1248-D-A1-R0_A1	449	450	0.263	0.391	-0.0488095
MvSa-1248-D-A1-R0_A1	450	451	0.378	0	-0.385113
MvSa-1248-D-A1-R0_A1	451	452	1	0	0.025
MvSa-1248-D-A1-R0_A1	452	453	0.757	0	-0.137802
MvSa-1248-D-A1-R0_A1	453	454	1	0	-0.392273
MvSa-1248-D-A1-R0_A1	454	455	1	0	-0.328286
MvSa-1248-D-A1-R0_A1	455	456	0.353	0	-0.0759878
MvSa-1248-D-A1-R0_A1	456	457	0.796	0	-0.233977
MvSa-1248-D-A1-R0_A1	457	458	1	0	-0.0193819
MvSa-1248-D-A1-R0_A1	458	459	1	0	-0.157516
MvSa-1248-D-A1-R0_A1	459	460	1	0	-0.294355
MvSa-1248-D-A1-R0_A1	460	461	1	0	-0.20947
MvSa-1248-D-A1-R0_A1	461	462	0.673	0	-0.181731
MvSa-1248-D-A1-R0_A1	462	463	1	0	0.18815
MvSa-1248-D-A1-R0_A1	463	464	0.077	0	0.934692
MvSa-1248-D-A1-R0_A1	464	465	0.933	0	-0.333031
MvSa-1248-D-A1-R0_A1	465	466	1	0	-0.488889
MvSa-1248-D-A1-R0_A1	466	467	0.516	0	-0.323454
MvSa-1248-D-A1-R0_A1	467	468	0.545	0	0.05922
MvSa-1248-D-A1-R0_A1	468	469	1	0	-0.13253
MvSa-1248-D-A1-R0_A1	469	470	0.624	0	-0.193985
MvSa-1248-D-A1-R0_A1	470	471	1	0	-0.347475
MvSa-1248-D-A1-R0_A1	471	472	1	0	-0.0591787
MvSa-1248-D-A1-R0_A1	472	473	1	0	-0.380952
MvSa-1248-D-A1-R0_A1	473	474	1	0	-0.467513
MvSa-1248-D-A1-R0_A1	474	475	0.802	0	-0.0592132
MvSa-1248-D-A1-R0_A1	475	476	1	0	0.12892
MvSa-1248-D-A1-R0_A1	476	477	1	0	-0.200107
MvSa-1248-D-A1-R0_A1	477	478	1	0	-0.142857
MvSa-1248-D-A1-R0_A1	478	479	1	0	-0.4809
MvSa-1248-D-A1-R0_A1	479	480	0.732	0	-0.326531
MvSa-1248-D-A1-R0_A1	480	481	0.653	0	-0.445013
MvSa-1248-D-A1-R0_A1	481	482	1	0	-0.209161
MvSa-1248-D-A1-R0_A1	482	483	0.914	0	-0.300347
MvSa-1248-D-A1-R0_A1	483	484	1	0	-0.134004
MvSa-1248-D-A1-R0_A1	484	485	0.646	0	-0.0894358
MvSa-1248-D-A1-R0_A1	485	486	0.266	0	0.339246
MvSa-1248-D-A1-R0_A1	486	487	0.341	0	0.497093
MvSa-1248-D-A1-R0_A1	487	488	0.723	0	0.0526316
MvSa-1248-D-A1-R0_A1	488	489	1	0	0.026393
MvSa-1248-D-A1-R0_A1	489	490	0.064	0	-0.0455005
MvSa-1248-D-A1-R0_A1	490	491	0	0	0.0319728
MvSa-1248-D-A1-R0_A1	491	492	0	0	-0.0186558
MvSa-1248-D-A1-R0_A1	492	493	0.673	0	-0.403535
MvSa-1248-D-A1-R0_A1	493	494	1	0	-0.588664
MvSa-1248-D-A1-R0_A1	494	495	1	0	-0.46576
MvSa-1248-D-A1-R0_A1	495	496	0.806	0	-0.0074129
MvSa-1248-D-A1-R0_A1	496	497	1	0	-0.524246
MvSa-1248-D-A1-R0_A1	497	498	1	0	-0.0811966
MvSa-1248-D-A1-R0_A1	498	499	1	0	0.0263158
MvSa-1248-D-A1-R0_A1	499	500	0.896	0	-0.503768
MvSa-1248-D-A1-R0_A1	500	501	0.618	0	0.0116364
MvSa-1248-D-A1-R0_A1	501	502	0.456	0	-0.226446
MvSa-1248-D-A1-R0_A1	502	503	0.672	0	0.145946
MvSa-1248-D-A1-R0_A1	503	504	0.886	0	0.263323
MvSa-1248-D-A1-R0_A1	504	505	0.787	0	0.0735395
MvSa-1248-D-A1-R0_A1	505	506	1	0	0.296559
MvSa-1248-D-A1-R0_A1	506	507	0.708	0	-0.3625
MvSa-1248-D-A1-R0_A1	507	508	0.795	0	-0.386931
MvSa-1248-D-A1-R0_A1	508	509	0.878	0	-0.285895
MvSa-1248-D-A1-R0_A1	509	510	0.502	0	0.15528
MvSa-1248-D-A1-R0_A1	510	511	1	0	-0.0812379
MvSa-1248-D-A1-R0_A1	511	512	0.511	0	-0.391871
MvSa-1248-D-A1-R0_A1	512	513	1	0	0.2
MvSa-1248-D-A1-R0_A1	513	514	1	0	0.0330154
MvSa-1248-D-A1-R0_A1	514	515	1	0	0.0544174
MvSa-1248-D-A1-R0_A1	515	516	0.245	0	0.5125
MvSa-1248-D-A1-R0_A1	516	517	0.492	0	-0.635611
MvSa-1248-D-A1-R0_A1	517	518	1	0	-0.0779381
MvSa-1248-D-A1-R0_A1	518	519	0.829	0	0.0617806
MvSa-1248-D-A1-R0_A1	519	520	0.891	0	-0.304124
MvSa-1248-D-A1-R0_A1	520	521	1	0	0.537745
MvSa-1248-D-A1-R0_A1	521	522	0.534	0	-0.492234
MvSa-1248-D-A1-R0_A1	522	523	0.89	0	-0.27451
MvSa-1248-D-A1-R0_A1	523	524	1	0	0.0482759
MvSa-1248-D-A1-R0_A1	524	525	0.385	0	-0.218908
MvSa-1248-D-A1-R0_A1	525	526	1	0	-0.184293
MvSa-1248-D-A1-R0_A1	526	527	1	0	-0.127217
MvSa-1248-D-A1-R0_A1	527	528	1	0	-0.291591
MvSa-1248-D-A1-R0_A1	528	529	0.344	0	-0.590612
MvSa-1248-D-A1-R0_A1	529	530	1	0	-0.305556
MvSa-1248-D-A1-R0_A1	530	531	1	0	0.00577234
MvSa-1248-D-A1-R0_A1	531	532	0.818	0	-0.181936
MvSa-1248-D-A1-R0_A1	532	533	1	0	-0.0434783
MvSa-1248-D-A1-R0_A1	533	534	0.537	0	-0.381526
MvSa-1248-D-A1-R0_A1	534	535	0.928	0	-0.242146
MvSa-1248-D-A1-R0_A1	535	536	1	0	-0.367021
MvSa-1248-D-A1-R0_A1	536	537	1	0	-0.490101
MvSa-1248-D-A1-R0_A1	537	538	1	0	-0.0876667
MvSa-1248-D-A1-R0_A1	538	539	1	0	-0.52729
MvSa-1248-D-A1-R0_A1	539	540	0.386	0	-0.175472
MvSa-1248-D-A1-R0_A1	540	541	0.391	0	-0.0680408
MvSa-1248-D-A1-R0_A1	541	542	1	0	-0.341162
MvSa-1248-D-A1-R0_A1	542	543	1	0	0.178077
MvSa-1248-D-A1-R0_A1	543	544	0.934	0	0.045
MvSa-1248-D-A1-R0_A1	544	545	0.28	0	-0.175
MvSa-1248-D-A1-R0_A1	545	546	1	0	-0.101449
MvSa-1248-D-A1-R0_A1	546	547	1	0	-0.369269
MvSa-1248-D-A1-R0_A1	547	548	0.487	0	-0.0360494
MvSa-1248-D-A1-R0_A1	548	549	1	0	-0.654531
MvSa-1248-D-A1-R0_A1	549	550	1	0	-0.533333
MvSa-1248-D-A1-R0_A1	550	551	1	0	-0.387143
MvSa-1248-D-A1-R0_A1	551	552	0.701	0	-0.260082
MvSa-1248-D-A1-R0_A1	552	553	0	0	-0.431034
MvSa-1248-D-A1-R0_A1	553	554	0.363	0	0.0420011
MvSa-1248-D-A1-R0_A1	554	555	1	0	0.147685
MvSa-1248-D-A1-R0_A1	555	556	0.508	0	-0.501323
MvSa-1248-D-A1-R0_A1	556	557	0	0	-0.173446
MvSa-1248-D-A1-R0_A1	557	558	0.722	0	-0.00332226
MvSa-1248-D-A1-R0_A1	558	559	0.676	0	-0.269663
MvSa-1248-D-A1-R0_A1	559	560	1	0	-0.366631
MvSa-1248-D-A1-R0_A1	560	561	0.769	0	-0.502375
MvSa-1248-D-A1-R0_A1	561	562	0.865	0	-0.409836
MvSa-1248-D-A1-R0_A1	562	563	0.985	0	-0.0775401
MvSa-1248-D-A1-R0_A1	563	564	1	0	-0.367273
MvSa-1248-D-A1-R0_A1	564	565	1	0	0
MvSa-1248-D-A1-R0_A1	565	566	0.549	0	-0.181715
MvSa-1248-D-A1-R0_A1	566	567	0.419	0	-0.224031
MvSa-1248-D-A1-R0_A1	567	568	1	0	-0.251157
MvSa-1248-D-A1-R0_A1	568	569	0.911	0	-0.360902
MvSa-1248-D-A1-R0_A1	569	570	0.409	0	-0.311844
MvSa-1248-D-A1-R0_A1	570	571	0.637	0	-0.524429
MvSa-1248-D-A1-R0_A1	571	572	0.521	0	-0.0789474
MvSa-1248-D-A1-R0_A1	572	573	1	0	0.642577
MvSa-1248-D-A1-R0_A1	573	574	0.956	0	0.0105051
MvSa-1248-D-A1-R0_A1	574	575	0.693	0	-0.11387
MvSa-1248-D-A1-R0_A1	575	576	0.993	0	0.156015
MvSa-1248-D-A1-R0_A1	576	577	0.782	0	0.0595455
MvSa-1248-D-A1-R0_A1	577	578	1	0	-0.326878
MvSa-1248-D-A1-R0_A1	578	579	1	0	-0.314551
MvSa-1248-D-A1-R0_A1	579	580	0.318	0	-0.538001
MvSa-1248-D-A1-R0_A1	580	581	0.439	0	-0.590949
MvSa-1248-D-A1-R0_A1	581	582	1	0	-0.225845
MvSa-1248-D-A1-R0_A1	582	583	1	0	-0.586607
MvSa-1248-D-A1-R0_A1	583	584	0.831	0	0.334831
MvSa-1248-D-A1-R0_A1	584	585	0.621	0	-0.115912
MvSa-1248-D-A1-R0_A1	585	586	1	0	-0.370018
MvSa-1248-D-A1-R0_A1	586	587	0.559	0	-0.301333
MvSa-1248-D-A1-R0_A1	587	588	0	0	-0.593037
MvSa-1248-D-A1-R0_A1	588	589	0.973	0	0.00410172
MvSa-1248-D-A1-R0_A1	589	590	1	0	-0.331145
MvSa-1248-D-A1-R0_A1	590	591	0.782	0	-0.114338
MvSa-1248-D-A1-R0_A1	591	592	1	0	-0.463495
MvSa-1248-D-A1-R0_A1	592	593	1	0	-0.368421
MvSa-1248-D-A1-R0_A1	593	594	1	0	-0.443528
MvSa-1248-D-A1-R0_A1	594	595	1	0	-0.257339
MvSa-1248-D-A1-R0_A1	595	596	1	0	-0.27924
MvSa-1248-D-A1-R0_A1	596	597	0.702	0	-0.582547
MvSa-1248-D-A1-R0_A1	597	598	0.876	0	-0.372057
MvSa-1248-D-A1-R0_A1	598	599	0.939	0	-0.140836
MvSa-1248-D-A1-R0_A1	599	600	0.897	0	0.0452489
MvSa-1248-D-A1-R0_A1	600	601	1	0	-0.312661
MvSa-1248-D-A1-R0_A1	601	602	0.556	0	-0.655738
MvSa-1248-D-A1-R0_A1	602	603	0	0.058	-0.646667
MvSa-1248-D-A1-R0_A1	603	604	0	0.424	-0.0367893
MvSa-1248-D-A1-R0_A1	604	605	0	0.559	0.138112
MvSa-1248-D-A1-R0_A1	605	606	0	1	-0.0671471
MvSa-1248-D-A1-R0_A1	606	607	0	1	-0.254971
MvSa-1248-D-A1-R0_A1	607	608	0	1	0.380186
MvSa-1248-D-A1-R0_A1	608	609	0	1	-0.110122
MvSa-1248-D-A1-R0_A1	609	610	0	0.498	0.297878
MvSa-1248-D-A1-R0_A1	610	611	0	0	-0.0214458
MvSa-1248-D-A1-R0_A1	611	612	0.837	0	-0.168761
MvSa-1248-D-A1-R0_A1	612	613	1	0	-0.385751
MvSa-1248-D-A1-R0_A1	613	614	1	0	-0.244941
MvSa-1248-D-A1-R0_A1	614	615	1	0	-0.489362
MvSa-1248-D-A1-R0_A1	615	616	1	0	-0.102896
MvSa-1248-D-A1-R0_A1	616	617	0.311	0	-0.208999
MvSa-1248-D-A1-R0_A1	617	618	0.622	0	-0.625921
MvSa-1248-D-A1-R0_A1	618	619	0.958	0	-0.59603
MvSa-1248-D-A1-R0_A1	619	620	0.619	0	-0.35153
MvSa-1248-D-A1-R0_A1	620	621	1	0	0.0260454
MvSa-1248-D-A1-R0_A1	621	622	0.866	0	-0.553623
MvSa-1248-D-A1-R0_A1	622	623	0	0.867	-0.0585106
MvSa-1248-D-A1-R0_A1	623	624	0	1	-0.30445
MvSa-1248-D-A1-R0_A1	624	625	0	0.329	0.962121
MvSa-1248-D-A1-R0_A1	625	626	0	0.908	-0.190677
MvSa-1248-D-A1-R0_A1	626	627	0	0.598	0.205185
MvSa-1248-D-A1-R0_A1	627	628	0.013	0	-0.0605469
MvSa-1248-D-A1-R0_A1	628	629	1	0	-0.300451
MvSa-1248-D-A1-R0_A1	629	630	0.65	0	-0.342422
MvSa-1248-D-A1-R0_A1	630	631	1	0	-0.319583
MvSa-1248-D-A1-R0_A1	631	632	0.407	0	-0.538867
MvSa-1248-D-A1-R0_A1	632	633	0.611	0	-0.0619534
MvSa-1248-D-A1-R0_A1	633	634	1	0	-0.312444
MvSa-1248-D-A1-R0_A1	634	635	1	0	-0.47036
MvSa-1248-D-A1-R0_A1	635	636	0.693	0	-0.479402
MvSa-1248-D-A1-R0_A1	636	637	0.464	0	-0.468731
MvSa-1248-D-A1-R0_A1	637	638	1	0	-0.0414274
MvSa-1248-D-A1-R0_A1	638	639	1	0	-0.0942563
MvSa-1248-D-A1-R0_A1	639	640	1	0	-0.113469
MvSa-1248-D-A1-R0_A1	640	641	0.888	0	-0.13838
MvSa-1248-D-A1-R0_A1	641	642	1	0	-0.315172
MvSa-1248-D-A1-R0_A1	642	643	1	0	-0.0854933
MvSa-1248-D-A1-R0_A1	643	644	1	0	-0.138112
MvSa-1248-D-A1-R0_A1	644	645	0.608	0	-0.0865672
MvSa-1248-D-A1-R0_A1	645	646	0	0	-0.414497
MvSa-1248-D-A1-R0_A1	646	647	0.248	0	-0.278676
MvSa-1248-D-A1-R0_A1	647	648	0.019	0.103	-0.636364
MvSa-1248-D-A1-R0_A1	648	649	0	0.623	0.110135
MvSa-1248-D-A1-R0_A1	649	650	0	1	0.0185732
MvSa-1248-D-A1-R0_A1	650	651	0	1	0.601449
MvSa-1248-D-A1-R0_A1	651	652	0	1	0.131337
MvSa-1248-D-A1-R0_A1	652	653	0	1	-0.0161491
MvSa-1248-D-A1-R0_A1	653	654	0	1	0.324775
MvSa-1248-D-A1-R0_A1	654	655	0.578	0.013	-0.267201
MvSa-1248-D-A1-R0_A1	655	656	1	0	0.0507246
MvSa-1248-D-A1-R0_A1	656	657	0.932	0	-0.513043
MvSa-1248-D-A1-R0_A1	657	658	0.352	0	-0.37722
MvSa-1248-D-A1-R0_A1	658	659	1	0	-0.38342
MvSa-1248-D-A1-R0_A1	659	660	1	0	-0.305435
MvSa-1248-D-A1-R0_A1	660	661	1	0	-0.303571
MvSa-1248-D-A1-R0_A1	661	662	0.585	0	0.114286
MvSa-1248-D-A1-R0_A1	662	663	0.954	0	-0.326923
MvSa-1248-D-A1-R0_A1	663	664	1	0	-0.377778
MvSa-1248-D-A1-R0_A1	664	665	1	0	-0.0235
MvSa-1248-D-A1-R0_A1	665	666	0.03	0.515	0.171429
MvSa-1248-D-A1-R0_A1	666	667	0	1	-0.0433437
MvSa-1248-D-A1-R0_A1	667	668	0.015	0.618	-0.257918
MvSa-1248-D-A1-R0_A1	668	669	0.194	0.369	0.0416667
MvSa-1248-D-A1-R0_A1	669	670	0	0.35	0.372
MvSa-1248-D-A1-R0_A1	670	671	0	0	-0.141266
MvSa-1248-D-A1-R0_A1	671	672	0	0.21	0.0285494
MvSa-1248-D-A1-R0_A1	672	673	0	1	0.0625
MvSa-1248-D-A1-R0_A1	673	674	0	1	-0.259341
MvSa-1248-D-A1-R0_A1	674	675	0	1	-0.40065
MvSa-1248-D-A1-R0_A1	675	676	0	1	-0.14642
MvSa-1248-D-A1-R0_A1	676	677	0	1	-0.201432
MvSa-1248-D-A1-R0_A1	677	678	0	1	-0.262579
MvSa-1248-D-A1-R0_A1	678	679	0	1	-0.0239234
MvSa-1248-D-A1-R0_A1	679	680	0.441	0.433	0.14472
MvSa-1248-D-A1-R0_A1	680	681	1	0	-0.326258
MvSa-1248-D-A1-R0_A1	681	682	0.568	0	0.118887
MvSa-1248-D-A1-R0_A1	682	683	1	0	0.323507
MvSa-1248-D-A1-R0_A1	683	684	0.746	0	-0.206897
MvSa-1248-D-A1-R0_A1	684	685	0	0	0.220988
MvSa-1248-D-A1-R0_A1	685	686	0	0	-0.137421
MvSa-1248-D-A1-R0_A1	686	687	0	0	0.143119
MvSa-1248-D-A1-R0_A1	687	688	0	0	-0.243478
MvSa-1248-D-A1-R0_A1	688	689	0	0	0.862192
MvSa-1248-D-A1-R0_A1	689	690	0	0	-0.191022
MvSa-1248-D-A1-R0_A1	690	691	0	0.52	0.05
MvSa-1248-D-A1-R0_A1	691	692	0	0.582	0.465336
MvSa-1248-D-A1-R0_A1	692	693	0	1	0.198736
MvSa-1248-D-A1-R0_A1	693	694	0	1	-0.579195
MvSa-1248-D-A1-R0_A1	694	695	0	0.904	-0.193548
MvSa-1248-D-A1-R0_A1	695	696	0.357	0	-0.180134
MvSa-1248-D-A1-R0_A1	696	697	1	0	0.0985325
MvSa-1248-D-A1-R0_A1	697	698	0.497	0.132	0.152679
MvSa-1248-D-A1-R0_A1	698	699	0	0.248	0.346547
MvSa-1248-D-A1-R0_A1	699	700	0.294	0	0.166923
MvSa-1248-D-A1-R0_A1	700	701	0.188	0.339	0.15
MvSa-1248-D-A1-R0_A1	701	702	0	1	0.204225
MvSa-1248-D-A1-R0_A1	702	703	0	1	-0.652511
MvSa-1248-D-A1-R0_A1	703	704	0	1	0.03125
MvSa-1248-D-A1-R0_A1	704	705	0	1	-0.155773
MvSa-1248-D-A1-R0_A1	705	706	0	0.936	-0.292005
MvSa-1248-D-A1-R0_A1	706	707	0.226	0	-0.309735
MvSa-1248-D-A1-R0_A1	707	708	0.088	0.615	0.0248447
MvSa-1248-D-A1-R0_A1	708	709	0.802	0.025	0.558333
MvSa-1248-D-A1-R0_A1	709	710	0.664	0.11	0.272163
MvSa-1248-D-A1-R0_A1	710	711	0	0.714	0.388732
MvSa-1248-D-A1-R0_A1	711	712	0	1	0.205882
MvSa-1248-D-A1-R0_A1	712	713	0	1	-0.128919
MvSa-1248-D-A1-R0_A1	713	714	0	1	-0.32386
MvSa-1248-D-A1-R0_A1	714	715	0	1	-0.328028
MvSa-1248-D-A1-R0_A1	715	716	0	1	-0.204042
MvSa-1248-D-A1-R0_A1	716	717	0	1	0.256314
MvSa-1248-D-A1-R0_A1	717	718	0	1	-0.383732
MvSa-1248-D-A1-R0_A1	718	719	0	0.977	0.11982
MvSa-1248-D-A1-R0_A1	719	720	0	0.809	-0.152276
MvSa-1248-D-A1-R0_A1	720	721	0	1	0.148936
MvSa-1248-D-A1-R0_A1	721	722	0	1	-0.289474
MvSa-1248-D-A1-R0_A1	722	723	0	1	-0.263196
MvSa-1248-D-A1-R0_A1	723	724	0	1	-0.0653975
MvSa-1248-D-A1-R0_A1	724	725	0	1	-0.422255
MvSa-1248-D-A1-R0_A1	725	726	0	1	-0.2608
MvSa-1248-D-A1-R0_A1	726	727	0	1	0.148411
MvSa-1248-D-A1-R0_A1	727	728	0	1	0.26962
MvSa-1248-D-A1-R0_A1	728	729	0	1	0.718787
MvSa-1248-D-A1-R0_A1	729	730	0	1	-0.196681
MvSa-1248-D-A1-R0_A1	730	731	0	1	-0.0653409
MvSa-1248-D-A1-R0_A1	731	732	0	0.979	-0.233918
MvSa-1248-D-A1-R0_A1	732	733	0	1	-0.204125
MvSa-1248-D-A1-R0_A1	733	734	0	1	0.0429787
MvSa-1248-D-A1-R0_A1	734	735	0	0.973	0.0372281
MvSa-1248-D-A1-R0_A1	735	736	0	0.245	0.0982287
MvSa-1248-D-A1-R0_A1	736	737	0	0	-0.374844
MvSa-1248-D-A1-R0_A1	737	738	0	0.829	-0.0519324
MvSa-1248-D-A1-R0_A1	738	739	0	1	0.0900794
MvSa-1248-D-A1-R0_A1	739	740	0	1	-0.269548
MvSa-1248-D-A1-R0_A1	740	741	0	1	0.0358727
MvSa-1248-D-A1-R0_A1	741	742	0	1	0.0902273
MvSa-1248-D-A1-R0_A1	742	743	0.93	0.05	0.0282609
MvSa-1248-D-A1-R0_A1	743	744	0.338	0.272	0.456474
MvSa-1248-D-A1-R0_A1	744	745	0.415	0.245	-0.680024
MvSa-1248-D-A1-R0_A1	745	746	0	0.512	1.2132
MvSa-1248-D-A1-R0_A1	746	747	0	1	-0.0504348
MvSa-1248-D-A1-R0_A1	747	748	0	0.68	-0.244919
MvSa-1248-D-A1-R0_A1	748	749	0	0.621	0.0804773
MvSa-1248-D-A1-R0_A1	749	750	0	1	0.153785
MvSa-1248-D-A1-R0_A1	750	751	0	1	0.854819
MvSa-1248-D-A1-R0_A1	751	752	0	1	0.723964
MvSa-1248-D-A1-R0_A1	752	753	0	1	-0.328077
MvSa-1248-D-A1-R0_A1	753	754	0	1	0.0946746
MvSa-1248-D-A1-R0_A1	754	755	0	0.817	-0.133127
MvSa-1248-D-A1-R0_A1	755	756	0	0.783	-0.23839
MvSa-1248-D-A1-R0_A1	756	757	0	0.886	-0.00665834
MvSa-1248-D-A1-R0_A1	757	758	0	1	0.312051
MvSa-1248-D-A1-R0_A1	758	759	0	1	0.834341
MvSa-1248-D-A1-R0_A1	759	760	0	1	-0.0418968
MvSa-1248-D-A1-R0_A1	760	761	0	1	-0.286275
MvSa-1248-D-A1-R0_A1	761	762	0	0.957	-0.0165289
MvSa-1248-D-A1-R0_A1	762	763	0	1	0.00136687
MvSa-1248-D-A1-R0_A1	763	764	0	0.685	-0.0829677
MvSa-1248-D-A1-R0_A1	764	765	0.511	0	-0.127726
MvSa-1248-D-A1-R0_A1	765	766	0.881	0	0.0804322
MvSa-1248-D-A1-R0_A1	766	767	0.915	0	-0.0187412
MvSa-1248-D-A1-R0_A1	767	768	0	0.594	-0.19388
MvSa-1248-D-A1-R0_A1	768	769	0	0.212	0.258224
MvSa-1248-D-A1-R0_A1	769	770	0	1	-0.227158
MvSa-1248-D-A1-R0_A1	770	771	0	1	-0.00526316
MvSa-1248-D-A1-R0_A1	771	772	0	1	-0.468354
MvSa-1248-D-A1-R0_A1	772	773	0	1	-0.646539
MvSa-1248-D-A1-R0_A1	773	774	0	1	0.386364
MvSa-1248-D-A1-R0_A1	774	775	0	0.606	-0.178947
MvSa-1248-D-A1-R0_A1	775	776	0	0.756	-0.153646
MvSa-1248-D-A1-R0_A1	776	777	0	1	-0.263818
MvSa-1248-D-A1-R0_A1	777	778	0	1	-0.242071
MvSa-1248-D-A1-R0_A1	778	779	0	1	-0.311111
MvSa-1248-D-A1-R0_A1	779	780	0.219	0.461	-0.407351
MvSa-1248-D-A1-R0_A1	780	781	0.736	0.13	0.334686
MvSa-1248-D-A1-R0_A1	781	782	0.227	0	0.242222
MvSa-1248-D-A1-R0_A1	782	783	0.951	0	0.200271
MvSa-1248-D-A1-R0_A1	783	784	1	0	0.146941
MvSa-1248-D-A1-R0_A1	784	785	0.698	0	-0.404407
MvSa-1248-D-A1-R0_A1	785	786	0	0.553	0.726916
MvSa-1248-D-A1-R0_A1	786	787	0	0.632	-0.276338
MvSa-1248-D-A1-R0_A1	787	788	0	0.653	0.170213
MvSa-1248-D-A1-R0_A1	788	789	0	0.303	0.430435
MvSa-1248-D-A1-R0_A1	789	790	0	0.343	-0.295127
MvSa-1248-D-A1-R0_A1	790	791	0.547	0.212	-0.120879
MvSa-1248-D-A1-R0_A1	791	792	0.991	0	-0.273679
MvSa-1248-D-A1-R0_A1	792	793	0	0	-0.359653
MvSa-1248-D-A1-R0_A1	793	794	0	0.634	-0.511464
MvSa-1248-D-A1-R0_A1	794	795	0	1	-0.247967
MvSa-1248-D-A1-R0_A1	795	796	0	1	0.132291
MvSa-1248-D-A1-R0_A1	796	797	0	1	-0.450936
MvSa-1248-D-A1-R0_A1	797	798	0	0.994	0.00163043
MvSa-1248-D-A1-R0_A1	798	799	0	0.432	-0.00328587
MvSa-1248-D-A1-R0_A1	799	800	0	0	-0.00772727
MvSa-1248-D-A1-R0_A1	800	801	0	0.516	-0.29883
MvSa-1248-D-A1-R0_A1	801	802	0	0.499	0.0400534
MvSa-1248-D-A1-R0_A1	802	803	0.484	0.121	-0.045584
MvSa-1248-D-A1-R0_A1	803	804	1	0	-0.250529
MvSa-1248-D-A1-R0_A1	804	805	0.415	0	0.141238
MvSa-1248-D-A1-R0_A1	805	806	0	0.54	1.22581
MvSa-1248-D-A1-R0_A1	806	807	0.471	0.207	0.497228
MvSa-1248-D-A1-R0_A1	807	808	1	0	0.0261866
MvSa-1248-D-A1-R0_A1	808	809	0.557	0	-0.0151515
MvSa-1248-D-A1-R0_A1	809	810	0.382	0.272	0.0262726
MvSa-1248-D-A1-R0_A1	810	811	1	0	0.43839
MvSa-1248-D-A1-R0_A1	811	812	0.591	0	-0.108805
MvSa-1248-D-A1-R0_A1	812	813	1	0	-0.16987
MvSa-1248-D-A1-R0_A1	813	814	1	0	-0.419736
MvSa-1248-D-A1-R0_A1	814	815	0.422	0.413	-0.142857
MvSa-1248-D-A1-R0_A1	815	816	0	1	-0.185714
MvSa-1248-D-A1-R0_A1	816	817	0	0.938	0.0145326
MvSa-1248-D-A1-R0_A1	817	818	0	0.319	0.107093
MvSa-1248-D-A1-R0_A1	818	819	0	1	0.121986
MvSa-1248-D-A1-R0_A1	819	820	0.216	0.332	0.29021
MvSa-1248-D-A1-R0_A1	820	821	1	0	-0.310065
MvSa-1248-D-A1-R0_A1	821	822	1	0	0.158892
MvSa-1248-D-A1-R0_A1	822	823	1	0	0.480519
MvSa-1248-D-A1-R0_A1	823	824	1	0	-0.378244
MvSa-1248-D-A1-R0_A1	824	825	0.073	0.841	-0.199098
MvSa-1248-D-A1-R0_A1	825	826	0.683	0.114	-0.0579844
MvSa-1248-D-A1-R0_A1	826	827	0.575	0.148	-0.194503
MvSa-1248-D-A1-R0_A1	827	828	0	1	-0.111688
MvSa-1248-D-A1-R0_A1	828	829	0.23	0.195	0.134584
MvSa-1248-D-A1-R0_A1	829	830	0	0.929	-0.355753
MvSa-1248-D-A1-R0_A1	830	831	0	0.933	0.233203
MvSa-1248-D-A1-R0_A1	831	832	0	0.029	-0.172727
MvSa-1248-D-A1-R0_A1	832	833	0	1	0.213136
MvSa-1248-D-A1-R0_A1	833	834	0	0.619	0.163415
MvSa-1248-D-A1-R0_A1	834	835	0	1	0.519201
MvSa-1248-D-A1-R0_A1	835	836	0	0.996	0.0152021
MvSa-1248-D-A1-R0_A1	836	837	0	0.472	-0.258604
MvSa-1248-D-A1-R0_A1	837	838	0	0.554	0.990338
MvSa-1248-D-A1-R0_A1	838	839	0	0	-0.0126263
MvSa-1248-D-A1-R0_A1	839	840	0	0	-0.259862
MvSa-1248-D-A1-R0_A1	840	841	0	0	0.0374037
MvSa-1248-D-A1-R0_A1	841	842	0	0.632	-0.242222
MvSa-1248-D-A1-R0_A1	842	843	0	1	0.654455
MvSa-1248-D-A1-R0_A1	843	844	0	1	0.0338449
MvSa-1248-D-A1-R0_A1	844	845	0	1	0.149022
MvSa-1248-D-A1-R0_A1	845	846	0	0.874	-0.244584
MvSa-1248-D-A1-R0_A1	846	847	0.046	0	-0.0822486
MvSa-1248-D-A1-R0_A1	847	848	1	0	0.205937
MvSa-1248-D-A1-R0_A1	848	849	1	0	-0.110889
MvSa-1248-D-A1-R0_A1	849	850	0.056	0	1.09834
MvSa-1248-D-A1-R0_A1	850	851	0	0.217	1.67407
MvSa-1248-D-A1-R0_A1	851	852	0	0.895	0.271379
MvSa-1248-D-A1-R0_A1	852	853	0	1	-0.288078
MvSa-1248-D-A1-R0_A1	853	854	0	1	-0.334208
MvSa-1248-D-A1-R0_A1	854	855	0	1	0.352622
MvSa-1248-D-A1-R0_A1	855	856	0	1	-0.227513
MvSa-1248-D-A1-R0_A1	856	857	0	1	0.0870787
MvSa-1248-D-A1-R0_A1	857	858	0	0.944	-0.198276
MvSa-1248-D-A1-R0_A1	858	859	0	1	0.438561
MvSa-1248-D-A1-R0_A1	859	860	0	0.693	-0.217949
MvSa-1248-D-A1-R0_A1	860	861	0	0.996	-0.100694
MvSa-1248-D-A1-R0_A1	861	862	0	0.998	-0.110849
MvSa-1248-D-A1-R0_A1	862	863	0	0.958	0.0841346
MvSa-1248-D-A1-R0_A1	863	864	0	0	-0.00149925
MvSa-1248-D-A1-R0_A1	864	865	0	0.952	0.00931677
MvSa-1248-D-A1-R0_A1	865	866	0	1	0.0652174
MvSa-1248-D-A1-R0_A1	866	867	0	1	0.0931677
MvSa-1248-D-A1-R0_A1	867	868	0	1	-0.287719
MvSa-1248-D-A1-R0_A1	868	869	0	0.814	-0.0965828
MvSa-1248-D-A1-R0_A1	869	870	0	0.47	0.407895
MvSa-1248-D-A1-R0_A1	870	871	0	0	-0.309859
MvSa-1248-D-A1-R0_A1	871	872	0	0	-0.396582
MvSa-1248-D-A1-R0_A1	872	873	0	0.634	-0.211163
MvSa-1248-D-A1-R0_A1	873	874	0	1	0.0885978
MvSa-1248-D-A1-R0_A1	874	875	0	0.643	0.0945644
MvSa-1248-D-A1-R0_A1	875	876	0	0.699	0.277778
MvSa-1248-D-A1-R0_A1	876	877	0	1	-0.2
MvSa-1248-D-A1-R0_A1	877	878	0	1	-0.00266667
MvSa-1248-D-A1-R0_A1	878	879	0	1	0.0217391
MvSa-1248-D-A1-R0_A1	879	880	0	0.976	0.0481283
MvSa-1248-D-A1-R0_A1	880	881	0.201	0.234	0.161616
MvSa-1248-D-A1-R0_A1	881	882	0	0.69	-0.248899
MvSa-1248-D-A1-R0_A1	882	883	0	1	0.0454545
MvSa-1248-D-A1-R0_A1	883	884	0	1	-0.00493872
MvSa-1248-D-A1-R0_A1	884	885	0	1	0.477477
MvSa-1248-D-A1-R0_A1	885	886	0.079	0.809	0.469777
MvSa-1248-D-A1-R0_A1	886	887	0.981	0	-0.228289
MvSa-1248-D-A1-R0_A1	887	888	0.512	0	-0.362308
MvSa-1248-D-A1-R0_A1	888	889	0.549	0	-0.432849
MvSa-1248-D-A1-R0_A1	889	890	1	0	-0.0224719
MvSa-1248-D-A1-R0_A1	890	891	1	0	-0.349825
MvSa-1248-D-A1-R0_A1	891	892	1	0	-0.539037
MvSa-1248-D-A1-R0_A1	892	893	0.846	0	-0.401197
MvSa-1248-D-A1-R0_A1	893	894	1	0	-0.118519
MvSa-1248-D-A1-R0_A1	894	895	0.565	0.133	0.638655
MvSa-1248-D-A1-R0_A1	895	896	0.525	0	0.0185391
MvSa-1248-D-A1-R0_A1	896	897	1	0	-0.162162
MvSa-1248-D-A1-R0_A1	897	898	0.37	0.181	0.94147
MvSa-1248-D-A1-R0_A1	898	899	0	0.223	-0.0800478
MvSa-1248-D-A1-R0_A1	899	900	0.516	0.188	0.022145
MvSa-1248-D-A1-R0_A1	900	901	0.851	0	0.267416
MvSa-1248-D-A1-R0_A1	901	902	0.745	0	-0.0464217
MvSa-1248-D-A1-R0_A1	902	903	0	0.639	-0.130858
MvSa-1248-D-A1-R0_A1	903	904	0	1	0.0714859
MvSa-1248-D-A1-R0_A1	904	905	0	1	0.133803
MvSa-1248-D-A1-R0_A1	905	906	0	1	0.00306966
MvSa-1248-D-A1-R0_A1	906	907	0	1	-0.208304
MvSa-1248-D-A1-R0_A1	907	908	0	0.985	-0.355307
MvSa-1248-D-A1-R0_A1	908	909	0	0.109	-0.415277
MvSa-1248-D-A1-R0_A1	909	910	0	0.08	0.171875
MvSa-1248-D-A1-R0_A1	910	911	0	0.684	-0.114935
MvSa-1248-D-A1-R0_A1	911	912	0.886	0	-0.188119
MvSa-1248-D-A1-R0_A1	912	913	1	0	-0.0580848
MvSa-1248-D-A1-R0_A1	913	914	1	0	-0.313548
MvSa-1248-D-A1-R0_A1	914	915	1	0	-0.223868
MvSa-1248-D-A1-R0_A1	915	916	0.976	0	-0.341282
MvSa-1248-D-A1-R0_A1	916	917	0.388	0	-0.168317
MvSa-1248-D-A1-R0_A1	917	918	1	0	-0.257056
MvSa-1248-D-A1-R0_A1	918	919	0.263	0.23	-0.26848
MvSa-1248-D-A1-R0_A1	919	920	0.295	0.251	-0.174733
MvSa-1248-D-A1-R0_A1	920	921	0.35	0	-0.363636
MvSa-1248-D-A1-R0_A1	921	922	0.993	0	-0.351379
MvSa-1248-D-A1-R0_A1	922	923	1	0	-0.222544
MvSa-1248-D-A1-R0_A1	923	924	0.364	0	0.0943609
MvSa-1248-D-A1-R0_A1	924	925	0.808	0	0.120394
MvSa-1248-D-A1-R0_A1	925	926	0.339	0	-0.137255
MvSa-1248-D-A1-R0_A1	926	927	0.831	0	-0.485278
MvSa-1248-D-A1-R0_A1	927	928	0	0.555	0.0591645
MvSa-1248-D-A1-R0_A1	928	929	0	0.791	-0.252174
MvSa-1248-D-A1-R0_A1	929	930	0.513	0	0.264874
MvSa-1248-D-A1-R0_A1	930	931	0.8	0	0.16092
MvSa-1248-D-A1-R0_A1	931	932	1	0	0.0501961
MvSa-1248-D-A1-R0_A1	932	933	0.159	0.494	0.482759
MvSa-1248-D-A1-R0_A1	933	934	0	0.497	0.247475
MvSa-1248-D-A1-R0_A1	934	935	0.191	0	0.30303
MvSa-1248-D-A1-R0_A1	935	936	0.591	0	0.219753
MvSa-1248-D-A1-R0_A1	936	937	0.724	0	-0.174809
MvSa-1248-D-A1-R0_A1	937	938	0.065	0.812	0.0576923
MvSa-1248-D-A1-R0_A1	938	939	0	1	-0.0320823
MvSa-1248-D-A1-R0_A1	939	940	0	0.831	-0.307466
MvSa-1248-D-A1-R0_A1	940	941	0	1	-0.176871
MvSa-1248-D-A1-R0_A1	941	942	0.458	0.46	-0.170254
MvSa-1248-D-A1-R0_A1	942	943	0.052	0.175	0.65625
MvSa-1248-D-A1-R0_A1	943	944	0	0.563	-0.209559
MvSa-1248-D-A1-R0_A1	944	945	0	0.998	-0.308985
MvSa-1248-D-A1-R0_A1	945	946	0	1	-0.320663
MvSa-1248-D-A1-R0_A1	946	947	0	1	0.252563
MvSa-1248-D-A1-R0_A1	947	948	0	1	-0.573359
MvSa-1248-D-A1-R0_A1	948	949	0	1	-0.28953
MvSa-1248-D-A1-R0_A1	949	950	0	0.879	-0.105691
MvSa-1248-D-A1-R0_A1	950	951	0	1	0.319759
MvSa-1248-D-A1-R0_A1	951	952	0	0.944	0.285714
MvSa-1248-D-A1-R0_A1	952	953	0.26	0.315	-0.468757
MvSa-1248-D-A1-R0_A1	953	954	0	0.081	0.249112
MvSa-1248-D-A1-R0_A1	954	955	0	1	-0.198336
MvSa-1248-D-A1-R0_A1	955	956	0	0.732	-0.312281
MvSa-1248-D-A1-R0_A1	956	957	0	1	0.18287
MvSa-1248-D-A1-R0_A1	957	958	0	1	-0.0927033
MvSa-1248-D-A1-R0_A1	958	959	0	1	-0.109575
MvSa-1248-D-A1-R0_A1	959	960	0	1	0.129655
MvSa-1248-D-A1-R0_A1	960	961	0	0.736	-0.0718628
MvSa-1248-D-A1-R0_A1	961	962	0	0.724	0.400463
MvSa-1248-D-A1-R0_A1	962	963	0	1	-0.148541
MvSa-1248-D-A1-R0_A1	963	964	0	1	0.140928
MvSa-1248-D-A1-R0_A1	964	965	0	1	-0.243165
MvSa-1248-D-A1-R0_A1	965	966	0	1	-0.010989
MvSa-1248-D-A1-R0_A1	966	967	0	0.988	-0.09881
MvSa-1248-D-A1-R0_A1	967	968	0	1	-0.010989
MvSa-1248-D-A1-R0_A1	968	969	0	1	-0.132195
MvSa-1248-D-A1-R0_A1	969	970	0	1	0.367647
MvSa-1248-D-A1-R0_A1	970	971	0	1	-0.160789
MvSa-1248-D-A1-R0_A1	971	972	0	0.987	-0.267448
MvSa-1248-D-A1-R0_A1	972	973	0	1	-0.325405
MvSa-1248-D-A1-R0_A1	973	974	0	1	-0.19246
MvSa-1248-D-A1-R0_A1	974	975	0	0.485	-0.294872
MvSa-1248-D-A1-R0_A1	975	976	0	0.357	-0.505721
MvSa-1248-D-A1-R0_A1	976	977	0.311	0.13	-0.368771
MvSa-1248-D-A1-R0_A1	977	978	0.67	0	-0.146304
MvSa-1248-D-A1-R0_A1	978	979	0.345	0.345	-0.428476
MvSa-1248-D-A1-R0_A1	979	980	0.873	0.043	-0.290252
MvSa-1248-D-A1-R0_A1	980	981	0	0.094	0.923445
MvSa-1248-D-A1-R0_A1	981	982	0	0.768	-0.330442
MvSa-1248-D-A1-R0_A1	982	983	0.125	0.497	0.160384
MvSa-1248-D-A1-R0_A1	983	984	1	0	-0.200139
MvSa-1248-D-A1-R0_A1	984	985	0.742	0.135	0.927471
MvSa-1248-D-A1-R0_A1	985	986	1	0	-0.108245
MvSa-1248-D-A1-R0_A1	986	987	1	0	0.208835
MvSa-1248-D-A1-R0_A1	987	988	0.346	0.211	-0.0769231
MvSa-1248-D-A1-R0_A1	988	989	0.556	0.17	0.248697
MvSa-1248-D-A1-R0_A1	989	990	0.343	0.182	0.271852
MvSa-1248-D-A1-R0_A1	990	991	0	0.498	-0.0496454
MvSa-1248-D-A1-R0_A1	991	992	0	0.538	-0.318489
MvSa-1248-D-A1-R0_A1	992	993	0	0.49	-0.30293
MvSa-1248-D-A1-R0_A1	993	994	0.912	0	0.223909
MvSa-1248-D-A1-R0_A1	994	995	0.924	0	-0.104547
MvSa-1248-D-A1-R0_A1	995	996	0.596	0	-0.301229
MvSa-1248-D-A1-R0_A1	996	997	0	0	-0.388571
MvSa-1248-D-A1-R0_A1	997	998	0.897	0	-0.0704657
MvSa-1248-D-A1-R0_A1	998	999	1	0	-0.100432
MvSa-1248-D-A1-R0_A1	999	1000	0.787	0	-0.556818
MvSa-1248-D-A1-R0_A1	1000	1001	0.747	0	-0.290657
MvSa-1248-D-A1-R0_A1	1001	1002	1	0	-0.321212
MvSa-1248-D-A1-R0_A1	1002	1003	1	0	-0.399801
MvSa-1248-D-A1-R0_A1	1003	1004	0.631	0	-0.627787
MvSa-1248-D-A1-R0_A1	1004	1005	1	0	-0.418965
MvSa-1248-D-A1-R0_A1	1005	1006	1	0	-0.18561
MvSa-1248-D-A1-R0_A1	1006	1007	1	0	-0.150144
MvSa-1248-D-A1-R0_A1	1007	1008	1	0	-0.399155
MvSa-1248-D-A1-R0_A1	1008	1009	1	0	-0.0873664
MvSa-1248-D-A1-R0_A1	1009	1010	1	0	-0.199351
MvSa-1248-D-A1-R0_A1	1010	1011	1	0	0.026738
MvSa-1248-D-A1-R0_A1	1011	1012	0.174	0	0.113924
MvSa-1248-D-A1-R0_A1	1012	1013	0.168	0.135	0.183712
MvSa-1248-D-A1-R0_A1	1013	1014	1	0	-0.162617
MvSa-1248-D-A1-R0_A1	1014	1015	1	0	-0.150057
MvSa-1248-D-A1-R0_A1	1015	1016	1	0	0.322222
MvSa-1248-D-A1-R0_A1	1016	1017	0.765	0.191	-0.337066
MvSa-1248-D-A1-R0_A1	1017	1018	0	0.86	0.324155
MvSa-1248-D-A1-R0_A1	1018	1019	0.309	0.112	-0.193011
MvSa-1248-D-A1-R0_A1	1019	1020	1	0	0.627034
MvSa-1248-D-A1-R0_A1	1020	1021	0.869	0	-0.0163432
MvSa-1248-D-A1-R0_A1	1021	1022	0	0.313	0.365169
MvSa-1248-D-A1-R0_A1	1022	1023	0	0.249	0.0981912
MvSa-1248-D-A1-R0_A1	1023	1024	0	1	0.296375
MvSa-1248-D-A1-R0_A1	1024	1025	0	1	-0.411985
MvSa-1248-D-A1-R0_A1	1025	1026	0	1	0.380137
MvSa-1248-D-A1-R0_A1	1026	1027	0	1	-0.0368609
MvSa-1248-D-A1-R0_A1	1027	1028	0	0.809	-0.176775
MvSa-1248-D-A1-R0_A1	1028	1029	0.011	0	0.148131
MvSa-1248-D-A1-R0_A1	1029	1030	0.997	0	-0.166399
MvSa-1248-D-A1-R0_A1	1030	1031	0	0	-0.0847368
MvSa-1248-D-A1-R0_A1	1031	1032	0.686	0	0.0871962
MvSa-1248-D-A1-R0_A1	1032	1033	0.737	0	0.511177
MvSa-1248-D-A1-R0_A1	1033	1034	0.621	0	0.0529441
MvSa-1248-D-A1-R0_A1	1034	1035	0.445	0	-0.343343
MvSa-1248-D-A1-R0_A1	1035	1036	1	0	-0.536797
MvSa-1248-D-A1-R0_A1	1036	1037	0.7	0	-0.364936
MvSa-1248-D-A1-R0_A1	1037	1038	1	0	-0.2875
MvSa-1248-D-A1-R0_A1	1038	1039	0.851	0	0.441734
MvSa-1248-D-A1-R0_A1	1039	1040	1	0	-0.08
MvSa-1248-D-A1-R0_A1	1040	1041	1	0	-0.26732
MvSa-1248-D-A1-R0_A1	1041	1042	1	0	-0.135794
MvSa-1248-D-A1-R0_A1	1042	1043	0.699	0	-0.439815
MvSa-1248-D-A1-R0_A1	1043	1044	0.743	0	-0.386693
MvSa-1248-D-A1-R0_A1	1044	1045	1	0	0.248975
MvSa-1248-D-A1-R0_A1	1045	1046	1	0	-0.385202
MvSa-1248-D-A1-R0_A1	1046	1047	1	0	-0.131131
MvSa-1248-D-A1-R0_A1	1047	1048	1	0	-0.0260546
MvSa-1248-D-A1-R0_A1	1048	1049	0.17	0	-0.186998
MvSa-1248-D-A1-R0_A1	1049	1050	0.956	0	-0.197917
MvSa-1248-D-A1-R0_A1	1050	1051	0.559	0	0.12973
MvSa-1248-D-A1-R0_A1	1051	1052	1	0	-0.0457831
MvSa-1248-D-A1-R0_A1	1052	1053	1	0	-0.563953
MvSa-1248-D-A1-R0_A1	1053	1054	0.847	0	-0.392121
MvSa-1248-D-A1-R0_A1	1054	1055	0.267	0	0.243243
MvSa-1248-D-A1-R0_A1	1055	1056	0.364	0	0.0654038
MvSa-1248-D-A1-R0_A1	1056	1057	0.092	0	-0.320548
MvSa-1248-D-A1-R0_A1	1057	1058	1	0	0.124455
MvSa-1248-D-A1-R0_A1	1058	1059	0.7	0	-0.318182
MvSa-1248-D-A1-R0_A1	1059	1060	0.55	0	-0.303247
MvSa-1248-D-A1-R0_A1	1060	1061	0.709	0	-0.189655
MvSa-1248-D-A1-R0_A1	1061	1062	0.393	0	-0.0714286
MvSa-1248-D-A1-R0_A1	1062	1063	1	0	0.86439
MvSa-1248-D-A1-R0_A1	1063	1064	1	0	0.0951918
MvSa-1248-D-A1-R0_A1	1064	1065	1	0	-0.318087
MvSa-1248-D-A1-R0_A1	1065	1066	1	0	0.118421
MvSa-1248-D-A1-R0_A1	1066	1067	0.803	0	-0.120205
MvSa-1248-D-A1-R0_A1	1067	1068	0.236	0	-0.178088
MvSa-1248-D-A1-R0_A1	1068	1069	0.595	0	-0.49931
MvSa-1248-D-A1-R0_A1	1069	1070	0.141	0	-0.016129
MvSa-1248-D-A1-R0_A1	1070	1071	1	0	-0.246296
MvSa-1248-D-A1-R0_A1	1071	1072	1	0	-0.211823
MvSa-1248-D-A1-R0_A1	1072	1073	0.227	0	0.0114774
MvSa-1248-D-A1-R0_A1	1073	1074	0	0.108	-0.0313616
MvSa-1248-D-A1-R0_A1	1074	1075	0.344	0.173	0.241565
MvSa-1248-D-A1-R0_A1	1075	1076	0.102	0.76	0.12792
MvSa-1248-D-A1-R0_A1	1076	1077	0	1	0.28871
MvSa-1248-D-A1-R0_A1	1077	1078	0	1	0.560866
MvSa-1248-D-A1-R0_A1	1078	1079	0	0.848	-0.0939325
MvSa-1248-D-A1-R0_A1	1079	1080	0.349	0.041	0.08
MvSa-1248-D-A1-R0_A1	1080	1081	0.826	0.07	-0.202229
MvSa-1248-D-A1-R0_A1	1081	1082	0.645	0.104	0.144737
MvSa-1248-D-A1-R0_A1	1082	1083	0	0	-0.20712
MvSa-1248-D-A1-R0_A1	1083	1084	0.62	0	-0.532602
MvSa-1248-D-A1-R0_A1	1084	1085	0.816	0	-0.32434
MvSa-1248-D-A1-R0_A1	1085	1086	0.298	0	-0.432184
MvSa-1248-D-A1-R0_A1	1086	1087	0.922	0	-0.203107
MvSa-1248-D-A1-R0_A1	1087	1088	0.465	0	0.438504
MvSa-1248-D-A1-R0_A1	1088	1089	0	0	-0.0942943
MvSa-1248-D-A1-R0_A1	1089	1090	0.113	0	-0.562374
MvSa-1248-D-A1-R0_A1	1090	1091	0.366	0	0.0554177
MvSa-1248-D-A1-R0_A1	1091	1092	0.609	0	-0.393903
MvSa-1248-D-A1-R0_A1	1092	1093	0.229	0	-0.04368
MvSa-1248-D-A1-R0_A1	1093	1094	0.419	0	-0.00679348
MvSa-1248-D-A1-R0_A1	1094	1095	0.183	0	0.528571
MvSa-1248-D-A1-R0_A1	1095	1096	0.451	0.371	0.307021
MvSa-1248-D-A1-R0_A1	1096	1097	1	0	0.199706
MvSa-1248-D-A1-R0_A1	1097	1098	0.703	0.26	-0.054722
MvSa-1248-D-A1-R0_A1	1098	1099	0	1	-0.214848
MvSa-1248-D-A1-R0_A1	1099	1100	0	1	-0.108409
MvSa-1248-D-A1-R0_A1	1100	1101	0	1	-0.12963
MvSa-1248-D-A1-R0_A1	1101	1102	0	1	-0.297101
MvSa-1248-D-A1-R0_A1	1102	1103	0.173	0.445	0.0123967
MvSa-1248-D-A1-R0_A1	1103	1104	1	0	-0.230769
MvSa-1248-D-A1-R0_A1	1104	1105	1	0	-0.038872
MvSa-1248-D-A1-R0_A1	1105	1106	1	0	-0.226004
MvSa-1248-D-A1-R0_A1	1106	1107	1	0	0.028312
MvSa-1248-D-A1-R0_A1	1107	1108	0.207	0.285	0.625635
MvSa-1248-D-A1-R0_A1	1108	1109	0.322	0.257	-0.0841584
MvSa-1248-D-A1-R0_A1	1109	1110	1	0	0.195926
MvSa-1248-D-A1-R0_A1	1110	1111	0.677	0	0.392857
MvSa-1248-D-A1-R0_A1	1111	1112	0.505	0.119	0.382993
MvSa-1248-D-A1-R0_A1	1112	1113	0.069	0.333	-0.424837
MvSa-1248-D-A1-R0_A1	1113	1114	0.948	0	-0.147826
MvSa-1248-D-A1-R0_A1	1114	1115	1	0	-0.399074
MvSa-1248-D-A1-R0_A1	1115	1116	0.159	0.341	-0.324561
MvSa-1248-D-A1-R0_A1	1116	1117	0.858	0	-0.270473
MvSa-1248-D-A1-R0_A1	1117	1118	1	0	0.0924765
MvSa-1248-D-A1-R0_A1	1118	1119	1	0	-0.291435
MvSa-1248-D-A1-R0_A1	1119	1120	0.366	0	-0.218435
MvSa-1248-D-A1-R0_A1	1120	1121	1	0	-0.297872
MvSa-1248-D-A1-R0_A1	1121	1122	0.732	0	-0.104377
MvSa-1248-D-A1-R0_A1	1122	1123	1	0	0.0957529
MvSa-1248-D-A1-R0_A1	1123	1124	1	0	0.375661
MvSa-1248-D-A1-R0_A1	1124	1125	0.371	0	-0.220779
MvSa-1248-D-A1-R0_A1	1125	1126	0.819	0	-0.341176
MvSa-1248-D-A1-R0_A1	1126	1127	1	0	-0.41033
MvSa-1248-D-A1-R0_A1	1127	1128	1	0	0.163658
MvSa-1248-D-A1-R0_A1	1128	1129	0.514	0	0.0081716
MvSa-1248-D-A1-R0_A1	1129	1130	0.757	0	-0.151096
MvSa-1248-D-A1-R0_A1	1130	1131	1	0	-0.207407
MvSa-1248-D-A1-R0_A1	1131	1132	0.574	0.129	-0.265882
MvSa-1248-D-A1-R0_A1	1132	1133	1	0	0.363397
MvSa-1248-D-A1-R0_A1	1133	1134	1	0	-0.267311
MvSa-1248-D-A1-R0_A1	1134	1135	0.892	0	0.658358
MvSa-1248-D-A1-R0_A1	1135	1136	0.857	0	0.239785
MvSa-1248-D-A1-R0_A1	1136	1137	0.125	0	0.698997
MvSa-1248-D-A1-R0_A1	1137	1138	1	0	-0.0514706
MvSa-1248-D-A1-R0_A1	1138	1139	0.814	0	-0.105274
MvSa-1248-D-A1-R0_A1	1139	1140	0	0	-0.117589
MvSa-1248-D-A1-R0_A1	1140	1141	0	0	-0.210847
MvSa-1248-D-A1-R0_A1	1141	1142	0	0	-0.0861837
MvSa-1248-D-A1-R0_A1	1142	1143	0	0	-0.334418
MvSa-1248-D-A1-R0_A1	1143	1144	0	0	0.19457
MvSa-1248-D-A1-R0_A1	1144	1145	0	0	0.125746
MvSa-1248-D-A1-R0_A1	1145	1146	0.81	0	-0.439655
MvSa-1248-D-A1-R0_A1	1146	1147	1	0	-0.132867
MvSa-1248-D-A1-R0_A1	1147	1148	1	0	-0.39335
MvSa-1248-D-A1-R0_A1	1148	1149	0.027	0.428	0.124324
MvSa-1248-D-A1-R0_A1	1149	1150	0	1	-0.21875
MvSa-1248-D-A1-R0_A1	1150	1151	0	1	0.685451
MvSa-1248-D-A1-R0_A1	1151	1152	0	1	-0.29041
MvSa-1248-D-A1-R0_A1	1152	1153	0	1	-0.116049
MvSa-1248-D-A1-R0_A1	1153	1154	0	0.604	0.3125
MvSa-1248-D-A1-R0_A1	1154	1155	0	0.141	0.294063
MvSa-1248-D-A1-R0_A1	1155	1156	0	0.988	-0.205053
MvSa-1248-D-A1-R0_A1	1156	1157	0	1	0.208162
MvSa-1248-D-A1-R0_A1	1157	1158	0	1	-0.00862069
MvSa-1248-D-A1-R0_A1	1158	1159	0	1	0.0597072
MvSa-1248-D-A1-R0_A1	1159	1160	0	1	-0.076676
MvSa-1248-D-A1-R0_A1	1160	1161	0	1	-0.207893
MvSa-1248-D-A1-R0_A1	1161	1162	0	0.951	0.176471
MvSa-1248-D-A1-R0_A1	1162	1163	0	0.028	-0.334527
MvSa-1248-D-A1-R0_A1	1163	1164	0.446	0	0.0612128
MvSa-1248-D-A1-R0_A1	1164	1165	0.016	0	-0.403012
MvSa-1248-D-A1-R0_A1	1165	1166	0.847	0	-0.038806
MvSa-1248-D-A1-R0_A1	1166	1167	1	0	-0.551685
MvSa-1248-D-A1-R0_A1	1167	1168	1	0	-0.190789
MvSa-1248-D-A1-R0_A1	1168	1169	0.618	0	-0.289151
MvSa-1248-D-A1-R0_A1	1169	1170	0.879	0	-0.401183
MvSa-1248-D-A1-R0_A1	1170	1171	0.46	0	-0.0442478
MvSa-1248-D-A1-R0_A1	1171	1172	0	0.296	0.0365353
MvSa-1248-D-A1-R0_A1	1172	1173	0	1	0.322385
MvSa-1248-D-A1-R0_A1	1173	1174	0	0.937	-0.176932
MvSa-1248-D-A1-R0_A1	1174	1175	0.17	0.152	-0.144282
MvSa-1248-D-A1-R0_A1	1175	1176	1	0	-0.314201
MvSa-1248-D-A1-R0_A1	1176	1177	0.613	0.148	0.0174419
MvSa-1248-D-A1-R0_A1	1177	1178	0	1	0.192827
MvSa-1248-D-A1-R0_A1	1178	1179	0	1	-0.165634
MvSa-1248-D-A1-R0_A1	1179	1180	0	0.944	0.0929825
MvSa-1248-D-A1-R0_A1	1180	1181	0.458	0.204	0.358663
MvSa-1248-D-A1-R0_A1	1181	1182	0.737	0.206	-0.0337079
MvSa-1248-D-A1-R0_A1	1182	1183	0.662	0.015	-0.0770115
MvSa-1248-D-A1-R0_A1	1183	1184	0	1	-0.100997
MvSa-1248-D-A1-R0_A1	1184	1185	0	1	0.0120682
MvSa-1248-D-A1-R0_A1	1185	1186	0	1	-0.231612
MvSa-1248-D-A1-R0_A1	1186	1187	0	0.407	-0.352744
MvSa-1248-D-A1-R0_A1	1187	1188	0.428	0	0.328265
MvSa-1248-D-A1-R0_A1	1188	1189	1	0	-0.402999
MvSa-1248-D-A1-R0_A1	1189	1190	0.515	0.156	-0.00723514
MvSa-1248-D-A1-R0_A1	1190	1191	0.651	0	0.00418629
MvSa-1248-D-A1-R0_A1	1191	1192	0.647	0	-0.0209671
MvSa-1248-D-A1-R0_A1	1192	1193	1	0	-0.502237
MvSa-1248-D-A1-R0_A1	1193	1194	1	0	-0.0555556
MvSa-1248-D-A1-R0_A1	1194	1195	1	0	0.333735
MvSa-1248-D-A1-R0_A1	1195	1196	1	0	0.383159
MvSa-1248-D-A1-R0_A1	1196	1197	0.416	0	-0.205561
MvSa-1248-D-A1-R0_A1	1197	1198	0.461	0	0.323944
MvSa-1248-D-A1-R0_A1	1198	1199	0.774	0	-0.143538
MvSa-1248-D-A1-R0_A1	1199	1200	1	0	-0.107788
MvSa-1248-D-A1-R0_A1	1200	1201	0.221	0	-0.144621
MvSa-1248-D-A1-R0_A1	1201	1202	1	0	-0.0831174
MvSa-1248-D-A1-R0_A1	1202	1203	1	0	-0.148634
MvSa-1248-D-A1-R0_A1	1203	1204	0.728	0	0.486339
MvSa-1248-D-A1-R0_A1	1204	1205	1	0	0.103825
MvSa-1248-D-A1-R0_A1	1205	1206	0.555	0	0.12828
MvSa-1248-D-A1-R0_A1	1206	1207	0.635	0	-0.223725
MvSa-1248-D-A1-R0_A1	1207	1208	1	0	-0.297277
MvSa-1248-D-A1-R0_A1	1208	1209	1	0	-0.365333
MvSa-1248-D-A1-R0_A1	1209	1210	0.566	0	-0.250583
MvSa-1248-D-A1-R0_A1	1210	1211	0.504	0	-0.538997
MvSa-1248-D-A1-R0_A1	1211	1212	0.963	0	-0.193903
MvSa-1248-D-A1-R0_A1	1212	1213	0	0	-0.0240964
MvSa-1248-D-A1-R0_A1	1213	1214	0	0.259	-0.100865
MvSa-1248-D-A1-R0_A1	1214	1215	0.337	0	-0.415304
MvSa-1248-D-A1-R0_A1	1215	1216	0.919	0	-0.128788
MvSa-1248-D-A1-R0_A1	1216	1217	1	0	0.0924843
MvSa-1248-D-A1-R0_A1	1217	1218	0.673	0	-0.396694
MvSa-1248-D-A1-R0_A1	1218	1219	1	0	-0.161348
MvSa-1248-D-A1-R0_A1	1219	1220	0.231	0	-0.256875
MvSa-1248-D-A1-R0_A1	1220	1221	0.503	0	-0.24652
MvSa-1248-D-A1-R0_A1	1221	1222	1	0	0.12313
MvSa-1248-D-A1-R0_A1	1222	1223	1	0	-0.503374
MvSa-1248-D-A1-R0_A1	1223	1224	0.35	0	0.282239
MvSa-1248-D-A1-R0_A1	1224	1225	1	0	-0.287891
MvSa-1248-D-A1-R0_A1	1225	1226	1	0	-0.486486
MvSa-1248-D-A1-R0_A1	1226	1227	1	0	-0.391214
MvSa-1248-D-A1-R0_A1	1227	1228	1	0	0.343284
MvSa-1248-D-A1-R0_A1	1228	1229	0.489	0	-0.0599295
MvSa-1248-D-A1-R0_A1	1229	1230	0	0	-0.0651596
MvSa-1248-D-A1-R0_A1	1230	1231	0.21	0	-0.244872
MvSa-1248-D-A1-R0_A1	1231	1232	1	0	-0.108056
MvSa-1248-D-A1-R0_A1	1232	1233	0.37	0.126	-0.466667
MvSa-1248-D-A1-R0_A1	1233	1234	0.498	0	-0.28191
MvSa-1248-D-A1-R0_A1	1234	1235	1	0	0.457102
MvSa-1248-D-A1-R0_A1	1235	1236	0.663	0	0.0742369
MvSa-1248-D-A1-R0_A1	1236	1237	0.692	0	0.0222222
MvSa-1248-D-A1-R0_A1	1237	1238	0.118	0	-0.163249
MvSa-1248-D-A1-R0_A1	1238	1239	0.961	0.001	-0.234694
MvSa-1248-D-A1-R0_A1	1239	1240	0	1	-0.418374
MvSa-1248-D-A1-R0_A1	1240	1241	0	0.635	0.23564
MvSa-1248-D-A1-R0_A1	1241	1242	0	0.289	-0.301704
MvSa-1248-D-A1-R0_A1	1242	1243	0	0.936	-0.413975
MvSa-1248-D-A1-R0_A1	1243	1244	0.469	0	-0.446333
MvSa-1248-D-A1-R0_A1	1244	1245	1	0	-0.14958
MvSa-1248-D-A1-R0_A1	1245	1246	0.318	0	0.0471111
MvSa-1248-D-A1-R0_A1	1246	1247	1	0	-0.25684
MvSa-1248-D-A1-R0_A1	1247	1248	0.117	0	-0.183673
MvSa-1248-D-A1-R0_A1	1248	1249	1	0	-0.25
MvSa-1248-D-A1-R0_A1	1249	1250	0.636	0	-0.031339
MvSa-1248-D-A1-R0_A1	1250	1251	1	0	-0.375916
MvSa-1248-D-A1-R0_A1	1251	1252	1	0	-0.250549
MvSa-1248-D-A1-R0_A1	1252	1253	0.294	0	-0.39916
MvSa-1248-D-A1-R0_A1	1253	1254	0.827	0	0.416939
MvSa-1248-D-A1-R0_A1	1254	1255	0.117	0	0.0403557
MvSa-1248-D-A1-R0_A1	1255	1256	0.155	0	-0.503752
MvSa-1248-D-A1-R0_A1	1256	1257	1	0	-0.17735
MvSa-1248-D-A1-R0_A1	1257	1258	0.383	0	-0.098
MvSa-1248-D-A1-R0_A1	1258	1259	0	0	-0.243688
MvSa-1248-D-A1-R0_A1	1259	1260	0.32	0	-0.545455
MvSa-1248-D-A1-R0_A1	1260	1261	0.724	0	-0.257832
MvSa-1248-D-A1-R0_A1	1261	1262	1	0	-0.171618
MvSa-1248-D-A1-R0_A1	1262	1263	0.569	0	-0.132768
MvSa-1248-D-A1-R0_A1	1263	1264	0	0	-0.316845
MvSa-1248-D-A1-R0_A1	1264	1265	0.565	0	0.142925
MvSa-1248-D-A1-R0_A1	1265	1266	0.565	0	-0.0174157
MvSa-1248-D-A1-R0_A1	1266	1267	0.872	0	-0.344477
MvSa-1248-D-A1-R0_A1	1267	1268	0.828	0	-0.212982
MvSa-1248-D-A1-R0_A1	1268	1269	0.247	0	-0.474053
MvSa-1248-D-A1-R0_A1	1269	1270	1	0	-0.2092
MvSa-1248-D-A1-R0_A1	1270	1271	0.37	0	-0.534957
MvSa-1248-D-A1-R0_A1	1271	1272	0	0	-0.416667
MvSa-1248-D-A1-R0_A1	1272	1273	0.212	0	-0.0857532
MvSa-1248-D-A1-R0_A1	1273	1274	0.53	0	-0.253049
MvSa-1248-D-A1-R0_A1	1274	1275	0.881	0	-0.189024
MvSa-1248-D-A1-R0_A1	1275	1276	0.66	0	0.160714
MvSa-1248-D-A1-R0_A1	1276	1277	1	0	1.31724
MvSa-1248-D-A1-R0_A1	1277	1278	1	0	0.194853
MvSa-1248-D-A1-R0_A1	1278	1279	1	0	0.188462
MvSa-1248-D-A1-R0_A1	1279	1280	0.923	0	0.196126
MvSa-1248-D-A1-R0_A1	1280	1281	0	0	-0.292208
MvSa-1248-D-A1-R0_A1	1281	1282	0.357	0	-0.338725
MvSa-1248-D-A1-R0_A1	1282	1283	1	0	0.0769231
MvSa-1248-D-A1-R0_A1	1283	1284	1	0	0.0881696
MvSa-1248-D-A1-R0_A1	1284	1285	0.846	0	-0.199033
MvSa-1248-D-A1-R0_A1	1285	1286	0.359	0	-0.138736
MvSa-1248-D-A1-R0_A1	1286	1287	1	0	-0.395349
MvSa-1248-D-A1-R0_A1	1287	1288	0.372	0	-0.236111
MvSa-1248-D-A1-R0_A1	1288	1289	1	0	-0.253731
MvSa-1248-D-A1-R0_A1	1289	1290	0.336	0	0.376068
MvSa-1248-D-A1-R0_A1	1290	1291	0.935	0	-0.417803
MvSa-1248-D-A1-R0_A1	1291	1292	0.494	0	-0.0115533
MvSa-1248-D-A1-R0_A1	1292	1293	0.15	0	-0.304378
MvSa-1248-D-A1-R0_A1	1293	1294	1	0	0.295593
MvSa-1248-D-A1-R0_A1	1294	1295	0.234	0	0.121795
MvSa-1248-D-A1-R0_A1	1295	1296	0.969	0	-0.334541
MvSa-1248-D-A1-R0_A1	1296	1297	0.45	0	0.0511628
MvSa-1248-D-A1-R0_A1	1297	1298	0.869	0	0.0864198
MvSa-1248-D-A1-R0_A1	1298	1299	0.88	0	-0.206385
MvSa-1248-D-A1-R0_A1	1299	1300	0.934	0	-0.189873
MvSa-1248-D-A1-R0_A1	1300	1301	1	0	0.0447115
MvSa-1248-D-A1-R0_A1	1301	1302	0.997	0	-0.438227
MvSa-1248-D-A1-R0_A1	1302	1303	0.147	0	-0.0530303
MvSa-1248-D-A1-R0_A1	1303	1304	0.444	0	0.313477
MvSa-1248-D-A1-R0_A1	1304	1305	0	0	-0.329159
MvSa-1248-D-A1-R0_A1	1305	1306	0.545	0	-0.211483
MvSa-1248-D-A1-R0_A1	1306	1307	0.039	0	-0.439655
MvSa-1248-D-A1-R0_A1	1307	1308	0.455	0	-0.00795978
MvSa-1248-D-A1-R0_A1	1308	1309	1	0	0.327719
MvSa-1248-D-A1-R0_A1	1309	1310	1	0	-0.315018
MvSa-1248-D-A1-R0_A1	1310	1311	0.799	0	0.480524
MvSa-1248-D-A1-R0_A1	1311	1312	0.791	0	-0.250874
MvSa-1248-D-A1-R0_A1	1312	1313	0	0	-0.360598
MvSa-1248-D-A1-R0_A1	1313	1314	0.972	0	-0.297619
MvSa-1248-D-A1-R0_A1	1314	1315	0.706	0	0.0123457
MvSa-1248-D-A1-R0_A1	1315	1316	0.3	0	1
MvSa-1248-D-A1-R0_A1	1316	1317	0.927	0	-0.288793
MvSa-1248-D-A1-R0_A1	1317	1318	0.546	0	-0.0950041
MvSa-1248-D-A1-R0_A1	1318	1319	1	0	0.108893
MvSa-1248-D-A1-R0_A1	1319	1320	0.949	0	0.554309
MvSa-1248-D-A1-R0_A1	1320	1321	0.734	0	-0.293173
MvSa-1248-D-A1-R0_A1	1321	1322	0.651	0	0.125036
MvSa-1248-D-A1-R0_A1	1322	1323	1	0	-0.0115288
MvSa-1248-D-A1-R0_A1	1323	1324	0.372	0	-0.21164
MvSa-1248-D-A1-R0_A1	1324	1325	0.049	0	-0.0978507
MvSa-1248-D-A1-R0_A1	1325	1326	1	0	0.0285714
MvSa-1248-D-A1-R0_A1	1326	1327	0.773	0	-0.0208038
MvSa-1248-D-A1-R0_A1	1327	1328	0.763	0	-0.416949
MvSa-1248-D-A1-R0_A1	1328	1329	1	0	0.0704433
MvSa-1248-D-A1-R0_A1	1329	1330	1	0	0.163818
MvSa-1248-D-A1-R0_A1	1330	1331	0.824	0	0.0859548
MvSa-1248-D-A1-R0_A1	1331	1332	0.237	0	0.859023
MvSa-1248-D-A1-R0_A1	1332	1333	0.661	0	-0.101898
MvSa-1248-D-A1-R0_A1	1333	1334	0.709	0	0.339825
MvSa-1248-D-A1-R0_A1	1334	1335	0.604	0	0.420853
MvSa-1248-D-A1-R0_A1	1335	1336	1	0	-0.0541353
MvSa-1248-D-A1-R0_A1	1336	1337	0.759	0	0.27477
MvSa-1248-D-A1-R0_A1	1337	1338	0	0.128	0.044878
MvSa-1248-D-A1-R0_A1	1338	1339	0	1	-0.00278746
MvSa-1248-D-A1-R0_A1	1339	1340	0	1	-0.328889
MvSa-1248-D-A1-R0_A1	1340	1341	0	1	0.272304
MvSa-1248-D-A1-R0_A1	1341	1342	0	1	0.140984
MvSa-1248-D-A1-R0_A1	1342	1343	0	0.803	-0.162484
MvSa-1248-D-A1-R0_A1	1343	1344	0	0.612	-0.316595
MvSa-1248-D-A1-R0_A1	1344	1345	0	0.507	-0.458763
MvSa-1248-D-A1-R0_A1	1345	1346	0	0.74	-0.427781
MvSa-1248-D-A1-R0_A1	1346	1347	0	0.295	0.18317
MvSa-1248-D-A1-R0_A1	1347	1348	0	1	1.35556
MvSa-1248-D-A1-R0_A1	1348	1349	0	1	0.56535
MvSa-1248-D-A1-R0_A1	1349	1350	0	0.605	-0.255017
MvSa-1248-D-A1-R0_A1	1350	1351	0	0.732	0.420286
MvSa-1248-D-A1-R0_A1	1351	1352	0	1	0.0955199
MvSa-1248-D-A1-R0_A1	1352	1353	0	1	0.924772
MvSa-1248-D-A1-R0_A1	1353	1354	0	1	0.221675
MvSa-1248-D-A1-R0_A1	1354	1355	0	1	-0.190691
MvSa-1248-D-A1-R0_A1	1355	1356	0	0.899	0.0245372
MvSa-1248-D-A1-R0_A1	1356	1357	0.173	0	0.421053
MvSa-1248-D-A1-R0_A1	1357	1358	0.312	0	0.0172507
MvSa-1248-D-A1-R0_A1	1358	1359	1	0	0.877271
MvSa-1248-D-A1-R0_A1	1359	1360	0.599	0.167	-0.0166667
MvSa-1248-D-A1-R0_A1	1360	1361	0	0.791	1.90389
MvSa-1248-D-A1-R0_A1	1361	1362	0	0.543	0.182692
MvSa-1248-D-A1-R0_A1	1362	1363	0	0	-0.237113
MvSa-1248-D-A1-R0_A1	1363	1364	0.11	0	-0.15444
MvSa-1248-D-A1-R0_A1	1364	1365	0.272	0.419	-0.164359
MvSa-1248-D-A1-R0_A1	1365	1366	0.222	0.336	-0.376326
MvSa-1248-D-A1-R0_A1	1366	1367	1	0	-0.104427
MvSa-1248-D-A1-R0_A1	1367	1368	1	0	-0.352281
MvSa-1248-D-A1-R0_A1	1368	1369	1	0	0.325386
MvSa-1248-D-A1-R0_A1	1369	1370	1	0	-0.194286
MvSa-1248-D-A1-R0_A1	1370	1371	1	0	-0.121931
MvSa-1248-D-A1-R0_A1	1371	1372	0.553	0	-0.352372
MvSa-1248-D-A1-R0_A1	1372	1373	0.092	0	-0.485387
MvSa-1248-D-A1-R0_A1	1373	1374	0	0	-0.040404
MvSa-1248-D-A1-R0_A1	1374	1375	0.739	0	-0.400601
MvSa-1248-D-A1-R0_A1	1375	1376	1	0	0.0309973
MvSa-1248-D-A1-R0_A1	1376	1377	0.51	0.068	0.752235
MvSa-1248-D-A1-R0_A1	1377	1378	0.389	0.2	-0.178927
MvSa-1248-D-A1-R0_A1	1378	1379	0	0.555	-0.356098
MvSa-1248-D-A1-R0_A1	1379	1380	0	0.954	-0.0457428
MvSa-1248-D-A1-R0_A1	1380	1381	0	1	-0.449704
MvSa-1248-D-A1-R0_A1	1381	1382	0	1	-0.0395913
MvSa-1248-D-A1-R0_A1	1382	1383	0	1	-0.145833
MvSa-1248-D-A1-R0_A1	1383	1384	0	0.959	-0.464134
MvSa-1248-D-A1-R0_A1	1384	1385	0	0.8	-0.278778
MvSa-1248-D-A1-R0_A1	1385	1386	0.874	0	-0.0439863
MvSa-1248-D-A1-R0_A1	1386	1387	1	0	0.384043
MvSa-1248-D-A1-R0_A1	1387	1388	0.877	0	0.0142544
MvSa-1248-D-A1-R0_A1	1388	1389	0.706	0.29	-0.00395257
MvSa-1248-D-A1-R0_A1	1389	1390	0.134	0.128	0.334635
MvSa-1248-D-A1-R0_A1	1390	1391	0.369	0.295	0.246981
MvSa-1248-D-A1-R0_A1	1391	1392	0.146	0.767	-0.315534
MvSa-1248-D-A1-R0_A1	1392	1393	0	0.546	0.0912005
MvSa-1248-D-A1-R0_A1	1393	1394	0	0.024	0.0573684
MvSa-1248-D-A1-R0_A1	1394	1395	0	1	1.24245
MvSa-1248-D-A1-R0_A1	1395	1396	0	1	0.196128
MvSa-1248-D-A1-R0_A1	1396	1397	0	1	0.0858683
MvSa-1248-D-A1-R0_A1	1397	1398	0	1	-0.11627
MvSa-1248-D-A1-R0_A1	1398	1399	0	1	-0.000689655
MvSa-1248-D-A1-R0_A1	1399	1400	0	0.893	-0.212101
MvSa-1248-D-A1-R0_A1	1400	1401	0	0.561	-0.217763
MvSa-1248-D-A1-R0_A1	1401	1402	0	0.632	-0.0538462
MvSa-1248-D-A1-R0_A1	1402	1403	0	1	0.0968661
MvSa-1248-D-A1-R0_A1	1403	1404	0	1	-0.36
MvSa-1248-D-A1-R0_A1	1404	1405	0	0.738	0.371429
MvSa-1248-D-A1-R0_A1	1405	1406	0	0.286	-0.183673
MvSa-1248-D-A1-R0_A1	1406	1407	0	0.906	-0.176834
MvSa-1248-D-A1-R0_A1	1407	1408	0	0.219	0.388889
MvSa-1248-D-A1-R0_A1	1408	1409	0	1	-0.0543478
MvSa-1248-D-A1-R0_A1	1409	1410	0	1	0.3583
MvSa-1248-D-A1-R0_A1	1410	1411	0	1	-0.16092
MvSa-1248-D-A1-R0_A1	1411	1412	0	1	-0.253333
MvSa-1248-D-A1-R0_A1	1412	1413	0	0.894	-0.499569
MvSa-1248-D-A1-R0_A1	1413	1414	0	0.929	-0.236842
MvSa-1248-D-A1-R0_A1	1414	1415	0	0.929	-0.0780229
MvSa-1248-D-A1-R0_A1	1415	1416	0	0.972	0.0495238
MvSa-1248-D-A1-R0_A1	1416	1417	0.355	0.257	-0.289474
MvSa-1248-D-A1-R0_A1	1417	1418	0.435	0.187	0.01465
MvSa-1248-D-A1-R0_A1	1418	1419	1	0	-0.353747
MvSa-1248-D-A1-R0_A1	1419	1420	1	0	-0.12766
MvSa-1248-D-A1-R0_A1	1420	1421	0.504	0	-0.291088
MvSa-1248-D-A1-R0_A1	1421	1422	1	0	-0.52486
MvSa-1248-D-A1-R0_A1	1422	1423	0.704	0	0.149216
MvSa-1248-D-A1-R0_A1	1423	1424	0	0.396	-0.183593
MvSa-1248-D-A1-R0_A1	1424	1425	0.94	0	0.558889
MvSa-1248-D-A1-R0_A1	1425	1426	0.906	0	-0.426296
MvSa-1248-D-A1-R0_A1	1426	1427	0.933	0	-0.258182
MvSa-1248-D-A1-R0_A1	1427	1428	0.553	0	-0.446416
MvSa-1248-D-A1-R0_A1	1428	1429	1	0	-0.435472
MvSa-1248-D-A1-R0_A1	1429	1430	1	0	-0.0182186
MvSa-1248-D-A1-R0_A1	1430	1431	0.613	0	-0.331797
MvSa-1248-D-A1-R0_A1	1431	1432	1	0	-0.331988
MvSa-1248-D-A1-R0_A1	1432	1433	1	0	-0.0828414
MvSa-1248-D-A1-R0_A1	1433	1434	0.42	0	-0.377778
MvSa-1248-D-A1-R0_A1	1434	1435	0.231	0	-0.221782
MvSa-1248-D-A1-R0_A1	1435	1436	1	0	0.0787172
MvSa-1248-D-A1-R0_A1	1436	1437	1	0	0.15942
MvSa-1248-D-A1-R0_A1	1437	1438	0.21	0	0.328571
MvSa-1248-D-A1-R0_A1	1438	1439	0.967	0	-0.0207577
MvSa-1248-D-A1-R0_A1	1439	1440	0	0.497	0.194175
MvSa-1248-D-A1-R0_A1	1440	1441	0.764	0	-0.434609
MvSa-1248-D-A1-R0_A1	1441	1442	1	0	-0.306034
MvSa-1248-D-A1-R0_A1	1442	1443	1	0	-0.203844
MvSa-1248-D-A1-R0_A1	1443	1444	1	0	-0.18284
MvSa-1248-D-A1-R0_A1	1444	1445	0.815	0	-0.420485
MvSa-1248-D-A1-R0_A1	1445	1446	0.926	0	-0.276402
MvSa-1248-D-A1-R0_A1	1446	1447	1	0	0.0414658
MvSa-1248-D-A1-R0_A1	1447	1448	1	0	-0.472222
MvSa-1248-D-A1-R0_A1	1448	1449	1	0	0.141509
MvSa-1248-D-A1-R0_A1	1449	1450	0.509	0.016	-0.0495327
MvSa-1248-D-A1-R0_A1	1450	1451	0.21	0.151	-0.489097
MvSa-1248-D-A1-R0_A1	1451	1452	0.324	0.157	0.11129
MvSa-1248-D-A1-R0_A1	1452	1453	0	0.344	0.146288
MvSa-1248-D-A1-R0_A1	1453	1454	0	0.423	-0.319329
MvSa-1248-D-A1-R0_A1	1454	1455	0	0.202	-0.0703172
MvSa-1248-D-A1-R0_A1	1455	1456	0	1	0.161685
MvSa-1248-D-A1-R0_A1	1456	1457	0	1	0.22281
MvSa-1248-D-A1-R0_A1	1457	1458	0	1	-0.15352
MvSa-1248-D-A1-R0_A1	1458	1459	0	1	0.0815722
MvSa-1248-D-A1-R0_A1	1459	1460	0	0.752	0.970674
MvSa-1248-D-A1-R0_A1	1460	1461	0.617	0	-0.119543
MvSa-1248-D-A1-R0_A1	1461	1462	0.264	0	-0.268733
MvSa-1248-D-A1-R0_A1	1462	1463	0.584	0	-0.233297
MvSa-1248-D-A1-R0_A1	1463	1464	1	0	-0.237624
MvSa-1248-D-A1-R0_A1	1464	1465	0.801	0	-0.476923
MvSa-1248-D-A1-R0_A1	1465	1466	0.228	0	-0.336214
MvSa-1248-D-A1-R0_A1	1466	1467	0.444	0	-0.158615
MvSa-1248-D-A1-R0_A1	1467	1468	0.433	0.118	-0.357726
MvSa-1248-D-A1-R0_A1	1468	1469	0.811	0	0.248127
MvSa-1248-D-A1-R0_A1	1469	1470	0.8	0	-0.577852
MvSa-1248-D-A1-R0_A1	1470	1471	0.808	0	-0.30971
MvSa-1248-D-A1-R0_A1	1471	1472	0.651	0	-0.298478
MvSa-1248-D-A1-R0_A1	1472	1473	0	0	-0.276667
MvSa-1248-D-A1-R0_A1	1473	1474	0	0	-0.217054
MvSa-1248-D-A1-R0_A1	1474	1475	0.301	0.435	-0.116983
MvSa-1248-D-A1-R0_A1	1475	1476	0.278	0.026	0.181818
MvSa-1248-D-A1-R0_A1	1476	1477	0.386	0	-0.0748208
MvSa-1248-D-A1-R0_A1	1477	1478	1	0	-0.196846
MvSa-1248-D-A1-R0_A1	1478	1479	1	0	-0.585714
MvSa-1248-D-A1-R0_A1	1479	1480	1	0	-0.226799
MvSa-1248-D-A1-R0_A1	1480	1481	0.748	0	0.81412
MvSa-1248-D-A1-R0_A1	1481	1482	0	0	0.430912
MvSa-1248-D-A1-R0_A1	1482	1483	0.555	0	-0.229101
MvSa-1248-D-A1-R0_A1	1483	1484	1	0	-0.11245
MvSa-1248-D-A1-R0_A1	1484	1485	1	0	-0.709558
MvSa-1248-D-A1-R0_A1	1485	1486	1	0	-0.280238
MvSa-1248-D-A1-R0_A1	1486	1487	1	0	-0.0137931
MvSa-1248-D-A1-R0_A1	1487	1488	1	0	-0.220538
MvSa-1248-D-A1-R0_A1	1488	1489	0.878	0	-0.476229
MvSa-1248-D-A1-R0_A1	1489	1490	0.649	0	-0.00926524
MvSa-1248-D-A1-R0_A1	1490	1491	1	0	0.874152
MvSa-1248-D-A1-R0_A1	1491	1492	0.632	0	-0.275581
MvSa-1248-D-A1-R0_A1	1492	1493	0.919	0	-0.281707
MvSa-1248-D-A1-R0_A1	1493	1494	0.839	0	-0.410346
MvSa-1248-D-A1-R0_A1	1494	1495	0.003	0.111	0.246512
MvSa-1248-D-A1-R0_A1	1495	1496	0.555	0	0.215882
MvSa-1248-D-A1-R0_A1	1496	1497	0.777	0	-0.523175
MvSa-1248-D-A1-R0_A1	1497	1498	1	0	-0.189776
MvSa-1248-D-A1-R0_A1	1498	1499	1	0	-0.507196
MvSa-1248-D-A1-R0_A1	1499	1500	0.778	0	-0.37451
MvSa-1248-D-A1-R0_A1	1500	1501	0.837	0	0.0841677
MvSa-1248-D-A1-R0_A1	1501	1502	1	0	-0.0571429
MvSa-1248-D-A1-R0_A1	1502	1503	0.63	0	-0.286184
MvSa-1248-D-A1-R0_A1	1503	1504	1	0	-0.134675
MvSa-1248-D-A1-R0_A1	1504	1505	0.316	0	-0.25812
MvSa-1248-D-A1-R0_A1	1505	1506	0	0.601	-0.190066
MvSa-1248-D-A1-R0_A1	1506	1507	0	0.874	0.263158
MvSa-1248-D-A1-R0_A1	1507	1508	0	1	0.313926
MvSa-1248-D-A1-R0_A1	1508	1509	0	1	-0.310852
MvSa-1248-D-A1-R0_A1	1509	1510	0	1	-0.340067
MvSa-1248-D-A1-R0_A1	1510	1511	0	0.205	-0.148021
MvSa-1248-D-A1-R0_A1	1511	1512	0.915	0	-0.450893
MvSa-1248-D-A1-R0_A1	1512	1513	0.777	0	-0.408163
MvSa-1248-D-A1-R0_A1	1513	1514	1	0	0.28169
MvSa-1248-D-A1-R0_A1	1514	1515	0.867	0	-0.0144928
MvSa-1248-D-A1-R0_A1	1515	1516	0.915	0	-0.190405
MvSa-1248-D-A1-R0_A1	1516	1517	0.612	0	-0.252719
MvSa-1248-D-A1-R0_A1	1517	1518	0.78	0	-0.15483
MvSa-1248-D-A1-R0_A1	1518	1519	0	0	-0.313187
MvSa-1248-D-A1-R0_A1	1519	1520	0	0	-0.298326
MvSa-1248-D-A1-R0_A1	1520	1521	0.491	0	-0.232927
MvSa-1248-D-A1-R0_A1	1521	1522	0.546	0	-0.181003
MvSa-1248-D-A1-R0_A1	1522	1523	0.795	0	-0.465109
MvSa-1248-D-A1-R0_A1	1523	1524	1	0	-0.393662
MvSa-1248-D-A1-R0_A1	1524	1525	0.631	0	-0.0720738
MvSa-1248-D-A1-R0_A1	1525	1526	0.84	0	-0.123732
MvSa-1248-D-A1-R0_A1	1526	1527	0.757	0	-0.405102
MvSa-1248-D-A1-R0_A1	1527	1528	1	0	-0.17004
MvSa-1248-D-A1-R0_A1	1528	1529	1	0	-0.278708
MvSa-1248-D-A1-R0_A1	1529	1530	1	0	-0.262796
MvSa-1248-D-A1-R0_A1	1530	1531	1	0	-0.136054
MvSa-1248-D-A1-R0_A1	1531	1532	1	0	-0.202459
MvSa-1248-D-A1-R0_A1	1532	1533	0.263	0	-0.276861
MvSa-1248-D-A1-R0_A1	1533	1534	0.725	0	-0.601293
MvSa-1248-D-A1-R0_A1	1534	1535	0.567	0	-0.362319
MvSa-1248-D-A1-R0_A1	1535	1536	0	0.178	0.169259
MvSa-1248-D-A1-R0_A1	1536	1537	0	1	-0.344144
MvSa-1248-D-A1-R0_A1	1537	1538	0	1	-0.272321
MvSa-1248-D-A1-R0_A1	1538	1539	0	0.72	-0.408862
MvSa-1248-D-A1-R0_A1	1539	1540	0.282	0	-0.34058
MvSa-1248-D-A1-R0_A1	1540	1541	0.266	0.121	-0.062069
MvSa-1248-D-A1-R0_A1	1541	1542	1	0	-0.41875
MvSa-1248-D-A1-R0_A1	1542	1543	0.822	0	-0.296548
MvSa-1248-D-A1-R0_A1	1543	1544	0	0	-0.426184
MvSa-1248-D-A1-R0_A1	1544	1545	0	0.914	-0.790179
MvSa-1248-D-A1-R0_A1	1545	1546	0	1	-0.0521212
MvSa-1248-D-A1-R0_A1	1546	1547	0	1	-0.178465
MvSa-1248-D-A1-R0_A1	1547	1548	0	1	-0.319965
MvSa-1248-D-A1-R0_A1	1548	1549	0	0.803	-0.132986
MvSa-1248-D-A1-R0_A1	1549	1550	0.776	0	-0.527523
MvSa-1248-D-A1-R0_A1	1550	1551	1	0	-0.0343565
MvSa-1248-D-A1-R0_A1	1551	1552	0.548	0	-0.226602
MvSa-1248-D-A1-R0_A1	1552	1553	0.84	0	0.0540541
MvSa-1248-D-A1-R0_A1	1553	1554	0	0.982	-0.194706
MvSa-1248-D-A1-R0_A1	1554	1555	0	0.946	-0.414077
MvSa-1248-D-A1-R0_A1	1555	1556	0.089	0	0.145278
MvSa-1248-D-A1-R0_A1	1556	1557	1	0	-0.317139
MvSa-1248-D-A1-R0_A1	1557	1558	0.902	0	-0.229911
MvSa-1248-D-A1-R0_A1	1558	1559	0	0.99	0.106329
MvSa-1248-D-A1-R0_A1	1559	1560	0	1	-0.132184
MvSa-1248-D-A1-R0_A1	1560	1561	0	1	-0.203448
MvSa-1248-D-A1-R0_A1	1561	1562	0	1	0.0757576
MvSa-1248-D-A1-R0_A1	1562	1563	0	0.493	0.309309
MvSa-1248-D-A1-R0_A1	1563	1564	0	0	-0.113051
MvSa-1248-D-A1-R0_A1	1564	1565	0	0	-0.413534
MvSa-1248-D-A1-R0_A1	1565	1566	0.918	0	0.211913
MvSa-1248-D-A1-R0_A1	1566	1567	1	0	-0.07247
MvSa-1248-D-A1-R0_A1	1567	1568	0.277	0.124	0.250255
MvSa-1248-D-A1-R0_A1	1568	1569	0	0	-0.152923
MvSa-1248-D-A1-R0_A1	1569	1570	0.406	0	-0.344568
MvSa-1248-D-A1-R0_A1	1570	1571	0.631	0	-0.11752
MvSa-1248-D-A1-R0_A1	1571	1572	1	0	-0.412
MvSa-1248-D-A1-R0_A1	1572	1573	0.552	0	-0.266667
MvSa-1248-D-A1-R0_A1	1573	1574	0.72	0	-0.273987
MvSa-1248-D-A1-R0_A1	1574	1575	0.76	0	-0.0188161
MvSa-1248-D-A1-R0_A1	1575	1576	1	0	-0.0747608
MvSa-1248-D-A1-R0_A1	1576	1577	0.788	0	-0.279235
MvSa-1248-D-A1-R0_A1	1577	1578	1	0	-0.392787
MvSa-1248-D-A1-R0_A1	1578	1579	1	0	-0.276776
MvSa-1248-D-A1-R0_A1	1579	1580	1	0	0.128358
MvSa-1248-D-A1-R0_A1	1580	1581	0.716	0	-0.385504
MvSa-1248-D-A1-R0_A1	1581	1582	1	0	-0.0342466
MvSa-1248-D-A1-R0_A1	1582	1583	0.548	0	0.0496
MvSa-1248-D-A1-R0_A1	1583	1584	1	0	-0.50521
MvSa-1248-D-A1-R0_A1	1584	1585	0.747	0	-0.251765
MvSa-1248-D-A1-R0_A1	1585	1586	0	0.931	-0.373959
MvSa-1248-D-A1-R0_A1	1586	1587	0	1	-0.124224
MvSa-1248-D-A1-R0_A1	1587	1588	0.114	0.855	-0.255814
MvSa-1248-D-A1-R0_A1	1588	1589	0.437	0	-0.452632
MvSa-1248-D-A1-R0_A1	1589	1590	0.766	0	0.011236
MvSa-1248-D-A1-R0_A1	1590	1591	1	0	-0.316667
MvSa-1248-D-A1-R0_A1	1591	1592	0.754	0	0.477273
MvSa-1248-D-A1-R0_A1	1592	1593	0.502	0	-0.218703
MvSa-1248-D-A1-R0_A1	1593	1594	1	0	-0.20845
MvSa-1248-D-A1-R0_A1	1594	1595	1	0	0.413729
MvSa-1248-D-A1-R0_A1	1595	1596	0.25	0	-0.0272537
MvSa-1248-D-A1-R0_A1	1596	1597	0.974	0	-0.46893
MvSa-1248-D-A1-R0_A1	1597	1598	1	0	-0.413672
MvSa-1248-D-A1-R0_A1	1598	1599	0.653	0	-0.199555
MvSa-1248-D-A1-R0_A1	1599	1600	0.745	0	0.0425921
MvSa-1248-D-A1-R0_A1	1600	1601	0.188	0	0.080518
MvSa-1248-D-A1-R0_A1	1601	1602	0.748	0	-0.0551928
MvSa-1248-D-A1-R0_A1	1602	1603	0	0	-0.0951727
MvSa-1248-D-A1-R0_A1	1603	1604	0.483	0	0.20679
MvSa-1248-D-A1-R0_A1	1604	1605	1	0	-0.161113
MvSa-1248-D-A1-R0_A1	1605	1606	0.671	0	-0.37526
MvSa-1248-D-A1-R0_A1	1606	1607	1	0	-0.387739
MvSa-1248-D-A1-R0_A1	1607	1608	0.824	0	-0.305444
MvSa-1248-D-A1-R0_A1	1608	1609	0.516	0	-0.404306
MvSa-1248-D-A1-R0_A1	1609	1610	1	0	-0.0660377
MvSa-1248-D-A1-R0_A1	1610	1611	0.274	0.003	0.191667
MvSa-1248-D-A1-R0_A1	1611	1612	0	0.707	-0.362456
MvSa-1248-D-A1-R0_A1	1612	1613	0.614	0.222	-0.354071
MvSa-1248-D-A1-R0_A1	1613	1614	0.821	0	0.295763
MvSa-1248-D-A1-R0_A1	1614	1615	0.262	0	-0.157895
MvSa-1248-D-A1-R0_A1	1615	1616	0.621	0	-0.172143
MvSa-1248-D-A1-R0_A1	1616	1617	0.938	0	-0.233516
MvSa-1248-D-A1-R0_A1	1617	1618	0	0	-0.0583333
MvSa-1248-D-A1-R0_A1	1618	1619	0.939	0	-0.217918
MvSa-1248-D-A1-R0_A1	1619	1620	1	0	-0.285714
MvSa-1248-D-A1-R0_A1	1620	1621	1	0	-0.153734
MvSa-1248-D-A1-R0_A1	1621	1622	0.934	0	-0.305556
MvSa-1248-D-A1-R0_A1	1622	1623	0.205	0.178	-0.108818
MvSa-1248-D-A1-R0_A1	1623	1624	0	0.174	-0.283828
MvSa-1248-D-A1-R0_A1	1624	1625	0.481	0	0.135093
MvSa-1248-D-A1-R0_A1	1625	1626	0.423	0.139	0.678014
MvSa-1248-D-A1-R0_A1	1626	1627	0.229	0.114	0.249433
MvSa-1248-D-A1-R0_A1	1627	1628	0.166	0.118	0.125
MvSa-1248-D-A1-R0_A1	1628	1629	1	0	-0.406552
MvSa-1248-D-A1-R0_A1	1629	1630	1	0	0.630835
MvSa-1248-D-A1-R0_A1	1630	1631	0.726	0	-0.405844
MvSa-1248-D-A1-R0_A1	1631	1632	0.871	0	-0.298246
MvSa-1248-D-A1-R0_A1	1632	1633	1	0	-0.00877193
MvSa-1248-D-A1-R0_A1	1633	1634	0.572	0	-0.392484
MvSa-1248-D-A1-R0_A1	1634	1635	0.231	0	-0.293924
MvSa-1248-D-A1-R0_A1	1635	1636	0.336	0	-0.31547
MvSa-1248-D-A1-R0_A1	1636	1637	1	0	-0.155357
MvSa-1248-D-A1-R0_A1	1637	1638	0.57	0	0.73262
MvSa-1248-D-A1-R0_A1	1638	1639	0.996	0	-0.43125
MvSa-1248-D-A1-R0_A1	1639	1640	1	0	-0.55
MvSa-1248-D-A1-R0_A1	1640	1641	0.83	0	-0.235033
MvSa-1248-D-A1-R0_A1	1641	1642	0.587	0.105	-0.375052
MvSa-1248-D-A1-R0_A1	1642	1643	0.062	0	-0.18836
MvSa-1248-D-A1-R0_A1	1643	1644	0.686	0	-0.386088
MvSa-1248-D-A1-R0_A1	1644	1645	1	0	0.362439
MvSa-1248-D-A1-R0_A1	1645	1646	1	0	0.611702
MvSa-1248-D-A1-R0_A1	1646	1647	0.98	0	0.0899517
MvSa-1248-D-A1-R0_A1	1647	1648	0	0	-0.542565
MvSa-1248-D-A1-R0_A1	1648	1649	0.409	0	0.201465
MvSa-1248-D-A1-R0_A1	1649	1650	1	0	-0.0901396
MvSa-1248-D-A1-R0_A1	1650	1651	0.891	0	-0.371408
MvSa-1248-D-A1-R0_A1	1651	1652	0.809	0	0.0663021
MvSa-1248-D-A1-R0_A1	1652	1653	1	0	-0.106789
MvSa-1248-D-A1-R0_A1	1653	1654	0.503	0	0.0130719
MvSa-1248-D-A1-R0_A1	1654	1655	0.188	0	0.325581
MvSa-1248-D-A1-R0_A1	1655	1656	0.655	0	-0.324009
MvSa-1248-D-A1-R0_A1	1656	1657	1	0	-0.0667438
MvSa-1248-D-A1-R0_A1	1657	1658	0.497	0	0.0375921
MvSa-1248-D-A1-R0_A1	1658	1659	0.983	0	-0.0360377
MvSa-1248-D-A1-R0_A1	1659	1660	0.91	0	0.0510511
MvSa-1248-D-A1-R0_A1	1660	1661	0.906	0	0.387836
MvSa-1248-D-A1-R0_A1	1661	1662	1	0	0.149351
MvSa-1248-D-A1-R0_A1	1662	1663	1	0	-0.296139
MvSa-1248-D-A1-R0_A1	1663	1664	0.456	0	-0.352267
MvSa-1248-D-A1-R0_A1	1664	1665	0	0	0.0369553
MvSa-1248-D-A1-R0_A1	1665	1666	0	0	-0.043299
MvSa-1248-D-A1-R0_A1	1666	1667	0	0	0.5
MvSa-1248-D-A1-R0_A1	1667	1668	0	0.653	-0.405463
MvSa-1248-D-A1-R0_A1	1668	1669	0	1	-0.382703
MvSa-1248-D-A1-R0_A1	1669	1670	0	1	-0.0599174
MvSa-1248-D-A1-R0_A1	1670	1671	0	1	-0.196792
MvSa-1248-D-A1-R0_A1	1671	1672	0	1	-0.266919
MvSa-1248-D-A1-R0_A1	1672	1673	0	0.278	0.161519
MvSa-1248-D-A1-R0_A1	1673	1674	0	0	-0.0923324
MvSa-1248-D-A1-R0_A1	1674	1675	0.38	0	-0.216263
MvSa-1248-D-A1-R0_A1	1675	1676	0.942	0	0.366981
MvSa-1248-D-A1-R0_A1	1676	1677	0.838	0	-0.0591398
MvSa-1248-D-A1-R0_A1	1677	1678	0.417	0	1.09114
MvSa-1248-D-A1-R0_A1	1678	1679	1	0	0.223536
MvSa-1248-D-A1-R0_A1	1679	1680	0.579	0	0.166667
MvSa-1248-D-A1-R0_A1	1680	1681	0.111	0	0.0716463
MvSa-1248-D-A1-R0_A1	1681	1682	0.606	0.076	-0.0263158
MvSa-1248-D-A1-R0_A1	1682	1683	0	0.567	-0.045614
MvSa-1248-D-A1-R0_A1	1683	1684	0	0.629	0.0125885
MvSa-1248-D-A1-R0_A1	1684	1685	0	1	-0.186484
MvSa-1248-D-A1-R0_A1	1685	1686	0	1	-0.224612
MvSa-1248-D-A1-R0_A1	1686	1687	0	0.598	-0.472659
MvSa-1248-D-A1-R0_A1	1687	1688	0.358	0	-0.174447
MvSa-1248-D-A1-R0_A1	1688	1689	0.086	0	-0.226804
MvSa-1248-D-A1-R0_A1	1689	1690	0	0.336	-0.00224719
MvSa-1248-D-A1-R0_A1	1690	1691	0	1	-0.314212
MvSa-1248-D-A1-R0_A1	1691	1692	0	0.898	-0.316176
MvSa-1248-D-A1-R0_A1	1692	1693	0	1	-0.102203
MvSa-1248-D-A1-R0_A1	1693	1694	0	1	0.102564
MvSa-1248-D-A1-R0_A1	1694	1695	0	1	-0.426349
MvSa-1248-D-A1-R0_A1	1695	1696	0	1	-0.428465
MvSa-1248-D-A1-R0_A1	1696	1697	0	0.722	0.330703
MvSa-1248-D-A1-R0_A1	1697	1698	0	0.33	0.394261
MvSa-1248-D-A1-R0_A1	1698	1699	0	0.326	-0.370242
MvSa-1248-D-A1-R0_A1	1699	1700	0	0.063	-0.149733
MvSa-1248-D-A1-R0_A1	1700	1701	0	0.868	-0.373266
MvSa-1248-D-A1-R0_A1	1701	1702	0	1	-0.091182
MvSa-1248-D-A1-R0_A1	1702	1703	0	1	0.381132
MvSa-1248-D-A1-R0_A1	1703	1704	0	1	-0.362241
MvSa-1248-D-A1-R0_A1	1704	1705	0	1	0.385463
MvSa-1248-D-A1-R0_A1	1705	1706	0	0.025	0.104377
MvSa-1248-D-A1-R0_A1	1706	1707	0.155	0	-0.0956426
MvSa-1248-D-A1-R0_A1	1707	1708	1	0	0.038961
MvSa-1248-D-A1-R0_A1	1708	1709	1	0	-0.534853
MvSa-1248-D-A1-R0_A1	1709	1710	0.763	0	-0.571156
MvSa-1248-D-A1-R0_A1	1710	1711	0.64	0	-0.537264
MvSa-1248-D-A1-R0_A1	1711	1712	0.957	0	-0.302857
MvSa-1248-D-A1-R0_A1	1712	1713	0.344	0.22	0.326167
MvSa-1248-D-A1-R0_A1	1713	1714	0.295	0.19	0.0529279
MvSa-1248-D-A1-R0_A1	1714	1715	1	0	-0.475126
MvSa-1248-D-A1-R0_A1	1715	1716	0.502	0	-0.0580952
MvSa-1248-D-A1-R0_A1	1716	1717	0	0.384	0.0740741
MvSa-1248-D-A1-R0_A1	1717	1718	0	1	0.0825359
MvSa-1248-D-A1-R0_A1	1718	1719	0	1	-0.290483
MvSa-1248-D-A1-R0_A1	1719	1720	0	1	0.265574
MvSa-1248-D-A1-R0_A1	1720	1721	0	1	-0.0790326
MvSa-1248-D-A1-R0_A1	1721	1722	0	0.571	-0.299731
MvSa-1248-D-A1-R0_A1	1722	1723	0.02	0	-0.0162698
MvSa-1248-D-A1-R0_A1	1723	1724	1	0	-0.544188
MvSa-1248-D-A1-R0_A1	1724	1725	1	0	0.0757363
MvSa-1248-D-A1-R0_A1	1725	1726	0.215	0	-0.161021
MvSa-1248-D-A1-R0_A1	1726	1727	0	0	-0.372336
MvSa-1248-D-A1-R0_A1	1727	1728	0	0.248	0.823529
MvSa-1248-D-A1-R0_A1	1728	1729	0	0.69	-0.223776
MvSa-1248-D-A1-R0_A1	1729	1730	0	1	-0.244208
MvSa-1248-D-A1-R0_A1	1730	1731	0	0.916	-0.217894
MvSa-1248-D-A1-R0_A1	1731	1732	0	0.865	0.112903
MvSa-1248-D-A1-R0_A1	1732	1733	0	0	0.301587
MvSa-1248-D-A1-R0_A1	1733	1734	0.746	0	0.249524
MvSa-1248-D-A1-R0_A1	1734	1735	1	0	-0.193878
MvSa-1248-D-A1-R0_A1	1735	1736	0.687	0	0.15942
MvSa-1248-D-A1-R0_A1	1736	1737	0.513	0	-0.333333
MvSa-1248-D-A1-R0_A1	1737	1738	0.993	0	-0.209184
MvSa-1248-D-A1-R0_A1	1738	1739	0.173	0	0.324074
MvSa-1248-D-A1-R0_A1	1739	1740	0.59	0	-0.226523
MvSa-1248-D-A1-R0_A1	1740	1741	0.543	0.164	-0.0555556
MvSa-1248-D-A1-R0_A1	1741	1742	0.577	0	-0.0132789
MvSa-1248-D-A1-R0_A1	1742	1743	0.05	0	0.0988372
MvSa-1248-D-A1-R0_A1	1743	1744	1	0	-0.11
MvSa-1248-D-A1-R0_A1	1744	1745	0.056	0.468	-0.158763
MvSa-1248-D-A1-R0_A1	1745	1746	0	1	0.172002
MvSa-1248-D-A1-R0_A1	1746	1747	0	0.423	0.174729
MvSa-1248-D-A1-R0_A1	1747	1748	0.58	0	-0.344982
MvSa-1248-D-A1-R0_A1	1748	1749	0.553	0.164	-0.0555556
MvSa-1248-D-A1-R0_A1	1749	1750	0.577	0	0.0196281
MvSa-1248-D-A1-R0_A1	1750	1751	0.039	0	0.105263
MvSa-1248-D-A1-R0_A1	1751	1752	1	0	-0.120455
MvSa-1248-D-A1-R0_A1	1752	1753	0.067	0.457	-0.131351
MvSa-1248-D-A1-R0_A1	1753	1754	0	1	0.157838
MvSa-1248-D-A1-R0_A1	1754	1755	0	0.434	0.162742
MvSa-1248-D-A1-R0_A1	1755	1756	0.568	0	-0.200677
MvSa-1248-D-A1-R0_A1	1756	1757	0.565	0.164	-0.0957447
MvSa-1248-D-A1-R0_A1	1757	1758	0.903	0	-0.0030303
MvSa-1248-D-A1-R0_A1	1758	1759	0.311	0	0.228804
MvSa-1248-D-A1-R0_A1	1759	1760	1	0	-0.11
MvSa-1248-D-A1-R0_A1	1760	1761	0.055	0.469	-0.158763
MvSa-1248-D-A1-R0_A1	1761	1762	0	1	0.153846
MvSa-1248-D-A1-R0_A1	1762	1763	0	0.533	-0.211064
MvSa-1248-D-A1-R0_A1	1763	1764	0	0	-0.472886
MvSa-1248-D-A1-R0_A1	1764	1765	0	0	-0.314584
MvSa-1248-D-A1-R0_A1	1765	1766	0.034	0	0.575059
MvSa-1248-D-A1-R0_A1	1766	1767	1	0	-0.463606
MvSa-1248-D-A1-R0_A1	1767	1768	1	0	-0.320849
MvSa-1248-D-A1-R0_A1	1768	1769	0.26	0	0.203609
MvSa-1248-D-A1-R0_A1	1769	1770	1	0	-0.242424
MvSa-1248-D-A1-R0_A1	1770	1771	1	0	-0.37551
MvSa-1248-D-A1-R0_A1	1771	1772	0.394	0.234	-0.222222
MvSa-1248-D-A1-R0_A1	1772	1773	0.947	0	-0.154472
MvSa-1248-D-A1-R0_A1	1773	1774	0.548	0.204	0.185586
MvSa-1248-D-A1-R0_A1	1774	1775	0.816	0.04	-0.100444
MvSa-1248-D-A1-R0_A1	1775	1776	0	0.244	0.200466
MvSa-1248-D-A1-R0_A1	1776	1777	0.445	0	0.018742
MvSa-1248-D-A1-R0_A1	1777	1778	0.5	0	-0.123377
MvSa-1248-D-A1-R0_A1	1778	1779	0.729	0	-0.107252
MvSa-1248-D-A1-R0_A1	1779	1780	1	0	0.397104
MvSa-1248-D-A1-R0_A1	1780	1781	0.236	0	-0.565527
MvSa-1248-D-A1-R0_A1	1781	1782	0	0	-0.471831
MvSa-1248-D-A1-R0_A1	1782	1783	0	0	-0.302857
MvSa-1248-D-A1-R0_A1	1783	1784	0	0.279	0.0399473
MvSa-1248-D-A1-R0_A1	1784	1785	0	0.693	-0.0173993
MvSa-1248-D-A1-R0_A1	1785	1786	0.543	0.11	-0.0958236
MvSa-1248-D-A1-R0_A1	1786	1787	0.447	0	-0.0732265
MvSa-1248-D-A1-R0_A1	1787	1788	0.666	0	-0.111688
MvSa-1248-D-A1-R0_A1	1788	1789	0.549	0	0.212418
MvSa-1248-D-A1-R0_A1	1789	1790	1	0	0.358715
MvSa-1248-D-A1-R0_A1	1790	1791	1	0	-0.386693
MvSa-1248-D-A1-R0_A1	1791	1792	0.621	0	-0.276316
MvSa-1248-D-A1-R0_A1	1792	1793	0.029	0	0.0223785
MvSa-1248-D-A1-R0_A1	1793	1794	1	0	-0.0288462
MvSa-1248-D-A1-R0_A1	1794	1795	1	0	-0.248
MvSa-1248-D-A1-R0_A1	1795	1796	1	0	-0.0108696
MvSa-1248-D-A1-R0_A1	1796	1797	1	0	-0.397321
MvSa-1248-D-A1-R0_A1	1797	1798	0.733	0	-0.237542
MvSa-1248-D-A1-R0_A1	1798	1799	0.523	0	0.123996
MvSa-1248-D-A1-R0_A1	1799	1800	0.194	0	-0.211548
MvSa-1248-D-A1-R0_A1	1800	1801	0.093	0	-0.298507
MvSa-1248-D-A1-R0_A1	1801	1802	0.179	0	0.00339806
MvSa-1248-D-A1-R0_A1	1802	1803	0	0.665	-0.329331
MvSa-1248-D-A1-R0_A1	1803	1804	0	1	-0.0707189
MvSa-1248-D-A1-R0_A1	1804	1805	0	1	0.449751
MvSa-1248-D-A1-R0_A1	1805	1806	0	1	-0.320513
MvSa-1248-D-A1-R0_A1	1806	1807	0	1	0.0206148
MvSa-1248-D-A1-R0_A1	1807	1808	0	0.391	0.152993
MvSa-1248-D-A1-R0_A1	1808	1809	0	0.233	-0.116678
MvSa-1248-D-A1-R0_A1	1809	1810	0.578	0.004	-0.154691
MvSa-1248-D-A1-R0_A1	1810	1811	0	0.194	-0.270588
MvSa-1248-D-A1-R0_A1	1811	1812	0.851	0	-0.154639
MvSa-1248-D-A1-R0_A1	1812	1813	0.856	0	-0.287037
MvSa-1248-D-A1-R0_A1	1813	1814	0.304	0.154	-0.0875242
MvSa-1248-D-A1-R0_A1	1814	1815	0.173	0	-0.0699353
MvSa-1248-D-A1-R0_A1	1815	1816	0	0	-0.0886957
MvSa-1248-D-A1-R0_A1	1816	1817	0	0.232	-0.0211612
MvSa-1248-D-A1-R0_A1	1817	1818	0	0.919	-0.256742
MvSa-1248-D-A1-R0_A1	1818	1819	0	0.674	-0.138736
MvSa-1248-D-A1-R0_A1	1819	1820	0.778	0	0.289474
MvSa-1248-D-A1-R0_A1	1820	1821	1	0	-0.265432
MvSa-1248-D-A1-R0_A1	1821	1822	0.089	0.246	0.0900746
MvSa-1248-D-A1-R0_A1	1822	1823	0.152	0	0.0204654
MvSa-1248-D-A1-R0_A1	1823	1824	0.161	0	-0.255814
MvSa-1248-D-A1-R0_A1	1824	1825	0.957	0	-0.135843
MvSa-1248-D-A1-R0_A1	1825	1826	0.824	0	-0.216802
MvSa-1248-D-A1-R0_A1	1826	1827	0.333	0	-0.22766
MvSa-1248-D-A1-R0_A1	1827	1828	0	0	-0.143254
MvSa-1248-D-A1-R0_A1	1828	1829	0	0	-0.0531915
MvSa-1248-D-A1-R0_A1	1829	1830	0	0	0.217676
MvSa-1248-D-A1-R0_A1	1830	1831	0	0	-0.206657
MvSa-1248-D-A1-R0_A1	1831	1832	0	0	0.113399
MvSa-1248-D-A1-R0_A1	1832	1833	0.878	0	-0.112762
MvSa-1248-D-A1-R0_A1	1833	1834	1	0	0.129736
MvSa-1248-D-A1-R0_A1	1834	1835	1	0	-0.272388
MvSa-1248-D-A1-R0_A1	1835	1836	0.606	0	0.454082
MvSa-1248-D-A1-R0_A1	1836	1837	0.927	0	-0.124324
MvSa-1248-D-A1-R0_A1	1837	1838	0.607	0	0.346899
MvSa-1248-D-A1-R0_A1	1838	1839	0.856	0	-0.253803
MvSa-1248-D-A1-R0_A1	1839	1840	1	0	-0.061569
MvSa-1248-D-A1-R0_A1	1840	1841	1	0	0.447464
MvSa-1248-D-A1-R0_A1	1841	1842	1	0	0.346341
MvSa-1248-D-A1-R0_A1	1842	1843	1	0	0.103299
MvSa-1248-D-A1-R0_A1	1843	1844	0.434	0	-0.278866
MvSa-1248-D-A1-R0_A1	1844	1845	0.173	0	-0.190031
MvSa-1248-D-A1-R0_A1	1845	1846	0.206	0.132	0.783784
MvSa-1248-D-A1-R0_A1	1846	1847	0.326	0	-0.0765912
MvSa-1248-D-A1-R0_A1	1847	1848	1	0	-0.241609
MvSa-1248-D-A1-R0_A1	1848	1849	0.553	0	-0.143103
MvSa-1248-D-A1-R0_A1	1849	1850	1	0	0.477847
MvSa-1248-D-A1-R0_A1	1850	1851	1	0	0.276993
MvSa-1248-D-A1-R0_A1	1851	1852	1	0	-0.113265
MvSa-1248-D-A1-R0_A1	1852	1853	0.429	0	0.141387
MvSa-1248-D-A1-R0_A1	1853	1854	0	0	-0.487179
MvSa-1248-D-A1-R0_A1	1854	1855	0.359	0	-0.587629
MvSa-1248-D-A1-R0_A1	1855	1856	0.486	0	0.645365
MvSa-1248-D-A1-R0_A1	1856	1857	0.785	0.115	-0.215317
MvSa-1248-D-A1-R0_A1	1857	1858	0.71	0.163	-0.324419
MvSa-1248-D-A1-R0_A1	1858	1859	0.532	0.29	-0.742182
MvSa-1248-D-A1-R0_A1	1859	1860	0.133	0.218	-0.273333
MvSa-1248-D-A1-R0_A1	1860	1861	1	0	-0.162191
MvSa-1248-D-A1-R0_A1	1861	1862	0.821	0	-0.0794045
MvSa-1248-D-A1-R0_A1	1862	1863	0.163	0.3	0.00138889
MvSa-1248-D-A1-R0_A1	1863	1864	0	0.403	0.476891
MvSa-1248-D-A1-R0_A1	1864	1865	0	0.74	-0.123523
MvSa-1248-D-A1-R0_A1	1865	1866	0	1	0.452632
MvSa-1248-D-A1-R0_A1	1866	1867	0	1	0.923202
MvSa-1248-D-A1-R0_A1	1867	1868	0	1	-0.232258
MvSa-1248-D-A1-R0_A1	1868	1869	0	0.579	0.43314
MvSa-1248-D-A1-R0_A1	1869	1870	0	0.33	0.394071
MvSa-1248-D-A1-R0_A1	1870	1871	0.221	0.486	0.015873
MvSa-1248-D-A1-R0_A1	1871	1872	0.848	0	-0.289138
MvSa-1248-D-A1-R0_A1	1872	1873	1	0	-0.575919
MvSa-1248-D-A1-R0_A1	1873	1874	0.614	0	0.00643501
MvSa-1248-D-A1-R0_A1	1874	1875	0.542	0.279	-0.308411
MvSa-1248-D-A1-R0_A1	1875	1876	0.326	0.388	0.332087
MvSa-1248-D-A1-R0_A1	1876	1877	0	1	-0.333333
MvSa-1248-D-A1-R0_A1	1877	1878	0	0.473	-0.126984
MvSa-1248-D-A1-R0_A1	1878	1879	0	0.427	0.166667
MvSa-1248-D-A1-R0_A1	1879	1880	0.839	0.051	-0.139648
MvSa-1248-D-A1-R0_A1	1880	1881	1	0	-0.221956
MvSa-1248-D-A1-R0_A1	1881	1882	0.849	0	-0.144737
MvSa-1248-D-A1-R0_A1	1882	1883	0.972	0	-0.0425532
MvSa-1248-D-A1-R0_A1	1883	1884	1	0	-0.0633265
MvSa-1248-D-A1-R0_A1	1884	1885	1	0	-0.195544
MvSa-1248-D-A1-R0_A1	1885	1886	1	0	-0.078169
MvSa-1248-D-A1-R0_A1	1886	1887	1	0	0.369484
MvSa-1248-D-A1-R0_A1	1887	1888	0.453	0.311	0.263441
MvSa-1248-D-A1-R0_A1	1888	1889	0.176	0.136	-0.0791326
MvSa-1248-D-A1-R0_A1	1889	1890	0.191	0.28	-0.205758
MvSa-1248-D-A1-R0_A1	1890	1891	0	0.941	-0.207772
MvSa-1248-D-A1-R0_A1	1891	1892	0	0.561	-0.364539
MvSa-1248-D-A1-R0_A1	1892	1893	0.114	0.729	-0.235556
MvSa-1248-D-A1-R0_A1	1893	1894	0.616	0.333	-0.496765
MvSa-1248-D-A1-R0_A1	1894	1895	1	0	-0.278075
MvSa-1248-D-A1-R0_A1	1895	1896	0.725	0.116	-0.117988
MvSa-1248-D-A1-R0_A1	1896	1897	0.488	0.014	-0.0224321
MvSa-1248-D-A1-R0_A1	1897	1898	0	0.66	0.062963
MvSa-1248-D-A1-R0_A1	1898	1899	0	0.497	-0.160113
MvSa-1248-D-A1-R0_A1	1899	1900	0	0.531	-0.587855
MvSa-1248-D-A1-R0_A1	1900	1901	0	0.623	-0.126673
MvSa-1248-D-A1-R0_A1	1901	1902	0	0.527	-0.435227
MvSa-1248-D-A1-R0_A1	1902	1903	0.354	0.192	-0.571846
MvSa-1248-D-A1-R0_A1	1903	1904	0.598	0.207	-0.673812
MvSa-1248-D-A1-R0_A1	1904	1905	0	0.903	-0.320181
MvSa-1248-D-A1-R0_A1	1905	1906	0	1	-0.297872
MvSa-1248-D-A1-R0_A1	1906	1907	0	1	-0.454159
MvSa-1248-D-A1-R0_A1	1907	1908	0	0.975	-0.373027
MvSa-1248-T-A2-V0_A2	0	1	0	0.812	-0.282219
MvSa-1248-T-A2-V0_A2	1	2	0	1	-0.270833
MvSa-1248-T-A2-V0_A2	2	3	0	0.738	0.0453333
MvSa-1248-T-A2-V0_A2	3	4	0	1	0.125704
MvSa-1248-T-A2-V0_A2	4	5	0	0.83	-0.448501
MvSa-1248-T-A2-V0_A2	5	6	0	0.421	-0.41692
MvSa-1248-T-A2-V0_A2	6	7	0.182	0.535	-0.677471
MvSa-1248-T-A2-V0_A2	7	8	0.796	0	-0.0944484
MvSa-1248-T-A2-V0_A2	8	9	0.609	0	-0.410331
MvSa-1248-T-A2-V0_A2	9	10	0.931	0	-0.263712
MvSa-1248-T-A2-V0_A2	10	11	0.31	0	-0.448152
MvSa-1248-T-A2-V0_A2	11	12	0.044	0	0.147315
MvSa-1248-T-A2-V0_A2	12	13	1	0	-0.0329935
MvSa-1248-T-A2-V0_A2	13	14	0.434	0	-0.0259494
MvSa-1248-T-A2-V0_A2	14	15	1	0	-0.111111
MvSa-1248-T-A2-V0_A2	15	16	0.895	0	-0.247667
MvSa-1248-T-A2-V0_A2	16	17	0	0	-0.282005
MvSa-1248-T-A2-V0_A2	17	18	0.863	0	-0.254891
MvSa-1248-T-A2-V0_A2	18	19	0.741	0	0.338384
MvSa-1248-T-A2-V0_A2	19	20	0.329	0	-0.36732
MvSa-1248-T-A2-V0_A2	20	21	1	0	-0.282609
MvSa-1248-T-A2-V0_A2	21	22	0.401	0	-0.0727273
MvSa-1248-T-A2-V0_A2	22	23	1	0	-0.303826
MvSa-1248-T-A2-V0_A2	23	24	0.574	0	-0.0693596
MvSa-1248-T-A2-V0_A2	24	25	0.493	0	-0.137592
MvSa-1248-T-A2-V0_A2	25	26	1	0	0.192633
MvSa-1248-T-A2-V0_A2	26	27	0.834	0	-0.0175439
MvSa-1248-T-A2-V0_A2	27	28	1	0	-0.253096
MvSa-1248-T-A2-V0_A2	28	29	1	0	-0.256791
MvSa-1248-T-A2-V0_A2	29	30	0.79	0	-0.588933
MvSa-1248-T-A2-V0_A2	30	31	0.892	0	-0.233716
MvSa-1248-T-A2-V0_A2	31	32	0.805	0	0.0415293
MvSa-1248-T-A2-V0_A2	32	33	1	0	-0.443414
MvSa-1248-T-A2-V0_A2	33	34	0.253	0	-0.227923
MvSa-1248-T-A2-V0_A2	34	35	0.811	0	-0.369658
MvSa-1248-T-A2-V0_A2	35	36	0.58	0	-0.191489
MvSa-1248-T-A2-V0_A2	36	37	0.268	0	-0.383117
MvSa-1248-T-A2-V0_A2	37	38	0.829	0	-0.413672
MvSa-1248-T-A2-V0_A2	38	39	0.587	0	0.276104
MvSa-1248-T-A2-V0_A2	39	40	0.745	0	0.34058
MvSa-1248-T-A2-V0_A2	40	41	0	0	0.0872093
MvSa-1248-T-A2-V0_A2	41	42	0	0.566	-0.147277
MvSa-1248-T-A2-V0_A2	42	43	0	1	-0.0718917
MvSa-1248-T-A2-V0_A2	43	44	0	1	0.420898
MvSa-1248-T-A2-V0_A2	44	45	0	1	-0.316033
MvSa-1248-T-A2-V0_A2	45	46	0	1	-0.0271486
MvSa-1248-T-A2-V0_A2	46	47	0	0.502	0.431111
MvSa-1248-T-A2-V0_A2	47	48	0	0	0.00664452
MvSa-1248-T-A2-V0_A2	48	49	0	0	-0.485401
MvSa-1248-T-A2-V0_A2	49	50	0	0	-0.248889
MvSa-1248-T-A2-V0_A2	50	51	0	0.001	-0.00694444
MvSa-1248-T-A2-V0_A2	51	52	0.255	0.483	-0.124736
MvSa-1248-T-A2-V0_A2	52	53	0.533	0.138	-0.161321
MvSa-1248-T-A2-V0_A2	53	54	0.679	0	0.199577
MvSa-1248-T-A2-V0_A2	54	55	1	0	-0.207143
MvSa-1248-T-A2-V0_A2	55	56	0.436	0	0.699278
MvSa-1248-T-A2-V0_A2	56	57	0	0.195	0.217021
MvSa-1248-T-A2-V0_A2	57	58	0	0.017	-0.239831
MvSa-1248-T-A2-V0_A2	58	59	0	0.674	-0.575798
MvSa-1248-T-A2-V0_A2	59	60	0	0.094	0.165417
MvSa-1248-T-A2-V0_A2	60	61	0.97	0	-0.138724
MvSa-1248-T-A2-V0_A2	61	62	0.38	0.302	0.398725
MvSa-1248-T-A2-V0_A2	62	63	0.53	0.043	-0.630642
MvSa-1248-T-A2-V0_A2	63	64	0	0.252	0.243926
MvSa-1248-T-A2-V0_A2	64	65	0	0	0.0668693
MvSa-1248-T-A2-V0_A2	65	66	0.631	0	-0.093714
MvSa-1248-T-A2-V0_A2	66	67	0.556	0	-0.197917
MvSa-1248-T-A2-V0_A2	67	68	0.746	0	-0.0985798
MvSa-1248-T-A2-V0_A2	68	69	1	0	-0.0829741
MvSa-1248-T-A2-V0_A2	69	70	1	0	-0.442681
MvSa-1248-T-A2-V0_A2	70	71	0.764	0	-0.392464
MvSa-1248-T-A2-V0_A2	71	72	0	0	-0.252971
MvSa-1248-T-A2-V0_A2	72	73	0.803	0	0.010929
MvSa-1248-T-A2-V0_A2	73	74	1	0	0.105263
MvSa-1248-T-A2-V0_A2	74	75	0.695	0	0.265833
MvSa-1248-T-A2-V0_A2	75	76	0	0	-0.286864
MvSa-1248-T-A2-V0_A2	76	77	0.035	0	-0.309091
MvSa-1248-T-A2-V0_A2	77	78	1	0	-0.4
MvSa-1248-T-A2-V0_A2	78	79	1	0	-0.405155
MvSa-1248-T-A2-V0_A2	79	80	1	0	-0.0754564
MvSa-1248-T-A2-V0_A2	80	81	0.692	0	-0.235294
MvSa-1248-T-A2-V0_A2	81	82	0.121	0	-0.0932203
MvSa-1248-T-A2-V0_A2	82	83	1	0	-0.314918
MvSa-1248-T-A2-V0_A2	83	84	1	0	0.00645995
MvSa-1248-T-A2-V0_A2	84	85	0.115	0.462	-0.39899
MvSa-1248-T-A2-V0_A2	85	86	0	1	-0.0880411
MvSa-1248-T-A2-V0_A2	86	87	0	1	-0.193262
MvSa-1248-T-A2-V0_A2	87	88	0	1	0.509969
MvSa-1248-T-A2-V0_A2	88	89	0	1	0.205749
MvSa-1248-T-A2-V0_A2	89	90	0.511	0.232	0.026
MvSa-1248-T-A2-V0_A2	90	91	0.346	0.285	0.0454919
[truncated: 6,794 more rows]
