# Supplementary material for: Dynamics of transposable element accumulation in the non-recombining regions of mating-type chromosomes in anther-smut fungi
Source: Nat Commun. 2023 Sep 14;14:5692. doi: 10.1038/s41467-023-41413-4 (PMC10502011; doi:10.1038/s41467-023-41413-4)
Supplement: Supplementary file 11 — Source Data [file 41467_2023_41413_MOESM11_ESM.zip › SupFig_5G_area.xlsx]

## Sheet: SupFig_5G_area
contig	start	end	feat
MvSp-1252-A1-R1_A1	140	10039	NRR
MvSp-1252-A2-R1_A2	147	9867	NRR
MvSp-1252-A1-R1_A1	6036	6228	centromere
MvSp-1252-A2-R1_A2	4387	4900	centromere
MvSp-1252-A1-R1_MC01	2735	2788	centromere
MvSp-1252-A2-R1_MC01	2700	2871	centromere
MvSp-1252-A1-R1_A1	4043	4043	contig_junction
MvSp-1252-A1-R1_A1	7951	7951	contig_junction
MvSp-1252-A1-R1_A1	7381	7381	contig_junction
MvSp-1252-A1-R1_A1	6165	6165	contig_junction
MvSp-1252-A1-R1_A1	5052	5052	contig_junction
MvSp-1252-A1-R1_A1	2986	2986	contig_junction
MvSp-1252-A1-R1_A1	7744	7744	contig_junction
MvSp-1252-A1-R1_A1	1083	1083	contig_junction
MvSp-1252-A1-R1_A1	5619	5619	contig_junction
MvSp-1252-A1-R1_A1	6590	6590	contig_junction
MvSp-1252-A1-R1_A1	6998	6998	contig_junction
MvSp-1252-A1-R1_A1	8146	8146	contig_junction
MvSp-1252-A2-R1_A2	4649	4649	contig_junction
MvSp-1252-A2-R1_A2	6224	6224	contig_junction
