# Supplementary material for: Dynamics of transposable element accumulation in the non-recombining regions of mating-type chromosomes in anther-smut fungi
Source: Nat Commun. 2023 Sep 14;14:5692. doi: 10.1038/s41467-023-41413-4 (PMC10502011; doi:10.1038/s41467-023-41413-4)
Supplement: Supplementary file 11 — Source Data [file 41467_2023_41413_MOESM11_ESM.zip › SupFig_5G_density.xlsx]

## Sheet: SupFig_5G_density
Contig	start	end	gene	TE	RIPratioCorr
MvSp-1252-A1-R1_A1	0	1	0	0.533	3.54471
MvSp-1252-A1-R1_A1	1	2	0.401	0.16	0.776515
MvSp-1252-A1-R1_A1	2	3	0.764	0	-0.215745
MvSp-1252-A1-R1_A1	3	4	1	0	-0.0929535
MvSp-1252-A1-R1_A1	4	5	0.535	0.128	-0.26595
MvSp-1252-A1-R1_A1	5	6	0	1	-0.0863454
MvSp-1252-A1-R1_A1	6	7	0	1	-0.125146
MvSp-1252-A1-R1_A1	7	8	0	0.466	-0.108766
MvSp-1252-A1-R1_A1	8	9	0	0.629	-0.643398
MvSp-1252-A1-R1_A1	9	10	0.36	0.375	-0.460623
MvSp-1252-A1-R1_A1	10	11	0.98	0	-0.120095
MvSp-1252-A1-R1_A1	11	12	1	0	-0.369565
MvSp-1252-A1-R1_A1	12	13	0.705	0.211	0.0727969
MvSp-1252-A1-R1_A1	13	14	0.585	0.106	0.435495
MvSp-1252-A1-R1_A1	14	15	1	0	-0.242405
MvSp-1252-A1-R1_A1	15	16	0.039	0	-0.0730159
MvSp-1252-A1-R1_A1	16	17	0	0.485	-0.543651
MvSp-1252-A1-R1_A1	17	18	0	0.91	-0.218734
MvSp-1252-A1-R1_A1	18	19	0	0.922	-0.439655
MvSp-1252-A1-R1_A1	19	20	0	0.05	-0.236842
MvSp-1252-A1-R1_A1	20	21	0.437	0	0.25
MvSp-1252-A1-R1_A1	21	22	0.542	0	0.213203
MvSp-1252-A1-R1_A1	22	23	1	0	-0.205955
MvSp-1252-A1-R1_A1	23	24	0.743	0	0.152523
MvSp-1252-A1-R1_A1	24	25	0.824	0	1.40741
MvSp-1252-A1-R1_A1	25	26	0	0.761	-0.24411
MvSp-1252-A1-R1_A1	26	27	0	0.326	-0.382353
MvSp-1252-A1-R1_A1	27	28	0	0.604	0.0483333
MvSp-1252-A1-R1_A1	28	29	0	1	0.0167984
MvSp-1252-A1-R1_A1	29	30	0	0.767	-0.200976
MvSp-1252-A1-R1_A1	30	31	0.344	0.086	0.145978
MvSp-1252-A1-R1_A1	31	32	1	0	0.841852
MvSp-1252-A1-R1_A1	32	33	0.339	0.225	-0.16612
MvSp-1252-A1-R1_A1	33	34	0	0.488	0.212284
MvSp-1252-A1-R1_A1	34	35	0.626	0.065	-0.16
MvSp-1252-A1-R1_A1	35	36	0.703	0	0.186567
MvSp-1252-A1-R1_A1	36	37	0.231	0	0.94709
MvSp-1252-A1-R1_A1	37	38	1	0	0.050722
MvSp-1252-A1-R1_A1	38	39	1	0	0.293644
MvSp-1252-A1-R1_A1	39	40	1	0	-0.1341
MvSp-1252-A1-R1_A1	40	41	0.544	0	-0.0896552
MvSp-1252-A1-R1_A1	41	42	1	0	-0.141311
MvSp-1252-A1-R1_A1	42	43	0.564	0	-0.0901468
MvSp-1252-A1-R1_A1	43	44	0	0	0.041093
MvSp-1252-A1-R1_A1	44	45	0.645	0	-0.115041
MvSp-1252-A1-R1_A1	45	46	0.728	0	0.242857
MvSp-1252-A1-R1_A1	46	47	0	0.667	-0.164912
MvSp-1252-A1-R1_A1	47	48	0.122	0	-0.377831
MvSp-1252-A1-R1_A1	48	49	1	0	-0.108401
MvSp-1252-A1-R1_A1	49	50	0.3	0.216	-0.290541
MvSp-1252-A1-R1_A1	50	51	0.249	0	-0.308532
MvSp-1252-A1-R1_A1	51	52	1	0	0.090951
MvSp-1252-A1-R1_A1	52	53	0.953	0	-0.307487
MvSp-1252-A1-R1_A1	53	54	0	0.226	0.438036
MvSp-1252-A1-R1_A1	54	55	0	0.527	1.90278
MvSp-1252-A1-R1_A1	55	56	0.336	0.118	-0.156727
MvSp-1252-A1-R1_A1	56	57	1	0	0.0257649
MvSp-1252-A1-R1_A1	57	58	0.268	0	0.0133333
MvSp-1252-A1-R1_A1	58	59	0.799	0	-0.072862
MvSp-1252-A1-R1_A1	59	60	1	0	-0.258947
MvSp-1252-A1-R1_A1	60	61	0.532	0	-0.339577
MvSp-1252-A1-R1_A1	61	62	0.025	0.399	-0.00293255
MvSp-1252-A1-R1_A1	62	63	0.204	0	0.0238586
MvSp-1252-A1-R1_A1	63	64	1	0	-0.0758197
MvSp-1252-A1-R1_A1	64	65	0.251	0	-0.0179894
MvSp-1252-A1-R1_A1	65	66	0.358	0.174	0.434375
MvSp-1252-A1-R1_A1	66	67	0.781	0	0.151961
MvSp-1252-A1-R1_A1	67	68	0.61	0	-0.025974
MvSp-1252-A1-R1_A1	68	69	1	0	0.0549865
MvSp-1252-A1-R1_A1	69	70	0.656	0	-0.0216802
MvSp-1252-A1-R1_A1	70	71	1	0	0.290667
MvSp-1252-A1-R1_A1	71	72	0.964	0	0.349888
MvSp-1252-A1-R1_A1	72	73	0.551	0	-0.463906
MvSp-1252-A1-R1_A1	73	74	0.43	0	0.824081
MvSp-1252-A1-R1_A1	74	75	0	0	-0.0911854
MvSp-1252-A1-R1_A1	75	76	0.401	0	-0.208396
MvSp-1252-A1-R1_A1	76	77	0	0	-0.395062
MvSp-1252-A1-R1_A1	77	78	0.186	0	-0.0558468
MvSp-1252-A1-R1_A1	78	79	1	0	0.239437
MvSp-1252-A1-R1_A1	79	80	0.815	0	0.119615
MvSp-1252-A1-R1_A1	80	81	1	0	-0.12973
MvSp-1252-A1-R1_A1	81	82	1	0	0.505629
MvSp-1252-A1-R1_A1	82	83	0.05	0.356	0.11889
MvSp-1252-A1-R1_A1	83	84	0	1	-0.464198
MvSp-1252-A1-R1_A1	84	85	0	1	-0.194737
MvSp-1252-A1-R1_A1	85	86	0	1	-0.476923
MvSp-1252-A1-R1_A1	86	87	0	0.949	-0.326316
MvSp-1252-A1-R1_A1	87	88	0.602	0	-0.0214352
MvSp-1252-A1-R1_A1	88	89	0.885	0	0.357639
MvSp-1252-A1-R1_A1	89	90	0.5	0	-0.0215633
MvSp-1252-A1-R1_A1	90	91	0	0.761	-0.152908
MvSp-1252-A1-R1_A1	91	92	0	1	-0.328562
MvSp-1252-A1-R1_A1	92	93	0	1	-0.24891
MvSp-1252-A1-R1_A1	93	94	0	1	-0.390815
MvSp-1252-A1-R1_A1	94	95	0.492	0.267	-0.104938
MvSp-1252-A1-R1_A1	95	96	1	0	-0.223837
MvSp-1252-A1-R1_A1	96	97	0.333	0.509	-0.00894661
MvSp-1252-A1-R1_A1	97	98	0	0.954	-0.217949
MvSp-1252-A1-R1_A1	98	99	0	1	-0.00126103
MvSp-1252-A1-R1_A1	99	100	0	1	0.000905797
MvSp-1252-A1-R1_A1	100	101	0	1	-0.387082
MvSp-1252-A1-R1_A1	101	102	0	0.613	0.210615
MvSp-1252-A1-R1_A1	102	103	0.481	0.076	0.0978774
MvSp-1252-A1-R1_A1	103	104	1	0	-0.260558
MvSp-1252-A1-R1_A1	104	105	1	0	-0.404651
MvSp-1252-A1-R1_A1	105	106	1	0	-0.0547264
MvSp-1252-A1-R1_A1	106	107	0.434	0	0.310105
MvSp-1252-A1-R1_A1	107	108	0.121	0	0.152632
MvSp-1252-A1-R1_A1	108	109	1	0	-0.337461
MvSp-1252-A1-R1_A1	109	110	1	0	-0.0281481
MvSp-1252-A1-R1_A1	110	111	0.828	0	-0.293269
MvSp-1252-A1-R1_A1	111	112	0.99	0	-0.388889
MvSp-1252-A1-R1_A1	112	113	0.753	0	0.0984375
MvSp-1252-A1-R1_A1	113	114	0.459	0	0.206349
MvSp-1252-A1-R1_A1	114	115	0.829	0	-0.22846
MvSp-1252-A1-R1_A1	115	116	0	0	0.201705
MvSp-1252-A1-R1_A1	116	117	0.991	0	0.646592
MvSp-1252-A1-R1_A1	117	118	0.415	0	-0.308511
MvSp-1252-A1-R1_A1	118	119	0.275	0.055	-0.508591
MvSp-1252-A1-R1_A1	119	120	0	1	-0.417426
MvSp-1252-A1-R1_A1	120	121	0	1	-0.172762
MvSp-1252-A1-R1_A1	121	122	0	1	0.292421
MvSp-1252-A1-R1_A1	122	123	0	1	0.179834
MvSp-1252-A1-R1_A1	123	124	0.479	0.197	-0.10397
MvSp-1252-A1-R1_A1	124	125	0.968	0	-0.124949
MvSp-1252-A1-R1_A1	125	126	0.334	0	0.465136
MvSp-1252-A1-R1_A1	126	127	1	0	0.0262914
MvSp-1252-A1-R1_A1	127	128	0.387	0	0.122378
MvSp-1252-A1-R1_A1	128	129	1	0	-0.121722
MvSp-1252-A1-R1_A1	129	130	0.409	0	-0.2803
MvSp-1252-A1-R1_A1	130	131	1	0	-0.0204082
MvSp-1252-A1-R1_A1	131	132	1	0	-0.0888889
MvSp-1252-A1-R1_A1	132	133	1	0	0.339578
MvSp-1252-A1-R1_A1	133	134	0.054	0	1.07018
MvSp-1252-A1-R1_A1	134	135	0	0	0.075188
MvSp-1252-A1-R1_A1	135	136	0.934	0	-0.0646259
MvSp-1252-A1-R1_A1	136	137	1	0	0.359278
MvSp-1252-A1-R1_A1	137	138	1	0	0.0410448
MvSp-1252-A1-R1_A1	138	139	1	0	1.28778
MvSp-1252-A1-R1_A1	139	140	0.636	0	0.274074
MvSp-1252-A1-R1_A1	140	141	0.901	0	0.239348
MvSp-1252-A1-R1_A1	141	142	0.527	0	-0.202627
MvSp-1252-A1-R1_A1	142	143	0	0.547	0.105574
MvSp-1252-A1-R1_A1	143	144	0	0.556	0.0779453
MvSp-1252-A1-R1_A1	144	145	0	0.184	-0.111489
MvSp-1252-A1-R1_A1	145	146	0	0.526	-0.195122
MvSp-1252-A1-R1_A1	146	147	0.911	0	-0.48002
MvSp-1252-A1-R1_A1	147	148	0.724	0	-0.184368
MvSp-1252-A1-R1_A1	148	149	0	0	0.32483
MvSp-1252-A1-R1_A1	149	150	0.816	0	-0.0392254
MvSp-1252-A1-R1_A1	150	151	0.625	0	-0.562009
MvSp-1252-A1-R1_A1	151	152	0.571	0	-0.239471
MvSp-1252-A1-R1_A1	152	153	1	0	-0.153607
MvSp-1252-A1-R1_A1	153	154	0.733	0	-0.389312
MvSp-1252-A1-R1_A1	154	155	0.965	0	-0.211538
MvSp-1252-A1-R1_A1	155	156	0.438	0	-0.05
MvSp-1252-A1-R1_A1	156	157	0.691	0	0.905879
MvSp-1252-A1-R1_A1	157	158	0	0	-0.285852
MvSp-1252-A1-R1_A1	158	159	0.425	0	0.364341
MvSp-1252-A1-R1_A1	159	160	1	0	-0.300089
MvSp-1252-A1-R1_A1	160	161	0.863	0	0.0259809
MvSp-1252-A1-R1_A1	161	162	0.323	0	-0.404762
MvSp-1252-A1-R1_A1	162	163	0	0	-0.27572
MvSp-1252-A1-R1_A1	163	164	0.335	0	0.0192308
MvSp-1252-A1-R1_A1	164	165	0.563	0	-0.0947368
MvSp-1252-A1-R1_A1	165	166	0.966	0	0.720755
MvSp-1252-A1-R1_A1	166	167	0.109	0	-0.251049
MvSp-1252-A1-R1_A1	167	168	1	0	-0.462069
MvSp-1252-A1-R1_A1	168	169	1	0	-0.435966
MvSp-1252-A1-R1_A1	169	170	0.652	0	0.35073
MvSp-1252-A1-R1_A1	170	171	0.918	0	-0.381443
MvSp-1252-A1-R1_A1	171	172	0.37	0	-0.0192308
MvSp-1252-A1-R1_A1	172	173	0.256	0	0.107576
MvSp-1252-A1-R1_A1	173	174	0.367	0	0.135261
MvSp-1252-A1-R1_A1	174	175	1	0	-0.111422
MvSp-1252-A1-R1_A1	175	176	1	0	0.0910094
MvSp-1252-A1-R1_A1	176	177	0.792	0	-0.156675
MvSp-1252-A1-R1_A1	177	178	0.157	0	-0.559589
MvSp-1252-A1-R1_A1	178	179	0.466	0	0.454545
MvSp-1252-A1-R1_A1	179	180	0.956	0	0.0960526
MvSp-1252-A1-R1_A1	180	181	1	0	-0.168002
MvSp-1252-A1-R1_A1	181	182	0.263	0	-0.109474
MvSp-1252-A1-R1_A1	182	183	0.965	0	0.0215054
MvSp-1252-A1-R1_A1	183	184	0.626	0	0.251166
MvSp-1252-A1-R1_A1	184	185	0	0	-0.44766
MvSp-1252-A1-R1_A1	185	186	0.012	0	-0.267308
MvSp-1252-A1-R1_A1	186	187	1	0	0.236066
MvSp-1252-A1-R1_A1	187	188	1	0	-0.186745
MvSp-1252-A1-R1_A1	188	189	1	0	-0.284667
MvSp-1252-A1-R1_A1	189	190	1	0	-0.29169
MvSp-1252-A1-R1_A1	190	191	0.469	0	-0.229584
MvSp-1252-A1-R1_A1	191	192	0.81	0	0.115385
MvSp-1252-A1-R1_A1	192	193	1	0	0.133446
MvSp-1252-A1-R1_A1	193	194	1	0	-0.227597
MvSp-1252-A1-R1_A1	194	195	0.034	0	-0.0899396
MvSp-1252-A1-R1_A1	195	196	0.329	0	0.141304
MvSp-1252-A1-R1_A1	196	197	0.958	0	0.0832579
MvSp-1252-A1-R1_A1	197	198	0.575	0	-0.0910853
MvSp-1252-A1-R1_A1	198	199	1	0	-0.0238659
MvSp-1252-A1-R1_A1	199	200	1	0	-0.149351
MvSp-1252-A1-R1_A1	200	201	0.355	0	-0.464125
MvSp-1252-A1-R1_A1	201	202	0.004	0	0.0311111
MvSp-1252-A1-R1_A1	202	203	1	0	-0.233643
MvSp-1252-A1-R1_A1	203	204	0.474	0	-0.28
MvSp-1252-A1-R1_A1	204	205	0.338	0	-0.134798
MvSp-1252-A1-R1_A1	205	206	1	0	-0.474446
MvSp-1252-A1-R1_A1	206	207	1	0	-0.389831
MvSp-1252-A1-R1_A1	207	208	0.598	0	-0.0660677
MvSp-1252-A1-R1_A1	208	209	0.581	0	0.0111111
MvSp-1252-A1-R1_A1	209	210	1	0	0.222554
MvSp-1252-A1-R1_A1	210	211	0.693	0	0.193878
MvSp-1252-A1-R1_A1	211	212	1	0	0.0870852
MvSp-1252-A1-R1_A1	212	213	1	0	-0.0814259
MvSp-1252-A1-R1_A1	213	214	0.678	0	-0.218487
MvSp-1252-A1-R1_A1	214	215	0.563	0	-0.163153
MvSp-1252-A1-R1_A1	215	216	0.461	0	-0.108988
MvSp-1252-A1-R1_A1	216	217	0	0.708	0.372781
MvSp-1252-A1-R1_A1	217	218	0	1	-0.15876
MvSp-1252-A1-R1_A1	218	219	0	0.424	0.413968
MvSp-1252-A1-R1_A1	219	220	0.598	0.118	-0.393327
MvSp-1252-A1-R1_A1	220	221	1	0	0.666667
MvSp-1252-A1-R1_A1	221	222	1	0	0.203583
MvSp-1252-A1-R1_A1	222	223	1	0	-0.304885
MvSp-1252-A1-R1_A1	223	224	1	0	-0.34443
MvSp-1252-A1-R1_A1	224	225	0.408	0.002	0.0547711
MvSp-1252-A1-R1_A1	225	226	0	1	-0.36215
MvSp-1252-A1-R1_A1	226	227	0	0.702	-0.0632479
MvSp-1252-A1-R1_A1	227	228	0	0.829	-0.0723953
MvSp-1252-A1-R1_A1	228	229	0	1	0.232223
MvSp-1252-A1-R1_A1	229	230	0	1	0.0229555
MvSp-1252-A1-R1_A1	230	231	0	1	0.0578457
MvSp-1252-A1-R1_A1	231	232	0	1	0.620629
MvSp-1252-A1-R1_A1	232	233	0	1	-0.432624
MvSp-1252-A1-R1_A1	233	234	0	0.999	0.381419
MvSp-1252-A1-R1_A1	234	235	0	1	-0.1939
MvSp-1252-A1-R1_A1	235	236	0	1	0.105908
MvSp-1252-A1-R1_A1	236	237	0	1	-0.168956
MvSp-1252-A1-R1_A1	237	238	0	1	-0.145047
MvSp-1252-A1-R1_A1	238	239	0	0.628	-0.363636
MvSp-1252-A1-R1_A1	239	240	0	0.71	0.702429
MvSp-1252-A1-R1_A1	240	241	0	0.343	0.516484
MvSp-1252-A1-R1_A1	241	242	0.384	0.269	0.196767
MvSp-1252-A1-R1_A1	242	243	0	0.591	0.121951
MvSp-1252-A1-R1_A1	243	244	0	1	0.147086
MvSp-1252-A1-R1_A1	244	245	0	0.63	-0.138693
MvSp-1252-A1-R1_A1	245	246	0	0.771	-0.258581
MvSp-1252-A1-R1_A1	246	247	0	0.807	0.091117
MvSp-1252-A1-R1_A1	247	248	0	0	-0.237939
MvSp-1252-A1-R1_A1	248	249	0	0	0.249603
MvSp-1252-A1-R1_A1	249	250	0	0	-0.0906298
MvSp-1252-A1-R1_A1	250	251	0.046	0	0.0555556
MvSp-1252-A1-R1_A1	251	252	0.66	0	-0.0888889
MvSp-1252-A1-R1_A1	252	253	0.691	0	0.175531
MvSp-1252-A1-R1_A1	253	254	1	0	-0.251341
MvSp-1252-A1-R1_A1	254	255	1	0	-0.244186
MvSp-1252-A1-R1_A1	255	256	0.732	0.216	-0.0364773
MvSp-1252-A1-R1_A1	256	257	0	1	0.522199
MvSp-1252-A1-R1_A1	257	258	0	1	-0.0973937
MvSp-1252-A1-R1_A1	258	259	0	1	-0.582465
MvSp-1252-A1-R1_A1	259	260	0	1	-0.137293
MvSp-1252-A1-R1_A1	260	261	0.254	0.088	0.273467
MvSp-1252-A1-R1_A1	261	262	1	0	-0.194171
MvSp-1252-A1-R1_A1	262	263	0.793	0	-0.357895
MvSp-1252-A1-R1_A1	263	264	0.658	0	-0.430272
MvSp-1252-A1-R1_A1	264	265	1	0	-0.452765
MvSp-1252-A1-R1_A1	265	266	1	0	-0.138614
MvSp-1252-A1-R1_A1	266	267	1	0	-0.0814815
MvSp-1252-A1-R1_A1	267	268	1	0	0.224169
MvSp-1252-A1-R1_A1	268	269	0.374	0.216	-0.170213
MvSp-1252-A1-R1_A1	269	270	0.534	0	0.158611
MvSp-1252-A1-R1_A1	270	271	1	0	-0.175202
MvSp-1252-A1-R1_A1	271	272	0.195	0.197	0.5427
MvSp-1252-A1-R1_A1	272	273	0	0.95	0.781053
MvSp-1252-A1-R1_A1	273	274	0	1	-0.206203
MvSp-1252-A1-R1_A1	274	275	0	1	-0.183832
MvSp-1252-A1-R1_A1	275	276	0	1	-0.470934
MvSp-1252-A1-R1_A1	276	277	0	1	-0.109524
MvSp-1252-A1-R1_A1	277	278	0	0.004	0.0842491
MvSp-1252-A1-R1_A1	278	279	0	0.357	1.09244
MvSp-1252-A1-R1_A1	279	280	0.576	0.236	-0.262136
MvSp-1252-A1-R1_A1	280	281	0.768	0	-0.0693937
MvSp-1252-A1-R1_A1	281	282	1	0	0.579608
MvSp-1252-A1-R1_A1	282	283	1	0	0.191684
MvSp-1252-A1-R1_A1	283	284	0.893	0	-0.142452
MvSp-1252-A1-R1_A1	284	285	0.268	0.302	-0.134236
MvSp-1252-A1-R1_A1	285	286	0.179	0.56	-0.210526
MvSp-1252-A1-R1_A1	286	287	0.217	0.299	-0.265873
MvSp-1252-A1-R1_A1	287	288	0.201	0.693	-0.202552
MvSp-1252-A1-R1_A1	288	289	0.894	0	0.236735
MvSp-1252-A1-R1_A1	289	290	0.815	0	-0.115769
MvSp-1252-A1-R1_A1	290	291	0	0.972	-0.130863
MvSp-1252-A1-R1_A1	291	292	0	0.996	0.525641
MvSp-1252-A1-R1_A1	292	293	0	0.788	-0.533042
MvSp-1252-A1-R1_A1	293	294	0	0	-0.136578
MvSp-1252-A1-R1_A1	294	295	0	0.264	0.567614
MvSp-1252-A1-R1_A1	295	296	0.888	0	-0.457067
MvSp-1252-A1-R1_A1	296	297	1	0	-0.13975
MvSp-1252-A1-R1_A1	297	298	1	0	-0.398264
MvSp-1252-A1-R1_A1	298	299	1	0	0.129389
MvSp-1252-A1-R1_A1	299	300	1	0	0.259228
MvSp-1252-A1-R1_A1	300	301	0.77	0	0.0296774
MvSp-1252-A1-R1_A1	301	302	1	0	-0.0636704
MvSp-1252-A1-R1_A1	302	303	1	0	0.548493
MvSp-1252-A1-R1_A1	303	304	0.558	0.225	-0.0239602
MvSp-1252-A1-R1_A1	304	305	0	1	0.274167
MvSp-1252-A1-R1_A1	305	306	0	1	-0.391534
MvSp-1252-A1-R1_A1	306	307	0	1	0.083558
MvSp-1252-A1-R1_A1	307	308	0	1	0.147984
MvSp-1252-A1-R1_A1	308	309	0	0.974	0.264946
MvSp-1252-A1-R1_A1	309	310	0	0.355	0.421769
MvSp-1252-A1-R1_A1	310	311	0.988	0	-0.0528571
MvSp-1252-A1-R1_A1	311	312	0.634	0	0.441176
MvSp-1252-A1-R1_A1	312	313	0	0.696	0.207101
MvSp-1252-A1-R1_A1	313	314	0	1	0.554656
MvSp-1252-A1-R1_A1	314	315	0	1	0.0939964
MvSp-1252-A1-R1_A1	315	316	0.152	0.389	0.18932
MvSp-1252-A1-R1_A1	316	317	0.236	0.171	0.357759
MvSp-1252-A1-R1_A1	317	318	0.228	0.143	1.05495
MvSp-1252-A1-R1_A1	318	319	1	0	-0.0190797
MvSp-1252-A1-R1_A1	319	320	0.441	0.186	-0.0401226
MvSp-1252-A1-R1_A1	320	321	0.296	0	0.0916539
MvSp-1252-A1-R1_A1	321	322	0	0.848	0.574913
MvSp-1252-A1-R1_A1	322	323	0	1	-0.399761
MvSp-1252-A1-R1_A1	323	324	0	1	-0.203704
MvSp-1252-A1-R1_A1	324	325	0	1	-0.470325
MvSp-1252-A1-R1_A1	325	326	0	1	-0.195614
MvSp-1252-A1-R1_A1	326	327	0	0.294	-0.352867
MvSp-1252-A1-R1_A1	327	328	0	0.158	0.281955
MvSp-1252-A1-R1_A1	328	329	0	0.705	0.220823
MvSp-1252-A1-R1_A1	329	330	0.986	0	-0.17567
MvSp-1252-A1-R1_A1	330	331	0.911	0	-0.0655114
MvSp-1252-A1-R1_A1	331	332	0.939	0	-0.00903226
MvSp-1252-A1-R1_A1	332	333	1	0	-0.317713
MvSp-1252-A1-R1_A1	333	334	0.201	0	0.54
MvSp-1252-A1-R1_A1	334	335	0	0	0.421843
MvSp-1252-A1-R1_A1	335	336	0	0.034	0.141933
MvSp-1252-A1-R1_A1	336	337	0	1	0.248281
MvSp-1252-A1-R1_A1	337	338	0	1	-0.315083
MvSp-1252-A1-R1_A1	338	339	0	0.979	0.181555
MvSp-1252-A1-R1_A1	339	340	0	0	-0.122112
MvSp-1252-A1-R1_A1	340	341	0	0.825	-0.140842
MvSp-1252-A1-R1_A1	341	342	0	0.9	0.529557
MvSp-1252-A1-R1_A1	342	343	0.377	0.109	0.908948
MvSp-1252-A1-R1_A1	343	344	0.141	0.472	0.85625
MvSp-1252-A1-R1_A1	344	345	0	1	0.338215
MvSp-1252-A1-R1_A1	345	346	0	1	-0.372705
MvSp-1252-A1-R1_A1	346	347	0	1	0.142857
MvSp-1252-A1-R1_A1	347	348	0	1	-0.412948
MvSp-1252-A1-R1_A1	348	349	0	1	-0.249432
MvSp-1252-A1-R1_A1	349	350	0	1	-0.368154
MvSp-1252-A1-R1_A1	350	351	0	1	-0.116883
MvSp-1252-A1-R1_A1	351	352	0	0.684	0.310742
MvSp-1252-A1-R1_A1	352	353	0.971	0	-0.00401606
MvSp-1252-A1-R1_A1	353	354	0.788	0.157	-0.0732861
MvSp-1252-A1-R1_A1	354	355	0	0.929	0.474343
MvSp-1252-A1-R1_A1	355	356	0	1	-0.138462
MvSp-1252-A1-R1_A1	356	357	0	1	-0.0167224
MvSp-1252-A1-R1_A1	357	358	0	0.659	0.208835
MvSp-1252-A1-R1_A1	358	359	0.726	0.058	-0.141698
MvSp-1252-A1-R1_A1	359	360	1	0	-0.151556
MvSp-1252-A1-R1_A1	360	361	1	0	-0.397074
MvSp-1252-A1-R1_A1	361	362	0.254	0.194	-0.384175
MvSp-1252-A1-R1_A1	362	363	0.945	0	-0.33427
MvSp-1252-A1-R1_A1	363	364	1	0	-0.569969
MvSp-1252-A1-R1_A1	364	365	0.593	0	-0.11235
MvSp-1252-A1-R1_A1	365	366	0	0.428	0.64159
MvSp-1252-A1-R1_A1	366	367	0.678	0.054	0.258616
MvSp-1252-A1-R1_A1	367	368	0.441	0.369	0.17714
MvSp-1252-A1-R1_A1	368	369	0.152	0.276	-0.358974
MvSp-1252-A1-R1_A1	369	370	0	0.98	0.367839
MvSp-1252-A1-R1_A1	370	371	0	1	-0.219968
MvSp-1252-A1-R1_A1	371	372	0	1	-0.194684
MvSp-1252-A1-R1_A1	372	373	0	1	-0.0127835
MvSp-1252-A1-R1_A1	373	374	0	1	-0.038146
MvSp-1252-A1-R1_A1	374	375	0	1	0.210372
MvSp-1252-A1-R1_A1	375	376	0	1	-0.181077
MvSp-1252-A1-R1_A1	376	377	0	1	0.257143
MvSp-1252-A1-R1_A1	377	378	0	1	-0.27907
MvSp-1252-A1-R1_A1	378	379	0	1	0.596054
MvSp-1252-A1-R1_A1	379	380	0	0.297	-0.376812
MvSp-1252-A1-R1_A1	380	381	0	0	0.112214
MvSp-1252-A1-R1_A1	381	382	0.538	0	0.215746
MvSp-1252-A1-R1_A1	382	383	0.165	0.354	0.941358
MvSp-1252-A1-R1_A1	383	384	0	1	-0.135417
MvSp-1252-A1-R1_A1	384	385	0	1	0.11122
MvSp-1252-A1-R1_A1	385	386	0	1	0.214755
MvSp-1252-A1-R1_A1	386	387	0	1	-0.225826
MvSp-1252-A1-R1_A1	387	388	0	0.655	0.360324
MvSp-1252-A1-R1_A1	388	389	0	0.106	0.430155
MvSp-1252-A1-R1_A1	389	390	0	0.645	0.101449
MvSp-1252-A1-R1_A1	390	391	0	1	0.0521542
MvSp-1252-A1-R1_A1	391	392	0	1	1.08206
MvSp-1252-A1-R1_A1	392	393	0	1	0.22631
MvSp-1252-A1-R1_A1	393	394	0	1	0.402784
MvSp-1252-A1-R1_A1	394	395	0	0.901	0.333333
MvSp-1252-A1-R1_A1	395	396	0.349	0.162	0.179744
MvSp-1252-A1-R1_A1	396	397	0.933	0	-0.22113
MvSp-1252-A1-R1_A1	397	398	1	0	-0.0305326
MvSp-1252-A1-R1_A1	398	399	1	0	-0.0520833
MvSp-1252-A1-R1_A1	399	400	0.627	0.01	-0.166667
MvSp-1252-A1-R1_A1	400	401	0	0.696	-0.456732
MvSp-1252-A1-R1_A1	401	402	0.529	0.082	-0.32535
MvSp-1252-A1-R1_A1	402	403	0.657	0	-0.265288
MvSp-1252-A1-R1_A1	403	404	1	0	-0.188406
MvSp-1252-A1-R1_A1	404	405	0.844	0	-0.109091
MvSp-1252-A1-R1_A1	405	406	0.832	0	0.0321865
MvSp-1252-A1-R1_A1	406	407	1	0	0.382022
MvSp-1252-A1-R1_A1	407	408	0.275	0.115	-0.315217
MvSp-1252-A1-R1_A1	408	409	0.345	0	1.3484
MvSp-1252-A1-R1_A1	409	410	0.468	0	-0.159475
MvSp-1252-A1-R1_A1	410	411	0.359	0.319	0.463042
MvSp-1252-A1-R1_A1	411	412	0.829	0	0.0181818
MvSp-1252-A1-R1_A1	412	413	0	0.699	1.13123
MvSp-1252-A1-R1_A1	413	414	0	1	-0.0118227
MvSp-1252-A1-R1_A1	414	415	0	1	0.295759
MvSp-1252-A1-R1_A1	415	416	0	1	0.315704
MvSp-1252-A1-R1_A1	416	417	0	1	-0.0439746
MvSp-1252-A1-R1_A1	417	418	0	1	-0.245955
MvSp-1252-A1-R1_A1	418	419	0.357	0.075	0.282006
MvSp-1252-A1-R1_A1	419	420	0.889	0	0.674419
MvSp-1252-A1-R1_A1	420	421	0.365	0.418	1.20316
MvSp-1252-A1-R1_A1	421	422	0	0.651	1.18803
MvSp-1252-A1-R1_A1	422	423	0	0.928	-0.205639
MvSp-1252-A1-R1_A1	423	424	0	0.38	0.0956423
MvSp-1252-A1-R1_A1	424	425	0	0	0.119617
MvSp-1252-A1-R1_A1	425	426	0	0.135	-0.130222
MvSp-1252-A1-R1_A1	426	427	0	1	-0.36996
MvSp-1252-A1-R1_A1	427	428	0	1	-0.135428
MvSp-1252-A1-R1_A1	428	429	0	1	0.281167
MvSp-1252-A1-R1_A1	429	430	0	0.815	-0.246324
MvSp-1252-A1-R1_A1	430	431	0	0	-0.208791
MvSp-1252-A1-R1_A1	431	432	0	0.777	-0.380054
MvSp-1252-A1-R1_A1	432	433	0	0.929	-0.0398058
MvSp-1252-A1-R1_A1	433	434	0	0	-0.242105
MvSp-1252-A1-R1_A1	434	435	0	0.489	0.302042
MvSp-1252-A1-R1_A1	435	436	0	0.464	0.269585
MvSp-1252-A1-R1_A1	436	437	0.315	0.264	0.0566845
MvSp-1252-A1-R1_A1	437	438	0	0.203	-0.0720663
MvSp-1252-A1-R1_A1	438	439	0	0.262	0.166772
MvSp-1252-A1-R1_A1	439	440	0.512	0.014	-0.42949
MvSp-1252-A1-R1_A1	440	441	1	0	-0.407407
MvSp-1252-A1-R1_A1	441	442	0.429	0	-0.458518
MvSp-1252-A1-R1_A1	442	443	0	0	0.285714
MvSp-1252-A1-R1_A1	443	444	0.871	0	-0.0228526
MvSp-1252-A1-R1_A1	444	445	1	0	0.159539
MvSp-1252-A1-R1_A1	445	446	1	0	0.242157
MvSp-1252-A1-R1_A1	446	447	1	0	-0.159907
MvSp-1252-A1-R1_A1	447	448	1	0	-0.342222
MvSp-1252-A1-R1_A1	448	449	0.461	0	-0.116627
MvSp-1252-A1-R1_A1	449	450	0.4	0	0.104177
MvSp-1252-A1-R1_A1	450	451	0.105	0.173	0.236979
MvSp-1252-A1-R1_A1	451	452	0.834	0.079	-0.164118
MvSp-1252-A1-R1_A1	452	453	0	0.86	0.361111
MvSp-1252-A1-R1_A1	453	454	0	1	1.08013
MvSp-1252-A1-R1_A1	454	455	0	1	0.382522
MvSp-1252-A1-R1_A1	455	456	0	1	-0.0975207
MvSp-1252-A1-R1_A1	456	457	0	1	0.0928962
MvSp-1252-A1-R1_A1	457	458	0	1	0.128358
MvSp-1252-A1-R1_A1	458	459	0	0.35	0.613256
MvSp-1252-A1-R1_A1	459	460	0.603	0	-0.153846
MvSp-1252-A1-R1_A1	460	461	0.868	0	0.0189258
MvSp-1252-A1-R1_A1	461	462	0	0.428	-0.000974659
MvSp-1252-A1-R1_A1	462	463	0	1	0.222092
MvSp-1252-A1-R1_A1	463	464	0	1	-0.335576
MvSp-1252-A1-R1_A1	464	465	0	0.21	0.335038
MvSp-1252-A1-R1_A1	465	466	0.495	0	0.518519
MvSp-1252-A1-R1_A1	466	467	0.405	0.468	0.975083
MvSp-1252-A1-R1_A1	467	468	0	0.71	0.197531
MvSp-1252-A1-R1_A1	468	469	0	1	0.195122
MvSp-1252-A1-R1_A1	469	470	0.045	0.873	-0.244358
MvSp-1252-A1-R1_A1	470	471	1	0	-0.324624
MvSp-1252-A1-R1_A1	471	472	0.223	0.334	0.0276442
MvSp-1252-A1-R1_A1	472	473	0.337	0.582	-0.108163
MvSp-1252-A1-R1_A1	473	474	1	0	-0.298469
MvSp-1252-A1-R1_A1	474	475	1	0	0.320032
MvSp-1252-A1-R1_A1	475	476	1	0	0.020202
MvSp-1252-A1-R1_A1	476	477	0.95	0	-0.165217
MvSp-1252-A1-R1_A1	477	478	0	0.444	0.23494
MvSp-1252-A1-R1_A1	478	479	0	0.654	0.0188406
MvSp-1252-A1-R1_A1	479	480	0	1	-0.142292
MvSp-1252-A1-R1_A1	480	481	0	1	-0.133907
MvSp-1252-A1-R1_A1	481	482	0	0.632	-0.0210247
MvSp-1252-A1-R1_A1	482	483	0	0.561	0.0674641
MvSp-1252-A1-R1_A1	483	484	0	1	-0.397317
MvSp-1252-A1-R1_A1	484	485	0	1	-0.144796
MvSp-1252-A1-R1_A1	485	486	0	1	-0.265509
MvSp-1252-A1-R1_A1	486	487	0	1	-0.0435435
MvSp-1252-A1-R1_A1	487	488	0	0.944	0.32986
MvSp-1252-A1-R1_A1	488	489	0	1	0.767316
MvSp-1252-A1-R1_A1	489	490	0	1	1.24174
MvSp-1252-A1-R1_A1	490	491	0	0.717	0.0150376
MvSp-1252-A1-R1_A1	491	492	0.51	0	-0.0846047
MvSp-1252-A1-R1_A1	492	493	0.942	0	-0.263426
MvSp-1252-A1-R1_A1	493	494	0.099	0.822	0.312605
MvSp-1252-A1-R1_A1	494	495	0	1	-0.229431
MvSp-1252-A1-R1_A1	495	496	0	1	-0.03003
MvSp-1252-A1-R1_A1	496	497	0	1	0.411932
MvSp-1252-A1-R1_A1	497	498	0	0.47	0.513514
MvSp-1252-A1-R1_A1	498	499	0	0.467	0.277778
MvSp-1252-A1-R1_A1	499	500	0	0.864	0.0805301
MvSp-1252-A1-R1_A1	500	501	0	1	-0.0403035
MvSp-1252-A1-R1_A1	501	502	0	0.688	-0.135926
MvSp-1252-A1-R1_A1	502	503	0.475	0	-0.295146
MvSp-1252-A1-R1_A1	503	504	0.989	0	-0.203704
MvSp-1252-A1-R1_A1	504	505	0.24	0	0.278378
MvSp-1252-A1-R1_A1	505	506	0	0	-0.0455466
MvSp-1252-A1-R1_A1	506	507	0	0.366	0.459442
MvSp-1252-A1-R1_A1	507	508	0.372	0.176	0.399655
MvSp-1252-A1-R1_A1	508	509	0.423	0	0.55
MvSp-1252-A1-R1_A1	509	510	0.524	0.055	-0.0936391
MvSp-1252-A1-R1_A1	510	511	0	1	-0.225177
MvSp-1252-A1-R1_A1	511	512	0	0.773	-0.320109
MvSp-1252-A1-R1_A1	512	513	0	0.337	0.408696
MvSp-1252-A1-R1_A1	513	514	0	0	0.323529
MvSp-1252-A1-R1_A1	514	515	0	0.878	0.28125
MvSp-1252-A1-R1_A1	515	516	0	1	0.423643
MvSp-1252-A1-R1_A1	516	517	0	1	0.0311591
MvSp-1252-A1-R1_A1	517	518	0	0.171	-0.109321
MvSp-1252-A1-R1_A1	518	519	0.25	0.267	-0.125146
MvSp-1252-A1-R1_A1	519	520	0.949	0	0.934211
MvSp-1252-A1-R1_A1	520	521	0.227	0.166	-0.489963
MvSp-1252-A1-R1_A1	521	522	0	0.23	-0.455313
MvSp-1252-A1-R1_A1	522	523	0	0.505	-0.323785
MvSp-1252-A1-R1_A1	523	524	0	0.977	0.928358
MvSp-1252-A1-R1_A1	524	525	0	0.776	-0.0311727
MvSp-1252-A1-R1_A1	525	526	0	0.567	-0.248922
MvSp-1252-A1-R1_A1	526	527	0	0.157	0.152848
MvSp-1252-A1-R1_A1	527	528	0	0.958	0.48588
MvSp-1252-A1-R1_A1	528	529	0	1	0.0750529
MvSp-1252-A1-R1_A1	529	530	0	1	-0.19866
MvSp-1252-A1-R1_A1	530	531	0	0.29	-0.195402
MvSp-1252-A1-R1_A1	531	532	0	0.824	-0.354485
MvSp-1252-A1-R1_A1	532	533	0	1	-0.351093
MvSp-1252-A1-R1_A1	533	534	0	0.291	0.213213
MvSp-1252-A1-R1_A1	534	535	0	0.515	-0.465148
MvSp-1252-A1-R1_A1	535	536	0	0.867	-0.124616
MvSp-1252-A1-R1_A1	536	537	0	1	-0.222222
MvSp-1252-A1-R1_A1	537	538	0.636	0.029	-0.185714
MvSp-1252-A1-R1_A1	538	539	1	0	-0.131183
MvSp-1252-A1-R1_A1	539	540	1	0	0.493793
MvSp-1252-A1-R1_A1	540	541	0.887	0	-0.1375
MvSp-1252-A1-R1_A1	541	542	0.203	0.416	0.197814
MvSp-1252-A1-R1_A1	542	543	0.339	0.317	0.0868421
MvSp-1252-A1-R1_A1	543	544	1	0	-0.101449
MvSp-1252-A1-R1_A1	544	545	0.711	0	0.0386473
MvSp-1252-A1-R1_A1	545	546	0.249	0	-0.0562771
MvSp-1252-A1-R1_A1	546	547	0	0	0.316327
MvSp-1252-A1-R1_A1	547	548	0	0.635	0.102059
MvSp-1252-A1-R1_A1	548	549	0	1	-0.20324
MvSp-1252-A1-R1_A1	549	550	0	1	0.164041
MvSp-1252-A1-R1_A1	550	551	0	0.571	0.0256822
MvSp-1252-A1-R1_A1	551	552	0	1	0.270889
MvSp-1252-A1-R1_A1	552	553	0	1	-0.0715814
MvSp-1252-A1-R1_A1	553	554	0	1	-0.238839
MvSp-1252-A1-R1_A1	554	555	0	1	0.107016
MvSp-1252-A1-R1_A1	555	556	0	0.882	0.0206677
MvSp-1252-A1-R1_A1	556	557	0	1	0.175549
MvSp-1252-A1-R1_A1	557	558	0	0.899	-0.117367
MvSp-1252-A1-R1_A1	558	559	0	1	-0.439103
MvSp-1252-A1-R1_A1	559	560	0	1	-0.0369243
MvSp-1252-A1-R1_A1	560	561	0	1	-0.245658
MvSp-1252-A1-R1_A1	561	562	0	1	-0.20198
MvSp-1252-A1-R1_A1	562	563	0	0.642	1.65444
MvSp-1252-A1-R1_A1	563	564	0	0.641	0.201322
MvSp-1252-A1-R1_A1	564	565	0	1	-0.032903
MvSp-1252-A1-R1_A1	565	566	0	0.353	0.143654
MvSp-1252-A1-R1_A1	566	567	0	0.495	0.811504
MvSp-1252-A1-R1_A1	567	568	0	1	-0.038756
MvSp-1252-A1-R1_A1	568	569	0	0.735	0.192698
MvSp-1252-A1-R1_A1	569	570	0	1	-0.423788
MvSp-1252-A1-R1_A1	570	571	0	1	-0.0627202
MvSp-1252-A1-R1_A1	571	572	0	1	-0.0719436
MvSp-1252-A1-R1_A1	572	573	0	1	0.0405405
MvSp-1252-A1-R1_A1	573	574	0	1	-0.301541
MvSp-1252-A1-R1_A1	574	575	0	0.852	0.185574
MvSp-1252-A1-R1_A1	575	576	0	0.35	-0.159657
MvSp-1252-A1-R1_A1	576	577	0	0.953	0.139174
MvSp-1252-A1-R1_A1	577	578	0	1	0.366864
MvSp-1252-A1-R1_A1	578	579	0	0.755	0.3
MvSp-1252-A1-R1_A1	579	580	0	0.953	-0.384154
MvSp-1252-A1-R1_A1	580	581	0	0.806	-0.568843
MvSp-1252-A1-R1_A1	581	582	0.815	0	-0.154404
MvSp-1252-A1-R1_A1	582	583	1	0	-0.136166
MvSp-1252-A1-R1_A1	583	584	0.688	0.23	0.470279
MvSp-1252-A1-R1_A1	584	585	1	0	0.121587
MvSp-1252-A1-R1_A1	585	586	1	0	-0.0650503
MvSp-1252-A1-R1_A1	586	587	1	0	0.0693069
MvSp-1252-A1-R1_A1	587	588	1	0	-0.0920635
MvSp-1252-A1-R1_A1	588	589	0.267	0.404	0.306173
MvSp-1252-A1-R1_A1	589	590	0.694	0.093	-0.218182
MvSp-1252-A1-R1_A1	590	591	0.842	0	-0.222065
MvSp-1252-A1-R1_A1	591	592	0.13	0.194	-0.111111
MvSp-1252-A1-R1_A1	592	593	0	0.805	0.594388
MvSp-1252-A1-R1_A1	593	594	0	1	-0.253913
MvSp-1252-A1-R1_A1	594	595	0	0.309	0.221645
MvSp-1252-A1-R1_A1	595	596	0	0	0.460526
MvSp-1252-A1-R1_A1	596	597	0.191	0.425	0.219355
MvSp-1252-A1-R1_A1	597	598	1	0	-0.404877
MvSp-1252-A1-R1_A1	598	599	1	0	-0.244375
MvSp-1252-A1-R1_A1	599	600	0.793	0	0.0919192
MvSp-1252-A1-R1_A1	600	601	1	0	-0.100684
MvSp-1252-A1-R1_A1	601	602	0.281	0	0.09
MvSp-1252-A1-R1_A1	602	603	1	0	0.29064
MvSp-1252-A1-R1_A1	603	604	1	0	-0.287955
MvSp-1252-A1-R1_A1	604	605	1	0	-0.412069
MvSp-1252-A1-R1_A1	605	606	0.599	0	0.0408163
MvSp-1252-A1-R1_A1	606	607	0	0.517	-0.187709
MvSp-1252-A1-R1_A1	607	608	0	0.717	0.203887
MvSp-1252-A1-R1_A1	608	609	0	0.514	-0.336735
MvSp-1252-A1-R1_A1	609	610	0.668	0	-0.318735
MvSp-1252-A1-R1_A1	610	611	0.029	0.888	-0.187692
MvSp-1252-A1-R1_A1	611	612	0	1	0.340051
MvSp-1252-A1-R1_A1	612	613	0	1	-0.319522
MvSp-1252-A1-R1_A1	613	614	0	1	-0.231824
MvSp-1252-A1-R1_A1	614	615	0	1	-0.282161
MvSp-1252-A1-R1_A1	615	616	0.466	0.199	0.229773
MvSp-1252-A1-R1_A1	616	617	0.876	0	-0.227586
MvSp-1252-A1-R1_A1	617	618	0	0.234	0.617893
MvSp-1252-A1-R1_A1	618	619	0	0.332	-0.211538
MvSp-1252-A1-R1_A1	619	620	0.144	0.7	0.765422
MvSp-1252-A1-R1_A1	620	621	1	0	-0.207118
MvSp-1252-A1-R1_A1	621	622	1	0	-0.26214
MvSp-1252-A1-R1_A1	622	623	1	0	-0.0361905
MvSp-1252-A1-R1_A1	623	624	0.47	0	0.196285
MvSp-1252-A1-R1_A1	624	625	0.212	0	-0.0823159
MvSp-1252-A1-R1_A1	625	626	0	0	0.542026
MvSp-1252-A1-R1_A1	626	627	0	0.554	0.174545
MvSp-1252-A1-R1_A1	627	628	0	0.853	0.258387
MvSp-1252-A1-R1_A1	628	629	0	1	-0.517578
MvSp-1252-A1-R1_A1	629	630	0	1	-0.203318
MvSp-1252-A1-R1_A1	630	631	0	1	-0.160417
MvSp-1252-A1-R1_A1	631	632	0	1	0.0561594
MvSp-1252-A1-R1_A1	632	633	0	0.866	0.62303
MvSp-1252-A1-R1_A1	633	634	0.142	0.44	-0.273965
MvSp-1252-A1-R1_A1	634	635	0.01	0.803	0.333933
MvSp-1252-A1-R1_A1	635	636	0	1	-0.0522876
MvSp-1252-A1-R1_A1	636	637	0	0.86	1.14163
MvSp-1252-A1-R1_A1	637	638	0	0.547	0.335714
MvSp-1252-A1-R1_A1	638	639	0	0.701	0.279577
MvSp-1252-A1-R1_A1	639	640	0	1	-0.0614973
MvSp-1252-A1-R1_A1	640	641	0	1	-0.08143
MvSp-1252-A1-R1_A1	641	642	0	0.884	-0.186532
MvSp-1252-A1-R1_A1	642	643	0	0.745	0.0548419
MvSp-1252-A1-R1_A1	643	644	0	0	-0.230769
MvSp-1252-A1-R1_A1	644	645	0	0	0.54007
MvSp-1252-A1-R1_A1	645	646	0	0	0.712682
MvSp-1252-A1-R1_A1	646	647	0.829	0	-0.145743
MvSp-1252-A1-R1_A1	647	648	1	0	0.236842
MvSp-1252-A1-R1_A1	648	649	0.269	0	-0.164032
MvSp-1252-A1-R1_A1	649	650	0.098	0.554	-0.324534
MvSp-1252-A1-R1_A1	650	651	0	1	0.37005
MvSp-1252-A1-R1_A1	651	652	0	1	-0.0997942
MvSp-1252-A1-R1_A1	652	653	0	1	-0.102882
MvSp-1252-A1-R1_A1	653	654	0	1	0.208343
MvSp-1252-A1-R1_A1	654	655	0	1	0.736207
MvSp-1252-A1-R1_A1	655	656	0.152	0.548	-0.290791
MvSp-1252-A1-R1_A1	656	657	0	1	-0.227635
MvSp-1252-A1-R1_A1	657	658	0.334	0.335	-0.24634
MvSp-1252-A1-R1_A1	658	659	0.76	0	0.0144068
MvSp-1252-A1-R1_A1	659	660	0.772	0.085	0.276744
MvSp-1252-A1-R1_A1	660	661	0	0.469	-0.207895
MvSp-1252-A1-R1_A1	661	662	0.501	0.057	-0.0433468
MvSp-1252-A1-R1_A1	662	663	0.901	0.063	-0.208777
MvSp-1252-A1-R1_A1	663	664	1	0	-0.0167224
MvSp-1252-A1-R1_A1	664	665	1	0	-0.163055
MvSp-1252-A1-R1_A1	665	666	0.898	0	-0.237121
MvSp-1252-A1-R1_A1	666	667	0.268	0.468	0.237216
MvSp-1252-A1-R1_A1	667	668	1	0	0.289751
MvSp-1252-A1-R1_A1	668	669	0.807	0	-0.339286
MvSp-1252-A1-R1_A1	669	670	0.495	0.322	-0.202128
MvSp-1252-A1-R1_A1	670	671	0.952	0	-0.0429043
MvSp-1252-A1-R1_A1	671	672	0.532	0.083	0.645714
MvSp-1252-A1-R1_A1	672	673	0	0.4	-0.339857
MvSp-1252-A1-R1_A1	673	674	0	1	0.45
MvSp-1252-A1-R1_A1	674	675	0	1	0.541545
MvSp-1252-A1-R1_A1	675	676	0	1	-0.0414201
MvSp-1252-A1-R1_A1	676	677	0	1	0.346448
MvSp-1252-A1-R1_A1	677	678	0.07	0.894	0.365325
MvSp-1252-A1-R1_A1	678	679	0.139	0.6	0.477127
MvSp-1252-A1-R1_A1	679	680	0	1	0.337619
MvSp-1252-A1-R1_A1	680	681	0	0.484	0.233168
MvSp-1252-A1-R1_A1	681	682	0	1	0.278526
MvSp-1252-A1-R1_A1	682	683	0	1	0.111788
MvSp-1252-A1-R1_A1	683	684	0	1	-0.10087
MvSp-1252-A1-R1_A1	684	685	0	1	-0.0965921
MvSp-1252-A1-R1_A1	685	686	0	0.836	-0.253145
MvSp-1252-A1-R1_A1	686	687	0	0	-0.280236
MvSp-1252-A1-R1_A1	687	688	0	0	0.0265409
MvSp-1252-A1-R1_A1	688	689	0	0.141	-0.563636
MvSp-1252-A1-R1_A1	689	690	0	0	-0.0242991
MvSp-1252-A1-R1_A1	690	691	0	0	-0.291617
MvSp-1252-A1-R1_A1	691	692	0.112	0	0.0321361
MvSp-1252-A1-R1_A1	692	693	1	0	0.0185592
MvSp-1252-A1-R1_A1	693	694	0.79	0	-0.335788
MvSp-1252-A1-R1_A1	694	695	1	0	-0.0420127
MvSp-1252-A1-R1_A1	695	696	0.956	0	0.324542
MvSp-1252-A1-R1_A1	696	697	0	0.358	1.7619
MvSp-1252-A1-R1_A1	697	698	0	0.806	0.422764
MvSp-1252-A1-R1_A1	698	699	0	0	-0.0907278
MvSp-1252-A1-R1_A1	699	700	0	0.447	0.685106
MvSp-1252-A1-R1_A1	700	701	0	0.733	-0.0984848
MvSp-1252-A1-R1_A1	701	702	0	0.913	0.253218
MvSp-1252-A1-R1_A1	702	703	0	1	0.240682
MvSp-1252-A1-R1_A1	703	704	0	0.915	-0.159161
MvSp-1252-A1-R1_A1	704	705	0	0.388	0.122906
MvSp-1252-A1-R1_A1	705	706	0	0.047	0.132308
MvSp-1252-A1-R1_A1	706	707	0	0.678	0.270545
MvSp-1252-A1-R1_A1	707	708	0	0.657	0.438978
MvSp-1252-A1-R1_A1	708	709	0	1	-0.111954
MvSp-1252-A1-R1_A1	709	710	0.142	0.519	0.003861
MvSp-1252-A1-R1_A1	710	711	0.867	0	0.315789
MvSp-1252-A1-R1_A1	711	712	0.384	0.105	0.213793
MvSp-1252-A1-R1_A1	712	713	0	0.011	2.24684
MvSp-1252-A1-R1_A1	713	714	0	0.818	0.210355
MvSp-1252-A1-R1_A1	714	715	0	1	-0.09036
MvSp-1252-A1-R1_A1	715	716	0	1	0.356522
MvSp-1252-A1-R1_A1	716	717	0	1	0.296196
MvSp-1252-A1-R1_A1	717	718	0	1	0.62766
MvSp-1252-A1-R1_A1	718	719	0.054	0.177	0.004921
MvSp-1252-A1-R1_A1	719	720	0.173	0.352	0.171308
MvSp-1252-A1-R1_A1	720	721	0.173	0.552	-0.200403
MvSp-1252-A1-R1_A1	721	722	0.783	0.043	-0.0396484
MvSp-1252-A1-R1_A1	722	723	1	0	-0.175385
MvSp-1252-A1-R1_A1	723	724	1	0	-0.318421
MvSp-1252-A1-R1_A1	724	725	1	0	-0.459205
MvSp-1252-A1-R1_A1	725	726	1	0	-0.132188
MvSp-1252-A1-R1_A1	726	727	0.389	0	-0.0470041
MvSp-1252-A1-R1_A1	727	728	0.78	0	-0.309117
MvSp-1252-A1-R1_A1	728	729	0.741	0	0.305326
MvSp-1252-A1-R1_A1	729	730	1	0	-0.235821
MvSp-1252-A1-R1_A1	730	731	1	0	0.26129
MvSp-1252-A1-R1_A1	731	732	0.665	0.117	-0.284858
MvSp-1252-A1-R1_A1	732	733	0	0.135	-0.280323
MvSp-1252-A1-R1_A1	733	734	0	0.368	0.68277
MvSp-1252-A1-R1_A1	734	735	0	0	0.0568843
MvSp-1252-A1-R1_A1	735	736	0	0	-0.315399
MvSp-1252-A1-R1_A1	736	737	0	0	0.127907
MvSp-1252-A1-R1_A1	737	738	0	0	0.052032
MvSp-1252-A1-R1_A1	738	739	0.137	0	1.03689
MvSp-1252-A1-R1_A1	739	740	1	0	-0.345915
MvSp-1252-A1-R1_A1	740	741	1	0	0.0373494
MvSp-1252-A1-R1_A1	741	742	1	0	0.592776
MvSp-1252-A1-R1_A1	742	743	0.753	0	-0.447283
MvSp-1252-A1-R1_A1	743	744	0.204	0.454	0.442308
MvSp-1252-A1-R1_A1	744	745	0	0.107	0.276415
MvSp-1252-A1-R1_A1	745	746	0	1	-0.215245
MvSp-1252-A1-R1_A1	746	747	0	1	-0.272959
MvSp-1252-A1-R1_A1	747	748	0	1	-0.0790698
MvSp-1252-A1-R1_A1	748	749	0	1	-0.0924881
MvSp-1252-A1-R1_A1	749	750	0	0.616	0.185897
MvSp-1252-A1-R1_A1	750	751	0.03	0	0.00447928
MvSp-1252-A1-R1_A1	751	752	1	0	0.687669
MvSp-1252-A1-R1_A1	752	753	0.954	0	0.0679475
MvSp-1252-A1-R1_A1	753	754	0.697	0.141	-0.0767974
MvSp-1252-A1-R1_A1	754	755	0	0.327	-0.203922
MvSp-1252-A1-R1_A1	755	756	0.186	0.2	0.154531
MvSp-1252-A1-R1_A1	756	757	1	0	0.121212
MvSp-1252-A1-R1_A1	757	758	0.972	0	0.0523077
MvSp-1252-A1-R1_A1	758	759	0	0.515	0.196395
MvSp-1252-A1-R1_A1	759	760	0.338	0.476	-0.00679117
MvSp-1252-A1-R1_A1	760	761	1	0	-0.176822
MvSp-1252-A1-R1_A1	761	762	1	0	-0.0775437
MvSp-1252-A1-R1_A1	762	763	0.911	0	-0.175
MvSp-1252-A1-R1_A1	763	764	0.813	0.056	-0.254933
MvSp-1252-A1-R1_A1	764	765	0.196	0.566	0.403936
MvSp-1252-A1-R1_A1	765	766	0.642	0	-0.252101
MvSp-1252-A1-R1_A1	766	767	0.464	0	-0.299859
MvSp-1252-A1-R1_A1	767	768	1	0	-0.0997007
MvSp-1252-A1-R1_A1	768	769	0.83	0	-0.386538
MvSp-1252-A1-R1_A1	769	770	0.552	0	0.836482
MvSp-1252-A1-R1_A1	770	771	0.962	0	-0.198636
MvSp-1252-A1-R1_A1	771	772	1	0	-0.139194
MvSp-1252-A1-R1_A1	772	773	0.322	0.299	0.203371
MvSp-1252-A1-R1_A1	773	774	0.361	0.079	0.159207
MvSp-1252-A1-R1_A1	774	775	1	0	0.225914
MvSp-1252-A1-R1_A1	775	776	0.727	0	-0.279481
MvSp-1252-A1-R1_A1	776	777	0.87	0	0.0829268
MvSp-1252-A1-R1_A1	777	778	0.242	0	0.0674157
MvSp-1252-A1-R1_A1	778	779	1	0	0.361111
MvSp-1252-A1-R1_A1	779	780	0.681	0	0.245909
MvSp-1252-A1-R1_A1	780	781	0.2	0.304	-0.108628
MvSp-1252-A1-R1_A1	781	782	1	0	-0.025641
MvSp-1252-A1-R1_A1	782	783	1	0	-0.075
MvSp-1252-A1-R1_A1	783	784	0.764	0	-0.0652587
MvSp-1252-A1-R1_A1	784	785	1	0	-0.0793651
MvSp-1252-A1-R1_A1	785	786	1	0	-0.449573
MvSp-1252-A1-R1_A1	786	787	0.73	0	-0.264918
MvSp-1252-A1-R1_A1	787	788	1	0	-0.430641
MvSp-1252-A1-R1_A1	788	789	1	0	-0.0979021
MvSp-1252-A1-R1_A1	789	790	0.978	0	-0.0375382
MvSp-1252-A1-R1_A1	790	791	0.63	0	0.171363
MvSp-1252-A1-R1_A1	791	792	0.907	0	-0.277504
MvSp-1252-A1-R1_A1	792	793	0.236	0.15	-0.452276
MvSp-1252-A1-R1_A1	793	794	0.723	0	0.145672
MvSp-1252-A1-R1_A1	794	795	1	0	-0.61484
MvSp-1252-A1-R1_A1	795	796	1	0	-0.533947
MvSp-1252-A1-R1_A1	796	797	0.431	0	-0.385759
MvSp-1252-A1-R1_A1	797	798	0.975	0	0.348882
MvSp-1252-A1-R1_A1	798	799	0.783	0	-0.333333
MvSp-1252-A1-R1_A1	799	800	0.322	0	-0.00735294
MvSp-1252-A1-R1_A1	800	801	0.48	0.226	0.314016
MvSp-1252-A1-R1_A1	801	802	0.204	0.357	0.656177
MvSp-1252-A1-R1_A1	802	803	1	0	0.00114548
MvSp-1252-A1-R1_A1	803	804	1	0	-0.0439723
MvSp-1252-A1-R1_A1	804	805	1	0	-0.177851
MvSp-1252-A1-R1_A1	805	806	0.745	0	-0.324896
MvSp-1252-A1-R1_A1	806	807	0	0.607	-0.0933661
MvSp-1252-A1-R1_A1	807	808	0	1	-0.353535
MvSp-1252-A1-R1_A1	808	809	0	1	-0.0653317
MvSp-1252-A1-R1_A1	809	810	0	0.996	-0.0940657
MvSp-1252-A1-R1_A1	810	811	0	1	-0.166046
MvSp-1252-A1-R1_A1	811	812	0	1	-0.326923
MvSp-1252-A1-R1_A1	812	813	0	1	0.160494
MvSp-1252-A1-R1_A1	813	814	0	1	-0.295317
MvSp-1252-A1-R1_A1	814	815	0	1	-0.0805254
MvSp-1252-A1-R1_A1	815	816	0	1	0.225714
MvSp-1252-A1-R1_A1	816	817	0	0.788	0.0316176
MvSp-1252-A1-R1_A1	817	818	0	0.309	-0.103578
MvSp-1252-A1-R1_A1	818	819	0.176	0.134	0.14087
MvSp-1252-A1-R1_A1	819	820	0	0.167	-0.103704
MvSp-1252-A1-R1_A1	820	821	0	1	0.329268
MvSp-1252-A1-R1_A1	821	822	0	1	-0.179702
MvSp-1252-A1-R1_A1	822	823	0	1	-0.592537
MvSp-1252-A1-R1_A1	823	824	0	1	-0.259703
MvSp-1252-A1-R1_A1	824	825	0	1	-0.191876
MvSp-1252-A1-R1_A1	825	826	0	0.943	0.567488
MvSp-1252-A1-R1_A1	826	827	0	1	-0.194105
MvSp-1252-A1-R1_A1	827	828	0	1	-0.0745968
MvSp-1252-A1-R1_A1	828	829	0	1	0.358676
MvSp-1252-A1-R1_A1	829	830	0	1	-0.135593
MvSp-1252-A1-R1_A1	830	831	0	1	0.22807
MvSp-1252-A1-R1_A1	831	832	0	1	0.242072
MvSp-1252-A1-R1_A1	832	833	0	1	0.025
MvSp-1252-A1-R1_A1	833	834	0	1	0.0829493
MvSp-1252-A1-R1_A1	834	835	0.481	0.288	0.677727
MvSp-1252-A1-R1_A1	835	836	1	0	0.126794
MvSp-1252-A1-R1_A1	836	837	0.859	0	-0.0245283
MvSp-1252-A1-R1_A1	837	838	0.071	0.23	0.151515
MvSp-1252-A1-R1_A1	838	839	0	0	0.566964
MvSp-1252-A1-R1_A1	839	840	0	0.378	0.47976
MvSp-1252-A1-R1_A1	840	841	0	0.688	0.464368
MvSp-1252-A1-R1_A1	841	842	0	1	-0.122449
MvSp-1252-A1-R1_A1	842	843	0	1	0.0755556
MvSp-1252-A1-R1_A1	843	844	0	1	-0.176154
MvSp-1252-A1-R1_A1	844	845	0	0.206	0.843876
MvSp-1252-A1-R1_A1	845	846	0	0	-0.228373
MvSp-1252-A1-R1_A1	846	847	0	0	0.0932609
MvSp-1252-A1-R1_A1	847	848	0	0	-0.384277
MvSp-1252-A1-R1_A1	848	849	0	0	0.3125
MvSp-1252-A1-R1_A1	849	850	0	0.368	0.588809
MvSp-1252-A1-R1_A1	850	851	0.191	0	-0.179581
MvSp-1252-A1-R1_A1	851	852	0.006	0	-0.269737
MvSp-1252-A1-R1_A1	852	853	0	0.171	0.014433
MvSp-1252-A1-R1_A1	853	854	0	1	-0.295285
MvSp-1252-A1-R1_A1	854	855	0	1	0.112544
MvSp-1252-A1-R1_A1	855	856	0	0.973	0.352113
MvSp-1252-A1-R1_A1	856	857	0	0.36	1.31903
MvSp-1252-A1-R1_A1	857	858	0.769	0.145	0.0131579
MvSp-1252-A1-R1_A1	858	859	0.219	0.678	0.281538
MvSp-1252-A1-R1_A1	859	860	0	1	-0.136264
MvSp-1252-A1-R1_A1	860	861	0	1	-0.106092
MvSp-1252-A1-R1_A1	861	862	0	1	0.35015
MvSp-1252-A1-R1_A1	862	863	0.224	0.367	0.657476
MvSp-1252-A1-R1_A1	863	864	0	0.847	-0.321937
MvSp-1252-A1-R1_A1	864	865	0	1	-0.240807
MvSp-1252-A1-R1_A1	865	866	0.017	0.866	-0.0804598
MvSp-1252-A1-R1_A1	866	867	1	0	-0.147879
MvSp-1252-A1-R1_A1	867	868	1	0	-0.225459
MvSp-1252-A1-R1_A1	868	869	0.575	0.112	-0.12854
MvSp-1252-A1-R1_A1	869	870	0.562	0	-0.235572
MvSp-1252-A1-R1_A1	870	871	1	0	0.308762
MvSp-1252-A1-R1_A1	871	872	1	0	0.703571
MvSp-1252-A1-R1_A1	872	873	0.341	0.15	-0.213531
MvSp-1252-A1-R1_A1	873	874	0	1	0.536098
MvSp-1252-A1-R1_A1	874	875	0	1	-0.133798
MvSp-1252-A1-R1_A1	875	876	0	1	-0.422414
MvSp-1252-A1-R1_A1	876	877	0	1	-0.196078
MvSp-1252-A1-R1_A1	877	878	0	1	-0.289216
MvSp-1252-A1-R1_A1	878	879	0	0.679	0.0741688
MvSp-1252-A1-R1_A1	879	880	0	1	0.251314
MvSp-1252-A1-R1_A1	880	881	0	1	-0.15492
MvSp-1252-A1-R1_A1	881	882	0	0.436	-0.257374
MvSp-1252-A1-R1_A1	882	883	0	0.975	0.245059
MvSp-1252-A1-R1_A1	883	884	0	0.835	1.07076
MvSp-1252-A1-R1_A1	884	885	0	1	-0.279646
MvSp-1252-A1-R1_A1	885	886	0	1	-0.0677931
MvSp-1252-A1-R1_A1	886	887	0	0.685	-0.170543
MvSp-1252-A1-R1_A1	887	888	0	0	-0.216495
MvSp-1252-A1-R1_A1	888	889	0	0	-0.26875
MvSp-1252-A1-R1_A1	889	890	0.783	0	-0.1
MvSp-1252-A1-R1_A1	890	891	1	0	-0.285178
MvSp-1252-A1-R1_A1	891	892	1	0	-0.204344
MvSp-1252-A1-R1_A1	892	893	0.614	0	-0.150943
MvSp-1252-A1-R1_A1	893	894	1	0	0.0600542
MvSp-1252-A1-R1_A1	894	895	0.153	0.341	0.188504
MvSp-1252-A1-R1_A1	895	896	0	0.051	0.0809091
MvSp-1252-A1-R1_A1	896	897	0	0.847	0.41
MvSp-1252-A1-R1_A1	897	898	0	1	-0.293517
MvSp-1252-A1-R1_A1	898	899	0	1	0.15534
MvSp-1252-A1-R1_A1	899	900	0	1	0.311646
MvSp-1252-A1-R1_A1	900	901	0	1	-0.302459
MvSp-1252-A1-R1_A1	901	902	0.759	0.149	-0.264706
MvSp-1252-A1-R1_A1	902	903	1	0	0.406593
MvSp-1252-A1-R1_A1	903	904	1	0	0.327681
MvSp-1252-A1-R1_A1	904	905	0.498	0.168	-0.222837
MvSp-1252-A1-R1_A1	905	906	0.204	0.342	0.409333
MvSp-1252-A1-R1_A1	906	907	0.919	0	-0.214035
MvSp-1252-A1-R1_A1	907	908	0.711	0	-0.0692784
MvSp-1252-A1-R1_A1	908	909	0.954	0	1.01674
MvSp-1252-A1-R1_A1	909	910	1	0	-0.183404
MvSp-1252-A1-R1_A1	910	911	0.371	0.371	-0.267227
MvSp-1252-A1-R1_A1	911	912	0	0.944	0.392272
MvSp-1252-A1-R1_A1	912	913	0	0.895	0.160305
MvSp-1252-A1-R1_A1	913	914	0	1	0.00714286
MvSp-1252-A1-R1_A1	914	915	0	1	-0.0828667
MvSp-1252-A1-R1_A1	915	916	0	1	-0.133545
MvSp-1252-A1-R1_A1	916	917	0	1	0.33098
MvSp-1252-A1-R1_A1	917	918	0	1	1.54915
MvSp-1252-A1-R1_A1	918	919	0	0.896	0.223157
MvSp-1252-A1-R1_A1	919	920	0	0.023	0.471399
MvSp-1252-A1-R1_A1	920	921	0.574	0.109	-0.350356
MvSp-1252-A1-R1_A1	921	922	0	0.67	0.537577
MvSp-1252-A1-R1_A1	922	923	0	1	0.415303
MvSp-1252-A1-R1_A1	923	924	0	1	-0.0950259
MvSp-1252-A1-R1_A1	924	925	0	1	-0.384164
MvSp-1252-A1-R1_A1	925	926	0	1	-0.160714
MvSp-1252-A1-R1_A1	926	927	0	0.938	0.24183
MvSp-1252-A1-R1_A1	927	928	0	0.601	1.83784
MvSp-1252-A1-R1_A1	928	929	0	1	0.248655
MvSp-1252-A1-R1_A1	929	930	0	1	-0.337931
MvSp-1252-A1-R1_A1	930	931	0	1	-0.390788
MvSp-1252-A1-R1_A1	931	932	0	1	0.142857
MvSp-1252-A1-R1_A1	932	933	0	0.68	0.708333
MvSp-1252-A1-R1_A1	933	934	0	0.88	0.475132
MvSp-1252-A1-R1_A1	934	935	0	0.013	-0.0133333
MvSp-1252-A1-R1_A1	935	936	0	0.187	0.0786517
MvSp-1252-A1-R1_A1	936	937	0	0.219	-0.0619534
MvSp-1252-A1-R1_A1	937	938	0	1	-0.26246
MvSp-1252-A1-R1_A1	938	939	0	1	-0.429583
MvSp-1252-A1-R1_A1	939	940	0	1	-0.328871
MvSp-1252-A1-R1_A1	940	941	0	1	-0.0223577
MvSp-1252-A1-R1_A1	941	942	0	1	0.328235
MvSp-1252-A1-R1_A1	942	943	0	0.355	0.0760234
MvSp-1252-A1-R1_A1	943	944	0.444	0	-0.199838
MvSp-1252-A1-R1_A1	944	945	1	0	0.25
MvSp-1252-A1-R1_A1	945	946	1	0	0.0408497
MvSp-1252-A1-R1_A1	946	947	0.688	0.229	0.280262
MvSp-1252-A1-R1_A1	947	948	1	0	0.102177
MvSp-1252-A1-R1_A1	948	949	0.801	0	-0.141299
MvSp-1252-A1-R1_A1	949	950	0.357	0.513	-0.409259
MvSp-1252-A1-R1_A1	950	951	0	0.867	-0.0815972
MvSp-1252-A1-R1_A1	951	952	0	1	0.21975
MvSp-1252-A1-R1_A1	952	953	0	1	-0.00358423
MvSp-1252-A1-R1_A1	953	954	0	1	-0.0281523
MvSp-1252-A1-R1_A1	954	955	0	1	-0.151316
MvSp-1252-A1-R1_A1	955	956	0	0.916	0.212859
MvSp-1252-A1-R1_A1	956	957	0.832	0	-0.382069
MvSp-1252-A1-R1_A1	957	958	1	0	-0.31746
MvSp-1252-A1-R1_A1	958	959	1	0	-0.223158
MvSp-1252-A1-R1_A1	959	960	1	0	0.0505051
MvSp-1252-A1-R1_A1	960	961	0.85	0	0.209302
MvSp-1252-A1-R1_A1	961	962	0.781	0	-0.0663366
MvSp-1252-A1-R1_A1	962	963	0.833	0	0.457165
MvSp-1252-A1-R1_A1	963	964	0	0	0.209549
MvSp-1252-A1-R1_A1	964	965	0	0.167	0.416122
MvSp-1252-A1-R1_A1	965	966	0	0	-0.0245752
MvSp-1252-A1-R1_A1	966	967	0	0.738	0.542683
MvSp-1252-A1-R1_A1	967	968	0	0.654	-0.492308
MvSp-1252-A1-R1_A1	968	969	0.561	0	0.642049
MvSp-1252-A1-R1_A1	969	970	0.711	0	0.0107136
MvSp-1252-A1-R1_A1	970	971	1	0	-0.00733064
MvSp-1252-A1-R1_A1	971	972	0.19	0.432	0.0278075
MvSp-1252-A1-R1_A1	972	973	0.431	0	-0.0731293
MvSp-1252-A1-R1_A1	973	974	1	0	0.0414773
MvSp-1252-A1-R1_A1	974	975	1	0	0.332057
MvSp-1252-A1-R1_A1	975	976	1	0	-0.261571
MvSp-1252-A1-R1_A1	976	977	0.314	0.318	0.142415
MvSp-1252-A1-R1_A1	977	978	0	1	-0.284022
MvSp-1252-A1-R1_A1	978	979	0	1	0.157982
MvSp-1252-A1-R1_A1	979	980	0	1	-0.014974
MvSp-1252-A1-R1_A1	980	981	0	0.273	0.865079
MvSp-1252-A1-R1_A1	981	982	0	0	-0.00470588
MvSp-1252-A1-R1_A1	982	983	0	0	-0.145864
MvSp-1252-A1-R1_A1	983	984	0	0.776	0.120915
MvSp-1252-A1-R1_A1	984	985	0	1	-0.0232558
MvSp-1252-A1-R1_A1	985	986	0	1	0.0116279
MvSp-1252-A1-R1_A1	986	987	0	1	-0.23872
MvSp-1252-A1-R1_A1	987	988	0	0.678	0.235294
MvSp-1252-A1-R1_A1	988	989	0	0.845	0.480836
MvSp-1252-A1-R1_A1	989	990	0	1	-0.266667
MvSp-1252-A1-R1_A1	990	991	0	1	-0.315684
MvSp-1252-A1-R1_A1	991	992	0	1	0.0195178
MvSp-1252-A1-R1_A1	992	993	0	0.987	0.240536
MvSp-1252-A1-R1_A1	993	994	0	0.7	1.35253
MvSp-1252-A1-R1_A1	994	995	0.513	0.265	0.0520961
MvSp-1252-A1-R1_A1	995	996	0.884	0	-0.215464
MvSp-1252-A1-R1_A1	996	997	0.912	0	0.123538
MvSp-1252-A1-R1_A1	997	998	0.874	0	0.747166
MvSp-1252-A1-R1_A1	998	999	0.118	0.649	0.671429
MvSp-1252-A1-R1_A1	999	1000	0	1	-0.0236842
MvSp-1252-A1-R1_A1	1000	1001	0	1	-0.0714962
MvSp-1252-A1-R1_A1	1001	1002	0	1	-0.0957474
MvSp-1252-A1-R1_A1	1002	1003	0	0.273	0.554348
MvSp-1252-A1-R1_A1	1003	1004	0	0	0.0352941
MvSp-1252-A1-R1_A1	1004	1005	0	0	-0.0335354
MvSp-1252-A1-R1_A1	1005	1006	0.484	0.108	-0.122222
MvSp-1252-A1-R1_A1	1006	1007	0.371	0.313	0.237241
MvSp-1252-A1-R1_A1	1007	1008	0.238	0.224	0.316327
MvSp-1252-A1-R1_A1	1008	1009	1	0	-0.236275
MvSp-1252-A1-R1_A1	1009	1010	0.398	0.13	0.307079
MvSp-1252-A1-R1_A1	1010	1011	0.803	0	-0.0759878
MvSp-1252-A1-R1_A1	1011	1012	0.782	0	0.231736
MvSp-1252-A1-R1_A1	1012	1013	0.164	0.449	-0.203414
MvSp-1252-A1-R1_A1	1013	1014	0	1	0.00947101
MvSp-1252-A1-R1_A1	1014	1015	0	1	-0.301684
MvSp-1252-A1-R1_A1	1015	1016	0	0.905	0.127018
MvSp-1252-A1-R1_A1	1016	1017	0	1	0.136998
MvSp-1252-A1-R1_A1	1017	1018	0	0.808	0.119445
MvSp-1252-A1-R1_A1	1018	1019	0	1	-0.120798
MvSp-1252-A1-R1_A1	1019	1020	0	0.938	0.71894
MvSp-1252-A1-R1_A1	1020	1021	0	1	0.0512821
MvSp-1252-A1-R1_A1	1021	1022	0	1	0.211623
MvSp-1252-A1-R1_A1	1022	1023	0	1	-0.0634146
MvSp-1252-A1-R1_A1	1023	1024	0	0.938	0.81383
MvSp-1252-A1-R1_A1	1024	1025	0	1	-0.0316126
MvSp-1252-A1-R1_A1	1025	1026	0	1	0.153571
MvSp-1252-A1-R1_A1	1026	1027	0	1	-0.214194
MvSp-1252-A1-R1_A1	1027	1028	0.152	0.415	-0.365355
MvSp-1252-A1-R1_A1	1028	1029	0	0	0.271186
MvSp-1252-A1-R1_A1	1029	1030	0	0.573	0.286458
MvSp-1252-A1-R1_A1	1030	1031	0	0.671	0.365
MvSp-1252-A1-R1_A1	1031	1032	0	1	0.794277
MvSp-1252-A1-R1_A1	1032	1033	0	1	0.178755
MvSp-1252-A1-R1_A1	1033	1034	0	0.878	0.173913
MvSp-1252-A1-R1_A1	1034	1035	0.705	0.092	1.00351
MvSp-1252-A1-R1_A1	1035	1036	1	0	0.128042
MvSp-1252-A1-R1_A1	1036	1037	0.359	0.111	-0.08125
MvSp-1252-A1-R1_A1	1037	1038	0	0.808	-0.192308
MvSp-1252-A1-R1_A1	1038	1039	0	0.916	-0.415527
MvSp-1252-A1-R1_A1	1039	1040	0.251	0	-0.106105
MvSp-1252-A1-R1_A1	1040	1041	0.735	0.106	-0.13216
MvSp-1252-A1-R1_A1	1041	1042	0.637	0.161	-0.178773
MvSp-1252-A1-R1_A1	1042	1043	1	0	-0.247018
MvSp-1252-A1-R1_A1	1043	1044	0.192	0.514	0.272192
MvSp-1252-A1-R1_A1	1044	1045	0	1	-0.145623
MvSp-1252-A1-R1_A1	1045	1046	0	1	0.19578
MvSp-1252-A1-R1_A1	1046	1047	0	0.456	0.206186
MvSp-1252-A1-R1_A1	1047	1048	0	0	-0.116541
MvSp-1252-A1-R1_A1	1048	1049	0	0.666	0.126386
MvSp-1252-A1-R1_A1	1049	1050	0.352	0.456	-0.494827
MvSp-1252-A1-R1_A1	1050	1051	0.912	0	0.128527
MvSp-1252-A1-R1_A1	1051	1052	0.522	0	-0.075
MvSp-1252-A1-R1_A1	1052	1053	0	0.534	1.46165
MvSp-1252-A1-R1_A1	1053	1054	0	0.917	0.416441
MvSp-1252-A1-R1_A1	1054	1055	0	0.846	-0.161333
MvSp-1252-A1-R1_A1	1055	1056	0	1	1.34615
MvSp-1252-A1-R1_A1	1056	1057	0	1	0.287981
MvSp-1252-A1-R1_A1	1057	1058	0	1	0.483694
MvSp-1252-A1-R1_A1	1058	1059	0	1	0.104718
MvSp-1252-A1-R1_A1	1059	1060	0	1	0.167594
MvSp-1252-A1-R1_A1	1060	1061	0	1	0.315556
MvSp-1252-A1-R1_A1	1061	1062	0	1	0.334539
MvSp-1252-A1-R1_A1	1062	1063	0	1	-0.0755735
MvSp-1252-A1-R1_A1	1063	1064	0	1	0.234716
MvSp-1252-A1-R1_A1	1064	1065	0	0.99	0.338194
MvSp-1252-A1-R1_A1	1065	1066	0	1	1.93467
MvSp-1252-A1-R1_A1	1066	1067	0	1	0.142069
MvSp-1252-A1-R1_A1	1067	1068	0.449	0.141	0.307577
MvSp-1252-A1-R1_A1	1068	1069	0.787	0	0.132362
MvSp-1252-A1-R1_A1	1069	1070	1	0	-0.197929
MvSp-1252-A1-R1_A1	1070	1071	0.07	0.139	-0.386631
MvSp-1252-A1-R1_A1	1071	1072	0.494	0.35	-0.247944
MvSp-1252-A1-R1_A1	1072	1073	1	0	-0.441958
MvSp-1252-A1-R1_A1	1073	1074	0.052	0.752	-0.421875
MvSp-1252-A1-R1_A1	1074	1075	0	1	0.12184
MvSp-1252-A1-R1_A1	1075	1076	0	1	-0.312946
MvSp-1252-A1-R1_A1	1076	1077	0	0.615	0
MvSp-1252-A1-R1_A1	1077	1078	0	0	-0.444494
MvSp-1252-A1-R1_A1	1078	1079	0.318	0.161	-0.486516
MvSp-1252-A1-R1_A1	1079	1080	0.708	0.126	-0.252874
MvSp-1252-A1-R1_A1	1080	1081	1	0	-0.368164
MvSp-1252-A1-R1_A1	1081	1082	0.8	0.112	0.46414
MvSp-1252-A1-R1_A1	1082	1083	0	0.305	-0.190286
MvSp-1252-A1-R1_A1	1083	1084	0	0.407	1.23827
MvSp-1252-A1-R1_A1	1084	1085	0	0.386	0.983283
MvSp-1252-A1-R1_A1	1085	1086	0.382	0.497	0.701681
MvSp-1252-A1-R1_A1	1086	1087	0.284	0.355	0.211864
MvSp-1252-A1-R1_A1	1087	1088	0.939	0	0.192308
MvSp-1252-A1-R1_A1	1088	1089	0.199	0.463	0.41042
MvSp-1252-A1-R1_A1	1089	1090	0.491	0.181	1.51832
MvSp-1252-A1-R1_A1	1090	1091	0	0.893	0.396875
MvSp-1252-A1-R1_A1	1091	1092	0	1	-0.346785
MvSp-1252-A1-R1_A1	1092	1093	0	1	-0.340635
MvSp-1252-A1-R1_A1	1093	1094	0	1	0.0243902
MvSp-1252-A1-R1_A1	1094	1095	0	0.806	0.372727
MvSp-1252-A1-R1_A1	1095	1096	0.134	0.412	1.11206
MvSp-1252-A1-R1_A1	1096	1097	0.67	0	0.631944
MvSp-1252-A1-R1_A1	1097	1098	0.946	0	0.426025
MvSp-1252-A1-R1_A1	1098	1099	0.783	0.158	0.8107
MvSp-1252-A1-R1_A1	1099	1100	0	0.138	0.129129
MvSp-1252-A1-R1_A1	1100	1101	0	0.668	-0.00777778
MvSp-1252-A1-R1_A1	1101	1102	0	1	-0.495132
MvSp-1252-A1-R1_A1	1102	1103	0	1	-0.0852403
MvSp-1252-A1-R1_A1	1103	1104	0	1	-0.128452
MvSp-1252-A1-R1_A1	1104	1105	0	1	0.0514391
MvSp-1252-A1-R1_A1	1105	1106	0	0.213	-0.0189403
MvSp-1252-A1-R1_A1	1106	1107	0.022	0	0.601256
MvSp-1252-A1-R1_A1	1107	1108	1	0	0.038961
MvSp-1252-A1-R1_A1	1108	1109	0.602	0.243	0.149817
MvSp-1252-A1-R1_A1	1109	1110	0.206	0	-0.203095
MvSp-1252-A1-R1_A1	1110	1111	0	0.19	-0.36182
MvSp-1252-A1-R1_A1	1111	1112	0	1	-0.136329
MvSp-1252-A1-R1_A1	1112	1113	0	1	0.00498371
MvSp-1252-A1-R1_A1	1113	1114	0	1	-0.310559
MvSp-1252-A1-R1_A1	1114	1115	0	0.991	0.148607
MvSp-1252-A1-R1_A1	1115	1116	0	0.942	0.943627
MvSp-1252-A1-R1_A1	1116	1117	0	0	0.0638686
MvSp-1252-A1-R1_A1	1117	1118	0	0	1.14719
MvSp-1252-A1-R1_A1	1118	1119	0	0.734	1.24
MvSp-1252-A1-R1_A1	1119	1120	0	0.235	0.453634
MvSp-1252-A1-R1_A1	1120	1121	0	1	0.716294
MvSp-1252-A1-R1_A1	1121	1122	0	0.545	0.767857
MvSp-1252-A1-R1_A1	1122	1123	0	0.71	0.0390244
MvSp-1252-A1-R1_A1	1123	1124	0	1	-0.119145
MvSp-1252-A1-R1_A1	1124	1125	0	1	-0.104072
MvSp-1252-A1-R1_A1	1125	1126	0	0.367	0.257479
MvSp-1252-A1-R1_A1	1126	1127	0.413	0	0.427407
MvSp-1252-A1-R1_A1	1127	1128	1	0	-0.0789474
MvSp-1252-A1-R1_A1	1128	1129	0.769	0	-0.129376
MvSp-1252-A1-R1_A1	1129	1130	0.78	0	0.0582011
MvSp-1252-A1-R1_A1	1130	1131	1	0	-0.0796703
MvSp-1252-A1-R1_A1	1131	1132	0.258	0.024	-0.109901
MvSp-1252-A1-R1_A1	1132	1133	0	0.654	0.131383
MvSp-1252-A1-R1_A1	1133	1134	0	0.398	-0.208621
MvSp-1252-A1-R1_A1	1134	1135	0	0.575	0.470588
MvSp-1252-A1-R1_A1	1135	1136	0	0.647	0.785714
MvSp-1252-A1-R1_A1	1136	1137	0	0.816	0.136819
MvSp-1252-A1-R1_A1	1137	1138	0	1	0.0312576
MvSp-1252-A1-R1_A1	1138	1139	0	0.716	-0.0378007
MvSp-1252-A1-R1_A1	1139	1140	0	1	0.648575
MvSp-1252-A1-R1_A1	1140	1141	0.592	0.043	1.92472
MvSp-1252-A1-R1_A1	1141	1142	0.562	0.247	0.722222
MvSp-1252-A1-R1_A1	1142	1143	0	1	-0.131072
MvSp-1252-A1-R1_A1	1143	1144	0	1	-0.253425
MvSp-1252-A1-R1_A1	1144	1145	0	1	-0.292442
MvSp-1252-A1-R1_A1	1145	1146	0	1	-0.262422
MvSp-1252-A1-R1_A1	1146	1147	0.032	0.885	-0.114407
MvSp-1252-A1-R1_A1	1147	1148	0.693	0	0.157986
MvSp-1252-A1-R1_A1	1148	1149	0	0.743	0.0578211
MvSp-1252-A1-R1_A1	1149	1150	0	1	-0.230067
MvSp-1252-A1-R1_A1	1150	1151	0.238	0.381	-0.347801
MvSp-1252-A1-R1_A1	1151	1152	0.471	0.261	-0.0340336
MvSp-1252-A1-R1_A1	1152	1153	1	0	-0.0971108
MvSp-1252-A1-R1_A1	1153	1154	1	0	-0.0855209
MvSp-1252-A1-R1_A1	1154	1155	1	0	0.0397013
MvSp-1252-A1-R1_A1	1155	1156	1	0	0.179883
MvSp-1252-A1-R1_A1	1156	1157	1	0	-0.166144
MvSp-1252-A1-R1_A1	1157	1158	0.822	0	0.337585
MvSp-1252-A1-R1_A1	1158	1159	0.225	0.224	-0.0102145
MvSp-1252-A1-R1_A1	1159	1160	0.978	0	-0.111859
MvSp-1252-A1-R1_A1	1160	1161	1	0	0.187014
MvSp-1252-A1-R1_A1	1161	1162	0.958	0	-0.597356
MvSp-1252-A1-R1_A1	1162	1163	0.224	0.226	0.841228
MvSp-1252-A1-R1_A1	1163	1164	0.532	0.193	-0.151724
MvSp-1252-A1-R1_A1	1164	1165	0	0.867	-0.433777
MvSp-1252-A1-R1_A1	1165	1166	0	1	-0.211287
MvSp-1252-A1-R1_A1	1166	1167	0	1	0.282051
MvSp-1252-A1-R1_A1	1167	1168	0	1	-0.064994
MvSp-1252-A1-R1_A1	1168	1169	0	1	-0.0186139
MvSp-1252-A1-R1_A1	1169	1170	0	1	-0.261111
MvSp-1252-A1-R1_A1	1170	1171	0	1	-0.331219
MvSp-1252-A1-R1_A1	1171	1172	0	1	-0.201457
MvSp-1252-A1-R1_A1	1172	1173	0	1	-0.0808967
MvSp-1252-A1-R1_A1	1173	1174	0	0.918	-0.0192982
MvSp-1252-A1-R1_A1	1174	1175	0	1	-0.220141
MvSp-1252-A1-R1_A1	1175	1176	0	1	-0.139584
MvSp-1252-A1-R1_A1	1176	1177	0	1	0.1
MvSp-1252-A1-R1_A1	1177	1178	0.753	0.01	-0.365294
MvSp-1252-A1-R1_A1	1178	1179	0.75	0	0.0469867
MvSp-1252-A1-R1_A1	1179	1180	1	0	-0.0388794
MvSp-1252-A1-R1_A1	1180	1181	1	0	0.223629
MvSp-1252-A1-R1_A1	1181	1182	0.823	0	0.387593
MvSp-1252-A1-R1_A1	1182	1183	1	0	0.189542
MvSp-1252-A1-R1_A1	1183	1184	1	0	-0.356049
MvSp-1252-A1-R1_A1	1184	1185	1	0	-0.48654
MvSp-1252-A1-R1_A1	1185	1186	1	0	-0.0342222
MvSp-1252-A1-R1_A1	1186	1187	0.33	0.296	0.0988583
MvSp-1252-A1-R1_A1	1187	1188	0	0.84	0.615152
MvSp-1252-A1-R1_A1	1188	1189	0	1	-0.155963
MvSp-1252-A1-R1_A1	1189	1190	0	0.171	0.227244
MvSp-1252-A1-R1_A1	1190	1191	0.783	0	-0.0117647
MvSp-1252-A1-R1_A1	1191	1192	1	0	-0.157706
MvSp-1252-A1-R1_A1	1192	1193	1	0	-0.175964
MvSp-1252-A1-R1_A1	1193	1194	1	0	0.420253
MvSp-1252-A1-R1_A1	1194	1195	1	0	-0.198919
MvSp-1252-A1-R1_A1	1195	1196	1	0	-0.118015
MvSp-1252-A1-R1_A1	1196	1197	0.008	0.745	0.626374
MvSp-1252-A1-R1_A1	1197	1198	0	1	0.219977
MvSp-1252-A1-R1_A1	1198	1199	0	1	0.392
MvSp-1252-A1-R1_A1	1199	1200	0.312	0.354	-0.0845005
MvSp-1252-A1-R1_A1	1200	1201	1	0	0.25641
MvSp-1252-A1-R1_A1	1201	1202	0.934	0	0.175141
MvSp-1252-A1-R1_A1	1202	1203	0.056	0.536	0.0322581
MvSp-1252-A1-R1_A1	1203	1204	0	1	0.0416
MvSp-1252-A1-R1_A1	1204	1205	0	1	-0.219388
MvSp-1252-A1-R1_A1	1205	1206	0	1	0.12
MvSp-1252-A1-R1_A1	1206	1207	0	1	-0.163456
MvSp-1252-A1-R1_A1	1207	1208	0	0.629	0.0193672
MvSp-1252-A1-R1_A1	1208	1209	0	0	0.782651
MvSp-1252-A1-R1_A1	1209	1210	0.221	0.451	0.382353
MvSp-1252-A1-R1_A1	1210	1211	0.18	0	0.910714
MvSp-1252-A1-R1_A1	1211	1212	0.362	0	0.00763197
MvSp-1252-A1-R1_A1	1212	1213	0	0	0.197757
MvSp-1252-A1-R1_A1	1213	1214	0	0.896	0.0228625
MvSp-1252-A1-R1_A1	1214	1215	0	1	0.276012
MvSp-1252-A1-R1_A1	1215	1216	0	1	0.15528
MvSp-1252-A1-R1_A1	1216	1217	0	1	-0.0856118
MvSp-1252-A1-R1_A1	1217	1218	0.344	0.514	-0.0151927
MvSp-1252-A1-R1_A1	1218	1219	1	0	-0.0148148
MvSp-1252-A1-R1_A1	1219	1220	0.343	0	-0.0433096
MvSp-1252-A1-R1_A1	1220	1221	0	0	-0.280512
MvSp-1252-A1-R1_A1	1221	1222	0	0	0.139287
MvSp-1252-A1-R1_A1	1222	1223	0	0	0.236559
MvSp-1252-A1-R1_A1	1223	1224	0	0	0.312743
MvSp-1252-A1-R1_A1	1224	1225	0	0.367	0.240981
MvSp-1252-A1-R1_A1	1225	1226	0.395	0.139	-0.175024
MvSp-1252-A1-R1_A1	1226	1227	1	0	-0.222689
MvSp-1252-A1-R1_A1	1227	1228	1	0	-0.418525
MvSp-1252-A1-R1_A1	1228	1229	0.947	0	-0.222689
MvSp-1252-A1-R1_A1	1229	1230	1	0	-0.35875
MvSp-1252-A1-R1_A1	1230	1231	0.827	0	-0.0646333
MvSp-1252-A1-R1_A1	1231	1232	0	0.113	0.212843
MvSp-1252-A1-R1_A1	1232	1233	0.306	0	-0.278912
MvSp-1252-A1-R1_A1	1233	1234	1	0	0.577759
MvSp-1252-A1-R1_A1	1234	1235	1	0	0.169705
MvSp-1252-A1-R1_A1	1235	1236	1	0	0.63385
MvSp-1252-A1-R1_A1	1236	1237	1	0	-0.0978709
MvSp-1252-A1-R1_A1	1237	1238	1	0	0.397297
MvSp-1252-A1-R1_A1	1238	1239	1	0	0.389801
MvSp-1252-A1-R1_A1	1239	1240	1	0	0.463415
MvSp-1252-A1-R1_A1	1240	1241	1	0	0.838659
MvSp-1252-A1-R1_A1	1241	1242	1	0	0.791375
MvSp-1252-A1-R1_A1	1242	1243	1	0	0.186441
MvSp-1252-A1-R1_A1	1243	1244	1	0	0.646341
MvSp-1252-A1-R1_A1	1244	1245	0.806	0	-0.23091
MvSp-1252-A1-R1_A1	1245	1246	0.613	0	-0.186508
MvSp-1252-A1-R1_A1	1246	1247	0.783	0	-0.203893
MvSp-1252-A1-R1_A1	1247	1248	0.808	0	-0.248521
MvSp-1252-A1-R1_A1	1248	1249	1	0	-0.281783
MvSp-1252-A1-R1_A1	1249	1250	0.745	0	-0.350078
MvSp-1252-A1-R1_A1	1250	1251	0.844	0	-0.244318
MvSp-1252-A1-R1_A1	1251	1252	0.842	0	-0.33626
MvSp-1252-A1-R1_A1	1252	1253	0.918	0	-0.518196
MvSp-1252-A1-R1_A1	1253	1254	0.44	0	-0.554972
MvSp-1252-A1-R1_A1	1254	1255	1	0	-0.420952
MvSp-1252-A1-R1_A1	1255	1256	0.964	0	0.512346
MvSp-1252-A1-R1_A1	1256	1257	0.852	0	-0.318182
MvSp-1252-A1-R1_A1	1257	1258	0.314	0	-0.106061
MvSp-1252-A1-R1_A1	1258	1259	1	0	-0.285714
MvSp-1252-A1-R1_A1	1259	1260	0.388	0	-0.304426
MvSp-1252-A1-R1_A1	1260	1261	0.452	0	-0.288194
MvSp-1252-A1-R1_A1	1261	1262	0.91	0	-0.335106
MvSp-1252-A1-R1_A1	1262	1263	0.359	0.108	0.19186
MvSp-1252-A1-R1_A1	1263	1264	0.058	0.59	-0.246791
MvSp-1252-A1-R1_A1	1264	1265	0	0.763	-0.0692951
MvSp-1252-A1-R1_A1	1265	1266	0	1	0.00170455
MvSp-1252-A1-R1_A1	1266	1267	0	1	-0.328333
MvSp-1252-A1-R1_A1	1267	1268	0	0.619	-0.211584
MvSp-1252-A1-R1_A1	1268	1269	0	0.562	-0.265306
MvSp-1252-A1-R1_A1	1269	1270	0	1	0.166355
MvSp-1252-A1-R1_A1	1270	1271	0	0.417	0.299179
MvSp-1252-A1-R1_A1	1271	1272	0.845	0	0.621951
MvSp-1252-A1-R1_A1	1272	1273	1	0	0.544533
MvSp-1252-A1-R1_A1	1273	1274	1	0	0.204704
MvSp-1252-A1-R1_A1	1274	1275	1	0	0.0899036
MvSp-1252-A1-R1_A1	1275	1276	0.627	0	0.477273
MvSp-1252-A1-R1_A1	1276	1277	0	0	-0.350962
MvSp-1252-A1-R1_A1	1277	1278	0	0	-0.296064
MvSp-1252-A1-R1_A1	1278	1279	0	0	-0.17336
MvSp-1252-A1-R1_A1	1279	1280	0	0.566	0.114286
MvSp-1252-A1-R1_A1	1280	1281	0	1	0.0390625
MvSp-1252-A1-R1_A1	1281	1282	0	0.688	0.489949
MvSp-1252-A1-R1_A1	1282	1283	0	0.344	0.863014
MvSp-1252-A1-R1_A1	1283	1284	0	0.548	0.895425
MvSp-1252-A1-R1_A1	1284	1285	0	1	0.218045
MvSp-1252-A1-R1_A1	1285	1286	0	0.307	-0.303097
MvSp-1252-A1-R1_A1	1286	1287	0	0.999	0.108696
MvSp-1252-A1-R1_A1	1287	1288	0	1	-0.0207692
MvSp-1252-A1-R1_A1	1288	1289	0	1	0.712941
MvSp-1252-A1-R1_A1	1289	1290	0	0.998	0.499832
MvSp-1252-A1-R1_A1	1290	1291	0	1	-0.116516
MvSp-1252-A1-R1_A1	1291	1292	0	1	-0.25209
MvSp-1252-A1-R1_A1	1292	1293	0	1	0.00531915
MvSp-1252-A1-R1_A1	1293	1294	0	1	-0.0659341
MvSp-1252-A1-R1_A1	1294	1295	0	0.992	0.243902
MvSp-1252-A1-R1_A1	1295	1296	0	1	0.446694
MvSp-1252-A1-R1_A1	1296	1297	0	0.997	0.0425532
MvSp-1252-A1-R1_A1	1297	1298	0	1	0.088756
MvSp-1252-A1-R1_A1	1298	1299	0	1	-0.235445
MvSp-1252-A1-R1_A1	1299	1300	0	1	-0.182634
MvSp-1252-A1-R1_A1	1300	1301	0	1	0.201515
MvSp-1252-A1-R1_A1	1301	1302	0	0.132	0.190939
MvSp-1252-A1-R1_A1	1302	1303	0	0	0.884281
MvSp-1252-A1-R1_A1	1303	1304	0	0.589	0.823944
MvSp-1252-A1-R1_A1	1304	1305	0	1	0.0148571
MvSp-1252-A1-R1_A1	1305	1306	0	1	-0.485783
MvSp-1252-A1-R1_A1	1306	1307	0	1	-0.172414
MvSp-1252-A1-R1_A1	1307	1308	0	1	0.373892
MvSp-1252-A1-R1_A1	1308	1309	0.104	0.487	1.91863
MvSp-1252-A1-R1_A1	1309	1310	0.86	0	0.490361
MvSp-1252-A1-R1_A1	1310	1311	0.504	0	0.961
MvSp-1252-A1-R1_A1	1311	1312	0	0	-0.0536398
MvSp-1252-A1-R1_A1	1312	1313	0	0.066	0.46087
MvSp-1252-A1-R1_A1	1313	1314	0	0.705	0.614011
MvSp-1252-A1-R1_A1	1314	1315	0	1	-0.0336134
MvSp-1252-A1-R1_A1	1315	1316	0.519	0.286	0.224611
MvSp-1252-A1-R1_A1	1316	1317	1	0	-0.164835
MvSp-1252-A1-R1_A1	1317	1318	0.774	0	0.274399
MvSp-1252-A1-R1_A1	1318	1319	0.484	0	-0.44837
MvSp-1252-A1-R1_A1	1319	1320	0.915	0	-0.279051
MvSp-1252-A1-R1_A1	1320	1321	1	0	-0.236388
MvSp-1252-A1-R1_A1	1321	1322	1	0	-0.290033
MvSp-1252-A1-R1_A1	1322	1323	0.507	0.153	-0.22796
MvSp-1252-A1-R1_A1	1323	1324	0	0.221	0.423994
MvSp-1252-A1-R1_A1	1324	1325	0	1	-0.0144928
MvSp-1252-A1-R1_A1	1325	1326	0	1	0.100967
MvSp-1252-A1-R1_A1	1326	1327	0	1	-0.0311987
MvSp-1252-A1-R1_A1	1327	1328	0	0.028	-0.0432025
MvSp-1252-A1-R1_A1	1328	1329	0.823	0	-0.10822
MvSp-1252-A1-R1_A1	1329	1330	0.508	0	-0.254004
MvSp-1252-A1-R1_A1	1330	1331	0	0.779	-0.28868
MvSp-1252-A1-R1_A1	1331	1332	0	1	0.319106
MvSp-1252-A1-R1_A1	1332	1333	0	0.966	0.557692
MvSp-1252-A1-R1_A1	1333	1334	0	0.577	0.36
MvSp-1252-A1-R1_A1	1334	1335	0	1	-0.215686
MvSp-1252-A1-R1_A1	1335	1336	0.426	0.534	0.175661
MvSp-1252-A1-R1_A1	1336	1337	1	0	-0.269103
MvSp-1252-A1-R1_A1	1337	1338	1	0	-0.101496
MvSp-1252-A1-R1_A1	1338	1339	0.318	0.664	0.294257
MvSp-1252-A1-R1_A1	1339	1340	0	0.691	0.0951049
MvSp-1252-A1-R1_A1	1340	1341	0	0.7	-0.29235
MvSp-1252-A1-R1_A1	1341	1342	0.248	0.519	0.165714
MvSp-1252-A1-R1_A1	1342	1343	0	1	0.0983103
MvSp-1252-A1-R1_A1	1343	1344	0	1	0.66299
MvSp-1252-A1-R1_A1	1344	1345	0	0.093	0.312281
MvSp-1252-A1-R1_A1	1345	1346	0	0	0.426276
MvSp-1252-A1-R1_A1	1346	1347	0	0.595	-0.0360481
MvSp-1252-A1-R1_A1	1347	1348	0.624	0.268	0.525903
MvSp-1252-A1-R1_A1	1348	1349	0	0.247	0.554817
MvSp-1252-A1-R1_A1	1349	1350	0	1	0.160597
MvSp-1252-A1-R1_A1	1350	1351	0	0.587	1.39815
MvSp-1252-A1-R1_A1	1351	1352	0	1	-0.089241
MvSp-1252-A1-R1_A1	1352	1353	0	1	0.467501
MvSp-1252-A1-R1_A1	1353	1354	0	0.864	-0.223485
MvSp-1252-A1-R1_A1	1354	1355	0	0	-0.0719941
MvSp-1252-A1-R1_A1	1355	1356	0	0.817	0.542553
MvSp-1252-A1-R1_A1	1356	1357	0	1	0.0234672
MvSp-1252-A1-R1_A1	1357	1358	0	0.752	-0.136842
MvSp-1252-A1-R1_A1	1358	1359	0	0	-0.314815
MvSp-1252-A1-R1_A1	1359	1360	0.451	0	0.0686275
MvSp-1252-A1-R1_A1	1360	1361	0.816	0	-0.00463721
MvSp-1252-A1-R1_A1	1361	1362	1	0	0.482282
MvSp-1252-A1-R1_A1	1362	1363	1	0	-0.0705424
MvSp-1252-A1-R1_A1	1363	1364	1	0	-0.292553
MvSp-1252-A1-R1_A1	1364	1365	1	0	-0.287299
MvSp-1252-A1-R1_A1	1365	1366	1	0	-0.463866
MvSp-1252-A1-R1_A1	1366	1367	0.674	0.242	-0.422482
MvSp-1252-A1-R1_A1	1367	1368	0.934	0.001	0.326531
MvSp-1252-A1-R1_A1	1368	1369	1	0	0.437249
MvSp-1252-A1-R1_A1	1369	1370	0.718	0	0.0981432
MvSp-1252-A1-R1_A1	1370	1371	0	0	1.06931
MvSp-1252-A1-R1_A1	1371	1372	0	0.725	0.264463
MvSp-1252-A1-R1_A1	1372	1373	0	0.682	0.346465
MvSp-1252-A1-R1_A1	1373	1374	0	1	-0.197861
MvSp-1252-A1-R1_A1	1374	1375	0	1	0.587505
MvSp-1252-A1-R1_A1	1375	1376	0	0.878	0.168142
MvSp-1252-A1-R1_A1	1376	1377	0.398	0	-0.285714
MvSp-1252-A1-R1_A1	1377	1378	0	0	-0.584634
MvSp-1252-A1-R1_A1	1378	1379	0	0.372	-0.204509
MvSp-1252-A1-R1_A1	1379	1380	0	1	-0.184343
MvSp-1252-A1-R1_A1	1380	1381	0	1	-0.221735
MvSp-1252-A1-R1_A1	1381	1382	0	1	-0.15625
MvSp-1252-A1-R1_A1	1382	1383	0.302	0.284	-0.176672
MvSp-1252-A1-R1_A1	1383	1384	0.38	0.202	-0.4156
MvSp-1252-A1-R1_A1	1384	1385	0	0.945	-0.178545
MvSp-1252-A1-R1_A1	1385	1386	0	0.947	0.00591716
MvSp-1252-A1-R1_A1	1386	1387	0	1	0.340125
MvSp-1252-A1-R1_A1	1387	1388	0	1	0.805248
MvSp-1252-A1-R1_A1	1388	1389	0	1	0.367183
MvSp-1252-A1-R1_A1	1389	1390	0	1	0.423729
MvSp-1252-A1-R1_A1	1390	1391	0	1	-0.60473
MvSp-1252-A1-R1_A1	1391	1392	0	0.119	0.136485
MvSp-1252-A1-R1_A1	1392	1393	0.164	0.4	-0.392562
MvSp-1252-A1-R1_A1	1393	1394	0.406	0.552	0.791667
MvSp-1252-A1-R1_A1	1394	1395	0.394	0	0.181947
MvSp-1252-A1-R1_A1	1395	1396	0	0.743	-0.378641
MvSp-1252-A1-R1_A1	1396	1397	0	1	0.0201389
MvSp-1252-A1-R1_A1	1397	1398	0	1	0.27551
MvSp-1252-A1-R1_A1	1398	1399	0	1	0.32397
MvSp-1252-A1-R1_A1	1399	1400	0	0.89	0.396104
MvSp-1252-A1-R1_A1	1400	1401	0	0.599	0.107505
MvSp-1252-A1-R1_A1	1401	1402	0	0.7	0.296232
MvSp-1252-A1-R1_A1	1402	1403	0	0.653	0.245972
MvSp-1252-A1-R1_A1	1403	1404	0	1	-0.430556
MvSp-1252-A1-R1_A1	1404	1405	0	1	-0.160819
MvSp-1252-A1-R1_A1	1405	1406	0	1	-0.183036
MvSp-1252-A1-R1_A1	1406	1407	0	1	-0.00833333
MvSp-1252-A1-R1_A1	1407	1408	0	0.997	0.202797
MvSp-1252-A1-R1_A1	1408	1409	0	0.783	0.26359
MvSp-1252-A1-R1_A1	1409	1410	0	0	0.375155
MvSp-1252-A1-R1_A1	1410	1411	0	0	0.466862
MvSp-1252-A1-R1_A1	1411	1412	0.996	0	-0.152047
MvSp-1252-A1-R1_A1	1412	1413	0.925	0	0.217721
MvSp-1252-A1-R1_A1	1413	1414	0.75	0.181	-0.207683
MvSp-1252-A1-R1_A1	1414	1415	0	1	-0.05322
MvSp-1252-A1-R1_A1	1415	1416	0	1	0.158284
MvSp-1252-A1-R1_A1	1416	1417	0	1	0.173469
MvSp-1252-A1-R1_A1	1417	1418	0	1	0.315476
MvSp-1252-A1-R1_A1	1418	1419	0	1	-0.17435
MvSp-1252-A1-R1_A1	1419	1420	0	1	0.00207039
MvSp-1252-A1-R1_A1	1420	1421	0	1	0.15942
MvSp-1252-A1-R1_A1	1421	1422	0	0.718	-0.0135397
MvSp-1252-A1-R1_A1	1422	1423	0	0.814	-0.189073
MvSp-1252-A1-R1_A1	1423	1424	0	1	0.40678
MvSp-1252-A1-R1_A1	1424	1425	0	0.516	0.779935
MvSp-1252-A1-R1_A1	1425	1426	0.209	0.155	0.515886
MvSp-1252-A1-R1_A1	1426	1427	0.688	0	-0.456369
MvSp-1252-A1-R1_A1	1427	1428	0.681	0	0.460317
MvSp-1252-A1-R1_A1	1428	1429	1	0	-0.123457
MvSp-1252-A1-R1_A1	1429	1430	1	0	-0.181773
MvSp-1252-A1-R1_A1	1430	1431	0.571	0	-0.180918
MvSp-1252-A1-R1_A1	1431	1432	1	0	-0.0422902
MvSp-1252-A1-R1_A1	1432	1433	0.672	0	0.865812
MvSp-1252-A1-R1_A1	1433	1434	0.265	0.114	0.733333
MvSp-1252-A1-R1_A1	1434	1435	0.041	0.284	0.502688
MvSp-1252-A1-R1_A1	1435	1436	0.936	0	-0.34267
MvSp-1252-A1-R1_A1	1436	1437	0.384	0.137	0.0139785
MvSp-1252-A1-R1_A1	1437	1438	0.71	0.101	0.489796
MvSp-1252-A1-R1_A1	1438	1439	0.212	0.035	0.556929
MvSp-1252-A1-R1_A1	1439	1440	0.846	0	0.37571
MvSp-1252-A1-R1_A1	1440	1441	0	0.51	0.515556
MvSp-1252-A1-R1_A1	1441	1442	0	1	0.435
MvSp-1252-A1-R1_A1	1442	1443	0	1	0.341772
MvSp-1252-A1-R1_A1	1443	1444	0	0.372	0.061008
MvSp-1252-A1-R1_A1	1444	1445	0.148	0	-0.245679
MvSp-1252-A1-R1_A1	1445	1446	0.891	0	0.340407
MvSp-1252-A1-R1_A1	1446	1447	0	0.399	1.12174
MvSp-1252-A1-R1_A1	1447	1448	0	0.983	0.361111
MvSp-1252-A1-R1_A1	1448	1449	0	1	0.981982
MvSp-1252-A1-R1_A1	1449	1450	0	1	0.0666667
MvSp-1252-A1-R1_A1	1450	1451	0	1	0.84127
MvSp-1252-A1-R1_A1	1451	1452	0	0.737	0.843087
MvSp-1252-A1-R1_A1	1452	1453	0	0	0.32028
MvSp-1252-A1-R1_A1	1453	1454	0	0.493	0.53
MvSp-1252-A1-R1_A1	1454	1455	0	1	-0.351291
MvSp-1252-A1-R1_A1	1455	1456	0	0.422	-0.167351
MvSp-1252-A1-R1_A1	1456	1457	0	0.022	0.251323
MvSp-1252-A1-R1_A1	1457	1458	0	0.779	0.386555
MvSp-1252-A1-R1_A1	1458	1459	0	0.721	0.0319036
MvSp-1252-A1-R1_A1	1459	1460	0.323	0	-0.026936
MvSp-1252-A1-R1_A1	1460	1461	0.611	0	-0.313224
MvSp-1252-A1-R1_A1	1461	1462	1	0	0.288312
MvSp-1252-A1-R1_A1	1462	1463	0.371	0.35	0.338959
MvSp-1252-A1-R1_A1	1463	1464	0	0.791	0.0635776
MvSp-1252-A1-R1_A1	1464	1465	0	0	-0.18427
MvSp-1252-A1-R1_A1	1465	1466	0	0	-0.128959
MvSp-1252-A1-R1_A1	1466	1467	0	0	0.0494405
MvSp-1252-A1-R1_A1	1467	1468	0.618	0	-0.0248276
MvSp-1252-A1-R1_A1	1468	1469	0.75	0	-0.0978158
MvSp-1252-A1-R1_A1	1469	1470	0.658	0	0.138861
MvSp-1252-A1-R1_A1	1470	1471	0.666	0	0.25641
MvSp-1252-A1-R1_A1	1471	1472	0	0.668	0.0409836
MvSp-1252-A1-R1_A1	1472	1473	0.239	0	0.0538373
MvSp-1252-A1-R1_A1	1473	1474	0.496	0.121	0.0843913
MvSp-1252-A1-R1_A1	1474	1475	0.58	0	-0.116703
MvSp-1252-A1-R1_A1	1475	1476	0.73	0	0.124559
MvSp-1252-A1-R1_A1	1476	1477	0.825	0	0.723001
MvSp-1252-A1-R1_A1	1477	1478	1	0	-0.285223
MvSp-1252-A1-R1_A1	1478	1479	0.091	0.488	0.427669
MvSp-1252-A1-R1_A1	1479	1480	0.121	0.295	0.417722
MvSp-1252-A1-R1_A1	1480	1481	0.693	0	0.76732
MvSp-1252-A1-R1_A1	1481	1482	0	0.489	0.149961
MvSp-1252-A1-R1_A1	1482	1483	0	1	0.000784929
MvSp-1252-A1-R1_A1	1483	1484	0	1	0.843666
MvSp-1252-A1-R1_A1	1484	1485	0	1	0.410737
MvSp-1252-A1-R1_A1	1485	1486	0	1	-0.174603
MvSp-1252-A1-R1_A1	1486	1487	0	0.877	-0.206367
MvSp-1252-A1-R1_A1	1487	1488	0	0.966	0.00323276
MvSp-1252-A1-R1_A1	1488	1489	0	0.598	-0.0711913
MvSp-1252-A1-R1_A1	1489	1490	0	0.752	0.558442
MvSp-1252-A1-R1_A1	1490	1491	0	1	-0.0894819
MvSp-1252-A1-R1_A1	1491	1492	0	1	0.63835
MvSp-1252-A1-R1_A1	1492	1493	0	0.496	0.121199
MvSp-1252-A1-R1_A1	1493	1494	0	0.385	0.0257426
MvSp-1252-A1-R1_A1	1494	1495	0	0.787	0.17139
MvSp-1252-A1-R1_A1	1495	1496	0	0.692	0.0713043
MvSp-1252-A1-R1_A1	1496	1497	0	1	0.455978
MvSp-1252-A1-R1_A1	1497	1498	0	1	-0.185448
MvSp-1252-A1-R1_A1	1498	1499	0	1	0.132039
MvSp-1252-A1-R1_A1	1499	1500	0	1	0.0282965
MvSp-1252-A1-R1_A1	1500	1501	0	0.493	0.430657
MvSp-1252-A1-R1_A1	1501	1502	0	0.899	0.615466
MvSp-1252-A1-R1_A1	1502	1503	0	0.178	0.767594
MvSp-1252-A1-R1_A1	1503	1504	0.278	0	0.105
MvSp-1252-A1-R1_A1	1504	1505	1	0	-0.267218
MvSp-1252-A1-R1_A1	1505	1506	1	0	-0.239696
MvSp-1252-A1-R1_A1	1506	1507	0.868	0	-0.339192
MvSp-1252-A1-R1_A1	1507	1508	0	0	0.573158
MvSp-1252-A1-R1_A1	1508	1509	0	0	-0.0552371
MvSp-1252-A1-R1_A1	1509	1510	0	0	-0.122616
MvSp-1252-A1-R1_A1	1510	1511	0	0	-0.271978
MvSp-1252-A1-R1_A1	1511	1512	0	0.05	0.468832
MvSp-1252-A1-R1_A1	1512	1513	0	0.318	0.127451
MvSp-1252-A1-R1_A1	1513	1514	0	0.337	0.316456
MvSp-1252-A1-R1_A1	1514	1515	0	0.977	-0.272157
MvSp-1252-A1-R1_A1	1515	1516	0	0.6	-0.131825
MvSp-1252-A1-R1_A1	1516	1517	0	1	-0.234724
MvSp-1252-A1-R1_A1	1517	1518	0	1	0.0982513
MvSp-1252-A1-R1_A1	1518	1519	0	1	-0.443403
MvSp-1252-A1-R1_A1	1519	1520	0	1	-0.316498
MvSp-1252-A1-R1_A1	1520	1521	0	0.764	0.178571
MvSp-1252-A1-R1_A1	1521	1522	0	0.243	-0.0819082
MvSp-1252-A1-R1_A1	1522	1523	0.922	0	0.489362
MvSp-1252-A1-R1_A1	1523	1524	0.623	0.154	0.400958
MvSp-1252-A1-R1_A1	1524	1525	0.493	0.232	-0.364948
MvSp-1252-A1-R1_A1	1525	1526	0.898	0	-0.0655319
MvSp-1252-A1-R1_A1	1526	1527	0.896	0	0.0151927
MvSp-1252-A1-R1_A1	1527	1528	1	0	0.148644
MvSp-1252-A1-R1_A1	1528	1529	1	0	0.268914
MvSp-1252-A1-R1_A1	1529	1530	0.585	0	-0.0643301
MvSp-1252-A1-R1_A1	1530	1531	1	0	-0.0625
MvSp-1252-A1-R1_A1	1531	1532	0.961	0	0.0358686
MvSp-1252-A1-R1_A1	1532	1533	0	0.589	0.0956522
MvSp-1252-A1-R1_A1	1533	1534	0.61	0	-0.244053
MvSp-1252-A1-R1_A1	1534	1535	1	0	-0.0898345
MvSp-1252-A1-R1_A1	1535	1536	1	0	0.0860043
MvSp-1252-A1-R1_A1	1536	1537	0.63	0	-0.3
MvSp-1252-A1-R1_A1	1537	1538	0.997	0	-0.266852
MvSp-1252-A1-R1_A1	1538	1539	0	0.509	1.28
MvSp-1252-A1-R1_A1	1539	1540	0	0.267	0.482759
MvSp-1252-A1-R1_A1	1540	1541	0.163	0.244	-0.0341074
MvSp-1252-A1-R1_A1	1541	1542	1	0	-0.324675
MvSp-1252-A1-R1_A1	1542	1543	0.677	0.115	0.323024
MvSp-1252-A1-R1_A1	1543	1544	0	0.528	0.31684
MvSp-1252-A1-R1_A1	1544	1545	0	0.751	-0.0364583
MvSp-1252-A1-R1_A1	1545	1546	0	1	-0.227381
MvSp-1252-A1-R1_A1	1546	1547	0.188	0.594	0.628205
MvSp-1252-A1-R1_A1	1547	1548	1	0	0.11336
MvSp-1252-A1-R1_A1	1548	1549	0.096	0.18	0.548165
MvSp-1252-A1-R1_A1	1549	1550	0	0.631	0.0668103
MvSp-1252-A1-R1_A1	1550	1551	0	0.439	0.0706436
MvSp-1252-A1-R1_A1	1551	1552	0.611	0.121	0.32797
MvSp-1252-A1-R1_A1	1552	1553	0	0.544	0.012931
MvSp-1252-A1-R1_A1	1553	1554	0	0.454	0.329593
MvSp-1252-A1-R1_A1	1554	1555	0	0.585	0.0206186
MvSp-1252-A1-R1_A1	1555	1556	0	1	0.0538462
MvSp-1252-A1-R1_A1	1556	1557	0	1	0.353515
MvSp-1252-A1-R1_A1	1557	1558	0	1	0.421784
MvSp-1252-A1-R1_A1	1558	1559	0	1	-0.412363
MvSp-1252-A1-R1_A1	1559	1560	0	0.843	-0.163425
MvSp-1252-A1-R1_A1	1560	1561	0	0.996	0.11511
MvSp-1252-A1-R1_A1	1561	1562	0	1	-0.349659
MvSp-1252-A1-R1_A1	1562	1563	0	0.491	-0.0632111
MvSp-1252-A1-R1_A1	1563	1564	0	0.961	0.460404
MvSp-1252-A1-R1_A1	1564	1565	0.732	0.025	0.164875
MvSp-1252-A1-R1_A1	1565	1566	1	0	0.152
MvSp-1252-A1-R1_A1	1566	1567	0.801	0	-0.312615
MvSp-1252-A1-R1_A1	1567	1568	0.266	0.273	0.304945
MvSp-1252-A1-R1_A1	1568	1569	0.46	0.112	-0.0903226
MvSp-1252-A1-R1_A1	1569	1570	0	0.216	0.344828
MvSp-1252-A1-R1_A1	1570	1571	0	1	-0.123859
MvSp-1252-A1-R1_A1	1571	1572	0	1	-0.0521978
MvSp-1252-A1-R1_A1	1572	1573	0	1	0.316576
MvSp-1252-A1-R1_A1	1573	1574	0	0.648	0.260775
MvSp-1252-A1-R1_A1	1574	1575	0	0.832	-0.00824176
MvSp-1252-A1-R1_A1	1575	1576	0	1	-0.353955
MvSp-1252-A1-R1_A1	1576	1577	0.542	0.323	-0.306105
MvSp-1252-A1-R1_A1	1577	1578	1	0	-0.448547
MvSp-1252-A1-R1_A1	1578	1579	1	0	-0.465348
MvSp-1252-A1-R1_A1	1579	1580	0.521	0.114	-0.250496
MvSp-1252-A1-R1_A1	1580	1581	0.066	0	-0.298357
MvSp-1252-A1-R1_A1	1581	1582	0.101	0.197	0.538462
MvSp-1252-A1-R1_A1	1582	1583	0.197	0.237	-0.036044
MvSp-1252-A1-R1_A1	1583	1584	0.628	0.028	1.04819
MvSp-1252-A1-R1_A1	1584	1585	0.582	0.204	0.031746
MvSp-1252-A1-R1_A1	1585	1586	0.692	0.166	0.166945
MvSp-1252-A1-R1_A1	1586	1587	1	0	-0.020155
MvSp-1252-A1-R1_A1	1587	1588	1	0	0.433735
MvSp-1252-A1-R1_A1	1588	1589	1	0	-0.196581
MvSp-1252-A1-R1_A1	1589	1590	0.399	0.554	-0.177778
MvSp-1252-A1-R1_A1	1590	1591	0	1	-0.243099
MvSp-1252-A1-R1_A1	1591	1592	0	1	-0.475852
MvSp-1252-A1-R1_A1	1592	1593	0	1	-0.0360273
MvSp-1252-A1-R1_A1	1593	1594	0	0.677	-0.0759031
MvSp-1252-A1-R1_A1	1594	1595	0	0	-0.286086
MvSp-1252-A1-R1_A1	1595	1596	0	0.993	0.0483092
MvSp-1252-A1-R1_A1	1596	1597	0	1	0.517857
MvSp-1252-A1-R1_A1	1597	1598	0	1	-0.464815
MvSp-1252-A1-R1_A1	1598	1599	0	1	0.386252
MvSp-1252-A1-R1_A1	1599	1600	0	1	-0.111111
MvSp-1252-A1-R1_A1	1600	1601	0	1	-0.0165217
MvSp-1252-A1-R1_A1	1601	1602	0	1	-0.236842
MvSp-1252-A1-R1_A1	1602	1603	0	0.78	0.0609756
MvSp-1252-A1-R1_A1	1603	1604	0	0.836	0.717895
MvSp-1252-A1-R1_A1	1604	1605	0.284	0.339	-0.254475
MvSp-1252-A1-R1_A1	1605	1606	0	0.614	0.429412
MvSp-1252-A1-R1_A1	1606	1607	0	0.69	0.944444
MvSp-1252-A1-R1_A1	1607	1608	0	0.283	-0.0211302
MvSp-1252-A1-R1_A1	1608	1609	0	0.777	0.267529
MvSp-1252-A1-R1_A1	1609	1610	0.424	0	0.563555
MvSp-1252-A1-R1_A1	1610	1611	0	0.202	1.09524
MvSp-1252-A1-R1_A1	1611	1612	0	0.134	-0.0315929
MvSp-1252-A1-R1_A1	1612	1613	0	0	0.323008
MvSp-1252-A1-R1_A1	1613	1614	0.295	0.549	0.266568
MvSp-1252-A1-R1_A1	1614	1615	1	0	-0.21267
MvSp-1252-A1-R1_A1	1615	1616	1	0	0.319298
MvSp-1252-A1-R1_A1	1616	1617	0.674	0.205	0.643306
MvSp-1252-A1-R1_A1	1617	1618	0.541	0.158	-0.229955
MvSp-1252-A1-R1_A1	1618	1619	0.214	0.435	0.0683761
MvSp-1252-A1-R1_A1	1619	1620	0.775	0.173	0.102151
MvSp-1252-A1-R1_A1	1620	1621	0.836	0.058	0.021978
MvSp-1252-A1-R1_A1	1621	1622	0	1	-0.304207
MvSp-1252-A1-R1_A1	1622	1623	0	1	-0.337931
MvSp-1252-A1-R1_A1	1623	1624	0	1	-0.204225
MvSp-1252-A1-R1_A1	1624	1625	0	1	0.407441
MvSp-1252-A1-R1_A1	1625	1626	0	0.804	-0.210331
MvSp-1252-A1-R1_A1	1626	1627	0	0	0.0562286
MvSp-1252-A1-R1_A1	1627	1628	0	0.909	0.240587
MvSp-1252-A1-R1_A1	1628	1629	0	0.27	-0.124544
MvSp-1252-A1-R1_A1	1629	1630	0	0	0.702128
MvSp-1252-A1-R1_A1	1630	1631	0	0	1.29248
MvSp-1252-A1-R1_A1	1631	1632	0	0.714	0.413694
MvSp-1252-A1-R1_A1	1632	1633	0	1	0.364407
MvSp-1252-A1-R1_A1	1633	1634	0	1	0.271342
MvSp-1252-A1-R1_A1	1634	1635	0	1	0.366667
MvSp-1252-A1-R1_A1	1635	1636	0	1	0.198537
MvSp-1252-A1-R1_A1	1636	1637	0	0.303	1.03553
MvSp-1252-A1-R1_A1	1637	1638	0	0.701	0.289286
MvSp-1252-A1-R1_A1	1638	1639	0	1	0.19881
MvSp-1252-A1-R1_A1	1639	1640	0	1	0.575821
MvSp-1252-A1-R1_A1	1640	1641	0	1	0.248168
MvSp-1252-A1-R1_A1	1641	1642	0	1	0.963942
MvSp-1252-A1-R1_A1	1642	1643	0	0.849	-0.11611
MvSp-1252-A1-R1_A1	1643	1644	0	0.12	-0.0181992
MvSp-1252-A1-R1_A1	1644	1645	0	0.643	0.686508
MvSp-1252-A1-R1_A1	1645	1646	0	1	-0.13
MvSp-1252-A1-R1_A1	1646	1647	0	1	-0.0843507
MvSp-1252-A1-R1_A1	1647	1648	0	1	-0.274194
MvSp-1252-A1-R1_A1	1648	1649	0	0.797	0.527205
MvSp-1252-A1-R1_A1	1649	1650	0	0	0.998367
MvSp-1252-A1-R1_A1	1650	1651	0	0.683	-0.0481998
MvSp-1252-A1-R1_A1	1651	1652	0	1	-0.54262
MvSp-1252-A1-R1_A1	1652	1653	0	1	-0.201578
MvSp-1252-A1-R1_A1	1653	1654	0	1	0.469388
MvSp-1252-A1-R1_A1	1654	1655	0	0.56	1.49037
MvSp-1252-A1-R1_A1	1655	1656	0	0.016	0.0930931
MvSp-1252-A1-R1_A1	1656	1657	0.337	0.382	0.574597
MvSp-1252-A1-R1_A1	1657	1658	0.008	0.523	1.33494
MvSp-1252-A1-R1_A1	1658	1659	0.596	0.103	0.398974
MvSp-1252-A1-R1_A1	1659	1660	0.914	0	-0.124704
MvSp-1252-A1-R1_A1	1660	1661	0.575	0.113	-0.283615
MvSp-1252-A1-R1_A1	1661	1662	1	0	-0.308711
MvSp-1252-A1-R1_A1	1662	1663	0.801	0	0.0213707
MvSp-1252-A1-R1_A1	1663	1664	0.632	0	-0.258512
MvSp-1252-A1-R1_A1	1664	1665	0.421	0	-0.0331325
MvSp-1252-A1-R1_A1	1665	1666	0.194	0.346	0.554067
MvSp-1252-A1-R1_A1	1666	1667	1	0	-0.2025
MvSp-1252-A1-R1_A1	1667	1668	0.942	0	0.165675
MvSp-1252-A1-R1_A1	1668	1669	0.585	0.345	0.32797
MvSp-1252-A1-R1_A1	1669	1670	0	1	0.0540541
MvSp-1252-A1-R1_A1	1670	1671	0	1	-0.0923521
MvSp-1252-A1-R1_A1	1671	1672	0	1	0.491402
MvSp-1252-A1-R1_A1	1672	1673	0	1	-0.229358
MvSp-1252-A1-R1_A1	1673	1674	0	0.83	0.390434
MvSp-1252-A1-R1_A1	1674	1675	0	0.102	0.78125
MvSp-1252-A1-R1_A1	1675	1676	0	1	-0.568368
MvSp-1252-A1-R1_A1	1676	1677	0.192	0.267	-0.00328587
MvSp-1252-A1-R1_A1	1677	1678	0.071	0.435	-0.0762195
MvSp-1252-A1-R1_A1	1678	1679	0	1	0.184158
MvSp-1252-A1-R1_A1	1679	1680	0	1	-0.1628
MvSp-1252-A1-R1_A1	1680	1681	0	1	-0.0719697
MvSp-1252-A1-R1_A1	1681	1682	0.457	0.317	0.637574
MvSp-1252-A1-R1_A1	1682	1683	1	0	0.0812582
MvSp-1252-A1-R1_A1	1683	1684	0.146	0.565	0.289715
MvSp-1252-A1-R1_A1	1684	1685	0	1	0.051895
MvSp-1252-A1-R1_A1	1685	1686	0	0.712	0.21337
MvSp-1252-A1-R1_A1	1686	1687	0	1	0.264874
MvSp-1252-A1-R1_A1	1687	1688	0	1	-0.146377
MvSp-1252-A1-R1_A1	1688	1689	0	1	0.0121083
MvSp-1252-A1-R1_A1	1689	1690	0	0.788	0.483696
MvSp-1252-A1-R1_A1	1690	1691	0	0.477	1.4899
MvSp-1252-A1-R1_A1	1691	1692	0	0.626	0.460961
MvSp-1252-A1-R1_A1	1692	1693	0.145	0	0.578704
MvSp-1252-A1-R1_A1	1693	1694	1	0	-0.0697674
MvSp-1252-A1-R1_A1	1694	1695	0.742	0.127	0.00909091
MvSp-1252-A1-R1_A1	1695	1696	0.414	0.227	0.33637
MvSp-1252-A1-R1_A1	1696	1697	0.901	0	-0.0124224
MvSp-1252-A1-R1_A1	1697	1698	1	0	0.136257
MvSp-1252-A1-R1_A1	1698	1699	0.674	0.205	0.244444
MvSp-1252-A1-R1_A1	1699	1700	0.285	0.259	-0.27451
MvSp-1252-A1-R1_A1	1700	1701	0	0.699	0.12426
MvSp-1252-A1-R1_A1	1701	1702	0.707	0	-0.25383
MvSp-1252-A1-R1_A1	1702	1703	0.877	0	0.34656
MvSp-1252-A1-R1_A1	1703	1704	0.228	0.239	0.391304
MvSp-1252-A1-R1_A1	1704	1705	1	0	0.0674582
MvSp-1252-A1-R1_A1	1705	1706	0.466	0	-0.042634
MvSp-1252-A1-R1_A1	1706	1707	0	0.629	-0.105911
MvSp-1252-A1-R1_A1	1707	1708	0	0.434	-0.249417
MvSp-1252-A1-R1_A1	1708	1709	0	0.218	0.554304
MvSp-1252-A1-R1_A1	1709	1710	0	0.621	0.210889
MvSp-1252-A1-R1_A1	1710	1711	0	0.97	0.320483
MvSp-1252-A1-R1_A1	1711	1712	0.275	0.296	0.277641
MvSp-1252-A1-R1_A1	1712	1713	0	0.551	0.50641
MvSp-1252-A1-R1_A1	1713	1714	0	0.117	0.00445324
MvSp-1252-A1-R1_A1	1714	1715	0	0.349	0.101174
MvSp-1252-A1-R1_A1	1715	1716	0	0.804	-0.075
MvSp-1252-A1-R1_A1	1716	1717	0	1	0.736957
MvSp-1252-A1-R1_A1	1717	1718	0.342	0.229	-0.341131
MvSp-1252-A1-R1_A1	1718	1719	0.948	0	-0.197256
MvSp-1252-A1-R1_A1	1719	1720	0.996	0	-0.201438
MvSp-1252-A1-R1_A1	1720	1721	0	0.946	-0.143902
MvSp-1252-A1-R1_A1	1721	1722	0	1	0.0941296
MvSp-1252-A1-R1_A1	1722	1723	0	1	-0.137049
MvSp-1252-A1-R1_A1	1723	1724	0	1	0.107713
MvSp-1252-A1-R1_A1	1724	1725	0	0.908	0.351648
MvSp-1252-A1-R1_A1	1725	1726	0	0.142	0.71501
MvSp-1252-A1-R1_A1	1726	1727	0	1	0.204344
MvSp-1252-A1-R1_A1	1727	1728	0	1	0.374286
MvSp-1252-A1-R1_A1	1728	1729	0	1	0.276786
MvSp-1252-A1-R1_A1	1729	1730	0	1	0.457143
MvSp-1252-A1-R1_A1	1730	1731	0	1	1.03548
MvSp-1252-A1-R1_A1	1731	1732	0.059	0.529	-0.381417
MvSp-1252-A1-R1_A1	1732	1733	0.907	0	0.0287081
MvSp-1252-A1-R1_A1	1733	1734	0	0.826	0.460635
MvSp-1252-A1-R1_A1	1734	1735	0.33	0.338	0.50366
MvSp-1252-A1-R1_A1	1735	1736	0.566	0	-0.453837
MvSp-1252-A1-R1_A1	1736	1737	1	0	-0.128205
MvSp-1252-A1-R1_A1	1737	1738	1	0	-0.13131
MvSp-1252-A1-R1_A1	1738	1739	1	0	-0.0930126
MvSp-1252-A1-R1_A1	1739	1740	1	0	-0.311916
MvSp-1252-A1-R1_A1	1740	1741	0.925	0	-0.346591
MvSp-1252-A1-R1_A1	1741	1742	0	0.685	0.0740741
MvSp-1252-A1-R1_A1	1742	1743	0.638	0.067	-0.132653
MvSp-1252-A1-R1_A1	1743	1744	0	0.337	0.630522
MvSp-1252-A1-R1_A1	1744	1745	0	0.321	0.226613
MvSp-1252-A1-R1_A1	1745	1746	0	0.011	0.73454
MvSp-1252-A1-R1_A1	1746	1747	0	0.271	-0.162607
MvSp-1252-A1-R1_A1	1747	1748	0	1	-0.127499
MvSp-1252-A1-R1_A1	1748	1749	0	1	0.362842
MvSp-1252-A1-R1_A1	1749	1750	0	0.5	0.219096
MvSp-1252-A1-R1_A1	1750	1751	0	0.857	1.28388
MvSp-1252-A1-R1_A1	1751	1752	0.558	0	0.0178571
MvSp-1252-A1-R1_A1	1752	1753	1	0	0.144796
MvSp-1252-A1-R1_A1	1753	1754	1	0	-0.254348
MvSp-1252-A1-R1_A1	1754	1755	1	0	-0.181088
MvSp-1252-A1-R1_A1	1755	1756	0.352	0.418	-0.113267
MvSp-1252-A1-R1_A1	1756	1757	0.611	0.113	0.121581
MvSp-1252-A1-R1_A1	1757	1758	0.829	0	-0.34
MvSp-1252-A1-R1_A1	1758	1759	0.763	0	-0.109091
MvSp-1252-A1-R1_A1	1759	1760	0.041	0	0.0167683
MvSp-1252-A1-R1_A1	1760	1761	0.135	0	-0.332051
MvSp-1252-A1-R1_A1	1761	1762	0	0.796	-0.189655
MvSp-1252-A1-R1_A1	1762	1763	0	0.988	-0.000763942
MvSp-1252-A1-R1_A1	1763	1764	0	1	0.495863
MvSp-1252-A1-R1_A1	1764	1765	0	1	0.133197
MvSp-1252-A1-R1_A1	1765	1766	0	1	0.0127251
MvSp-1252-A1-R1_A1	1766	1767	0	1	0.0980887
MvSp-1252-A1-R1_A1	1767	1768	0.555	0.44	0.514859
MvSp-1252-A1-R1_A1	1768	1769	0.371	0.471	0.704348
MvSp-1252-A1-R1_A1	1769	1770	0	1	0.615385
MvSp-1252-A1-R1_A1	1770	1771	0	0.745	-0.0939452
MvSp-1252-A1-R1_A1	1771	1772	0	0.87	0.478909
MvSp-1252-A1-R1_A1	1772	1773	0.929	0.013	-0.317963
MvSp-1252-A1-R1_A1	1773	1774	1	0	-0.236025
MvSp-1252-A1-R1_A1	1774	1775	1	0	0.033966
MvSp-1252-A1-R1_A1	1775	1776	0.462	0.338	0.227811
MvSp-1252-A1-R1_A1	1776	1777	0.689	0	-0.07
MvSp-1252-A1-R1_A1	1777	1778	1	0	0.276794
MvSp-1252-A1-R1_A1	1778	1779	0.154	0.742	0.721311
MvSp-1252-A1-R1_A1	1779	1780	0	1	0.157986
MvSp-1252-A1-R1_A1	1780	1781	0	0.692	-0.534007
MvSp-1252-A1-R1_A1	1781	1782	0	1	1.06391
MvSp-1252-A1-R1_A1	1782	1783	0	1	0.442308
MvSp-1252-A1-R1_A1	1783	1784	0	1	0.340956
MvSp-1252-A1-R1_A1	1784	1785	0	1	0.466929
MvSp-1252-A1-R1_A1	1785	1786	0	1	0.171007
MvSp-1252-A1-R1_A1	1786	1787	0.273	0.141	0.609091
MvSp-1252-A1-R1_A1	1787	1788	0.991	0	-0.115942
MvSp-1252-A1-R1_A1	1788	1789	0.831	0	0.177419
MvSp-1252-A1-R1_A1	1789	1790	0.096	0.457	0.0795455
MvSp-1252-A1-R1_A1	1790	1791	0	1	0.136807
MvSp-1252-A1-R1_A1	1791	1792	0	1	0.235053
MvSp-1252-A1-R1_A1	1792	1793	0	1	0.155637
MvSp-1252-A1-R1_A1	1793	1794	0.145	0.364	2.38293
MvSp-1252-A1-R1_A1	1794	1795	0.694	0	1.13592
MvSp-1252-A1-R1_A1	1795	1796	0.564	0	1.1
MvSp-1252-A1-R1_A1	1796	1797	1	0	0.459161
MvSp-1252-A1-R1_A1	1797	1798	1	0	-0.176586
MvSp-1252-A1-R1_A1	1798	1799	0.875	0	-0.122865
MvSp-1252-A1-R1_A1	1799	1800	0.752	0	0.779112
MvSp-1252-A1-R1_A1	1800	1801	0.065	0	0.193878
MvSp-1252-A1-R1_A1	1801	1802	0	0.005	0.374416
MvSp-1252-A1-R1_A1	1802	1803	0	0.782	0.596054
MvSp-1252-A1-R1_A1	1803	1804	0	0.647	0.0612245
MvSp-1252-A1-R1_A1	1804	1805	0	1	-0.182421
MvSp-1252-A1-R1_A1	1805	1806	0	1	0.317404
MvSp-1252-A1-R1_A1	1806	1807	0	1	-0.204589
MvSp-1252-A1-R1_A1	1807	1808	0	1	0.439415
MvSp-1252-A1-R1_A1	1808	1809	0.161	0.366	-0.239539
MvSp-1252-A1-R1_A1	1809	1810	0.843	0	0.5624
MvSp-1252-A1-R1_A1	1810	1811	0.16	0	0.579646
MvSp-1252-A1-R1_A1	1811	1812	1	0	0.4688
MvSp-1252-A1-R1_A1	1812	1813	0.246	0	0.0368
MvSp-1252-A1-R1_A1	1813	1814	0	0.727	0.384615
MvSp-1252-A1-R1_A1	1814	1815	0	0	0.0988836
MvSp-1252-A1-R1_A1	1815	1816	0	0	-0.163415
MvSp-1252-A1-R1_A1	1816	1817	0.371	0.117	0.200901
MvSp-1252-A1-R1_A1	1817	1818	0	0	0.28519
MvSp-1252-A1-R1_A1	1818	1819	0	0.534	0.252341
MvSp-1252-A1-R1_A1	1819	1820	0	1	0.0551506
MvSp-1252-A1-R1_A1	1820	1821	0	1	-0.00544662
MvSp-1252-A1-R1_A1	1821	1822	0	1	0.210087
MvSp-1252-A1-R1_A1	1822	1823	0	1	0.0372807
MvSp-1252-A1-R1_A1	1823	1824	0.541	0.286	0.973684
MvSp-1252-A1-R1_A1	1824	1825	0.659	0.083	0.492063
MvSp-1252-A1-R1_A1	1825	1826	0.195	0.573	0.245541
MvSp-1252-A1-R1_A1	1826	1827	0.341	0	1.62733
MvSp-1252-A1-R1_A1	1827	1828	0.75	0	-0.136364
MvSp-1252-A1-R1_A1	1828	1829	0.689	0	0.0306793
MvSp-1252-A1-R1_A1	1829	1830	1	0	0.360544
MvSp-1252-A1-R1_A1	1830	1831	1	0	-0.593652
MvSp-1252-A1-R1_A1	1831	1832	0.23	0.139	-0.158358
MvSp-1252-A1-R1_A1	1832	1833	0.683	0	-0.326531
MvSp-1252-A1-R1_A1	1833	1834	0	0.243	-0.428571
MvSp-1252-A1-R1_A1	1834	1835	0	0.491	0.0487805
MvSp-1252-A1-R1_A1	1835	1836	0	0.716	0.0777512
MvSp-1252-A1-R1_A1	1836	1837	0	0.167	0.541708
MvSp-1252-A1-R1_A1	1837	1838	0	0.498	0.0909745
MvSp-1252-A1-R1_A1	1838	1839	0	1	0.216594
MvSp-1252-A1-R1_A1	1839	1840	0	1	0.418651
MvSp-1252-A1-R1_A1	1840	1841	0	1	0.136364
MvSp-1252-A1-R1_A1	1841	1842	0	1	0.110417
MvSp-1252-A1-R1_A1	1842	1843	0	1	-0.077469
MvSp-1252-A1-R1_A1	1843	1844	0	1	0.365432
MvSp-1252-A1-R1_A1	1844	1845	0	1	0.0712551
MvSp-1252-A1-R1_A1	1845	1846	0	1	-0.27619
MvSp-1252-A1-R1_A1	1846	1847	0.045	0.724	0.00879121
MvSp-1252-A1-R1_A1	1847	1848	1	0	-0.0919811
MvSp-1252-A1-R1_A1	1848	1849	0.293	0.384	0.182947
MvSp-1252-A1-R1_A1	1849	1850	0	1	-0.336735
MvSp-1252-A1-R1_A1	1850	1851	0	1	-0.115
MvSp-1252-A1-R1_A1	1851	1852	0	1	0.238358
MvSp-1252-A1-R1_A1	1852	1853	0	0.734	-0.496999
MvSp-1252-A1-R1_A1	1853	1854	0.713	0.083	0.195876
MvSp-1252-A1-R1_A1	1854	1855	1	0	-0.415159
MvSp-1252-A1-R1_A1	1855	1856	1	0	-0.199372
MvSp-1252-A1-R1_A1	1856	1857	1	0	0.318841
MvSp-1252-A1-R1_A1	1857	1858	0.497	0.444	-0.0760131
MvSp-1252-A1-R1_A1	1858	1859	0.406	0.058	-0.129974
MvSp-1252-A1-R1_A1	1859	1860	0.615	0.281	-0.355856
MvSp-1252-A1-R1_A1	1860	1861	0.223	0	0.207121
MvSp-1252-A1-R1_A1	1861	1862	0	0	-0.250977
MvSp-1252-A1-R1_A1	1862	1863	0	0.112	-0.278992
MvSp-1252-A1-R1_A1	1863	1864	0	1	-0.279762
MvSp-1252-A1-R1_A1	1864	1865	0	1	-0.420952
MvSp-1252-A1-R1_A1	1865	1866	0	1	0.0919118
MvSp-1252-A1-R1_A1	1866	1867	0	0.566	0.377101
MvSp-1252-A1-R1_A1	1867	1868	0	0.797	0.0542399
MvSp-1252-A1-R1_A1	1868	1869	0	0.658	-0.16972
MvSp-1252-A1-R1_A1	1869	1870	0	0.931	-0.424064
MvSp-1252-A1-R1_A1	1870	1871	0	1	-0.0364706
MvSp-1252-A1-R1_A1	1871	1872	0	1	-0.227539
MvSp-1252-A1-R1_A1	1872	1873	0	1	-0.306422
MvSp-1252-A1-R1_A1	1873	1874	0	1	0.26405
MvSp-1252-A1-R1_A1	1874	1875	0.299	0.328	-0.0262046
MvSp-1252-A1-R1_A1	1875	1876	0.957	0	-0.0120482
MvSp-1252-A1-R1_A1	1876	1877	0.035	0.529	0.0673077
MvSp-1252-A1-R1_A1	1877	1878	0	0.186	0.103077
MvSp-1252-A1-R1_A1	1878	1879	0	0	0.223953
MvSp-1252-A1-R1_A1	1879	1880	0	0.957	0.395349
MvSp-1252-A1-R1_A1	1880	1881	0	1	-0.200976
MvSp-1252-A1-R1_A1	1881	1882	0	0.628	-0.39006
MvSp-1252-A1-R1_A1	1882	1883	0	1	-0.137712
MvSp-1252-A1-R1_A1	1883	1884	0	0.311	-0.0358613
MvSp-1252-A1-R1_A1	1884	1885	0	0.882	0.105941
MvSp-1252-A1-R1_A1	1885	1886	0	1	-0.198052
MvSp-1252-A1-R1_A1	1886	1887	0	0.541	0.618364
MvSp-1252-A1-R1_A1	1887	1888	0.855	0.139	-0.168701
MvSp-1252-A1-R1_A1	1888	1889	1	0	-0.0847033
MvSp-1252-A1-R1_A1	1889	1890	1	0	0.108333
MvSp-1252-A1-R1_A1	1890	1891	1	0	-0.279412
MvSp-1252-A1-R1_A1	1891	1892	0.863	0.102	0.455385
MvSp-1252-A1-R1_A1	1892	1893	0.389	0.161	0.520147
MvSp-1252-A1-R1_A1	1893	1894	1	0	-0.440898
MvSp-1252-A1-R1_A1	1894	1895	0.604	0.095	0.108877
MvSp-1252-A1-R1_A1	1895	1896	0.284	0.405	0.576471
MvSp-1252-A1-R1_A1	1896	1897	0	0.996	0.152553
MvSp-1252-A1-R1_A1	1897	1898	0	1	0.246106
MvSp-1252-A1-R1_A1	1898	1899	0.312	0.15	0.602716
MvSp-1252-A1-R1_A1	1899	1900	0	0	-0.19488
MvSp-1252-A1-R1_A1	1900	1901	0	0	0.218369
MvSp-1252-A1-R1_A1	1901	1902	0	0	-0.219522
MvSp-1252-A1-R1_A1	1902	1903	0	0	-0.0136491
MvSp-1252-A1-R1_A1	1903	1904	0	0.368	0.610123
MvSp-1252-A1-R1_A1	1904	1905	0	0.089	-0.345722
MvSp-1252-A1-R1_A1	1905	1906	0	0.562	-0.000668449
MvSp-1252-A1-R1_A1	1906	1907	0	1	0.077619
MvSp-1252-A1-R1_A1	1907	1908	0	0.52	-0.144899
MvSp-1252-A1-R1_A1	1908	1909	0	0.383	0.792982
MvSp-1252-A1-R1_A1	1909	1910	0	0.602	-0.335624
MvSp-1252-A1-R1_A1	1910	1911	0	0.747	-0.26101
MvSp-1252-A1-R1_A1	1911	1912	0	1	-0.320824
MvSp-1252-A1-R1_A1	1912	1913	0	1	0.562819
MvSp-1252-A1-R1_A1	1913	1914	0	0.73	0.0800915
MvSp-1252-A1-R1_A1	1914	1915	0	0.488	0.101947
MvSp-1252-A1-R1_A1	1915	1916	0.849	0	0.194545
MvSp-1252-A1-R1_A1	1916	1917	0.263	0.252	0.240026
MvSp-1252-A1-R1_A1	1917	1918	0.498	0	-0.484288
MvSp-1252-A1-R1_A1	1918	1919	1	0	-0.239345
MvSp-1252-A1-R1_A1	1919	1920	0.947	0	-0.051149
MvSp-1252-A1-R1_A1	1920	1921	0	0	-0.332696
MvSp-1252-A1-R1_A1	1921	1922	0	0.166	-0.382825
MvSp-1252-A1-R1_A1	1922	1923	0	0.856	0.0216971
MvSp-1252-A1-R1_A1	1923	1924	0.853	0	0.559178
MvSp-1252-A1-R1_A1	1924	1925	0.524	0	0.0932494
MvSp-1252-A1-R1_A1	1925	1926	0.227	0.434	0.573333
MvSp-1252-A1-R1_A1	1926	1927	1	0	-0.280257
MvSp-1252-A1-R1_A1	1927	1928	1	0	0.0293522
MvSp-1252-A1-R1_A1	1928	1929	0.905	0	0.463857
MvSp-1252-A1-R1_A1	1929	1930	0.56	0.161	-0.485969
MvSp-1252-A1-R1_A1	1930	1931	0.203	0.43	0.402597
MvSp-1252-A1-R1_A1	1931	1932	0.171	0.442	0.0532407
MvSp-1252-A1-R1_A1	1932	1933	1	0	-0.31962
MvSp-1252-A1-R1_A1	1933	1934	1	0	-0.299846
MvSp-1252-A1-R1_A1	1934	1935	1	0	-0.156028
MvSp-1252-A1-R1_A1	1935	1936	1	0	0.5286
MvSp-1252-A1-R1_A1	1936	1937	1	0	-0.28705
MvSp-1252-A1-R1_A1	1937	1938	0.54	0.305	0.164021
MvSp-1252-A1-R1_A1	1938	1939	0	0.948	0.118012
MvSp-1252-A1-R1_A1	1939	1940	0	1	0.253953
MvSp-1252-A1-R1_A1	1940	1941	0	0.338	1.32762
MvSp-1252-A1-R1_A1	1941	1942	0	0.054	0.0421739
MvSp-1252-A1-R1_A1	1942	1943	0	1	0.314771
MvSp-1252-A1-R1_A1	1943	1944	0	1	-0.364589
MvSp-1252-A1-R1_A1	1944	1945	0	1	-0.134818
MvSp-1252-A1-R1_A1	1945	1946	0	1	0.106078
MvSp-1252-A1-R1_A1	1946	1947	0	1	-0.260931
MvSp-1252-A1-R1_A1	1947	1948	0	0.093	0.503759
MvSp-1252-A1-R1_A1	1948	1949	0	0.64	-0.202899
MvSp-1252-A1-R1_A1	1949	1950	0	1	-0.429757
MvSp-1252-A1-R1_A1	1950	1951	0	1	-0.185845
MvSp-1252-A1-R1_A1	1951	1952	0	1	-0.0665752
MvSp-1252-A1-R1_A1	1952	1953	0	1	0.246133
MvSp-1252-A1-R1_A1	1953	1954	0.299	0.135	0.228155
MvSp-1252-A1-R1_A1	1954	1955	0.164	0.138	0.331892
MvSp-1252-A1-R1_A1	1955	1956	1	0	0.469959
MvSp-1252-A1-R1_A1	1956	1957	1	0	-0.182663
MvSp-1252-A1-R1_A1	1957	1958	0.189	0.324	0.0565217
MvSp-1252-A1-R1_A1	1958	1959	0.075	0.695	0.511398
MvSp-1252-A1-R1_A1	1959	1960	0.114	0	0.0439815
MvSp-1252-A1-R1_A1	1960	1961	1	0	0.570142
MvSp-1252-A1-R1_A1	1961	1962	0.358	0.173	0.0533333
MvSp-1252-A1-R1_A1	1962	1963	0	0	-0.011358
MvSp-1252-A1-R1_A1	1963	1964	0	0.274	-0.286281
MvSp-1252-A1-R1_A1	1964	1965	0	1	0.302349
MvSp-1252-A1-R1_A1	1965	1966	0	1	0.207018
MvSp-1252-A1-R1_A1	1966	1967	0	1	-0.0714286
MvSp-1252-A1-R1_A1	1967	1968	0	0.995	0.210417
MvSp-1252-A1-R1_A1	1968	1969	0	0.688	0.260976
MvSp-1252-A1-R1_A1	1969	1970	0	1	-0.201587
MvSp-1252-A1-R1_A1	1970	1971	0	1	-0.190644
MvSp-1252-A1-R1_A1	1971	1972	0	0.793	0.924473
MvSp-1252-A1-R1_A1	1972	1973	0	0.733	0.634615
MvSp-1252-A1-R1_A1	1973	1974	0	0.117	-0.46519
MvSp-1252-A1-R1_A1	1974	1975	0	0.137	0.254213
MvSp-1252-A1-R1_A1	1975	1976	0	0	-0.101393
MvSp-1252-A1-R1_A1	1976	1977	0	0	-0.292135
MvSp-1252-A1-R1_A1	1977	1978	0	0.474	-0.379433
MvSp-1252-A1-R1_A1	1978	1979	0.257	0.579	-0.0272232
MvSp-1252-A1-R1_A1	1979	1980	0	0.788	0.636637
MvSp-1252-A1-R1_A1	1980	1981	0	0.461	0.350803
MvSp-1252-A1-R1_A1	1981	1982	0.501	0	0.139676
MvSp-1252-A1-R1_A1	1982	1983	1	0	0.271406
MvSp-1252-A1-R1_A1	1983	1984	0.164	0.472	-0.143956
MvSp-1252-A1-R1_A1	1984	1985	0	0.928	-0.290323
MvSp-1252-A1-R1_A1	1985	1986	0	0.958	1.31637
MvSp-1252-A1-R1_A1	1986	1987	0	1	-0.342308
MvSp-1252-A1-R1_A1	1987	1988	0	1	-0.0734936
MvSp-1252-A1-R1_A1	1988	1989	0	1	-0.0427885
MvSp-1252-A1-R1_A1	1989	1990	0	1	0.0060274
MvSp-1252-A1-R1_A1	1990	1991	0	1	-0.261423
MvSp-1252-A1-R1_A1	1991	1992	0	1	-0.0179482
MvSp-1252-A1-R1_A1	1992	1993	0	1	0.159226
MvSp-1252-A1-R1_A1	1993	1994	0.195	0.496	0.628486
MvSp-1252-A1-R1_A1	1994	1995	0	0.25	0.255411
MvSp-1252-A1-R1_A1	1995	1996	0.839	0	0.278356
MvSp-1252-A1-R1_A1	1996	1997	1	0	-0.2575
MvSp-1252-A1-R1_A1	1997	1998	1	0	-0.332671
MvSp-1252-A1-R1_A1	1998	1999	0.594	0.388	-0.281296
[truncated: 23,773 more rows]
