# Supplementary material for: Dynamics of transposable element accumulation in the non-recombining regions of mating-type chromosomes in anther-smut fungi
Source: Nat Commun. 2023 Sep 14;14:5692. doi: 10.1038/s41467-023-41413-4 (PMC10502011; doi:10.1038/s41467-023-41413-4)
Supplement: Supplementary file 11 — Source Data [file 41467_2023_41413_MOESM11_ESM.zip › SupFig_5H_density.xlsx]

## Sheet: SupFig_5H_density
Contig	start	end	gene	TE	RIPratioCorr
MvSof-1268-A1-R1_HD	0	1	0.698	0.11	-0.55514
MvSof-1268-A1-R1_HD	1	2	0.29	0	-0.530543
MvSof-1268-A1-R1_HD	2	3	0	0.181	-0.371359
MvSof-1268-A1-R1_HD	3	4	0	0.584	-0.514286
MvSof-1268-A1-R1_HD	4	5	0	0.546	-0.508393
MvSof-1268-A1-R1_HD	5	6	0.329	0.273	-0.563506
MvSof-1268-A1-R1_HD	6	7	0.031	0.548	-0.480148
MvSof-1268-A1-R1_HD	7	8	0	0.752	-0.446247
MvSof-1268-A1-R1_HD	8	9	0	0.575	-0.595981
MvSof-1268-A1-R1_HD	9	10	0	0.162	-0.310811
MvSof-1268-A1-R1_HD	10	11	0	0.465	-0.595195
MvSof-1268-A1-R1_HD	11	12	0	0.437	-0.396932
MvSof-1268-A1-R1_HD	12	13	0	0.986	-0.338182
MvSof-1268-A1-R1_HD	13	14	0	0.647	-0.428908
MvSof-1268-A1-R1_HD	14	15	0	0.32	-0.552476
MvSof-1268-A1-R1_HD	15	16	0	0.738	-0.371909
MvSof-1268-A1-R1_HD	16	17	0.527	0.334	0.282051
MvSof-1268-A1-R1_HD	17	18	0.771	0	0.526749
MvSof-1268-A1-R1_HD	18	19	1	0	-0.336659
MvSof-1268-A1-R1_HD	19	20	1	0	-0.329516
MvSof-1268-A1-R1_HD	20	21	0.949	0	-0.383952
MvSof-1268-A1-R1_HD	21	22	0.193	0	-0.246575
MvSof-1268-A1-R1_HD	22	23	1	0	0.0773923
MvSof-1268-A1-R1_HD	23	24	0.342	0	-0.296777
MvSof-1268-A1-R1_HD	24	25	0.826	0	-0.278195
MvSof-1268-A1-R1_HD	25	26	0.641	0	-0.101815
MvSof-1268-A1-R1_HD	26	27	1	0	0.0164948
MvSof-1268-A1-R1_HD	27	28	1	0	0.550676
MvSof-1268-A1-R1_HD	28	29	1	0	-0.224617
MvSof-1268-A1-R1_HD	29	30	0.461	0	0.00199124
MvSof-1268-A1-R1_HD	30	31	0.869	0	0.548448
MvSof-1268-A1-R1_HD	31	32	0.737	0	-0.376076
MvSof-1268-A1-R1_HD	32	33	1	0	-0.703977
MvSof-1268-A1-R1_HD	33	34	1	0	-0.266304
MvSof-1268-A1-R1_HD	34	35	0.648	0	-0.25
MvSof-1268-A1-R1_HD	35	36	0	0.061	-0.306892
MvSof-1268-A1-R1_HD	36	37	0.363	0.33	-0.126045
MvSof-1268-A1-R1_HD	37	38	1	0	-0.206494
MvSof-1268-A1-R1_HD	38	39	0.337	0.214	0.395137
MvSof-1268-A1-R1_HD	39	40	0	0.395	0.241297
MvSof-1268-A1-R1_HD	40	41	0.432	0.154	-0.0227273
MvSof-1268-A1-R1_HD	41	42	1	0	-0.237162
MvSof-1268-A1-R1_HD	42	43	1	0	-0.352725
MvSof-1268-A1-R1_HD	43	44	1	0	-0.301587
MvSof-1268-A1-R1_HD	44	45	0.73	0.144	-0.05
MvSof-1268-A1-R1_HD	45	46	0	0	-0.311758
MvSof-1268-A1-R1_HD	46	47	0.55	0	-0.0563492
MvSof-1268-A1-R1_HD	47	48	0.746	0	-0.264516
MvSof-1268-A1-R1_HD	48	49	0	0	-0.304007
MvSof-1268-A1-R1_HD	49	50	0	0.37	-0.358257
MvSof-1268-A1-R1_HD	50	51	0	1	0.211477
MvSof-1268-A1-R1_HD	51	52	0	0.634	0.0817923
MvSof-1268-A1-R1_HD	52	53	0	0.557	-0.156544
MvSof-1268-A1-R1_HD	53	54	0.006	0.825	0.024
MvSof-1268-A1-R1_HD	54	55	1	0	-0.110956
MvSof-1268-A1-R1_HD	55	56	1	0	-0.0462814
MvSof-1268-A1-R1_HD	56	57	0.548	0.198	0.264964
MvSof-1268-A1-R1_HD	57	58	0.951	0	0.431111
MvSof-1268-A1-R1_HD	58	59	0.279	0.189	-0.04375
MvSof-1268-A1-R1_HD	59	60	1	0	-0.440649
MvSof-1268-A1-R1_HD	60	61	0.042	0.336	0.541667
MvSof-1268-A1-R1_HD	61	62	0	0	-0.0945505
MvSof-1268-A1-R1_HD	62	63	0.923	0	-0.365492
MvSof-1268-A1-R1_HD	63	64	1	0	0.155733
MvSof-1268-A1-R1_HD	64	65	0.259	0.506	0.667877
MvSof-1268-A1-R1_HD	65	66	0	1	0.109738
MvSof-1268-A1-R1_HD	66	67	0	1	-0.271653
MvSof-1268-A1-R1_HD	67	68	0.067	0.311	0.221212
MvSof-1268-A1-R1_HD	68	69	1	0	-0.0892857
MvSof-1268-A1-R1_HD	69	70	1	0	-0.431142
MvSof-1268-A1-R1_HD	70	71	0.524	0.201	-0.166293
MvSof-1268-A1-R1_HD	71	72	0.392	0	-0.0948276
MvSof-1268-A1-R1_HD	72	73	1	0	-0.240253
MvSof-1268-A1-R1_HD	73	74	0.333	0	-0.368662
MvSof-1268-A1-R1_HD	74	75	1	0	-0.601686
MvSof-1268-A1-R1_HD	75	76	1	0	-0.0126582
MvSof-1268-A1-R1_HD	76	77	1	0	-0.0205224
MvSof-1268-A1-R1_HD	77	78	0.957	0	1.09677
MvSof-1268-A1-R1_HD	78	79	0.718	0	0.184
MvSof-1268-A1-R1_HD	79	80	0.776	0	0.476239
MvSof-1268-A1-R1_HD	80	81	0.654	0	-0.00921544
MvSof-1268-A1-R1_HD	81	82	1	0	0.0794243
MvSof-1268-A1-R1_HD	82	83	0.023	0	-0.313253
MvSof-1268-A1-R1_HD	83	84	0.421	0	-0.481481
MvSof-1268-A1-R1_HD	84	85	0.694	0	-0.252971
MvSof-1268-A1-R1_HD	85	86	0.799	0	-0.492264
MvSof-1268-A1-R1_HD	86	87	1	0	0.784483
MvSof-1268-A1-R1_HD	87	88	0.535	0	0.00595238
MvSof-1268-A1-R1_HD	88	89	1	0	-0.179661
MvSof-1268-A1-R1_HD	89	90	0.646	0	-0.183786
MvSof-1268-A1-R1_HD	90	91	0	0	-0.519331
MvSof-1268-A1-R1_HD	91	92	0.152	0.306	0.238095
MvSof-1268-A1-R1_HD	92	93	0	0	-0.114083
MvSof-1268-A1-R1_HD	93	94	0	0.128	-0.249267
MvSof-1268-A1-R1_HD	94	95	0	0	-0.220301
MvSof-1268-A1-R1_HD	95	96	0	0.147	-0.252009
MvSof-1268-A1-R1_HD	96	97	0	0.119	-0.108036
MvSof-1268-A1-R1_HD	97	98	0	0	0.306818
MvSof-1268-A1-R1_HD	98	99	0	0.277	0.0526316
MvSof-1268-A1-R1_HD	99	100	0.585	0	0.585601
MvSof-1268-A1-R1_HD	100	101	0.602	0	-0.00734715
MvSof-1268-A1-R1_HD	101	102	0.675	0	-0.351306
MvSof-1268-A1-R1_HD	102	103	1	0	-0.373578
MvSof-1268-A1-R1_HD	103	104	1	0	0.0261364
MvSof-1268-A1-R1_HD	104	105	0.722	0	-0.428571
MvSof-1268-A1-R1_HD	105	106	0	0	0.27686
MvSof-1268-A1-R1_HD	106	107	0.589	0	-0.270936
MvSof-1268-A1-R1_HD	107	108	1	0	0.131313
MvSof-1268-A1-R1_HD	108	109	1	0	0.223645
MvSof-1268-A1-R1_HD	109	110	1	0	-0.307692
MvSof-1268-A1-R1_HD	110	111	1	0	-0.306999
MvSof-1268-A1-R1_HD	111	112	0.29	0	-0.0294118
MvSof-1268-A1-R1_HD	112	113	1	0	-0.311037
MvSof-1268-A1-R1_HD	113	114	1	0	-0.166897
MvSof-1268-A1-R1_HD	114	115	0.61	0	0.230278
MvSof-1268-A1-R1_HD	115	116	0.074	0	0.277011
MvSof-1268-A1-R1_HD	116	117	0	0.205	-0.0243902
MvSof-1268-A1-R1_HD	117	118	0	0	-0.029304
MvSof-1268-A1-R1_HD	118	119	0.858	0	0.15753
MvSof-1268-A1-R1_HD	119	120	0.918	0	-0.266266
MvSof-1268-A1-R1_HD	120	121	1	0	0.193651
MvSof-1268-A1-R1_HD	121	122	1	0	-0.389731
MvSof-1268-A1-R1_HD	122	123	0.53	0	-0.375294
MvSof-1268-A1-R1_HD	123	124	0.875	0	0.433471
MvSof-1268-A1-R1_HD	124	125	1	0	-0.518622
MvSof-1268-A1-R1_HD	125	126	0.701	0	-0.333333
MvSof-1268-A1-R1_HD	126	127	0	0	0.303503
MvSof-1268-A1-R1_HD	127	128	0.358	0	-0.165444
MvSof-1268-A1-R1_HD	128	129	0.862	0	0.339511
MvSof-1268-A1-R1_HD	129	130	0.714	0	-0.0680473
MvSof-1268-A1-R1_HD	130	131	1	0	-0.232558
MvSof-1268-A1-R1_HD	131	132	0.319	0	-0.0151724
MvSof-1268-A1-R1_HD	132	133	1	0	0.302185
MvSof-1268-A1-R1_HD	133	134	1	0	-0.324943
MvSof-1268-A1-R1_HD	134	135	1	0	-0.395001
MvSof-1268-A1-R1_HD	135	136	1	0	-0.415459
MvSof-1268-A1-R1_HD	136	137	1	0	-0.20356
MvSof-1268-A1-R1_HD	137	138	1	0	0.0621622
MvSof-1268-A1-R1_HD	138	139	1	0	-0.310843
MvSof-1268-A1-R1_HD	139	140	0.881	0	-0.298396
MvSof-1268-A1-R1_HD	140	141	0.058	0	-0.500964
MvSof-1268-A1-R1_HD	141	142	1	0	-0.114313
MvSof-1268-A1-R1_HD	142	143	0.815	0	0.840254
MvSof-1268-A1-R1_HD	143	144	0.763	0	-0.168615
MvSof-1268-A1-R1_HD	144	145	0.724	0	-0.171664
MvSof-1268-A1-R1_HD	145	146	1	0	-0.354839
MvSof-1268-A1-R1_HD	146	147	1	0	-0.071875
MvSof-1268-A1-R1_HD	147	148	0.535	0	-0.354839
MvSof-1268-A1-R1_HD	148	149	1	0	0.325103
MvSof-1268-A1-R1_HD	149	150	1	0	-0.340426
MvSof-1268-A1-R1_HD	150	151	1	0	-0.0897683
MvSof-1268-A1-R1_HD	151	152	1	0	-0.204545
MvSof-1268-A1-R1_HD	152	153	1	0	0.163671
MvSof-1268-A1-R1_HD	153	154	0.477	0	-0.524403
MvSof-1268-A1-R1_HD	154	155	0.415	0	-0.221301
MvSof-1268-A1-R1_HD	155	156	1	0	-0.553158
MvSof-1268-A1-R1_HD	156	157	1	0	-0.14966
MvSof-1268-A1-R1_HD	157	158	0.43	0	0.150275
MvSof-1268-A1-R1_HD	158	159	1	0	-0.0983437
MvSof-1268-A1-R1_HD	159	160	0.936	0	-0.01007
MvSof-1268-A1-R1_HD	160	161	0.351	0	0.093821
MvSof-1268-A1-R1_HD	161	162	0.661	0	-0.518657
MvSof-1268-A1-R1_HD	162	163	0	0	-0.110032
MvSof-1268-A1-R1_HD	163	164	0.829	0	-0.0715714
MvSof-1268-A1-R1_HD	164	165	1	0	-0.528193
MvSof-1268-A1-R1_HD	165	166	1	0	-0.378274
MvSof-1268-A1-R1_HD	166	167	0.008	0	-0.0615125
MvSof-1268-A1-R1_HD	167	168	0.159	0	-0.0443548
MvSof-1268-A1-R1_HD	168	169	1	0	-0.171333
MvSof-1268-A1-R1_HD	169	170	1	0	0.0243902
MvSof-1268-A1-R1_HD	170	171	1	0	-0.298363
MvSof-1268-A1-R1_HD	171	172	1	0	-0.227183
MvSof-1268-A1-R1_HD	172	173	1	0	-0.450831
MvSof-1268-A1-R1_HD	173	174	0.917	0	-0.313023
MvSof-1268-A1-R1_HD	174	175	0.45	0	0.0763636
MvSof-1268-A1-R1_HD	175	176	1	0	0.00487805
MvSof-1268-A1-R1_HD	176	177	1	0	-0.0782625
MvSof-1268-A1-R1_HD	177	178	1	0	0.633385
MvSof-1268-A1-R1_HD	178	179	0.972	0	-0.350164
MvSof-1268-A1-R1_HD	179	180	0.096	0	0.83908
MvSof-1268-A1-R1_HD	180	181	1	0	0.0673931
MvSof-1268-A1-R1_HD	181	182	0.835	0	0.388573
MvSof-1268-A1-R1_HD	182	183	0.851	0	-0.230769
MvSof-1268-A1-R1_HD	183	184	1	0	-0.00125
MvSof-1268-A1-R1_HD	184	185	1	0	-0.367816
MvSof-1268-A1-R1_HD	185	186	0.535	0	0.0571429
MvSof-1268-A1-R1_HD	186	187	0	0.028	0.390999
MvSof-1268-A1-R1_HD	187	188	0	0.869	0.191067
MvSof-1268-A1-R1_HD	188	189	0	1	-0.0951127
MvSof-1268-A1-R1_HD	189	190	0	1	0.144068
MvSof-1268-A1-R1_HD	190	191	0	1	-0.344426
MvSof-1268-A1-R1_HD	191	192	0	1	-0.320325
MvSof-1268-A1-R1_HD	192	193	0	1	0.0255814
MvSof-1268-A1-R1_HD	193	194	0	0.251	-0.162229
MvSof-1268-A1-R1_HD	194	195	0.073	0	-0.331967
MvSof-1268-A1-R1_HD	195	196	1	0	0.276768
MvSof-1268-A1-R1_HD	196	197	1	0	-0.296804
MvSof-1268-A1-R1_HD	197	198	0.602	0	-0.257223
MvSof-1268-A1-R1_HD	198	199	0	0	0.179933
MvSof-1268-A1-R1_HD	199	200	0	0	0.187688
MvSof-1268-A1-R1_HD	200	201	0.744	0	0.668038
MvSof-1268-A1-R1_HD	201	202	0.811	0	-0.257317
MvSof-1268-A1-R1_HD	202	203	1	0	-0.372741
MvSof-1268-A1-R1_HD	203	204	0.146	0	-0.046516
MvSof-1268-A1-R1_HD	204	205	0.442	0	-0.601859
MvSof-1268-A1-R1_HD	205	206	1	0	-0.380491
MvSof-1268-A1-R1_HD	206	207	0.637	0	-0.46
MvSof-1268-A1-R1_HD	207	208	1	0	-0.374684
MvSof-1268-A1-R1_HD	208	209	0.59	0	-0.275705
MvSof-1268-A1-R1_HD	209	210	1	0	-0.47724
MvSof-1268-A1-R1_HD	210	211	0.548	0	-0.360106
MvSof-1268-A1-R1_HD	211	212	1	0	-0.295019
MvSof-1268-A1-R1_HD	212	213	0.95	0	-0.174279
MvSof-1268-A1-R1_HD	213	214	0.592	0	-0.148338
MvSof-1268-A1-R1_HD	214	215	0.287	0	-0.228189
MvSof-1268-A1-R1_HD	215	216	0.724	0	-0.273086
MvSof-1268-A1-R1_HD	216	217	1	0	-0.346467
MvSof-1268-A1-R1_HD	217	218	0.385	0	0.302922
MvSof-1268-A1-R1_HD	218	219	0	0.243	-0.165843
MvSof-1268-A1-R1_HD	219	220	0	0	-0.214286
MvSof-1268-A1-R1_HD	220	221	0.715	0	-0.253813
MvSof-1268-A1-R1_HD	221	222	1	0	0.0169389
MvSof-1268-A1-R1_HD	222	223	1	0	-0.0784314
MvSof-1268-A1-R1_HD	223	224	0.281	0	0.158405
MvSof-1268-A1-R1_HD	224	225	1	0	-0.341185
MvSof-1268-A1-R1_HD	225	226	0.856	0	-0.047619
MvSof-1268-A1-R1_HD	226	227	1	0	-0.271207
MvSof-1268-A1-R1_HD	227	228	0.968	0	-0.450758
MvSof-1268-A1-R1_HD	228	229	0.656	0	0.0319767
MvSof-1268-A1-R1_HD	229	230	0.617	0	-0.379332
MvSof-1268-A1-R1_HD	230	231	1	0	0.128892
MvSof-1268-A1-R1_HD	231	232	1	0	0.117188
MvSof-1268-A1-R1_HD	232	233	0.494	0	-0.169959
MvSof-1268-A1-R1_HD	233	234	0.011	0	-0.207459
MvSof-1268-A1-R1_HD	234	235	0.764	0	-0.678298
MvSof-1268-A1-R1_HD	235	236	0.455	0	-0.0176837
MvSof-1268-A1-R1_HD	236	237	1	0	-0.354128
MvSof-1268-A1-R1_HD	237	238	0.527	0	-0.0372067
MvSof-1268-A1-R1_HD	238	239	1	0	-0.153622
MvSof-1268-A1-R1_HD	239	240	1	0	0.563801
MvSof-1268-A1-R1_HD	240	241	1	0	-0.201166
MvSof-1268-A1-R1_HD	241	242	0.073	0	0.0546737
MvSof-1268-A1-R1_HD	242	243	0.467	0	-0.346947
MvSof-1268-A1-R1_HD	243	244	0.587	0	-0.396181
MvSof-1268-A1-R1_HD	244	245	1	0	-0.111633
MvSof-1268-A1-R1_HD	245	246	0.415	0	-0.020283
MvSof-1268-A1-R1_HD	246	247	1	0	-0.319876
MvSof-1268-A1-R1_HD	247	248	0.781	0	0.158537
MvSof-1268-A1-R1_HD	248	249	0	0	-0.103933
MvSof-1268-A1-R1_HD	249	250	0.826	0	0.136852
MvSof-1268-A1-R1_HD	250	251	1	0	-0.163399
MvSof-1268-A1-R1_HD	251	252	0.87	0	-0.399814
MvSof-1268-A1-R1_HD	252	253	0.527	0	0.129059
MvSof-1268-A1-R1_HD	253	254	0.367	0	-0.205882
MvSof-1268-A1-R1_HD	254	255	0.957	0	-0.487075
MvSof-1268-A1-R1_HD	255	256	1	0	-0.10702
MvSof-1268-A1-R1_HD	256	257	0.73	0	-0.298276
MvSof-1268-A1-R1_HD	257	258	0	0	-0.1375
MvSof-1268-A1-R1_HD	258	259	0.684	0	-0.375458
MvSof-1268-A1-R1_HD	259	260	1	0	-0.211834
MvSof-1268-A1-R1_HD	260	261	1	0	-0.226248
MvSof-1268-A1-R1_HD	261	262	1	0	-0.105691
MvSof-1268-A1-R1_HD	262	263	1	0	-0.315556
MvSof-1268-A1-R1_HD	263	264	0.824	0	-0.278402
MvSof-1268-A1-R1_HD	264	265	1	0	-0.43341
MvSof-1268-A1-R1_HD	265	266	1	0	0.0699301
MvSof-1268-A1-R1_HD	266	267	1	0	-0.365079
MvSof-1268-A1-R1_HD	267	268	1	0	-0.0860606
MvSof-1268-A1-R1_HD	268	269	1	0	-0.411111
MvSof-1268-A1-R1_HD	269	270	0.691	0	-0.33058
MvSof-1268-A1-R1_HD	270	271	0.093	0	-0.125392
MvSof-1268-A1-R1_HD	271	272	1	0	-0.444632
MvSof-1268-A1-R1_HD	272	273	1	0	-0.407867
MvSof-1268-A1-R1_HD	273	274	1	0	-0.32646
MvSof-1268-A1-R1_HD	274	275	1	0	-0.232565
MvSof-1268-A1-R1_HD	275	276	0.504	0.065	0.128125
MvSof-1268-A1-R1_HD	276	277	0	0.981	0.171435
MvSof-1268-A1-R1_HD	277	278	0	1	-0.0641399
MvSof-1268-A1-R1_HD	278	279	0	0.379	-0.304363
MvSof-1268-A1-R1_HD	279	280	0	0.368	0.374081
MvSof-1268-A1-R1_HD	280	281	0	1	-0.209302
MvSof-1268-A1-R1_HD	281	282	0	0.917	-0.420652
MvSof-1268-A1-R1_HD	282	283	0.161	0.343	0.0855263
MvSof-1268-A1-R1_HD	283	284	0	0.535	-0.24147
MvSof-1268-A1-R1_HD	284	285	0	0.722	-0.406061
MvSof-1268-A1-R1_HD	285	286	0.358	0.151	-0.251685
MvSof-1268-A1-R1_HD	286	287	1	0	0.0547126
MvSof-1268-A1-R1_HD	287	288	1	0	-0.159239
MvSof-1268-A1-R1_HD	288	289	1	0	-0.40478
MvSof-1268-A1-R1_HD	289	290	1	0	-0.655922
MvSof-1268-A1-R1_HD	290	291	1	0	-0.225312
MvSof-1268-A1-R1_HD	291	292	1	0	0.0819833
MvSof-1268-A1-R1_HD	292	293	0.014	0	0.0946502
MvSof-1268-A1-R1_HD	293	294	0.949	0	-0.118031
MvSof-1268-A1-R1_HD	294	295	1	0	-0.114897
MvSof-1268-A1-R1_HD	295	296	0.501	0	0.132045
MvSof-1268-A1-R1_HD	296	297	0.651	0	0.0999709
MvSof-1268-A1-R1_HD	297	298	1	0	-0.224537
MvSof-1268-A1-R1_HD	298	299	1	0	-0.512887
MvSof-1268-A1-R1_HD	299	300	0.708	0	-0.180114
MvSof-1268-A1-R1_HD	300	301	0.802	0	-0.421296
MvSof-1268-A1-R1_HD	301	302	0.61	0.137	0.385897
MvSof-1268-A1-R1_HD	302	303	1	0	-0.157573
MvSof-1268-A1-R1_HD	303	304	0.389	0	0.287546
MvSof-1268-A1-R1_HD	304	305	1	0	-0.469572
MvSof-1268-A1-R1_HD	305	306	1	0	-0.418297
MvSof-1268-A1-R1_HD	306	307	1	0	-0.271726
MvSof-1268-A1-R1_HD	307	308	1	0	-0.193182
MvSof-1268-A1-R1_HD	308	309	0.947	0	-0.299096
MvSof-1268-A1-R1_HD	309	310	0.212	0	0.025641
MvSof-1268-A1-R1_HD	310	311	0.587	0	0.102397
MvSof-1268-A1-R1_HD	311	312	1	0	-0.0135851
MvSof-1268-A1-R1_HD	312	313	0.43	0	-0.189341
MvSof-1268-A1-R1_HD	313	314	1	0	-0.347885
MvSof-1268-A1-R1_HD	314	315	1	0	-0.508672
MvSof-1268-A1-R1_HD	315	316	0.7	0	-0.21742
MvSof-1268-A1-R1_HD	316	317	1	0	-0.219819
MvSof-1268-A1-R1_HD	317	318	0.231	0	-0.421614
MvSof-1268-A1-R1_HD	318	319	0.441	0	-0.320982
MvSof-1268-A1-R1_HD	319	320	1	0	-0.413135
MvSof-1268-A1-R1_HD	320	321	0.424	0	0.151342
MvSof-1268-A1-R1_HD	321	322	0.844	0	0.214286
MvSof-1268-A1-R1_HD	322	323	0.657	0	-0.29694
MvSof-1268-A1-R1_HD	323	324	1	0	-0.278351
MvSof-1268-A1-R1_HD	324	325	0.536	0	-0.395901
MvSof-1268-A1-R1_HD	325	326	1	0	-0.256782
MvSof-1268-A1-R1_HD	326	327	1	0	0.110759
MvSof-1268-A1-R1_HD	327	328	0.714	0	-0.266667
MvSof-1268-A1-R1_HD	328	329	0.747	0	-0.7062
MvSof-1268-A1-R1_HD	329	330	1	0	-0.309671
MvSof-1268-A1-R1_HD	330	331	0.918	0	-0.0777577
MvSof-1268-A1-R1_HD	331	332	1	0	-0.294898
MvSof-1268-A1-R1_HD	332	333	0.21	0	-0.361649
MvSof-1268-A1-R1_HD	333	334	0.976	0	-0.447005
MvSof-1268-A1-R1_HD	334	335	1	0	0.153846
MvSof-1268-A1-R1_HD	335	336	0.474	0	0.10725
MvSof-1268-A1-R1_HD	336	337	0.872	0	-0.140187
MvSof-1268-A1-R1_HD	337	338	1	0	-0.354273
MvSof-1268-A1-R1_HD	338	339	0.274	0	-0.416446
MvSof-1268-A1-R1_HD	339	340	0.716	0	-0.336174
MvSof-1268-A1-R1_HD	340	341	1	0	-0.529503
MvSof-1268-A1-R1_HD	341	342	0.919	0	0.120253
MvSof-1268-A1-R1_HD	342	343	0.817	0	-0.0942998
MvSof-1268-A1-R1_HD	343	344	0.796	0	-0.268817
MvSof-1268-A1-R1_HD	344	345	1	0	-0.155571
MvSof-1268-A1-R1_HD	345	346	0.818	0	0.0560503
MvSof-1268-A1-R1_HD	346	347	1	0	0.24187
MvSof-1268-A1-R1_HD	347	348	0.117	0	0.312
MvSof-1268-A1-R1_HD	348	349	0.329	0	-0.625397
MvSof-1268-A1-R1_HD	349	350	1	0	-0.31065
MvSof-1268-A1-R1_HD	350	351	1	0	-0.414894
MvSof-1268-A1-R1_HD	351	352	0.86	0	-0.38747
MvSof-1268-A1-R1_HD	352	353	1	0	-0.0561441
MvSof-1268-A1-R1_HD	353	354	0.737	0	-0.164225
MvSof-1268-A1-R1_HD	354	355	1	0	-0.270243
MvSof-1268-A1-R1_HD	355	356	1	0	-0.106477
MvSof-1268-A1-R1_HD	356	357	1	0	-0.145503
MvSof-1268-A1-R1_HD	357	358	0.671	0	-0.476633
MvSof-1268-A1-R1_HD	358	359	1	0	-0.240489
MvSof-1268-A1-R1_HD	359	360	1	0	-0.388007
MvSof-1268-A1-R1_HD	360	361	1	0	-0.292516
MvSof-1268-A1-R1_HD	361	362	1	0	-0.000898876
MvSof-1268-A1-R1_HD	362	363	0.381	0	0.306931
MvSof-1268-A1-R1_HD	363	364	0.287	0	-0.14894
MvSof-1268-A1-R1_HD	364	365	0.667	0	-0.330033
MvSof-1268-A1-R1_HD	365	366	1	0	-0.133333
MvSof-1268-A1-R1_HD	366	367	1	0	-0.244792
MvSof-1268-A1-R1_HD	367	368	0.828	0	-0.201547
MvSof-1268-A1-R1_HD	368	369	0.857	0	-0.187962
MvSof-1268-A1-R1_HD	369	370	0.931	0	-0.184545
MvSof-1268-A1-R1_HD	370	371	0.639	0	0.255981
MvSof-1268-A1-R1_HD	371	372	0.984	0	-0.190714
MvSof-1268-A1-R1_HD	372	373	0	0	0.0633575
MvSof-1268-A1-R1_HD	373	374	0	0.118	0.434949
MvSof-1268-A1-R1_HD	374	375	0	0	-0.204545
MvSof-1268-A1-R1_HD	375	376	0.868	0	-0.0741573
MvSof-1268-A1-R1_HD	376	377	0.867	0	0.140171
MvSof-1268-A1-R1_HD	377	378	0.897	0	-0.134888
MvSof-1268-A1-R1_HD	378	379	0.958	0	-0.458398
MvSof-1268-A1-R1_HD	379	380	0.834	0	-0.558081
MvSof-1268-A1-R1_HD	380	381	1	0	-0.35345
MvSof-1268-A1-R1_HD	381	382	1	0	-0.522562
MvSof-1268-A1-R1_HD	382	383	0.738	0	-0.340606
MvSof-1268-A1-R1_HD	383	384	1	0	-0.0015361
MvSof-1268-A1-R1_HD	384	385	1	0	-0.207407
MvSof-1268-A1-R1_HD	385	386	1	0	-0.51538
MvSof-1268-A1-R1_HD	386	387	1	0	-0.610025
MvSof-1268-A1-R1_HD	387	388	0.238	0	-0.35303
MvSof-1268-A1-R1_HD	388	389	1	0	-0.26
MvSof-1268-A1-R1_HD	389	390	1	0	0.171369
MvSof-1268-A1-R1_HD	390	391	0.689	0	-0.246468
MvSof-1268-A1-R1_HD	391	392	1	0	-0.428442
MvSof-1268-A1-R1_HD	392	393	0.775	0	-0.392369
MvSof-1268-A1-R1_HD	393	394	1	0	-0.360131
MvSof-1268-A1-R1_HD	394	395	0.909	0	-0.461627
MvSof-1268-A1-R1_HD	395	396	0.752	0	0.903926
MvSof-1268-A1-R1_HD	396	397	1	0	0.506334
MvSof-1268-A1-R1_HD	397	398	1	0	0.149733
MvSof-1268-A1-R1_HD	398	399	0.482	0	-0.145623
MvSof-1268-A1-R1_HD	399	400	1	0	0.282051
MvSof-1268-A1-R1_HD	400	401	0.647	0	-0.0851064
MvSof-1268-A1-R1_HD	401	402	0.99	0	0.0409836
MvSof-1268-A1-R1_HD	402	403	0.459	0	-0.315871
MvSof-1268-A1-R1_HD	403	404	0	0	-0.0325581
MvSof-1268-A1-R1_HD	404	405	0.307	0	-0.476293
MvSof-1268-A1-R1_HD	405	406	1	0	-0.0725806
MvSof-1268-A1-R1_HD	406	407	0.599	0	0.23099
MvSof-1268-A1-R1_HD	407	408	0	0	-0.18254
MvSof-1268-A1-R1_HD	408	409	0.151	0	-0.54845
MvSof-1268-A1-R1_HD	409	410	1	0	-0.196049
MvSof-1268-A1-R1_HD	410	411	0.778	0	-0.425949
MvSof-1268-A1-R1_HD	411	412	0.734	0	-0.315789
MvSof-1268-A1-R1_HD	412	413	1	0	0.063472
MvSof-1268-A1-R1_HD	413	414	0.769	0	-0.270732
MvSof-1268-A1-R1_HD	414	415	0.915	0	-0.350368
MvSof-1268-A1-R1_HD	415	416	1	0	-0.29027
MvSof-1268-A1-R1_HD	416	417	0.684	0	-0.470219
MvSof-1268-A1-R1_HD	417	418	1	0	-0.457955
MvSof-1268-A1-R1_HD	418	419	0.851	0	0.741935
MvSof-1268-A1-R1_HD	419	420	0.604	0	-0.411765
MvSof-1268-A1-R1_HD	420	421	1	0	-0.249321
MvSof-1268-A1-R1_HD	421	422	1	0	-0.273191
MvSof-1268-A1-R1_HD	422	423	0.116	0	-0.186074
MvSof-1268-A1-R1_HD	423	424	0.886	0	-0.232143
MvSof-1268-A1-R1_HD	424	425	0.489	0.064	-0.0898396
MvSof-1268-A1-R1_HD	425	426	0.182	0.298	-0.143866
MvSof-1268-A1-R1_HD	426	427	0.658	0	-0.322581
MvSof-1268-A1-R1_HD	427	428	1	0	0.0658915
MvSof-1268-A1-R1_HD	428	429	1	0	0.133721
MvSof-1268-A1-R1_HD	429	430	0.833	0	-0.200746
MvSof-1268-A1-R1_HD	430	431	0.701	0	-0.514706
MvSof-1268-A1-R1_HD	431	432	0.708	0	0.000971817
MvSof-1268-A1-R1_HD	432	433	1	0	-0.479306
MvSof-1268-A1-R1_HD	433	434	1	0	0.0621372
MvSof-1268-A1-R1_HD	434	435	0.735	0	-0.536723
MvSof-1268-A1-R1_HD	435	436	0.852	0	0.176101
MvSof-1268-A1-R1_HD	436	437	1	0	-0.32385
MvSof-1268-A1-R1_HD	437	438	1	0	-0.325
MvSof-1268-A1-R1_HD	438	439	1	0	0.0844203
MvSof-1268-A1-R1_HD	439	440	0.976	0	-0.0113636
MvSof-1268-A1-R1_HD	440	441	0	0.111	-0.576149
MvSof-1268-A1-R1_HD	441	442	0.727	0	0.457729
MvSof-1268-A1-R1_HD	442	443	1	0	0.303657
MvSof-1268-A1-R1_HD	443	444	0.44	0	-0.140496
MvSof-1268-A1-R1_HD	444	445	0	0	-0.0582524
MvSof-1268-A1-R1_HD	445	446	0.393	0	-0.0434783
MvSof-1268-A1-R1_HD	446	447	1	0	-0.442481
MvSof-1268-A1-R1_HD	447	448	0.476	0	-0.454829
MvSof-1268-A1-R1_HD	448	449	1	0	-0.375
MvSof-1268-A1-R1_HD	449	450	0.723	0	-0.498056
MvSof-1268-A1-R1_HD	450	451	0.521	0	0.0639535
MvSof-1268-A1-R1_HD	451	452	0.863	0	-0.0841676
MvSof-1268-A1-R1_HD	452	453	1	0	-0.177186
MvSof-1268-A1-R1_HD	453	454	1	0	-0.241071
MvSof-1268-A1-R1_HD	454	455	0.412	0	-0.312998
MvSof-1268-A1-R1_HD	455	456	1	0	0.272549
MvSof-1268-A1-R1_HD	456	457	1	0	0.283749
MvSof-1268-A1-R1_HD	457	458	1	0	0.107041
MvSof-1268-A1-R1_HD	458	459	1	0	-0.0543313
MvSof-1268-A1-R1_HD	459	460	1	0	-0.502841
MvSof-1268-A1-R1_HD	460	461	0.729	0	-0.442894
MvSof-1268-A1-R1_HD	461	462	0.254	0	-0.306407
MvSof-1268-A1-R1_HD	462	463	1	0	-0.277778
MvSof-1268-A1-R1_HD	463	464	1	0	-0.417043
MvSof-1268-A1-R1_HD	464	465	0.752	0	-0.314132
MvSof-1268-A1-R1_HD	465	466	1	0	0.229376
MvSof-1268-A1-R1_HD	466	467	0.875	0	-0.542959
MvSof-1268-A1-R1_HD	467	468	0.669	0	-0.0977528
MvSof-1268-A1-R1_HD	468	469	1	0	-0.620094
MvSof-1268-A1-R1_HD	469	470	1	0	-0.457216
MvSof-1268-A1-R1_HD	470	471	0.601	0	0.2
MvSof-1268-A1-R1_HD	471	472	0.543	0	-0.322742
MvSof-1268-A1-R1_HD	472	473	0.596	0	-0.0331551
MvSof-1268-A1-R1_HD	473	474	0.958	0	-0.63964
MvSof-1268-A1-R1_HD	474	475	1	0	-0.0295846
MvSof-1268-A1-R1_HD	475	476	0.782	0	-0.236616
MvSof-1268-A1-R1_HD	476	477	0.218	0	-0.446859
MvSof-1268-A1-R1_HD	477	478	1	0	-0.575439
MvSof-1268-A1-R1_HD	478	479	1	0	-0.297007
MvSof-1268-A1-R1_HD	479	480	1	0	-0.689298
MvSof-1268-A1-R1_HD	480	481	1	0	-0.462702
MvSof-1268-A1-R1_HD	481	482	0.252	0	-0.253772
MvSof-1268-A1-R1_HD	482	483	0.566	0	-0.288889
MvSof-1268-A1-R1_HD	483	484	1	0	-0.386329
MvSof-1268-A1-R1_HD	484	485	0.863	0	-0.426006
MvSof-1268-A1-R1_HD	485	486	1	0	0.131985
MvSof-1268-A1-R1_HD	486	487	1	0	-0.295758
MvSof-1268-A1-R1_HD	487	488	1	0	-0.383256
MvSof-1268-A1-R1_HD	488	489	0.599	0	-0.529851
MvSof-1268-A1-R1_HD	489	490	1	0	-0.380282
MvSof-1268-A1-R1_HD	490	491	0.798	0	-0.469059
MvSof-1268-A1-R1_HD	491	492	0.775	0	-0.321739
MvSof-1268-A1-R1_HD	492	493	0.754	0	0.167088
MvSof-1268-A1-R1_HD	493	494	0.917	0	0.225822
MvSof-1268-A1-R1_HD	494	495	0.331	0.103	-0.186559
MvSof-1268-A1-R1_HD	495	496	1	0	-0.322605
MvSof-1268-A1-R1_HD	496	497	0.743	0	0.0813953
MvSof-1268-A1-R1_HD	497	498	0.987	0	-0.202703
MvSof-1268-A1-R1_HD	498	499	1	0	-0.0238471
MvSof-1268-A1-R1_HD	499	500	1	0	-0.258892
MvSof-1268-A1-R1_HD	500	501	1	0	-0.39759
MvSof-1268-A1-R1_HD	501	502	0.53	0	-0.000766675
MvSof-1268-A1-R1_HD	502	503	0.299	0.313	-0.230648
MvSof-1268-A1-R1_HD	503	504	1	0	0.00980947
MvSof-1268-A1-R1_HD	504	505	1	0	0.17595
MvSof-1268-A1-R1_HD	505	506	0.646	0	-0.0721903
MvSof-1268-A1-R1_HD	506	507	0.436	0	0.486897
MvSof-1268-A1-R1_HD	507	508	1	0	-0.0652174
MvSof-1268-A1-R1_HD	508	509	1	0	0.117783
MvSof-1268-A1-R1_HD	509	510	0.711	0	-0.187764
MvSof-1268-A1-R1_HD	510	511	0.842	0	0.185374
MvSof-1268-A1-R1_HD	511	512	0.699	0	-0.334889
MvSof-1268-A1-R1_HD	512	513	0	0	-0.249187
MvSof-1268-A1-R1_HD	513	514	0.487	0	-0.581611
MvSof-1268-A1-R1_HD	514	515	0.496	0	-0.503239
MvSof-1268-A1-R1_HD	515	516	0.938	0	-0.161812
MvSof-1268-A1-R1_HD	516	517	0.176	0	-0.257831
MvSof-1268-A1-R1_HD	517	518	1	0	-0.261029
MvSof-1268-A1-R1_HD	518	519	1	0	-0.111111
MvSof-1268-A1-R1_HD	519	520	0.731	0	-0.200593
MvSof-1268-A1-R1_HD	520	521	1	0	-0.427957
MvSof-1268-A1-R1_HD	521	522	0.499	0	-0.307262
MvSof-1268-A1-R1_HD	522	523	1	0	-0.0149254
MvSof-1268-A1-R1_HD	523	524	0.808	0	-0.0178943
MvSof-1268-A1-R1_HD	524	525	0.185	0	-0.441971
MvSof-1268-A1-R1_HD	525	526	0.205	0	0.528571
MvSof-1268-A1-R1_HD	526	527	0	0.245	-0.029304
MvSof-1268-A1-R1_HD	527	528	0.678	0	-0.383178
MvSof-1268-A1-R1_HD	528	529	1	0	-0.31964
MvSof-1268-A1-R1_HD	529	530	1	0	0.32211
MvSof-1268-A1-R1_HD	530	531	0.767	0	-0.471405
MvSof-1268-A1-R1_HD	531	532	1	0	-0.576746
MvSof-1268-A1-R1_HD	532	533	0.634	0	-0.36876
MvSof-1268-A1-R1_HD	533	534	1	0	-0.271586
MvSof-1268-A1-R1_HD	534	535	1	0	-0.0340536
MvSof-1268-A1-R1_HD	535	536	1	0	0.0104833
MvSof-1268-A1-R1_HD	536	537	0.866	0	-0.366554
MvSof-1268-A1-R1_HD	537	538	0	0.117	-0.207921
MvSof-1268-A1-R1_HD	538	539	0	0	-0.106535
MvSof-1268-A1-R1_HD	539	540	0.604	0	0.180298
MvSof-1268-A1-R1_HD	540	541	1	0	-0.144148
MvSof-1268-A1-R1_HD	541	542	0.592	0	-0.145
MvSof-1268-A1-R1_HD	542	543	1	0	-0.50069
MvSof-1268-A1-R1_HD	543	544	0.606	0	-0.0943522
MvSof-1268-A1-R1_HD	544	545	1	0	-0.280397
MvSof-1268-A1-R1_HD	545	546	0.665	0	-0.14292
MvSof-1268-A1-R1_HD	546	547	0.366	0	-0.127606
MvSof-1268-A1-R1_HD	547	548	0.238	0	0.564458
MvSof-1268-A1-R1_HD	548	549	0.423	0	0.0966749
MvSof-1268-A1-R1_HD	549	550	1	0	-0.272698
MvSof-1268-A1-R1_HD	550	551	1	0	-0.158035
MvSof-1268-A1-R1_HD	551	552	0.42	0	0.329114
MvSof-1268-A1-R1_HD	552	553	0.949	0	-0.468275
MvSof-1268-A1-R1_HD	553	554	1	0	-0.458131
MvSof-1268-A1-R1_HD	554	555	0.856	0	0.00745573
MvSof-1268-A1-R1_HD	555	556	1	0	-0.463462
MvSof-1268-A1-R1_HD	556	557	0.359	0	0.0641892
MvSof-1268-A1-R1_HD	557	558	0.65	0	-0.176122
MvSof-1268-A1-R1_HD	558	559	0.954	0	-0.164087
MvSof-1268-A1-R1_HD	559	560	1	0	-0.681236
MvSof-1268-A1-R1_HD	560	561	0.306	0	-0.374908
MvSof-1268-A1-R1_HD	561	562	0.994	0	-0.422297
MvSof-1268-A1-R1_HD	562	563	0.714	0	0.157428
MvSof-1268-A1-R1_HD	563	564	1	0	0.47619
MvSof-1268-A1-R1_HD	564	565	0.235	0	-0.355451
MvSof-1268-A1-R1_HD	565	566	0.535	0	-0.641026
MvSof-1268-A1-R1_HD	566	567	0.639	0	-0.167527
MvSof-1268-A1-R1_HD	567	568	1	0	-0.491326
MvSof-1268-A1-R1_HD	568	569	1	0	0.0646423
MvSof-1268-A1-R1_HD	569	570	0.353	0	-0.397737
MvSof-1268-A1-R1_HD	570	571	0.67	0	-0.241141
MvSof-1268-A1-R1_HD	571	572	0.679	0	-0.0699588
MvSof-1268-A1-R1_HD	572	573	0.455	0	-0.269138
MvSof-1268-A1-R1_HD	573	574	1	0	-0.205185
MvSof-1268-A1-R1_HD	574	575	0.932	0	-0.226123
MvSof-1268-A1-R1_HD	575	576	0	0	0.119459
MvSof-1268-A1-R1_HD	576	577	0.477	0	-0.00493827
MvSof-1268-A1-R1_HD	577	578	1	0	-0.480645
MvSof-1268-A1-R1_HD	578	579	0.681	0	-0.349277
MvSof-1268-A1-R1_HD	579	580	1	0	0.237333
MvSof-1268-A1-R1_HD	580	581	1	0	-0.30138
MvSof-1268-A1-R1_HD	581	582	1	0	-0.311567
MvSof-1268-A1-R1_HD	582	583	1	0	-0.273786
MvSof-1268-A1-R1_HD	583	584	0.806	0	-0.040626
MvSof-1268-A1-R1_HD	584	585	0.102	0	-0.00793651
MvSof-1268-A1-R1_HD	585	586	1	0	-0.197995
MvSof-1268-A1-R1_HD	586	587	1	0	-0.369531
MvSof-1268-A1-R1_HD	587	588	0.764	0	-0.156627
MvSof-1268-A1-R1_HD	588	589	1	0	-0.159111
MvSof-1268-A1-R1_HD	589	590	1	0	-0.357143
MvSof-1268-A1-R1_HD	590	591	0.366	0	-0.363075
MvSof-1268-A1-R1_HD	591	592	0.773	0	-0.372549
MvSof-1268-A1-R1_HD	592	593	1	0	-0.388999
MvSof-1268-A1-R1_HD	593	594	1	0	-0.370819
MvSof-1268-A1-R1_HD	594	595	0.946	0	0.244186
MvSof-1268-A1-R1_HD	595	596	1	0	0.00217865
MvSof-1268-A1-R1_HD	596	597	0.672	0	-0.56031
MvSof-1268-A1-R1_HD	597	598	0.97	0	-0.259925
MvSof-1268-A1-R1_HD	598	599	0.486	0	-0.264851
MvSof-1268-A1-R1_HD	599	600	0	0	-0.198358
MvSof-1268-A1-R1_HD	600	601	0	0	-0.428571
MvSof-1268-A1-R1_HD	601	602	0.327	0	-0.0574899
MvSof-1268-A1-R1_HD	602	603	0	0.282	0.139241
MvSof-1268-A1-R1_HD	603	604	0.278	0	-0.0674649
MvSof-1268-A1-R1_HD	604	605	0.6	0	-0.0782014
MvSof-1268-A1-R1_HD	605	606	0.925	0	-0.551943
MvSof-1268-A1-R1_HD	606	607	1	0	-0.29971
MvSof-1268-A1-R1_HD	607	608	0.823	0	-0.222734
MvSof-1268-A1-R1_HD	608	609	0.83	0	-0.177958
MvSof-1268-A1-R1_HD	609	610	0.903	0	-0.040938
MvSof-1268-A1-R1_HD	610	611	0.937	0	0.15257
MvSof-1268-A1-R1_HD	611	612	0.34	0	-0.45003
MvSof-1268-A1-R1_HD	612	613	1	0	-0.098081
MvSof-1268-A1-R1_HD	613	614	0.626	0	-0.706279
MvSof-1268-A1-R1_HD	614	615	1	0	-0.261889
MvSof-1268-A1-R1_HD	615	616	0.675	0	0.0531136
MvSof-1268-A1-R1_HD	616	617	0.307	0	-0.464489
MvSof-1268-A1-R1_HD	617	618	1	0	0.0813267
MvSof-1268-A1-R1_HD	618	619	1	0	-0.0114583
MvSof-1268-A1-R1_HD	619	620	1	0	-0.0455669
MvSof-1268-A1-R1_HD	620	621	1	0	0.311972
MvSof-1268-A1-R1_HD	621	622	1	0	0.264952
MvSof-1268-A1-R1_HD	622	623	0.547	0	-0.60111
MvSof-1268-A1-R1_HD	623	624	0.72	0	0.25
MvSof-1268-A1-R1_HD	624	625	0.962	0	0.0244809
MvSof-1268-A1-R1_HD	625	626	0.704	0	-0.123721
MvSof-1268-A1-R1_HD	626	627	0	0	-0.296364
MvSof-1268-A1-R1_HD	627	628	0.554	0	-0.1
MvSof-1268-A1-R1_HD	628	629	0.759	0	-0.0394089
MvSof-1268-A1-R1_HD	629	630	1	0	-0.40549
MvSof-1268-A1-R1_HD	630	631	1	0	-0.133953
MvSof-1268-A1-R1_HD	631	632	1	0	-0.323977
MvSof-1268-A1-R1_HD	632	633	0.479	0	-0.172774
MvSof-1268-A1-R1_HD	633	634	1	0	-0.225806
MvSof-1268-A1-R1_HD	634	635	1	0	0.215831
MvSof-1268-A1-R1_HD	635	636	1	0	-0.161713
MvSof-1268-A1-R1_HD	636	637	0.403	0	-0.147813
MvSof-1268-A1-R1_HD	637	638	1	0	-0.0103175
MvSof-1268-A1-R1_HD	638	639	1	0	0.092723
MvSof-1268-A1-R1_HD	639	640	0.793	0	-0.299169
MvSof-1268-A1-R1_HD	640	641	0	0.264	-0.0384615
MvSof-1268-A1-R1_HD	641	642	0.218	0	-0.211798
MvSof-1268-A1-R1_HD	642	643	0.091	0	-0.224434
MvSof-1268-A1-R1_HD	643	644	1	0	0.00628931
MvSof-1268-A1-R1_HD	644	645	1	0	0.183757
MvSof-1268-A1-R1_HD	645	646	0.729	0	0.169492
MvSof-1268-A1-R1_HD	646	647	1	0	-0.254131
MvSof-1268-A1-R1_HD	647	648	0.731	0	-0.392049
MvSof-1268-A1-R1_HD	648	649	1	0	-0.0418803
MvSof-1268-A1-R1_HD	649	650	1	0	-0.270121
MvSof-1268-A1-R1_HD	650	651	1	0	-0.372538
MvSof-1268-A1-R1_HD	651	652	1	0	-0.180733
MvSof-1268-A1-R1_HD	652	653	1	0	-0.324094
MvSof-1268-A1-R1_HD	653	654	0.36	0	-0.0403646
MvSof-1268-A1-R1_HD	654	655	0.969	0	0.0488372
MvSof-1268-A1-R1_HD	655	656	1	0	-0.24087
MvSof-1268-A1-R1_HD	656	657	0.53	0	0.300901
MvSof-1268-A1-R1_HD	657	658	1	0	0.0669192
MvSof-1268-A1-R1_HD	658	659	1	0	0.318645
MvSof-1268-A1-R1_HD	659	660	0.764	0	-0.118065
MvSof-1268-A1-R1_HD	660	661	0	0.138	-0.176136
MvSof-1268-A1-R1_HD	661	662	0	0.999	0.181319
MvSof-1268-A1-R1_HD	662	663	0.302	0.361	0.291101
MvSof-1268-A1-R1_HD	663	664	1	0	-0.351244
MvSof-1268-A1-R1_HD	664	665	0.14	0.616	0.086918
MvSof-1268-A1-R1_HD	665	666	0	1	0.0593142
MvSof-1268-A1-R1_HD	666	667	0	1	-0.0752033
MvSof-1268-A1-R1_HD	667	668	0	0.867	-0.0465561
MvSof-1268-A1-R1_HD	668	669	0	0.991	-0.218123
MvSof-1268-A1-R1_HD	669	670	0	0.736	-0.123729
MvSof-1268-A1-R1_HD	670	671	0	0	-0.165455
MvSof-1268-A1-R1_HD	671	672	0	0.241	0.00580271
MvSof-1268-A1-R1_HD	672	673	0.587	0.057	0.118457
MvSof-1268-A1-R1_HD	673	674	0.439	0.125	0.281713
MvSof-1268-A1-R1_HD	674	675	0.31	0.111	0.192593
MvSof-1268-A1-R1_HD	675	676	0.251	0	0.270335
MvSof-1268-A1-R1_HD	676	677	0.621	0	-0.350198
MvSof-1268-A1-R1_HD	677	678	1	0	-0.235239
MvSof-1268-A1-R1_HD	678	679	0.206	0	0.405063
MvSof-1268-A1-R1_HD	679	680	0.367	0	-0.525683
MvSof-1268-A1-R1_HD	680	681	0.903	0	-0.316441
MvSof-1268-A1-R1_HD	681	682	0.182	0	-0.293135
MvSof-1268-A1-R1_HD	682	683	0.841	0.047	0.0147842
MvSof-1268-A1-R1_HD	683	684	0.791	0.057	-0.0793651
MvSof-1268-A1-R1_HD	684	685	0.764	0	0.0190476
MvSof-1268-A1-R1_HD	685	686	1	0	0.0418895
MvSof-1268-A1-R1_HD	686	687	0.666	0	-0.0184295
MvSof-1268-A1-R1_HD	687	688	0.355	0	0.134115
MvSof-1268-A1-R1_HD	688	689	1	0	-0.0572391
MvSof-1268-A1-R1_HD	689	690	1	0	-0.392144
MvSof-1268-A1-R1_HD	690	691	0.409	0.126	-0.0967742
MvSof-1268-A1-R1_HD	691	692	0.341	0.118	-0.00334528
MvSof-1268-A1-R1_HD	692	693	0.327	0	-0.301587
MvSof-1268-A1-R1_HD	693	694	0.298	0	-0.402667
MvSof-1268-A1-R1_HD	694	695	1	0	-0.0151515
MvSof-1268-A1-R1_HD	695	696	0.766	0	0.342021
MvSof-1268-A1-R1_HD	696	697	0.732	0	-0.41045
MvSof-1268-A1-R1_HD	697	698	0.985	0	-0.231951
MvSof-1268-A1-R1_HD	698	699	0	0	-0.122995
MvSof-1268-A1-R1_HD	699	700	0.96	0	-0.21321
MvSof-1268-A1-R1_HD	700	701	0.588	0	-0.267048
MvSof-1268-A1-R1_HD	701	702	1	0	-0.0653358
MvSof-1268-A1-R1_HD	702	703	0.735	0	-0.214894
MvSof-1268-A1-R1_HD	703	704	1	0	0.1569
MvSof-1268-A1-R1_HD	704	705	1	0	0.0829346
MvSof-1268-A1-R1_HD	705	706	0.768	0	-0.000974659
MvSof-1268-A1-R1_HD	706	707	1	0	-0.31676
MvSof-1268-A1-R1_HD	707	708	0.452	0	-0.114416
MvSof-1268-A1-R1_HD	708	709	1	0	0.282044
MvSof-1268-A1-R1_HD	709	710	0.736	0	-0.0574713
MvSof-1268-A1-R1_HD	710	711	0.765	0	-0.00575374
MvSof-1268-A1-R1_HD	711	712	1	0	-0.354845
MvSof-1268-A1-R1_HD	712	713	0.439	0	-0.37066
MvSof-1268-A1-R1_HD	713	714	1	0	0.404363
MvSof-1268-A1-R1_HD	714	715	1	0	0.199797
MvSof-1268-A1-R1_HD	715	716	0.7	0	-0.00289855
MvSof-1268-A1-R1_HD	716	717	1	0	-0.416821
MvSof-1268-A1-R1_HD	717	718	1	0	-0.446672
MvSof-1268-A1-R1_HD	718	719	1	0	0.00619718
MvSof-1268-A1-R1_HD	719	720	1	0	-0.221301
MvSof-1268-A1-R1_HD	720	721	0.289	0	-0.453394
MvSof-1268-A1-R1_HD	721	722	0.946	0	-0.369372
MvSof-1268-A1-R1_HD	722	723	1	0	-0.213313
MvSof-1268-A1-R1_HD	723	724	0.679	0	0.167901
MvSof-1268-A1-R1_HD	724	725	0.72	0	0.0346288
MvSof-1268-A1-R1_HD	725	726	1	0	-0.120074
MvSof-1268-A1-R1_HD	726	727	0.661	0	-0.445443
MvSof-1268-A1-R1_HD	727	728	1	0	-0.10664
MvSof-1268-A1-R1_HD	728	729	1	0	0.00509338
MvSof-1268-A1-R1_HD	729	730	1	0	-0.20199
MvSof-1268-A1-R1_HD	730	731	0.886	0	0.854873
MvSof-1268-A1-R1_HD	731	732	0.776	0	0.345596
MvSof-1268-A1-R1_HD	732	733	1	0	-0.425837
MvSof-1268-A1-R1_HD	733	734	0.899	0	0.393519
MvSof-1268-A1-R1_HD	734	735	0.957	0	-0.161644
MvSof-1268-A1-R1_HD	735	736	0.756	0	-0.209445
MvSof-1268-A1-R1_HD	736	737	0.15	0	-0.102632
MvSof-1268-A1-R1_HD	737	738	0.939	0	-0.445657
MvSof-1268-A1-R1_HD	738	739	1	0	-0.191455
MvSof-1268-A1-R1_HD	739	740	0.178	0	0.206349
MvSof-1268-A1-R1_HD	740	741	0.657	0	-0.633001
MvSof-1268-A1-R1_HD	741	742	1	0	-0.247619
MvSof-1268-A1-R1_HD	742	743	1	0	0.0115625
MvSof-1268-A1-R1_HD	743	744	0.456	0	-0.414256
MvSof-1268-A1-R1_HD	744	745	1	0	-0.315387
MvSof-1268-A1-R1_HD	745	746	0.708	0	-0.15102
MvSof-1268-A1-R1_HD	746	747	1	0	-0.630647
MvSof-1268-A1-R1_HD	747	748	1	0	-0.201624
MvSof-1268-A1-R1_HD	748	749	1	0	-0.0634206
MvSof-1268-A1-R1_HD	749	750	0.244	0.137	-0.0798212
MvSof-1268-A1-R1_HD	750	751	0	1	-0.16042
MvSof-1268-A1-R1_HD	751	752	0	0.41	0.30517
MvSof-1268-A1-R1_HD	752	753	0.442	0	-0.112257
MvSof-1268-A1-R1_HD	753	754	1	0	-0.631068
MvSof-1268-A1-R1_HD	754	755	0.317	0	-0.0408304
MvSof-1268-A1-R1_HD	755	756	1	0	0.321637
MvSof-1268-A1-R1_HD	756	757	0.802	0	-0.140562
MvSof-1268-A1-R1_HD	757	758	0.266	0	-0.259277
MvSof-1268-A1-R1_HD	758	759	1	0	-0.153347
MvSof-1268-A1-R1_HD	759	760	0.721	0	-0.45597
MvSof-1268-A1-R1_HD	760	761	1	0	-0.274796
MvSof-1268-A1-R1_HD	761	762	1	0	-0.311266
MvSof-1268-A1-R1_HD	762	763	0.484	0	-0.232018
MvSof-1268-A1-R1_HD	763	764	0	0	-0.284226
MvSof-1268-A1-R1_HD	764	765	0.008	0	-0.328049
MvSof-1268-A1-R1_HD	765	766	1	0	-0.513123
MvSof-1268-A1-R1_HD	766	767	1	0	-0.109653
MvSof-1268-A1-R1_HD	767	768	1	0	-0.131881
MvSof-1268-A1-R1_HD	768	769	0.795	0	-0.214976
MvSof-1268-A1-R1_HD	769	770	0.665	0	-0.51715
MvSof-1268-A1-R1_HD	770	771	1	0	-0.0958904
MvSof-1268-A1-R1_HD	771	772	0.695	0	-0.0722388
MvSof-1268-A1-R1_HD	772	773	1	0	0.371429
MvSof-1268-A1-R1_HD	773	774	1	0	0.537135
MvSof-1268-A1-R1_HD	774	775	1	0	0.356042
MvSof-1268-A1-R1_HD	775	776	0.493	0	0.0996819
MvSof-1268-A1-R1_HD	776	777	0.691	0	0.401122
MvSof-1268-A1-R1_HD	777	778	0.843	0	-0.0993361
MvSof-1268-A1-R1_HD	778	779	0.588	0	-0.09967
MvSof-1268-A1-R1_HD	779	780	1	0	-0.319158
MvSof-1268-A1-R1_HD	780	781	0.759	0	0.231509
MvSof-1268-A1-R1_HD	781	782	0.831	0	-0.0925307
MvSof-1268-A1-R1_HD	782	783	1	0	-0.538298
MvSof-1268-A1-R1_HD	783	784	0.688	0	-0.192005
MvSof-1268-A1-R1_HD	784	785	1	0	-0.376623
MvSof-1268-A1-R1_HD	785	786	1	0	-0.349928
MvSof-1268-A1-R1_HD	786	787	1	0	-0.502972
MvSof-1268-A1-R1_HD	787	788	0.335	0	-0.43066
MvSof-1268-A1-R1_HD	788	789	0.069	0	-0.219262
MvSof-1268-A1-R1_HD	789	790	0.626	0	0.378553
MvSof-1268-A1-R1_HD	790	791	1	0	-0.0318035
MvSof-1268-A1-R1_HD	791	792	1	0	-0.0633484
MvSof-1268-A1-R1_HD	792	793	0.734	0	-0.154278
MvSof-1268-A1-R1_HD	793	794	0.495	0	-0.256852
MvSof-1268-A1-R1_HD	794	795	1	0	0.0602679
MvSof-1268-A1-R1_HD	795	796	1	0	0.381886
MvSof-1268-A1-R1_HD	796	797	0.708	0	-0.0429379
MvSof-1268-A1-R1_HD	797	798	0.087	0	0.195882
MvSof-1268-A1-R1_HD	798	799	0.733	0	-0.382716
MvSof-1268-A1-R1_HD	799	800	1	0	-0.404648
MvSof-1268-A1-R1_HD	800	801	0.836	0	-0.513043
MvSof-1268-A1-R1_HD	801	802	0.07	0	-0.196511
MvSof-1268-A1-R1_HD	802	803	1	0	-0.464016
MvSof-1268-A1-R1_HD	803	804	1	0	-0.528421
MvSof-1268-A1-R1_HD	804	805	0.99	0	-0.147085
MvSof-1268-A1-R1_HD	805	806	0.013	0	0.0594203
MvSof-1268-A1-R1_HD	806	807	1	0	0.240385
MvSof-1268-A1-R1_HD	807	808	1	0	-0.375974
MvSof-1268-A1-R1_HD	808	809	1	0	-0.541317
MvSof-1268-A1-R1_HD	809	810	0.668	0	-0.34111
MvSof-1268-A1-R1_HD	810	811	0.937	0	-0.306
MvSof-1268-A1-R1_HD	811	812	1	0	-0.391872
MvSof-1268-A1-R1_HD	812	813	0.679	0	-0.407921
MvSof-1268-A1-R1_HD	813	814	1	0	-0.414041
MvSof-1268-A1-R1_HD	814	815	1	0	-0.193255
MvSof-1268-A1-R1_HD	815	816	0.877	0	-0.0769231
MvSof-1268-A1-R1_HD	816	817	1	0	-0.161888
MvSof-1268-A1-R1_HD	817	818	1	0	-0.0294019
MvSof-1268-A1-R1_HD	818	819	0.082	0	-0.447712
MvSof-1268-A1-R1_HD	819	820	0.842	0	-0.09699
MvSof-1268-A1-R1_HD	820	821	0.643	0	-0.232498
MvSof-1268-A1-R1_HD	821	822	1	0	0.26148
MvSof-1268-A1-R1_HD	822	823	0.683	0	-0.152342
MvSof-1268-A1-R1_HD	823	824	0	0	0.012766
MvSof-1268-A1-R1_HD	824	825	0.937	0	-0.390229
MvSof-1268-A1-R1_HD	825	826	1	0	-0.227289
MvSof-1268-A1-R1_HD	826	827	0.751	0	-0.168956
MvSof-1268-A1-R1_HD	827	828	1	0	0.116559
MvSof-1268-A1-R1_HD	828	829	1	0	-0.651736
MvSof-1268-A1-R1_HD	829	830	0.697	0	-0.26959
MvSof-1268-A1-R1_HD	830	831	1	0	-0.568966
MvSof-1268-A1-R1_HD	831	832	1	0	-0.171375
MvSof-1268-A1-R1_HD	832	833	1	0	-0.168047
MvSof-1268-A1-R1_HD	833	834	0.646	0	-0.155659
MvSof-1268-A1-R1_HD	834	835	0.447	0	-0.403952
MvSof-1268-A1-R1_HD	835	836	0.685	0	0.0343434
MvSof-1268-A1-R1_HD	836	837	1	0	-0.603896
MvSof-1268-A1-R1_HD	837	838	1	0	-0.439691
MvSof-1268-A1-R1_HD	838	839	0.483	0	-0.390595
MvSof-1268-A1-R1_HD	839	840	0.911	0	0.405556
MvSof-1268-A1-R1_HD	840	841	0.875	0	-0.390414
MvSof-1268-A1-R1_HD	841	842	0.678	0	-0.376483
MvSof-1268-A1-R1_HD	842	843	1	0	-0.112
MvSof-1268-A1-R1_HD	843	844	0.812	0	-0.146
MvSof-1268-A1-R1_HD	844	845	0.864	0	-0.0591829
MvSof-1268-A1-R1_HD	845	846	0.946	0	-0.188778
MvSof-1268-A1-R1_HD	846	847	0.547	0	-0.190236
MvSof-1268-A1-R1_HD	847	848	1	0	-0.600198
MvSof-1268-A1-R1_HD	848	849	1	0	-0.130435
MvSof-1268-A1-R1_HD	849	850	1	0	-0.21831
MvSof-1268-A1-R1_HD	850	851	1	0	-0.499787
MvSof-1268-A1-R1_HD	851	852	0.298	0	-0.490482
MvSof-1268-A1-R1_HD	852	853	1	0	0.0674924
MvSof-1268-A1-R1_HD	853	854	0.117	0	-0.336442
MvSof-1268-A1-R1_HD	854	855	0	0	-0.194992
MvSof-1268-A1-R1_HD	855	856	0	0	-0.520337
MvSof-1268-A1-R1_HD	856	857	0	0.9	-0.129573
MvSof-1268-A1-R1_HD	857	858	0	1	0.198095
MvSof-1268-A1-R1_HD	858	859	0	1	-0.52814
MvSof-1268-A1-R1_HD	859	860	0	1	0.108444
MvSof-1268-A1-R1_HD	860	861	0	1	-0.331522
MvSof-1268-A1-R1_HD	861	862	0	1	-0.256788
MvSof-1268-A1-R1_HD	862	863	0.863	0.056	-0.115972
MvSof-1268-A1-R1_HD	863	864	1	0	-0.373349
MvSof-1268-A1-R1_HD	864	865	0.841	0	-0.0916458
MvSof-1268-A1-R1_HD	865	866	0.167	0.259	0.0774411
MvSof-1268-A1-R1_HD	866	867	0	0.466	-0.247073
MvSof-1268-A1-R1_HD	867	868	0.324	0.573	0.184188
MvSof-1268-A1-R1_HD	868	869	0.533	0	0.0921398
MvSof-1268-A1-R1_HD	869	870	0	0.888	0.083295
MvSof-1268-A1-R1_HD	870	871	0	0.748	0.255556
MvSof-1268-A1-R1_HD	871	872	0	0.381	-0.0839478
MvSof-1268-A1-R1_HD	872	873	0	0.169	-0.0232558
MvSof-1268-A1-R1_HD	873	874	0.797	0	-0.140057
MvSof-1268-A1-R1_HD	874	875	1	0	0.338991
MvSof-1268-A1-R1_HD	875	876	1	0	0.397046
MvSof-1268-A1-R1_HD	876	877	1	0	0.0106916
MvSof-1268-A1-R1_HD	877	878	1	0	-0.0134933
MvSof-1268-A1-R1_HD	878	879	1	0	0.509763
MvSof-1268-A1-R1_HD	879	880	1	0	0.268845
MvSof-1268-A1-R1_HD	880	881	1	0	0.93635
MvSof-1268-A1-R1_HD	881	882	1	0	1.0403
MvSof-1268-A1-R1_HD	882	883	1	0	0.1334
MvSof-1268-A1-R1_HD	883	884	1	0	0.101904
MvSof-1268-A1-R1_HD	884	885	1	0	0.623614
MvSof-1268-A1-R1_HD	885	886	0.408	0	-0.365079
MvSof-1268-A1-R1_HD	886	887	1	0	-0.148733
MvSof-1268-A1-R1_HD	887	888	0.557	0	-0.287129
MvSof-1268-A1-R1_HD	888	889	1	0	-0.148319
MvSof-1268-A1-R1_HD	889	890	1	0	-0.419183
MvSof-1268-A1-R1_HD	890	891	0.782	0	-0.0241758
MvSof-1268-A1-R1_HD	891	892	0.74	0	-0.125
MvSof-1268-A1-R1_HD	892	893	1	0	-0.368421
MvSof-1268-A1-R1_HD	893	894	1	0	-0.721539
MvSof-1268-A1-R1_HD	894	895	0.562	0	-0.265559
MvSof-1268-A1-R1_HD	895	896	0.966	0	-0.182336
MvSof-1268-A1-R1_HD	896	897	0.812	0	0.0913642
MvSof-1268-A1-R1_HD	897	898	0.785	0	-0.304111
MvSof-1268-A1-R1_HD	898	899	0.544	0	-0.383704
MvSof-1268-A1-R1_HD	899	900	0.965	0	-0.424837
MvSof-1268-A1-R1_HD	900	901	0	0	-0.0517719
MvSof-1268-A1-R1_HD	901	902	0.845	0	-0.630628
MvSof-1268-A1-R1_HD	902	903	0.896	0	0.105538
MvSof-1268-A1-R1_HD	903	904	1	0	-0.0952081
MvSof-1268-A1-R1_HD	904	905	0.448	0	-0.325234
MvSof-1268-A1-R1_HD	905	906	1	0	-0.413966
MvSof-1268-A1-R1_HD	906	907	1	0	-0.443529
MvSof-1268-A1-R1_HD	907	908	0.945	0	-0.162338
MvSof-1268-A1-R1_HD	908	909	0	0	0.639966
MvSof-1268-A1-R1_HD	909	910	0.61	0	-0.393271
MvSof-1268-A1-R1_HD	910	911	0.829	0	0.00301659
MvSof-1268-A1-R1_HD	911	912	1	0	-0.0475734
MvSof-1268-A1-R1_HD	912	913	0.501	0	-0.261137
MvSof-1268-A1-R1_HD	913	914	0.986	0	-0.0274725
MvSof-1268-A1-R1_HD	914	915	0.467	0	-0.605039
MvSof-1268-A1-R1_HD	915	916	1	0	-0.503448
MvSof-1268-A1-R1_HD	916	917	0.785	0	-0.0336422
MvSof-1268-A1-R1_HD	917	918	1	0	-0.363229
MvSof-1268-A1-R1_HD	918	919	0.88	0	-0.551971
MvSof-1268-A1-R1_HD	919	920	0.549	0	-0.490127
MvSof-1268-A1-R1_HD	920	921	0.893	0	-0.415254
MvSof-1268-A1-R1_HD	921	922	1	0	-0.05
MvSof-1268-A1-R1_HD	922	923	0.741	0	0.0158898
MvSof-1268-A1-R1_HD	923	924	1	0	-0.443275
MvSof-1268-A1-R1_HD	924	925	1	0	-0.393226
MvSof-1268-A1-R1_HD	925	926	0.73	0.075	-0.170447
MvSof-1268-A1-R1_HD	926	927	0.07	0.034	-0.254545
MvSof-1268-A1-R1_HD	927	928	0.079	0	0.153571
MvSof-1268-A1-R1_HD	928	929	0.884	0	-0.0559441
MvSof-1268-A1-R1_HD	929	930	1	0	-0.0517241
MvSof-1268-A1-R1_HD	930	931	0.592	0	-0.296296
MvSof-1268-A1-R1_HD	931	932	0.935	0	-0.290123
MvSof-1268-A1-R1_HD	932	933	1	0	-0.0871094
MvSof-1268-A1-R1_HD	933	934	1	0	-0.3
MvSof-1268-A1-R1_HD	934	935	0.816	0	-0.382535
MvSof-1268-A1-R1_HD	935	936	1	0	-0.344086
MvSof-1268-A1-R1_HD	936	937	0.835	0	-0.192617
MvSof-1268-A1-R1_HD	937	938	1	0	-0.157003
MvSof-1268-A1-R1_HD	938	939	0.732	0	0.00279525
MvSof-1268-A1-R1_HD	939	940	0.277	0	-0.218213
MvSof-1268-A1-R1_HD	940	941	1	0	0.0644007
MvSof-1268-A1-R1_HD	941	942	1	0	-0.334541
MvSof-1268-A1-R1_HD	942	943	1	0	-0.472868
MvSof-1268-A1-R1_HD	943	944	0.511	0	0.189853
MvSof-1268-A1-R1_HD	944	945	0	0	-0.263617
MvSof-1268-A1-R1_HD	945	946	0.848	0	-0.385561
MvSof-1268-A1-R1_HD	946	947	1	0	0.445887
MvSof-1268-A1-R1_HD	947	948	1	0	-0.271111
MvSof-1268-A1-R1_HD	948	949	1	0	-0.0146048
MvSof-1268-A1-R1_HD	949	950	1	0	-0.20085
MvSof-1268-A1-R1_HD	950	951	1	0	-0.377049
MvSof-1268-A1-R1_HD	951	952	0.722	0	-0.0374625
MvSof-1268-A1-R1_HD	952	953	1	0	0.0195141
MvSof-1268-A1-R1_HD	953	954	0.753	0	0.207328
MvSof-1268-A1-R1_HD	954	955	0.765	0	0.144068
MvSof-1268-A1-R1_HD	955	956	0.822	0	-0.195798
MvSof-1268-A1-R1_HD	956	957	0.271	0	-0.235078
MvSof-1268-A1-R1_HD	957	958	0.779	0	-0.282475
MvSof-1268-A1-R1_HD	958	959	1	0	0.421485
MvSof-1268-A1-R1_HD	959	960	0.457	0	-0.364737
MvSof-1268-A1-R1_HD	960	961	1	0	0.152228
MvSof-1268-A1-R1_HD	961	962	1	0	-0.407308
MvSof-1268-A1-R1_HD	962	963	1	0	-0.170574
MvSof-1268-A1-R1_HD	963	964	0.23	0	-0.142472
MvSof-1268-A1-R1_HD	964	965	0.746	0.024	-0.31583
MvSof-1268-A1-R1_HD	965	966	0.121	0.518	-0.271819
MvSof-1268-A1-R1_HD	966	967	1	0	0.04
MvSof-1268-A1-R1_HD	967	968	0.365	0.11	-0.33281
MvSof-1268-A1-R1_HD	968	969	0.563	0	-0.385714
MvSof-1268-A1-R1_HD	969	970	1	0	-0.419637
MvSof-1268-A1-R1_HD	970	971	1	0	-0.289629
MvSof-1268-A1-R1_HD	971	972	1	0	-0.380799
MvSof-1268-A1-R1_HD	972	973	1	0	0.694318
MvSof-1268-A1-R1_HD	973	974	0.395	0.284	-0.299576
MvSof-1268-A1-R1_HD	974	975	0	0	0.19712
MvSof-1268-A1-R1_HD	975	976	0.279	0	-0.469645
MvSof-1268-A1-R1_HD	976	977	1	0	-0.533333
MvSof-1268-A1-R1_HD	977	978	0.527	0	-0.218579
MvSof-1268-A1-R1_HD	978	979	0.158	0	-0.489537
MvSof-1268-A1-R1_HD	979	980	1	0	-0.278351
MvSof-1268-A1-R1_HD	980	981	0.578	0	-0.100224
MvSof-1268-A1-R1_HD	981	982	1	0	-0.496337
MvSof-1268-A1-R1_HD	982	983	0.891	0	0.178571
MvSof-1268-A1-R1_HD	983	984	0.716	0	0.402123
MvSof-1268-A1-R1_HD	984	985	0.592	0.142	0.353393
MvSof-1268-A1-R1_HD	985	986	0.628	0	0.0784953
MvSof-1268-A1-R1_HD	986	987	1	0	0.129202
MvSof-1268-A1-R1_HD	987	988	0.462	0.106	0.511905
MvSof-1268-A1-R1_HD	988	989	0.043	0.709	-0.303838
MvSof-1268-A1-R1_HD	989	990	0.496	0	0.137931
MvSof-1268-A1-R1_HD	990	991	1	0	-0.313253
MvSof-1268-A1-R1_HD	991	992	1	0	-0.385902
MvSof-1268-A1-R1_HD	992	993	0.71	0	-0.345238
MvSof-1268-A1-R1_HD	993	994	0.593	0	-0.571273
MvSof-1268-A1-R1_HD	994	995	1	0	-0.123422
MvSof-1268-A1-R1_HD	995	996	1	0	0.0763052
MvSof-1268-A1-R1_HD	996	997	0.765	0	0.0799715
MvSof-1268-A1-R1_HD	997	998	0.543	0	-0.676484
MvSof-1268-A1-R1_HD	998	999	0.154	0.108	-0.510695
MvSof-1268-A1-R1_HD	999	1000	0.067	0.193	-0.613468
MvSof-1268-A1-R1_HD	1000	1001	0.762	0	-0.0319767
MvSof-1268-A1-R1_HD	1001	1002	1	0	-0.213321
MvSof-1268-A1-R1_HD	1002	1003	0.67	0.127	-0.50592
MvSof-1268-A1-R1_HD	1003	1004	0.8	0	-0.0206186
MvSof-1268-A1-R1_HD	1004	1005	0.599	0	-0.450063
MvSof-1268-A1-R1_HD	1005	1006	1	0	0.340226
MvSof-1268-A1-R1_HD	1006	1007	1	0	0.200942
MvSof-1268-A1-R1_HD	1007	1008	1	0	-0.23102
MvSof-1268-A1-R1_HD	1008	1009	0.314	0	-0.334252
MvSof-1268-A1-R1_HD	1009	1010	0.967	0	-0.488724
MvSof-1268-A1-R1_HD	1010	1011	1	0	-0.318024
MvSof-1268-A1-R1_HD	1011	1012	1	0	-0.427879
MvSof-1268-A1-R1_HD	1012	1013	1	0	-0.110343
MvSof-1268-A1-R1_HD	1013	1014	1	0	-0.150239
MvSof-1268-A1-R1_HD	1014	1015	0.791	0	-0.134199
MvSof-1268-A1-R1_HD	1015	1016	0	0	-0.380676
MvSof-1268-A1-R1_HD	1016	1017	0	0.034	-0.00283067
MvSof-1268-A1-R1_HD	1017	1018	0.524	0.221	0.260229
MvSof-1268-A1-R1_HD	1018	1019	0.67	0	0.214916
MvSof-1268-A1-R1_HD	1019	1020	0	0.466	-0.311111
MvSof-1268-A1-R1_HD	1020	1021	0.796	0	0.362376
MvSof-1268-A1-R1_HD	1021	1022	0.442	0.125	0.30814
MvSof-1268-A1-R1_HD	1022	1023	0.137	0.321	-0.352751
MvSof-1268-A1-R1_HD	1023	1024	0.204	0	0.083871
MvSof-1268-A1-R1_HD	1024	1025	0.404	0	-0.578171
MvSof-1268-A1-R1_HD	1025	1026	0.91	0	-0.328934
MvSof-1268-A1-R1_HD	1026	1027	0.44	0	-0.130435
MvSof-1268-A1-R1_HD	1027	1028	1	0	-0.0623191
MvSof-1268-A1-R1_HD	1028	1029	0.703	0	-0.308065
MvSof-1268-A1-R1_HD	1029	1030	1	0	-0.570025
MvSof-1268-A1-R1_HD	1030	1031	0.837	0	-0.397242
MvSof-1268-A1-R1_HD	1031	1032	1	0	0.39019
MvSof-1268-A1-R1_HD	1032	1033	0.651	0	-0.274909
MvSof-1268-A1-R1_HD	1033	1034	0.721	0	-0.374563
MvSof-1268-A1-R1_HD	1034	1035	1	0	-0.34219
MvSof-1268-A1-R1_HD	1035	1036	0.235	0	-0.0826565
MvSof-1268-A1-R1_HD	1036	1037	0.87	0	-0.320276
MvSof-1268-A1-R1_HD	1037	1038	1	0	-0.487179
MvSof-1268-A1-R1_HD	1038	1039	0.693	0	0.521515
MvSof-1268-A1-R1_HD	1039	1040	1	0	-0.527758
MvSof-1268-A1-R1_HD	1040	1041	1	0	-0.266091
MvSof-1268-A1-R1_HD	1041	1042	1	0	-0.321107
MvSof-1268-A1-R1_HD	1042	1043	1	0	-0.300271
MvSof-1268-A1-R1_HD	1043	1044	0.706	0	0.344156
MvSof-1268-A1-R1_HD	1044	1045	1	0	0.0431373
MvSof-1268-A1-R1_HD	1045	1046	1	0	0.242784
MvSof-1268-A1-R1_HD	1046	1047	0.558	0	-0.0395299
MvSof-1268-A1-R1_HD	1047	1048	1	0	-0.264865
MvSof-1268-A1-R1_HD	1048	1049	1	0	-0.232056
MvSof-1268-A1-R1_HD	1049	1050	0.761	0	-0.415942
MvSof-1268-A1-R1_HD	1050	1051	0.145	0	-0.501221
MvSof-1268-A1-R1_HD	1051	1052	1	0	-0.488889
MvSof-1268-A1-R1_HD	1052	1053	0.828	0	-0.202588
MvSof-1268-A1-R1_HD	1053	1054	1	0	-0.322071
MvSof-1268-A1-R1_HD	1054	1055	1	0	-0.761702
MvSof-1268-A1-R1_HD	1055	1056	1	0	-0.666166
MvSof-1268-A1-R1_HD	1056	1057	0.407	0	-0.339243
MvSof-1268-A1-R1_HD	1057	1058	0.939	0	-0.215909
MvSof-1268-A1-R1_HD	1058	1059	1	0	-0.467546
MvSof-1268-A1-R1_HD	1059	1060	0.515	0	-0.415865
MvSof-1268-A1-R1_HD	1060	1061	0.1	0	-0.245912
MvSof-1268-A1-R1_HD	1061	1062	1	0	-0.173535
MvSof-1268-A1-R1_HD	1062	1063	0.518	0	-0.4775
MvSof-1268-A1-R1_HD	1063	1064	0.292	0	-0.172701
MvSof-1268-A1-R1_HD	1064	1065	0.929	0	-0.277193
MvSof-1268-A1-R1_HD	1065	1066	0.794	0	-0.402402
MvSof-1268-A1-R1_HD	1066	1067	1	0	-0.329979
MvSof-1268-A1-R1_HD	1067	1068	1	0	-0.315068
MvSof-1268-A1-R1_HD	1068	1069	0.368	0	-0.0159847
MvSof-1268-A1-R1_HD	1069	1070	0.981	0	-0.488172
MvSof-1268-A1-R1_HD	1070	1071	1	0	0.063163
MvSof-1268-A1-R1_HD	1071	1072	0.782	0	-0.195508
MvSof-1268-A1-R1_HD	1072	1073	0.665	0	-0.212727
MvSof-1268-A1-R1_HD	1073	1074	0.809	0	-0.134286
MvSof-1268-A1-R1_HD	1074	1075	0.533	0	-0.107354
MvSof-1268-A1-R1_HD	1075	1076	0.946	0	-0.00297619
MvSof-1268-A1-R1_HD	1076	1077	0.347	0.323	0.494078
MvSof-1268-A1-R1_HD	1077	1078	0.652	0	-0.240856
MvSof-1268-A1-R1_HD	1078	1079	1	0	0.781699
MvSof-1268-A1-R1_HD	1079	1080	0.264	0.373	-0.246981
MvSof-1268-A1-R1_HD	1080	1081	0	0.842	0.411146
MvSof-1268-A1-R1_HD	1081	1082	0.497	0.459	-0.372248
MvSof-1268-A1-R1_HD	1082	1083	1	0	0.213043
MvSof-1268-A1-R1_HD	1083	1084	1	0	-0.0509259
MvSof-1268-A1-R1_HD	1084	1085	1	0	0.0133333
MvSof-1268-A1-R1_HD	1085	1086	0.37	0.135	-0.0392435
MvSof-1268-A1-R1_HD	1086	1087	0.873	0	-0.238746
MvSof-1268-A1-R1_HD	1087	1088	0.645	0	0.377392
MvSof-1268-A1-R1_HD	1088	1089	1	0	1.13815
MvSof-1268-A1-R1_HD	1089	1090	0.51	0	-0.292728
MvSof-1268-A1-R1_HD	1090	1091	0.893	0	-0.326087
MvSof-1268-A1-R1_HD	1091	1092	0.356	0	-0.0467352
MvSof-1268-A1-R1_HD	1092	1093	0.822	0	-0.178182
MvSof-1268-A1-R1_HD	1093	1094	0.345	0	0.0742766
MvSof-1268-A1-R1_HD	1094	1095	1	0	-0.213886
MvSof-1268-A1-R1_HD	1095	1096	0.886	0	-0.23488
MvSof-1268-A1-R1_HD	1096	1097	0	0.702	-0.118426
MvSof-1268-A1-R1_HD	1097	1098	0	1	-0.0183315
MvSof-1268-A1-R1_HD	1098	1099	0	0.962	-0.381494
MvSof-1268-A1-R1_HD	1099	1100	0	0	-0.240558
MvSof-1268-A1-R1_HD	1100	1101	0	0	-0.359089
MvSof-1268-A1-R1_HD	1101	1102	0	0	-0.230664
MvSof-1268-A1-R1_HD	1102	1103	0	0	-0.379032
MvSof-1268-A1-R1_HD	1103	1104	0.636	0	-0.142483
MvSof-1268-A1-R1_HD	1104	1105	0.658	0.104	-0.409524
MvSof-1268-A1-R1_HD	1105	1106	0.588	0	-0.574566
MvSof-1268-A1-R1_HD	1106	1107	1	0	-0.196952
MvSof-1268-A1-R1_HD	1107	1108	0.438	0	-0.204545
MvSof-1268-A1-R1_HD	1108	1109	0.937	0	0.342241
MvSof-1268-A1-R1_HD	1109	1110	1	0	0.289189
MvSof-1268-A1-R1_HD	1110	1111	0.684	0	0.392157
MvSof-1268-A1-R1_HD	1111	1112	0	0	-0.252174
MvSof-1268-A1-R1_HD	1112	1113	0.951	0	-0.377176
MvSof-1268-A1-R1_HD	1113	1114	0.245	0	-0.487446
MvSof-1268-A1-R1_HD	1114	1115	0.829	0	0.572899
MvSof-1268-A1-R1_HD	1115	1116	1	0	-0.440302
MvSof-1268-A1-R1_HD	1116	1117	0.723	0	-0.361888
MvSof-1268-A1-R1_HD	1117	1118	0.626	0	-0.238596
MvSof-1268-A1-R1_HD	1118	1119	1	0	-0.311334
MvSof-1268-A1-R1_HD	1119	1120	0.411	0	-0.3414
MvSof-1268-A1-R1_HD	1120	1121	1	0	0.349569
MvSof-1268-A1-R1_HD	1121	1122	0.896	0	0.0136986
MvSof-1268-A1-R1_HD	1122	1123	0.917	0	-0.266892
MvSof-1268-A1-R1_HD	1123	1124	0.887	0	0.0641783
MvSof-1268-A1-R1_HD	1124	1125	0	0.106	-0.270809
MvSof-1268-A1-R1_HD	1125	1126	0.493	0	-0.410077
MvSof-1268-A1-R1_HD	1126	1127	1	0	-0.551637
MvSof-1268-A1-R1_HD	1127	1128	0.635	0	-0.0972743
MvSof-1268-A1-R1_HD	1128	1129	1	0	0.46697
MvSof-1268-A1-R1_HD	1129	1130	1	0	0.368243
MvSof-1268-A1-R1_HD	1130	1131	1	0	0.108108
MvSof-1268-A1-R1_HD	1131	1132	0.722	0	0.140741
MvSof-1268-A1-R1_HD	1132	1133	0.63	0	-0.0905263
MvSof-1268-A1-R1_HD	1133	1134	0.956	0	-0.230796
MvSof-1268-A1-R1_HD	1134	1135	0.798	0	-0.127223
MvSof-1268-A1-R1_HD	1135	1136	1	0	-0.295072
MvSof-1268-A1-R1_HD	1136	1137	0.655	0	0.325758
MvSof-1268-A1-R1_HD	1137	1138	1	0	-0.00408163
MvSof-1268-A1-R1_HD	1138	1139	1	0	-0.00643382
MvSof-1268-A1-R1_HD	1139	1140	1	0	0.67406
MvSof-1268-A1-R1_HD	1140	1141	1	0	-0.0319422
MvSof-1268-A1-R1_HD	1141	1142	0.874	0	0.0453767
MvSof-1268-A1-R1_HD	1142	1143	0.694	0	0.0588235
MvSof-1268-A1-R1_HD	1143	1144	0.741	0	-0.252764
MvSof-1268-A1-R1_HD	1144	1145	0.329	0	-0.275701
MvSof-1268-A1-R1_HD	1145	1146	0.577	0	-0.634326
MvSof-1268-A1-R1_HD	1146	1147	1	0	-0.235134
MvSof-1268-A1-R1_HD	1147	1148	0.734	0	-0.28128
MvSof-1268-A1-R1_HD	1148	1149	1	0	0.0523649
MvSof-1268-A1-R1_HD	1149	1150	1	0	0.452783
MvSof-1268-A1-R1_HD	1150	1151	0.866	0	-0.283385
MvSof-1268-A1-R1_HD	1151	1152	0.918	0	-0.298039
MvSof-1268-A1-R1_HD	1152	1153	1	0	-0.400964
MvSof-1268-A1-R1_HD	1153	1154	1	0	-0.0529101
MvSof-1268-A1-R1_HD	1154	1155	1	0	0.200181
MvSof-1268-A1-R1_HD	1155	1156	0.943	0	-0.235364
MvSof-1268-A1-R1_HD	1156	1157	0	0.282	-0.390625
MvSof-1268-A1-R1_HD	1157	1158	0	0.081	0.741546
MvSof-1268-A1-R1_HD	1158	1159	0	0.415	-0.405941
MvSof-1268-A1-R1_HD	1159	1160	0	1	1.25667
MvSof-1268-A1-R1_HD	1160	1161	0	1	0.289869
MvSof-1268-A1-R1_HD	1161	1162	0	0.775	0.272771
MvSof-1268-A1-R1_HD	1162	1163	0.955	0	-0.0416667
MvSof-1268-A1-R1_HD	1163	1164	1	0	-0.412359
MvSof-1268-A1-R1_HD	1164	1165	1	0	-0.323656
MvSof-1268-A1-R1_HD	1165	1166	1	0	-0.217476
MvSof-1268-A1-R1_HD	1166	1167	0.112	0.351	0.0103199
MvSof-1268-A1-R1_HD	1167	1168	0.999	0	-0.246324
MvSof-1268-A1-R1_HD	1168	1169	0.895	0	-0.105339
MvSof-1268-A1-R1_HD	1169	1170	1	0	0.0367347
MvSof-1268-A1-R1_HD	1170	1171	0.379	0	-0.472136
MvSof-1268-A1-R1_HD	1171	1172	0	0.363	0.593597
MvSof-1268-A1-R1_HD	1172	1173	0	0	0.197158
MvSof-1268-A1-R1_HD	1173	1174	0	0.982	0.344511
MvSof-1268-A1-R1_HD	1174	1175	0	1	0.482895
MvSof-1268-A1-R1_HD	1175	1176	0	1	0.249106
MvSof-1268-A1-R1_HD	1176	1177	0.522	0.208	0.0698795
MvSof-1268-A1-R1_HD	1177	1178	1	0	-0.213445
MvSof-1268-A1-R1_HD	1178	1179	1	0	-0.412404
MvSof-1268-A1-R1_HD	1179	1180	1	0	-0.298
MvSof-1268-A1-R1_HD	1180	1181	0.658	0	-0.00965124
MvSof-1268-A1-R1_HD	1181	1182	0	0.712	-0.0146718
MvSof-1268-A1-R1_HD	1182	1183	0.108	0.566	0.569565
MvSof-1268-A1-R1_HD	1183	1184	1	0	-0.205102
MvSof-1268-A1-R1_HD	1184	1185	0.592	0.102	-0.378824
MvSof-1268-A1-R1_HD	1185	1186	0	0.483	0.415404
MvSof-1268-A1-R1_HD	1186	1187	0	0.74	-0.121212
MvSof-1268-A1-R1_HD	1187	1188	0.943	0	0.0514706
MvSof-1268-A1-R1_HD	1188	1189	0.641	0	-0.193416
MvSof-1268-A1-R1_HD	1189	1190	0	0.755	-0.255156
MvSof-1268-A1-R1_HD	1190	1191	0	0.151	-0.0656954
MvSof-1268-A1-R1_HD	1191	1192	0	0.791	0.212938
MvSof-1268-A1-R1_HD	1192	1193	0	0.724	-0.258565
MvSof-1268-A1-R1_HD	1193	1194	0	1	0.0101929
MvSof-1268-A1-R1_HD	1194	1195	0	1	0.207497
MvSof-1268-A1-R1_HD	1195	1196	0	0.74	0.030303
MvSof-1268-A1-R1_HD	1196	1197	0	0	0.101127
MvSof-1268-A1-R1_HD	1197	1198	0.097	0.346	0.202937
MvSof-1268-A1-R1_HD	1198	1199	1	0	0.774194
MvSof-1268-A1-R1_HD	1199	1200	0.836	0	-0.347109
MvSof-1268-A1-R1_HD	1200	1201	1	0	-0.244844
MvSof-1268-A1-R1_HD	1201	1202	1	0	-0.212733
MvSof-1268-A1-R1_HD	1202	1203	1	0	0.0549966
MvSof-1268-A1-R1_HD	1203	1204	1	0	-0.129058
MvSof-1268-A1-R1_HD	1204	1205	0.291	0	0.0204082
MvSof-1268-A1-R1_HD	1205	1206	0	0	-0.551948
MvSof-1268-A1-R1_HD	1206	1207	0.925	0	-0.688929
MvSof-1268-A1-R1_HD	1207	1208	1	0	-0.0666667
MvSof-1268-A1-R1_HD	1208	1209	0.641	0	-0.243243
MvSof-1268-A1-R1_HD	1209	1210	0.875	0	-0.162393
MvSof-1268-A1-R1_HD	1210	1211	0.561	0	-0.31934
MvSof-1268-A1-R1_HD	1211	1212	0.731	0	-0.269436
MvSof-1268-A1-R1_HD	1212	1213	1	0	0.0673993
MvSof-1268-A1-R1_HD	1213	1214	1	0	-0.0251486
MvSof-1268-A1-R1_HD	1214	1215	0.682	0	0.775317
MvSof-1268-A1-R1_HD	1215	1216	1	0	0.0290698
MvSof-1268-A1-R1_HD	1216	1217	0.63	0	0.398744
MvSof-1268-A1-R1_HD	1217	1218	1	0	-0.15031
MvSof-1268-A1-R1_HD	1218	1219	1	0	-0.0819277
MvSof-1268-A1-R1_HD	1219	1220	0.825	0	-0.364583
MvSof-1268-A1-R1_HD	1220	1221	0.086	0.556	-0.0791487
MvSof-1268-A1-R1_HD	1221	1222	0.873	0	-0.247677
MvSof-1268-A1-R1_HD	1222	1223	1	0	-0.0628415
MvSof-1268-A1-R1_HD	1223	1224	0.022	0.462	0.205674
MvSof-1268-A1-R1_HD	1224	1225	0.802	0	-0.222359
MvSof-1268-A1-R1_HD	1225	1226	1	0	-0.112776
MvSof-1268-A1-R1_HD	1226	1227	1	0	0.104651
MvSof-1268-A1-R1_HD	1227	1228	0.261	0.156	0.0849057
MvSof-1268-A1-R1_HD	1228	1229	1	0	0.331397
MvSof-1268-A1-R1_HD	1229	1230	0.441	0	0.185185
MvSof-1268-A1-R1_HD	1230	1231	0.708	0	-0.183047
MvSof-1268-A1-R1_HD	1231	1232	1	0	-0.414085
MvSof-1268-A1-R1_HD	1232	1233	1	0	-0.246048
MvSof-1268-A1-R1_HD	1233	1234	0.605	0	-0.303071
MvSof-1268-A1-R1_HD	1234	1235	0.429	0	-0.252679
MvSof-1268-A1-R1_HD	1235	1236	0.905	0	-0.0325
MvSof-1268-A1-R1_HD	1236	1237	1	0	-0.137916
MvSof-1268-A1-R1_HD	1237	1238	0.685	0	0.0593354
MvSof-1268-A1-R1_HD	1238	1239	1	0	-0.0166927
MvSof-1268-A1-R1_HD	1239	1240	1	0	-0.0680473
MvSof-1268-A1-R1_HD	1240	1241	1	0	0.462102
MvSof-1268-A1-R1_HD	1241	1242	0.371	0	-0.420561
MvSof-1268-A1-R1_HD	1242	1243	1	0	0.287625
MvSof-1268-A1-R1_HD	1243	1244	1	0	-0.302053
MvSof-1268-A1-R1_HD	1244	1245	1	0	-0.411669
MvSof-1268-A1-R1_HD	1245	1246	0.955	0	-0.252294
MvSof-1268-A1-R1_HD	1246	1247	0.269	0	-0.361797
MvSof-1268-A1-R1_HD	1247	1248	1	0	-0.176008
MvSof-1268-A1-R1_HD	1248	1249	1	0	-0.352552
MvSof-1268-A1-R1_HD	1249	1250	1	0	-0.247423
MvSof-1268-A1-R1_HD	1250	1251	0.349	0.27	0.136814
MvSof-1268-A1-R1_HD	1251	1252	0.108	0.387	0.269186
MvSof-1268-A1-R1_HD	1252	1253	1	0	-0.51771
MvSof-1268-A1-R1_HD	1253	1254	1	0	-0.511824
MvSof-1268-A1-R1_HD	1254	1255	0.789	0	-0.453767
MvSof-1268-A1-R1_HD	1255	1256	0.285	0	-0.45738
MvSof-1268-A1-R1_HD	1256	1257	1	0	-0.227071
MvSof-1268-A1-R1_HD	1257	1258	1	0	-0.513889
MvSof-1268-A1-R1_HD	1258	1259	1	0	-0.399189
MvSof-1268-A1-R1_HD	1259	1260	1	0	-0.363527
MvSof-1268-A1-R1_HD	1260	1261	1	0	-0.400491
MvSof-1268-A1-R1_HD	1261	1262	0.915	0	0.121951
MvSof-1268-A1-R1_HD	1262	1263	1	0	-0.473214
MvSof-1268-A1-R1_HD	1263	1264	1	0	-0.362504
MvSof-1268-A1-R1_HD	1264	1265	0.621	0	-0.118078
MvSof-1268-A1-R1_HD	1265	1266	1	0	-0.0977803
MvSof-1268-A1-R1_HD	1266	1267	0.82	0	-0.0646154
MvSof-1268-A1-R1_HD	1267	1268	0.775	0	-0.127497
MvSof-1268-A1-R1_HD	1268	1269	0.387	0	-0.197869
MvSof-1268-A1-R1_HD	1269	1270	1	0	-0.199048
MvSof-1268-A1-R1_HD	1270	1271	1	0	0.131969
MvSof-1268-A1-R1_HD	1271	1272	1	0	0.0218729
MvSof-1268-A1-R1_HD	1272	1273	1	0	-0.20119
MvSof-1268-A1-R1_HD	1273	1274	0.806	0	0.340355
MvSof-1268-A1-R1_HD	1274	1275	1	0	0.408395
MvSof-1268-A1-R1_HD	1275	1276	1	0	-0.329641
MvSof-1268-A1-R1_HD	1276	1277	1	0	-0.44596
MvSof-1268-A1-R1_HD	1277	1278	1	0	-0.466899
MvSof-1268-A1-R1_HD	1278	1279	0.655	0	-0.281798
MvSof-1268-A1-R1_HD	1279	1280	0.774	0	-0.246575
MvSof-1268-A1-R1_HD	1280	1281	1	0	-0.31
MvSof-1268-A1-R1_HD	1281	1282	0.215	0	-0.0656832
MvSof-1268-A1-R1_HD	1282	1283	0.383	0	0.219048
MvSof-1268-A1-R1_HD	1283	1284	0.264	0	0.151555
MvSof-1268-A1-R1_HD	1284	1285	0.039	0	-0.285714
MvSof-1268-A1-R1_HD	1285	1286	0.967	0	-0.291121
MvSof-1268-A1-R1_HD	1286	1287	0.936	0	-0.475564
MvSof-1268-A1-R1_HD	1287	1288	1	0	-0.245775
MvSof-1268-A1-R1_HD	1288	1289	0.744	0	-0.29932
MvSof-1268-A1-R1_HD	1289	1290	1	0	-0.0322356
MvSof-1268-A1-R1_HD	1290	1291	0.056	0	-0.316832
MvSof-1268-A1-R1_HD	1291	1292	0.991	0	-0.0595883
MvSof-1268-A1-R1_HD	1292	1293	1	0	-0.174436
MvSof-1268-A1-R1_HD	1293	1294	1	0	-0.136192
MvSof-1268-A1-R1_HD	1294	1295	0.463	0	-0.295652
MvSof-1268-A1-R1_HD	1295	1296	0.978	0	-0.0767045
MvSof-1268-A1-R1_HD	1296	1297	1	0	-0.127872
MvSof-1268-A1-R1_HD	1297	1298	1	0	-0.452941
MvSof-1268-A1-R1_HD	1298	1299	1	0	-0.226562
MvSof-1268-A1-R1_HD	1299	1300	0.937	0	0.33371
MvSof-1268-A1-R1_HD	1300	1301	0.885	0	0.355294
MvSof-1268-A1-R1_HD	1301	1302	1	0	0.106166
MvSof-1268-A1-R1_HD	1302	1303	0.733	0	-0.281065
MvSof-1268-A1-R1_HD	1303	1304	1	0	-0.291502
MvSof-1268-A1-R1_HD	1304	1305	1	0	-0.130864
MvSof-1268-A1-R1_HD	1305	1306	0.808	0	-0.138837
MvSof-1268-A1-R1_HD	1306	1307	0.749	0	-0.0511983
MvSof-1268-A1-R1_HD	1307	1308	1	0	-0.231444
MvSof-1268-A1-R1_HD	1308	1309	0.971	0	-0.0397805
MvSof-1268-A1-R1_HD	1309	1310	0.802	0	-0.0721649
MvSof-1268-A1-R1_HD	1310	1311	1	0	0.172807
MvSof-1268-A1-R1_HD	1311	1312	1	0	-0.238362
MvSof-1268-A1-R1_HD	1312	1313	1	0	-0.154846
MvSof-1268-A1-R1_HD	1313	1314	1	0	-0.384868
MvSof-1268-A1-R1_HD	1314	1315	0.679	0	-0.481593
MvSof-1268-A1-R1_HD	1315	1316	0.534	0	-0.60216
MvSof-1268-A1-R1_HD	1316	1317	0.471	0.322	-0.492173
MvSof-1268-A1-R1_HD	1317	1318	0.75	0.191	-0.157754
MvSof-1268-A1-R1_HD	1318	1319	0.721	0	-0.226054
MvSof-1268-A1-R1_HD	1319	1320	0.743	0.074	-0.197322
MvSof-1268-A1-R1_HD	1320	1321	0	1	-0.0242681
MvSof-1268-A1-R1_HD	1321	1322	0	1	-0.0385802
MvSof-1268-A1-R1_HD	1322	1323	0	1	-0.289003
MvSof-1268-A1-R1_HD	1323	1324	0	0.894	-0.246914
MvSof-1268-A1-R1_HD	1324	1325	0.459	0	-0.452939
MvSof-1268-A1-R1_HD	1325	1326	0.801	0	-0.300601
MvSof-1268-A1-R1_HD	1326	1327	0.916	0	-0.433288
MvSof-1268-A1-R1_HD	1327	1328	1	0	-0.0316206
MvSof-1268-A1-R1_HD	1328	1329	1	0	-0.173899
MvSof-1268-A1-R1_HD	1329	1330	0.56	0	-0.0192308
MvSof-1268-A1-R1_HD	1330	1331	1	0	0.172201
MvSof-1268-A1-R1_HD	1331	1332	1	0	-0.215152
MvSof-1268-A1-R1_HD	1332	1333	1	0	-0.156364
MvSof-1268-A1-R1_HD	1333	1334	1	0	-0.478321
MvSof-1268-A1-R1_HD	1334	1335	0.805	0	0.0884254
MvSof-1268-A1-R1_HD	1335	1336	1	0	0.0880983
MvSof-1268-A1-R1_HD	1336	1337	1	0	-0.355932
MvSof-1268-A1-R1_HD	1337	1338	1	0	-0.200595
MvSof-1268-A1-R1_HD	1338	1339	0.985	0	-0.538053
MvSof-1268-A1-R1_HD	1339	1340	0.036	0.168	-0.163934
MvSof-1268-A1-R1_HD	1340	1341	1	0	-0.191851
MvSof-1268-A1-R1_HD	1341	1342	1	0	-0.254971
MvSof-1268-A1-R1_HD	1342	1343	0.624	0.171	0.689855
MvSof-1268-A1-R1_HD	1343	1344	0	1	0.402174
MvSof-1268-A1-R1_HD	1344	1345	0	1	-0.0743302
MvSof-1268-A1-R1_HD	1345	1346	0	1	-0.0452675
MvSof-1268-A1-R1_HD	1346	1347	0	1	-0.162143
MvSof-1268-A1-R1_HD	1347	1348	0	1	0.157895
MvSof-1268-A1-R1_HD	1348	1349	0	0.815	-0.0633108
MvSof-1268-A1-R1_HD	1349	1350	0	0.257	-0.0343552
MvSof-1268-A1-R1_HD	1350	1351	0	0.712	-0.496723
MvSof-1268-A1-R1_HD	1351	1352	0	1	0.0195556
MvSof-1268-A1-R1_HD	1352	1353	0	1	-0.232554
MvSof-1268-A1-R1_HD	1353	1354	0	1	-0.214286
MvSof-1268-A1-R1_HD	1354	1355	0	0.89	0.260204
MvSof-1268-A1-R1_HD	1355	1356	0	0.187	-0.234914
MvSof-1268-A1-R1_HD	1356	1357	0	0.72	-0.25636
MvSof-1268-A1-R1_HD	1357	1358	0	0.952	-0.265306
MvSof-1268-A1-R1_HD	1358	1359	0	0.732	0.072571
MvSof-1268-A1-R1_HD	1359	1360	0	1	-0.272794
MvSof-1268-A1-R1_HD	1360	1361	0	1	-0.480519
MvSof-1268-A1-R1_HD	1361	1362	0	1	-0.54475
MvSof-1268-A1-R1_HD	1362	1363	0	1	-0.388308
MvSof-1268-A1-R1_HD	1363	1364	0	1	-0.365942
MvSof-1268-A1-R1_HD	1364	1365	0	1	-0.108173
MvSof-1268-A1-R1_HD	1365	1366	0	1	-0.673435
MvSof-1268-A1-R1_HD	1366	1367	0	0.843	0.393333
MvSof-1268-A1-R1_HD	1367	1368	0	0.507	-0.309943
MvSof-1268-A1-R1_HD	1368	1369	0	0.59	0.030303
MvSof-1268-A1-R1_HD	1369	1370	0	0.631	-0.0362319
MvSof-1268-A1-R1_HD	1370	1371	0	1	-0.477708
MvSof-1268-A1-R1_HD	1371	1372	0	1	-0.271186
MvSof-1268-A1-R1_HD	1372	1373	0	0.221	-0.2
MvSof-1268-A1-R1_HD	1373	1374	0	0.233	0.0707205
MvSof-1268-A1-R1_HD	1374	1375	0	1	-0.14687
MvSof-1268-A1-R1_HD	1375	1376	0	0.123	-0.417157
MvSof-1268-A1-R1_HD	1376	1377	0	0	-0.298104
MvSof-1268-A1-R1_HD	1377	1378	0	0.87	-0.0734149
MvSof-1268-A1-R1_HD	1378	1379	0	0.979	-0.0559441
MvSof-1268-A1-R1_HD	1379	1380	0	0.574	-0.0456497
MvSof-1268-A1-R1_HD	1380	1381	0	1	-0.578981
MvSof-1268-A1-R1_HD	1381	1382	0	1	-0.174857
MvSof-1268-A1-R1_HD	1382	1383	0	1	0.0474886
MvSof-1268-A1-R1_HD	1383	1384	0	0.991	-0.509381
MvSof-1268-A1-R1_HD	1384	1385	0	1	-0.457985
MvSof-1268-A1-R1_HD	1385	1386	0	0.353	-0.494493
MvSof-1268-A1-R1_HD	1386	1387	0	0.642	-0.164094
MvSof-1268-A1-R1_HD	1387	1388	0	1	-0.277557
MvSof-1268-A1-R1_HD	1388	1389	0	0.769	-0.0874568
MvSof-1268-A1-R1_HD	1389	1390	0	0.938	0.136713
MvSof-1268-A1-R1_HD	1390	1391	0	0.94	-0.30611
MvSof-1268-A1-R1_HD	1391	1392	0.377	0.153	-0.350649
MvSof-1268-A1-R1_HD	1392	1393	0	0.116	-0.156188
MvSof-1268-A1-R1_HD	1393	1394	0	1	-0.315321
MvSof-1268-A1-R1_HD	1394	1395	0	1	0.108696
MvSof-1268-A1-R1_HD	1395	1396	0	1	-0.118165
MvSof-1268-A1-R1_HD	1396	1397	0	0.707	0.27506
MvSof-1268-A1-R1_HD	1397	1398	0	0.999	0.347826
MvSof-1268-A1-R1_HD	1398	1399	0	1	-0.247268
MvSof-1268-A1-R1_HD	1399	1400	0	1	-0.357618
MvSof-1268-A1-R1_HD	1400	1401	0	1	0.508527
MvSof-1268-A1-R1_HD	1401	1402	0	1	-0.298929
MvSof-1268-A1-R1_HD	1402	1403	0	0.65	-0.184112
MvSof-1268-A1-R1_HD	1403	1404	0	1	-0.251651
MvSof-1268-A1-R1_HD	1404	1405	0	1	-0.335897
MvSof-1268-A1-R1_HD	1405	1406	0	1	-0.196057
MvSof-1268-A1-R1_HD	1406	1407	0	1	-0.331378
MvSof-1268-A1-R1_HD	1407	1408	0	1	-0.197518
MvSof-1268-A1-R1_HD	1408	1409	0	1	-0.498965
MvSof-1268-A1-R1_HD	1409	1410	0	1	0.893435
MvSof-1268-A1-R1_HD	1410	1411	0	1	-0.457943
MvSof-1268-A1-R1_HD	1411	1412	0	1	-0.171123
MvSof-1268-A1-R1_HD	1412	1413	0	1	-0.654945
MvSof-1268-A1-R1_HD	1413	1414	0	1	-0.0118969
MvSof-1268-A1-R1_HD	1414	1415	0	1	-0.292527
MvSof-1268-A1-R1_HD	1415	1416	0	0.926	-0.487018
MvSof-1268-A1-R1_HD	1416	1417	0	0.842	0.241342
MvSof-1268-A1-R1_HD	1417	1418	0	1	-0.311327
MvSof-1268-A1-R1_HD	1418	1419	0	1	-0.0201172
MvSof-1268-A1-R1_HD	1419	1420	0	0.978	0.673401
MvSof-1268-A1-R1_HD	1420	1421	0	0.477	-0.112342
MvSof-1268-A1-R1_HD	1421	1422	0	0.485	-0.362429
MvSof-1268-A1-R1_HD	1422	1423	0	0.278	-0.316964
MvSof-1268-A1-R1_HD	1423	1424	0	0.792	0.0248996
MvSof-1268-A1-R1_HD	1424	1425	0	0.589	0.0821468
MvSof-1268-A1-R1_HD	1425	1426	0	1	-0.371368
MvSof-1268-A1-R1_HD	1426	1427	0	1	-0.330703
MvSof-1268-A1-R1_HD	1427	1428	0	0.722	0.924
MvSof-1268-A1-R1_HD	1428	1429	0	1	-0.00712329
MvSof-1268-A1-R1_HD	1429	1430	0	1	-0.393553
MvSof-1268-A1-R1_HD	1430	1431	0	1	0.0491071
MvSof-1268-A1-R1_HD	1431	1432	0	0.876	-0.136923
MvSof-1268-A1-R1_HD	1432	1433	0	0.763	-0.475472
MvSof-1268-A1-R1_HD	1433	1434	0	0.195	-0.00538642
MvSof-1268-A1-R1_HD	1434	1435	0	0.739	0.460643
MvSof-1268-A1-R1_HD	1435	1436	0	0.851	-0.137788
MvSof-1268-A1-R1_HD	1436	1437	0	1	-0.343548
MvSof-1268-A1-R1_HD	1437	1438	0	0.784	-0.0471924
MvSof-1268-A1-R1_HD	1438	1439	0	0.938	-0.017301
MvSof-1268-A1-R1_HD	1439	1440	0	1	-0.260933
MvSof-1268-A1-R1_HD	1440	1441	0	1	-0.20088
MvSof-1268-A1-R1_HD	1441	1442	0	1	0.152941
MvSof-1268-A1-R1_HD	1442	1443	0	0.511	-0.265086
MvSof-1268-A1-R1_HD	1443	1444	0	0.686	0.0226926
MvSof-1268-A1-R1_HD	1444	1445	0	0.805	-0.369141
MvSof-1268-A1-R1_HD	1445	1446	0	0.895	-0.234784
MvSof-1268-A1-R1_HD	1446	1447	0	0.928	0.225728
MvSof-1268-A1-R1_HD	1447	1448	0	1	-0.463148
MvSof-1268-A1-R1_HD	1448	1449	0.244	0.088	-0.0141335
MvSof-1268-A1-R1_HD	1449	1450	0.362	0.327	-0.274166
MvSof-1268-A1-R1_HD	1450	1451	0	0.773	-0.303675
MvSof-1268-A1-R1_HD	1451	1452	0	1	-0.186416
MvSof-1268-A1-R1_HD	1452	1453	0	1	0.0661157
MvSof-1268-A1-R1_HD	1453	1454	0	0.745	-0.252137
MvSof-1268-A1-R1_HD	1454	1455	0	0	-0.0923729
MvSof-1268-A1-R1_HD	1455	1456	0	0	-0.16
MvSof-1268-A1-R1_HD	1456	1457	0.132	0	0.299735
MvSof-1268-A1-R1_HD	1457	1458	1	0	-0.320482
MvSof-1268-A1-R1_HD	1458	1459	1	0	-0.237774
MvSof-1268-A1-R1_HD	1459	1460	0.293	0.531	0.107143
MvSof-1268-A1-R1_HD	1460	1461	0	0.941	0.294203
MvSof-1268-A1-R1_HD	1461	1462	0	1	-0.0586207
MvSof-1268-A1-R1_HD	1462	1463	0	0.985	0.107143
MvSof-1268-A1-R1_HD	1463	1464	0	0.946	0.00847458
MvSof-1268-A1-R1_HD	1464	1465	0.572	0	0.050646
MvSof-1268-A1-R1_HD	1465	1466	0.305	0	-0.0410533
MvSof-1268-A1-R1_HD	1466	1467	0.584	0	0.438958
MvSof-1268-A1-R1_HD	1467	1468	1	0	0.075
MvSof-1268-A1-R1_HD	1468	1469	1	0	-0.123593
MvSof-1268-A1-R1_HD	1469	1470	0.447	0.243	1.53515
MvSof-1268-A1-R1_HD	1470	1471	0	0.967	-0.155849
MvSof-1268-A1-R1_HD	1471	1472	0	1	0.0162257
MvSof-1268-A1-R1_HD	1472	1473	0	1	-0.107337
MvSof-1268-A1-R1_HD	1473	1474	0	1	-0.0509491
MvSof-1268-A1-R1_HD	1474	1475	0	0.377	0.0824742
MvSof-1268-A1-R1_HD	1475	1476	0	0	0.324318
MvSof-1268-A1-R1_HD	1476	1477	0	0	-0.273793
MvSof-1268-A1-R1_HD	1477	1478	0	0	-0.343137
MvSof-1268-A1-R1_HD	1478	1479	0	0	-0.318897
MvSof-1268-A1-R1_HD	1479	1480	0.599	0	-0.380112
MvSof-1268-A1-R1_HD	1480	1481	0.744	0	-0.344048
MvSof-1268-A1-R1_HD	1481	1482	1	0	-0.167357
MvSof-1268-A1-R1_HD	1482	1483	1	0	0.132291
MvSof-1268-A1-R1_HD	1483	1484	1	0	-0.319532
MvSof-1268-A1-R1_HD	1484	1485	1	0	-0.296
MvSof-1268-A1-R1_HD	1485	1486	0.539	0.104	-0.436508
MvSof-1268-A1-R1_HD	1486	1487	0.69	0.045	0.408769
MvSof-1268-A1-R1_HD	1487	1488	0.537	0	0.302332
MvSof-1268-A1-R1_HD	1488	1489	0.399	0.197	-0.314685
MvSof-1268-A1-R1_HD	1489	1490	1	0	-0.171664
MvSof-1268-A1-R1_HD	1490	1491	0.984	0	-0.277551
MvSof-1268-A1-R1_HD	1491	1492	0.507	0	-0.152574
MvSof-1268-A1-R1_HD	1492	1493	0.829	0	-0.111251
MvSof-1268-A1-R1_HD	1493	1494	0.601	0.267	-0.317195
MvSof-1268-A1-R1_HD	1494	1495	0.542	0	-0.447928
MvSof-1268-A1-R1_HD	1495	1496	0.998	0	-0.263265
MvSof-1268-A1-R1_HD	1496	1497	0.089	0	0.283333
MvSof-1268-A1-R1_HD	1497	1498	1	0	0.12936
MvSof-1268-A1-R1_HD	1498	1499	0.839	0	-0.414658
MvSof-1268-A1-R1_HD	1499	1500	1	0	-0.183715
MvSof-1268-A1-R1_HD	1500	1501	0.429	0	-0.33632
MvSof-1268-A1-R1_HD	1501	1502	1	0	-0.210446
MvSof-1268-A1-R1_HD	1502	1503	0.925	0	0.129371
MvSof-1268-A1-R1_HD	1503	1504	0.668	0	-0.479847
MvSof-1268-A1-R1_HD	1504	1505	1	0	-0.238314
MvSof-1268-A1-R1_HD	1505	1506	1	0	-0.26847
MvSof-1268-A1-R1_HD	1506	1507	0.302	0	-0.332593
MvSof-1268-A1-R1_HD	1507	1508	0.367	0	-0.30386
MvSof-1268-A1-R1_HD	1508	1509	1	0	0.0390909
MvSof-1268-A1-R1_HD	1509	1510	1	0	0.250917
MvSof-1268-A1-R1_HD	1510	1511	0.208	0	-0.0939867
MvSof-1268-A1-R1_HD	1511	1512	0.892	0	0.270161
MvSof-1268-A1-R1_HD	1512	1513	0.199	0.146	0.159091
MvSof-1268-A1-R1_HD	1513	1514	1	0	-0.313136
MvSof-1268-A1-R1_HD	1514	1515	0.587	0	-0.276372
MvSof-1268-A1-R1_HD	1515	1516	0.818	0	0.0119048
MvSof-1268-A1-R1_HD	1516	1517	1	0	0.907463
MvSof-1268-A1-R1_HD	1517	1518	0.851	0	-0.362319
MvSof-1268-A1-R1_HD	1518	1519	0.522	0	-0.306931
MvSof-1268-A1-R1_HD	1519	1520	0.584	0	-0.58958
MvSof-1268-A1-R1_HD	1520	1521	0.152	0	-0.0018315
MvSof-1268-A1-R1_HD	1521	1522	0	0.27	0.545807
MvSof-1268-A1-R1_HD	1522	1523	0	0	0.212073
MvSof-1268-A1-R1_HD	1523	1524	0.654	0	-0.145992
MvSof-1268-A1-R1_HD	1524	1525	0.303	0	-0.382716
MvSof-1268-A1-R1_HD	1525	1526	0.968	0	-0.27125
MvSof-1268-A1-R1_HD	1526	1527	1	0	0.0434783
MvSof-1268-A1-R1_HD	1527	1528	0.842	0	0.143791
MvSof-1268-A1-R1_HD	1528	1529	0.766	0	-0.503922
MvSof-1268-A1-R1_HD	1529	1530	1	0	-0.263562
MvSof-1268-A1-R1_HD	1530	1531	1	0	-0.319906
MvSof-1268-A1-R1_HD	1531	1532	0.779	0	-0.220026
MvSof-1268-A1-R1_HD	1532	1533	0.253	0	-0.0208034
MvSof-1268-A1-R1_HD	1533	1534	0.264	0	0.290314
MvSof-1268-A1-R1_HD	1534	1535	0.839	0	-0.440627
MvSof-1268-A1-R1_HD	1535	1536	0.712	0	-0.224624
MvSof-1268-A1-R1_HD	1536	1537	0.837	0	-0.227317
MvSof-1268-A1-R1_HD	1537	1538	1	0	0.740741
MvSof-1268-A1-R1_HD	1538	1539	0.529	0	0.196672
MvSof-1268-A1-R1_HD	1539	1540	1	0	-0.436145
MvSof-1268-A1-R1_HD	1540	1541	1	0	-0.158654
MvSof-1268-A1-R1_HD	1541	1542	1	0	-0.170662
MvSof-1268-A1-R1_HD	1542	1543	1	0	-0.355188
MvSof-1268-A1-R1_HD	1543	1544	1	0	-0.7333
MvSof-1268-A1-R1_HD	1544	1545	1	0	-0.289583
MvSof-1268-A1-R1_HD	1545	1546	0.4	0	-0.130609
MvSof-1268-A1-R1_HD	1546	1547	0.057	0	0.287683
MvSof-1268-A1-R1_HD	1547	1548	1	0	0.505263
MvSof-1268-A1-R1_HD	1548	1549	1	0	-0.502537
MvSof-1268-A1-R1_HD	1549	1550	1	0	-0.511953
MvSof-1268-A1-R1_HD	1550	1551	1	0	-0.0862573
MvSof-1268-A1-R1_HD	1551	1552	0.081	0.261	0.128527
MvSof-1268-A1-R1_HD	1552	1553	0.52	0	-0.388462
MvSof-1268-A1-R1_HD	1553	1554	0.853	0	-0.366667
MvSof-1268-A1-R1_HD	1554	1555	0.835	0	-0.660232
MvSof-1268-A1-R1_HD	1555	1556	0.686	0	-0.389499
MvSof-1268-A1-R1_HD	1556	1557	0.495	0.112	-0.0148248
MvSof-1268-A1-R1_HD	1557	1558	0.285	0.357	-0.486014
MvSof-1268-A1-R1_HD	1558	1559	0.286	0	0.120425
MvSof-1268-A1-R1_HD	1559	1560	0	0.872	0.0634328
MvSof-1268-A1-R1_HD	1560	1561	0	1	-0.222222
MvSof-1268-A1-R1_HD	1561	1562	0	1	-0.214232
MvSof-1268-A1-R1_HD	1562	1563	0	1	-0.327988
MvSof-1268-A1-R1_HD	1563	1564	0	1	-0.277086
MvSof-1268-A1-R1_HD	1564	1565	0	1	-0.151627
MvSof-1268-A1-R1_HD	1565	1566	0	0.763	0.0055918
MvSof-1268-A1-R1_HD	1566	1567	0.646	0.135	-0.108476
MvSof-1268-A1-R1_HD	1567	1568	0.075	0.14	-0.388281
MvSof-1268-A1-R1_HD	1568	1569	1	0	-0.12638
MvSof-1268-A1-R1_HD	1569	1570	0.79	0.127	-0.515433
MvSof-1268-A1-R1_HD	1570	1571	0.476	0.161	-0.301587
MvSof-1268-A1-R1_HD	1571	1572	1	0	-0.123596
MvSof-1268-A1-R1_HD	1572	1573	0.906	0	-0.327357
MvSof-1268-A1-R1_HD	1573	1574	0	0	-0.392405
MvSof-1268-A1-R1_HD	1574	1575	0.88	0	-0.128397
MvSof-1268-A1-R1_HD	1575	1576	0.208	0	-0.0598383
MvSof-1268-A1-R1_HD	1576	1577	0.714	0	-0.309144
MvSof-1268-A1-R1_HD	1577	1578	0	0.323	-0.150284
MvSof-1268-A1-R1_HD	1578	1579	0.649	0.036	-0.190476
MvSof-1268-A1-R1_HD	1579	1580	0	0.173	-0.0666667
MvSof-1268-A1-R1_HD	1580	1581	0	0	-0.31875
MvSof-1268-A1-R1_HD	1581	1582	0.921	0	-0.355504
MvSof-1268-A1-R1_HD	1582	1583	0.317	0	-0.309402
MvSof-1268-A1-R1_HD	1583	1584	1	0	-0.402327
MvSof-1268-A1-R1_HD	1584	1585	1	0	-0.548103
MvSof-1268-A1-R1_HD	1585	1586	0.418	0	-0.017348
MvSof-1268-A1-R1_HD	1586	1587	0.742	0	-0.424948
MvSof-1268-A1-R1_HD	1587	1588	1	0	0.0581614
MvSof-1268-A1-R1_HD	1588	1589	1	0	-0.368242
MvSof-1268-A1-R1_HD	1589	1590	1	0	-0.374382
MvSof-1268-A1-R1_HD	1590	1591	1	0	-0.186486
MvSof-1268-A1-R1_HD	1591	1592	1	0	-0.0726005
MvSof-1268-A1-R1_HD	1592	1593	1	0	-0.360902
MvSof-1268-A1-R1_HD	1593	1594	0.338	0	-0.360438
MvSof-1268-A1-R1_HD	1594	1595	1	0	-0.19698
MvSof-1268-A1-R1_HD	1595	1596	0.126	0	-0.0743927
MvSof-1268-A1-R1_HD	1596	1597	0.554	0	0.0687987
MvSof-1268-A1-R1_HD	1597	1598	1	0	0.277027
MvSof-1268-A1-R1_HD	1598	1599	1	0	-0.364424
MvSof-1268-A1-R1_HD	1599	1600	0.191	0	-0.232002
MvSof-1268-A1-R1_HD	1600	1601	0.399	0	-0.128994
MvSof-1268-A1-R1_HD	1601	1602	1	0	0.0304659
MvSof-1268-A1-R1_HD	1602	1603	0.578	0	-0.488235
MvSof-1268-A1-R1_HD	1603	1604	0.429	0.139	-0.372549
MvSof-1268-A1-R1_HD	1604	1605	0.404	0	0.12108
MvSof-1268-A1-R1_HD	1605	1606	0.98	0	0.0742857
MvSof-1268-A1-R1_HD	1606	1607	0.693	0	-0.611111
MvSof-1268-A1-R1_HD	1607	1608	1	0	-0.0127688
MvSof-1268-A1-R1_HD	1608	1609	1	0	-0.261409
MvSof-1268-A1-R1_HD	1609	1610	1	0	-0.17507
MvSof-1268-A1-R1_HD	1610	1611	0.724	0	-0.217824
MvSof-1268-A1-R1_HD	1611	1612	1	0	-0.207354
MvSof-1268-A1-R1_HD	1612	1613	0.736	0	-0.0222222
MvSof-1268-A1-R1_HD	1613	1614	0.724	0	0.0737688
MvSof-1268-A1-R1_HD	1614	1615	0.546	0	-0.181411
MvSof-1268-A1-R1_HD	1615	1616	1	0	-0.250937
MvSof-1268-A1-R1_HD	1616	1617	0.626	0	-0.285377
MvSof-1268-A1-R1_HD	1617	1618	0.41	0	-0.249684
MvSof-1268-A1-R1_HD	1618	1619	0	0	-0.0383715
MvSof-1268-A1-R1_HD	1619	1620	0.521	0	-0.302008
MvSof-1268-A1-R1_HD	1620	1621	0.649	0	-0.0831766
MvSof-1268-A1-R1_HD	1621	1622	0.937	0	-0.128179
MvSof-1268-A1-R1_HD	1622	1623	1	0	-0.169031
MvSof-1268-A1-R1_HD	1623	1624	0.06	0	-0.570742
MvSof-1268-A1-R1_HD	1624	1625	0	0	-0.263576
MvSof-1268-A1-R1_HD	1625	1626	0	0.405	-0.371327
MvSof-1268-A1-R1_HD	1626	1627	0	0.913	-0.111111
MvSof-1268-A1-R1_HD	1627	1628	0.763	0	-0.0949833
MvSof-1268-A1-R1_HD	1628	1629	0.572	0	-0.10628
MvSof-1268-A1-R1_HD	1629	1630	0.341	0	-0.132485
MvSof-1268-A1-R1_HD	1630	1631	0.594	0	-0.262761
MvSof-1268-A1-R1_HD	1631	1632	0	0	-0.0556316
MvSof-1268-A1-R1_HD	1632	1633	0.665	0	-0.151691
MvSof-1268-A1-R1_HD	1633	1634	0.986	0	-0.215646
MvSof-1268-A1-R1_HD	1634	1635	0.418	0	-0.221501
MvSof-1268-A1-R1_HD	1635	1636	1	0	-0.124306
MvSof-1268-A1-R1_HD	1636	1637	0.628	0	-0.284091
MvSof-1268-A1-R1_HD	1637	1638	0.401	0	-0.0784574
MvSof-1268-A1-R1_HD	1638	1639	1	0	0.118894
MvSof-1268-A1-R1_HD	1639	1640	0.024	0.132	-0.0715611
MvSof-1268-A1-R1_HD	1640	1641	0.68	0	-0.225646
MvSof-1268-A1-R1_HD	1641	1642	0.942	0	-0.152502
MvSof-1268-A1-R1_HD	1642	1643	0.379	0	0.159915
MvSof-1268-A1-R1_HD	1643	1644	1	0	-0.147331
MvSof-1268-A1-R1_HD	1644	1645	0.419	0	-0.233083
MvSof-1268-A1-R1_HD	1645	1646	0.385	0	-0.12381
MvSof-1268-A1-R1_HD	1646	1647	1	0	-0.348248
MvSof-1268-A1-R1_HD	1647	1648	1	0	-0.0441176
MvSof-1268-A1-R1_HD	1648	1649	1	0	0.0129199
MvSof-1268-A1-R1_HD	1649	1650	0.07	0	-0.2223
MvSof-1268-A1-R1_HD	1650	1651	1	0	-0.402525
MvSof-1268-A1-R1_HD	1651	1652	1	0	0.383007
MvSof-1268-A1-R1_HD	1652	1653	0.844	0	-0.344761
MvSof-1268-A1-R1_HD	1653	1654	0.752	0	-0.422309
MvSof-1268-A1-R1_HD	1654	1655	1	0	-0.169049
MvSof-1268-A1-R1_HD	1655	1656	0.572	0	-0.228604
MvSof-1268-A1-R1_HD	1656	1657	0.412	0	-0.476079
MvSof-1268-A1-R1_HD	1657	1658	0.208	0	-0.339126
MvSof-1268-A1-R1_HD	1658	1659	1	0	-0.160039
MvSof-1268-A1-R1_HD	1659	1660	0.705	0	0.792929
MvSof-1268-A1-R1_HD	1660	1661	0.869	0	-0.142252
MvSof-1268-A1-R1_HD	1661	1662	1	0	-0.639799
MvSof-1268-A1-R1_HD	1662	1663	0.949	0	-0.270943
MvSof-1268-A1-R1_HD	1663	1664	0.257	0	-0.236152
MvSof-1268-A1-R1_HD	1664	1665	0.067	0	-0.201087
MvSof-1268-A1-R1_HD	1665	1666	1	0	-0.347549
MvSof-1268-A1-R1_HD	1666	1667	1	0	0.328457
MvSof-1268-A1-R1_HD	1667	1668	1	0	0.348397
MvSof-1268-A1-R1_HD	1668	1669	0.659	0	-0.0903138
MvSof-1268-A1-R1_HD	1669	1670	0	0	-0.362993
MvSof-1268-A1-R1_HD	1670	1671	0.854	0	0.0404664
MvSof-1268-A1-R1_HD	1671	1672	1	0	-0.460317
MvSof-1268-A1-R1_HD	1672	1673	1	0	0.0860445
MvSof-1268-A1-R1_HD	1673	1674	0.809	0	-0.319273
MvSof-1268-A1-R1_HD	1674	1675	0.922	0	0.0658436
MvSof-1268-A1-R1_HD	1675	1676	0	0	0.398955
MvSof-1268-A1-R1_HD	1676	1677	0.05	0.304	0.125
MvSof-1268-A1-R1_HD	1677	1678	1	0	0.186967
MvSof-1268-A1-R1_HD	1678	1679	1	0	0.00133869
MvSof-1268-A1-R1_HD	1679	1680	0.499	0	-0.309074
MvSof-1268-A1-R1_HD	1680	1681	1	0	0.195604
MvSof-1268-A1-R1_HD	1681	1682	0.819	0	-0.122919
MvSof-1268-A1-R1_HD	1682	1683	0.956	0	0.230047
MvSof-1268-A1-R1_HD	1683	1684	1	0	0.320191
MvSof-1268-A1-R1_HD	1684	1685	1	0	-0.526144
MvSof-1268-A1-R1_HD	1685	1686	0.496	0	0.164835
MvSof-1268-A1-R1_HD	1686	1687	0.245	0.113	-0.431579
MvSof-1268-A1-R1_HD	1687	1688	0.261	0.122	-0.372727
MvSof-1268-A1-R1_HD	1688	1689	0.542	0	-0.241655
MvSof-1268-A1-R1_HD	1689	1690	0	0	-0.344842
MvSof-1268-A1-R1_HD	1690	1691	0	0	-0.0832025
MvSof-1268-A1-R1_HD	1691	1692	0.137	0	-0.207447
MvSof-1268-A1-R1_HD	1692	1693	1	0	0.217239
MvSof-1268-A1-R1_HD	1693	1694	0.781	0	0.266968
MvSof-1268-A1-R1_HD	1694	1695	0.697	0	0.290131
MvSof-1268-A1-R1_HD	1695	1696	1	0	-0.147039
MvSof-1268-A1-R1_HD	1696	1697	0.592	0	0.00102564
MvSof-1268-A1-R1_HD	1697	1698	0	0.159	0.153398
MvSof-1268-A1-R1_HD	1698	1699	0	0	-0.0860735
MvSof-1268-A1-R1_HD	1699	1700	0.855	0	0.367155
MvSof-1268-A1-R1_HD	1700	1701	1	0	-0.556084
MvSof-1268-A1-R1_HD	1701	1702	1	0	-0.528412
MvSof-1268-A1-R1_HD	1702	1703	0.422	0	-0.606641
MvSof-1268-A1-R1_HD	1703	1704	1	0	-0.376344
MvSof-1268-A1-R1_HD	1704	1705	0.363	0.215	0.124812
MvSof-1268-A1-R1_HD	1705	1706	0.843	0.037	0.359961
MvSof-1268-A1-R1_HD	1706	1707	0.845	0	0.0639535
MvSof-1268-A1-R1_HD	1707	1708	0.302	0	0.171598
MvSof-1268-A1-R1_HD	1708	1709	0.645	0.174	-0.160616
MvSof-1268-A1-R1_HD	1709	1710	0.243	0.044	-0.229437
MvSof-1268-A1-R1_HD	1710	1711	0	0.835	0.20078
MvSof-1268-A1-R1_HD	1711	1712	0.882	0	-0.417879
MvSof-1268-A1-R1_HD	1712	1713	0.941	0	-0.27381
MvSof-1268-A1-R1_HD	1713	1714	0	0	-0.162107
MvSof-1268-A1-R1_HD	1714	1715	0.35	0	-0.45
MvSof-1268-A1-R1_HD	1715	1716	1	0	-0.302817
MvSof-1268-A1-R1_HD	1716	1717	0.879	0	-0.202532
MvSof-1268-A1-R1_HD	1717	1718	0	0	-0.107077
MvSof-1268-A1-R1_HD	1718	1719	0	0	0.230357
MvSof-1268-A1-R1_HD	1719	1720	0.26	0	0.0425673
MvSof-1268-A1-R1_HD	1720	1721	1	0	-0.108571
MvSof-1268-A1-R1_HD	1721	1722	0.657	0	-0.333015
MvSof-1268-A1-R1_HD	1722	1723	0.984	0	-0.111633
MvSof-1268-A1-R1_HD	1723	1724	0.528	0	-0.521355
MvSof-1268-A1-R1_HD	1724	1725	0.872	0	0.285714
MvSof-1268-A1-R1_HD	1725	1726	0	0	-0.06298
MvSof-1268-A1-R1_HD	1726	1727	0.75	0	0.117838
MvSof-1268-A1-R1_HD	1727	1728	0.392	0	-0.380787
MvSof-1268-A1-R1_HD	1728	1729	0	0	-0.121864
MvSof-1268-A1-R1_HD	1729	1730	0.04	0	-0.0472561
MvSof-1268-A1-R1_HD	1730	1731	1	0	-0.19566
MvSof-1268-A1-R1_HD	1731	1732	1	0	-0.164573
MvSof-1268-A1-R1_HD	1732	1733	0.286	0	-0.247378
MvSof-1268-A1-R1_HD	1733	1734	1	0	-0.416369
MvSof-1268-A1-R1_HD	1734	1735	1	0	-0.430534
MvSof-1268-A1-R1_HD	1735	1736	0.278	0	0.23494
MvSof-1268-A1-R1_HD	1736	1737	0.666	0	-0.000457875
MvSof-1268-A1-R1_HD	1737	1738	0.641	0	-0.15614
MvSof-1268-A1-R1_HD	1738	1739	0.602	0	0.121429
MvSof-1268-A1-R1_HD	1739	1740	1	0	0.202147
MvSof-1268-A1-R1_HD	1740	1741	0.436	0	-0.332044
MvSof-1268-A1-R1_HD	1741	1742	1	0	-0.30303
MvSof-1268-A1-R1_HD	1742	1743	1	0	-0.243378
MvSof-1268-A1-R1_HD	1743	1744	0.763	0	-0.115479
MvSof-1268-A1-R1_HD	1744	1745	0	0.519	-0.122125
MvSof-1268-A1-R1_HD	1745	1746	0.912	0	-0.303037
MvSof-1268-A1-R1_HD	1746	1747	0.801	0	-0.1
MvSof-1268-A1-R1_HD	1747	1748	0.782	0	-0.0480769
MvSof-1268-A1-R1_HD	1748	1749	1	0	0.0675325
MvSof-1268-A1-R1_HD	1749	1750	1	0	-0.146154
MvSof-1268-A1-R1_HD	1750	1751	0.158	0	-0.390672
MvSof-1268-A1-R1_HD	1751	1752	0.755	0	0.242248
MvSof-1268-A1-R1_HD	1752	1753	1	0	0.21118
MvSof-1268-A1-R1_HD	1753	1754	1	0	0.0870748
MvSof-1268-A1-R1_HD	1754	1755	1	0	-0.565244
MvSof-1268-A1-R1_HD	1755	1756	0.543	0	-0.242788
MvSof-1268-A1-R1_HD	1756	1757	0.949	0	-0.238829
MvSof-1268-A1-R1_HD	1757	1758	0.049	0	0.327051
MvSof-1268-A1-R1_HD	1758	1759	0	0	0.107843
MvSof-1268-A1-R1_HD	1759	1760	0.293	0	-0.283489
MvSof-1268-A1-R1_HD	1760	1761	0.219	0	-0.341518
MvSof-1268-A1-R1_HD	1761	1762	0.325	0	-0.165414
MvSof-1268-A1-R1_HD	1762	1763	0.381	0	-0.204296
MvSof-1268-A1-R1_HD	1763	1764	0	0	-0.165375
MvSof-1268-A1-R1_HD	1764	1765	0.244	0	-0.100877
MvSof-1268-A1-R1_HD	1765	1766	0	0	-0.193934
MvSof-1268-A1-R1_HD	1766	1767	0.164	0	-0.321715
MvSof-1268-A1-R1_HD	1767	1768	0.017	0.134	0.174194
MvSof-1268-A1-R1_HD	1768	1769	1	0	-0.150345
MvSof-1268-A1-R1_HD	1769	1770	1	0	-0.0336879
MvSof-1268-A1-R1_HD	1770	1771	0.489	0.277	0.697357
MvSof-1268-A1-R1_HD	1771	1772	0.053	0.436	0.0734954
MvSof-1268-A1-R1_HD	1772	1773	0.266	0.727	-0.105903
MvSof-1268-A1-R1_HD	1773	1774	0.149	0.218	-0.150632
MvSof-1268-A1-R1_HD	1774	1775	0	0	-0.306306
MvSof-1268-A1-R1_HD	1775	1776	0	0.834	0.251917
MvSof-1268-A1-R1_HD	1776	1777	0	1	0.333219
MvSof-1268-A1-R1_HD	1777	1778	0	1	-0.504466
MvSof-1268-A1-R1_HD	1778	1779	0	1	-0.0754717
MvSof-1268-A1-R1_HD	1779	1780	0	0.704	-0.390582
MvSof-1268-A1-R1_HD	1780	1781	0	1	-0.164655
MvSof-1268-A1-R1_HD	1781	1782	0	0.57	0.283152
MvSof-1268-A1-R1_HD	1782	1783	0.197	0	-0.0791667
MvSof-1268-A1-R1_HD	1783	1784	0	0.197	-0.148148
MvSof-1268-A1-R1_HD	1784	1785	0.213	0	-0.259615
MvSof-1268-A1-R1_HD	1785	1786	0	0	-0.1845
MvSof-1268-A1-R1_HD	1786	1787	0.182	0	-0.4375
MvSof-1268-A1-R1_HD	1787	1788	0.931	0	0.0571429
MvSof-1268-A1-R1_HD	1788	1789	0.811	0	-0.207133
MvSof-1268-A1-R1_HD	1789	1790	0.374	0	-0.463259
MvSof-1268-A1-R1_HD	1790	1791	0	0	0.111828
MvSof-1268-A1-R1_HD	1791	1792	0.188	0.053	-0.433283
MvSof-1268-A1-R1_HD	1792	1793	0	0.06	-0.101235
MvSof-1268-A1-R1_HD	1793	1794	0	0.128	-0.102041
MvSof-1268-A1-R1_HD	1794	1795	0	0.14	-0.145455
MvSof-1268-A1-R1_HD	1795	1796	0	0	0.0686869
MvSof-1268-A1-R1_HD	1796	1797	0.878	0	-0.0931174
MvSof-1268-A1-R1_HD	1797	1798	1	0	0.21097
MvSof-1268-A1-R1_HD	1798	1799	1	0	-0.151404
MvSof-1268-A1-R1_HD	1799	1800	0.667	0	0.136364
MvSof-1268-A1-R1_HD	1800	1801	0.823	0	0.253127
MvSof-1268-A1-R1_HD	1801	1802	0.737	0	0.18287
MvSof-1268-A1-R1_HD	1802	1803	0.718	0	-0.101027
MvSof-1268-A1-R1_HD	1803	1804	1	0	0.265621
MvSof-1268-A1-R1_HD	1804	1805	1	0	0.295885
MvSof-1268-A1-R1_HD	1805	1806	1	0	0.343837
MvSof-1268-A1-R1_HD	1806	1807	1	0	0.245003
MvSof-1268-A1-R1_HD	1807	1808	0.692	0	-0.213508
MvSof-1268-A1-R1_HD	1808	1809	1	0	0.0338462
MvSof-1268-A1-R1_HD	1809	1810	0.541	0	-0.0541045
MvSof-1268-A1-R1_HD	1810	1811	1	0	0.0774648
MvSof-1268-A1-R1_HD	1811	1812	1	0	0.36344
MvSof-1268-A1-R1_HD	1812	1813	1	0	-0.270279
MvSof-1268-A1-R1_HD	1813	1814	0.264	0	0.114431
MvSof-1268-A1-R1_HD	1814	1815	0	0	-0.485321
MvSof-1268-A1-R1_HD	1815	1816	0	0.815	-0.495554
MvSof-1268-A1-R1_HD	1816	1817	0	1	-0.248674
MvSof-1268-A1-R1_HD	1817	1818	0	1	0.169123
MvSof-1268-A1-R1_HD	1818	1819	0	1	-0.121687
MvSof-1268-A1-R1_HD	1819	1820	0	1	-0.172886
MvSof-1268-A1-R1_HD	1820	1821	0	1	-0.272941
MvSof-1268-A1-R1_HD	1821	1822	0	0.809	-0.00252525
MvSof-1268-A1-R1_HD	1822	1823	0.784	0.126	-0.134626
MvSof-1268-A1-R1_HD	1823	1824	1	0	-0.402645
MvSof-1268-A1-R1_HD	1824	1825	0.585	0.316	-0.319444
MvSof-1268-A1-R1_HD	1825	1826	0	0.112	0.244903
MvSof-1268-A1-R1_HD	1826	1827	0.046	0	0.397917
MvSof-1268-A1-R1_HD	1827	1828	0.368	0	0.0469388
MvSof-1268-A1-R1_HD	1828	1829	0.213	0	-0.015625
MvSof-1268-A1-R1_HD	1829	1830	0.054	0.652	0.163539
MvSof-1268-A1-R1_HD	1830	1831	0	1	0.249136
MvSof-1268-A1-R1_HD	1831	1832	0.251	0.295	-0.276896
MvSof-1268-A1-R1_HD	1832	1833	1	0	-0.603723
MvSof-1268-A1-R1_HD	1833	1834	0.83	0	-0.32836
MvSof-1268-A1-R1_HD	1834	1835	0	0.602	0.129825
MvSof-1268-A1-R1_PR	0	1	0	0.413	-0.472222
MvSof-1268-A1-R1_PR	1	2	0	0.495	-0.297872
MvSof-1268-A1-R1_PR	2	3	0	0.88	-0.137621
MvSof-1268-A1-R1_PR	3	4	0	0.299	-0.0854496
MvSof-1268-A1-R1_PR	4	5	0	0.289	-0.486628
MvSof-1268-A1-R1_PR	5	6	0.456	0.405	-0.261787
MvSof-1268-A1-R1_PR	6	7	0	0.985	-0.130509
MvSof-1268-A1-R1_PR	7	8	0.824	0.151	-0.310788
MvSof-1268-A1-R1_PR	8	9	1	0	0.571923
MvSof-1268-A1-R1_PR	9	10	0.893	0	-0.177696
MvSof-1268-A1-R1_PR	10	11	0	0.139	0.068469
MvSof-1268-A1-R1_PR	11	12	0	0.466	0.266667
MvSof-1268-A1-R1_PR	12	13	0	0.237	0.0670732
MvSof-1268-A1-R1_PR	13	14	0.515	0	-0.207584
MvSof-1268-A1-R1_PR	14	15	1	0	-0.156923
MvSof-1268-A1-R1_PR	15	16	0.798	0	0.459529
MvSof-1268-A1-R1_PR	16	17	0.777	0	1.17649
MvSof-1268-A1-R1_PR	17	18	0.65	0	-0.284615
MvSof-1268-A1-R1_PR	18	19	0.782	0	-0.0839161
MvSof-1268-A1-R1_PR	19	20	0.215	0	-0.279367
MvSof-1268-A1-R1_PR	20	21	1	0	-0.132653
MvSof-1268-A1-R1_PR	21	22	1	0	-0.0609756
MvSof-1268-A1-R1_PR	22	23	1	0	-0.261538
MvSof-1268-A1-R1_PR	23	24	0.528	0	-0.314356
MvSof-1268-A1-R1_PR	24	25	1	0	0.00801282
MvSof-1268-A1-R1_PR	25	26	0.72	0	-0.267726
MvSof-1268-A1-R1_PR	26	27	0	0	0.0141844
MvSof-1268-A1-R1_PR	27	28	0.646	0	-0.337506
MvSof-1268-A1-R1_PR	28	29	0.752	0	-0.147727
MvSof-1268-A1-R1_PR	29	30	0.936	0	-0.0407547
MvSof-1268-A1-R1_PR	30	31	0.681	0	-0.412831
MvSof-1268-A1-R1_PR	31	32	1	0	0.583333
MvSof-1268-A1-R1_PR	32	33	1	0	0.390899
MvSof-1268-A1-R1_PR	33	34	0.637	0	-0.324766
MvSof-1268-A1-R1_PR	34	35	0.734	0	-0.119005
MvSof-1268-A1-R1_PR	35	36	0	0	0.929825
MvSof-1268-A1-R1_PR	36	37	0.944	0	-0.181818
MvSof-1268-A1-R1_PR	37	38	0.416	0	-0.255172
MvSof-1268-A1-R1_PR	38	39	0	0	-0.12604
MvSof-1268-A1-R1_PR	39	40	0.802	0	0.112048
MvSof-1268-A1-R1_PR	40	41	0.8	0	0.422449
MvSof-1268-A1-R1_PR	41	42	1	0	-0.279237
MvSof-1268-A1-R1_PR	42	43	1	0	0.729323
MvSof-1268-A1-R1_PR	43	44	0.423	0	0.125248
MvSof-1268-A1-R1_PR	44	45	0.164	0	-0.626829
MvSof-1268-A1-R1_PR	45	46	1	0	-0.321201
MvSof-1268-A1-R1_PR	46	47	1	0	0.0389675
MvSof-1268-A1-R1_PR	47	48	0.806	0	-0.425324
MvSof-1268-A1-R1_PR	48	49	1	0	-0.0989011
MvSof-1268-A1-R1_PR	49	50	0.761	0	0.168831
MvSof-1268-A1-R1_PR	50	51	0.552	0	0.0907232
MvSof-1268-A1-R1_PR	51	52	0.864	0	-0.339026
MvSof-1268-A1-R1_PR	52	53	0	0	-0.045177
MvSof-1268-A1-R1_PR	53	54	0.822	0	0.367006
MvSof-1268-A1-R1_PR	54	55	0.562	0	-0.124408
MvSof-1268-A1-R1_PR	55	56	0.082	0	0.342945
MvSof-1268-A1-R1_PR	56	57	1	0	-0.286532
MvSof-1268-A1-R1_PR	57	58	0.367	0.085	-0.0556788
MvSof-1268-A1-R1_PR	58	59	0.207	0.217	-0.270951
MvSof-1268-A1-R1_PR	59	60	1	0	-0.0617849
MvSof-1268-A1-R1_PR	60	61	0.336	0	-0.237828
MvSof-1268-A1-R1_PR	61	62	1	0	-0.363032
MvSof-1268-A1-R1_PR	62	63	0.61	0	-0.266757
MvSof-1268-A1-R1_PR	63	64	1	0	0.0133333
MvSof-1268-A1-R1_PR	64	65	1	0	-0.0759027
MvSof-1268-A1-R1_PR	65	66	1	0	0.0137363
MvSof-1268-A1-R1_PR	66	67	0.059	0	0.10431
MvSof-1268-A1-R1_PR	67	68	0	0	-0.378511
MvSof-1268-A1-R1_PR	68	69	0.971	0	-0.0352113
MvSof-1268-A1-R1_PR	69	70	1	0	-0.0564381
MvSof-1268-A1-R1_PR	70	71	1	0	0.0264046
MvSof-1268-A1-R1_PR	71	72	1	0	1.32566
MvSof-1268-A1-R1_PR	72	73	0.647	0	0.0262443
MvSof-1268-A1-R1_PR	73	74	0.875	0	0.0201201
MvSof-1268-A1-R1_PR	74	75	0.518	0	-0.333155
MvSof-1268-A1-R1_PR	75	76	0.425	0	0.28012
MvSof-1268-A1-R1_PR	76	77	0	0	-0.241055
MvSof-1268-A1-R1_PR	77	78	0.258	0	-0.581442
MvSof-1268-A1-R1_PR	78	79	1	0	-0.307692
MvSof-1268-A1-R1_PR	79	80	0.365	0	-0.396793
MvSof-1268-A1-R1_PR	80	81	1	0	-0.383288
MvSof-1268-A1-R1_PR	81	82	0.734	0	-0.289397
MvSof-1268-A1-R1_PR	82	83	1	0	-0.176877
MvSof-1268-A1-R1_PR	83	84	0.289	0	-0.0148148
MvSof-1268-A1-R1_PR	84	85	0.333	0	-0.299466
MvSof-1268-A1-R1_PR	85	86	1	0	-0.234973
MvSof-1268-A1-R1_PR	86	87	0.983	0	-0.109363
MvSof-1268-A1-R1_PR	87	88	0.32	0	-0.286957
MvSof-1268-A1-R1_PR	88	89	0	0	-0.0272727
MvSof-1268-A1-R1_PR	89	90	0	0.429	0.092091
MvSof-1268-A1-R1_PR	90	91	0	1	-0.211259
MvSof-1268-A1-R1_PR	91	92	0	0.075	0.045297
MvSof-1268-A1-R1_PR	92	93	0	0	-0.418103
MvSof-1268-A1-R1_PR	93	94	0.067	0	0.047619
MvSof-1268-A1-R1_PR	94	95	0.895	0	0.138756
MvSof-1268-A1-R1_PR	95	96	0.271	0	0.0276788
MvSof-1268-A1-R1_PR	96	97	1	0	-0.490004
MvSof-1268-A1-R1_PR	97	98	1	0	-0.485372
MvSof-1268-A1-R1_PR	98	99	0.476	0	0.112836
MvSof-1268-A1-R1_PR	99	100	1	0	-0.138552
MvSof-1268-A1-R1_PR	100	101	0.172	0	-0.307988
MvSof-1268-A1-R1_PR	101	102	0.618	0	-0.262295
MvSof-1268-A1-R1_PR	102	103	0.198	0	-0.368335
MvSof-1268-A1-R1_PR	103	104	0.666	0	0.276063
MvSof-1268-A1-R1_PR	104	105	1	0	-0.356618
MvSof-1268-A1-R1_PR	105	106	1	0	-0.232558
MvSof-1268-A1-R1_PR	106	107	0.1	0	-0.183505
MvSof-1268-A1-R1_PR	107	108	0.508	0	-0.201449
MvSof-1268-A1-R1_PR	108	109	0.675	0	-0.0901268
MvSof-1268-A1-R1_PR	109	110	1	0	-0.0119318
MvSof-1268-A1-R1_PR	110	111	0.495	0	-0.267368
MvSof-1268-A1-R1_PR	111	112	0.717	0	-0.285177
MvSof-1268-A1-R1_PR	112	113	0.874	0	0.278013
MvSof-1268-A1-R1_PR	113	114	0	0	-0.358834
MvSof-1268-A1-R1_PR	114	115	0	0	-0.243295
MvSof-1268-A1-R1_PR	115	116	0.794	0	0.283137
MvSof-1268-A1-R1_PR	116	117	1	0	0.0167021
MvSof-1268-A1-R1_PR	117	118	1	0	-0.362349
MvSof-1268-A1-R1_PR	118	119	1	0	-0.474499
MvSof-1268-A1-R1_PR	119	120	0.69	0	-0.228099
MvSof-1268-A1-R1_PR	120	121	0.654	0	-0.107143
MvSof-1268-A1-R1_PR	121	122	1	0	-0.214286
MvSof-1268-A1-R1_PR	122	123	1	0	-0.159335
MvSof-1268-A1-R1_PR	123	124	0.176	0	-0.174296
MvSof-1268-A1-R1_PR	124	125	0.497	0	-0.122807
MvSof-1268-A1-R1_PR	125	126	1	0	-0.0235891
MvSof-1268-A1-R1_PR	126	127	0.678	0	-0.189092
MvSof-1268-A1-R1_PR	127	128	1	0	0.165324
MvSof-1268-A1-R1_PR	128	129	1	0	-0.16101
MvSof-1268-A1-R1_PR	129	130	0.11	0	-0.327224
MvSof-1268-A1-R1_PR	130	131	0	0	-0.435484
MvSof-1268-A1-R1_PR	131	132	0.586	0	-0.241026
MvSof-1268-A1-R1_PR	132	133	0.914	0	-0.223421
MvSof-1268-A1-R1_PR	133	134	0	0	-0.135485
MvSof-1268-A1-R1_PR	134	135	0.836	0	-0.163594
MvSof-1268-A1-R1_PR	135	136	1	0	-0.241987
MvSof-1268-A1-R1_PR	136	137	1	0	-0.250847
MvSof-1268-A1-R1_PR	137	138	0.195	0	-0.0614791
MvSof-1268-A1-R1_PR	138	139	1	0	-0.17154
MvSof-1268-A1-R1_PR	139	140	0.776	0	-0.234389
MvSof-1268-A1-R1_PR	140	141	0.961	0	0.319943
MvSof-1268-A1-R1_PR	141	142	1	0	-0.185405
MvSof-1268-A1-R1_PR	142	143	0.709	0	-0.559572
MvSof-1268-A1-R1_PR	143	144	0	0	-0.25
MvSof-1268-A1-R1_PR	144	145	0.922	0	-0.175872
MvSof-1268-A1-R1_PR	145	146	0.512	0	0.0789474
MvSof-1268-A1-R1_PR	146	147	0.461	0	-0.106996
MvSof-1268-A1-R1_PR	147	148	0.454	0	0.0728155
MvSof-1268-A1-R1_PR	148	149	1	0	-0.327273
MvSof-1268-A1-R1_PR	149	150	0.954	0	0.789714
MvSof-1268-A1-R1_PR	150	151	0.845	0	0.0450811
MvSof-1268-A1-R1_PR	151	152	0.99	0	-0.31166
MvSof-1268-A1-R1_PR	152	153	0	0.494	0.597781
MvSof-1268-A1-R1_PR	153	154	0	0.398	-0.0467785
MvSof-1268-A1-R1_PR	154	155	0	0	-0.090812
MvSof-1268-A1-R1_PR	155	156	0	0	0.129039
MvSof-1268-A1-R1_PR	156	157	0	0.657	-0.3505
MvSof-1268-A1-R1_PR	157	158	0	1	0.0384615
MvSof-1268-A1-R1_PR	158	159	0.679	0.037	0.238683
MvSof-1268-A1-R1_PR	159	160	1	0	0.218798
MvSof-1268-A1-R1_PR	160	161	1	0	0.0956427
MvSof-1268-A1-R1_PR	161	162	1	0	-0.164381
MvSof-1268-A1-R1_PR	162	163	1	0	-0.434134
MvSof-1268-A1-R1_PR	163	164	0.641	0	0.427679
[truncated: 9,794 more rows]
