# Supplementary material for: Dynamics of transposable element accumulation in the non-recombining regions of mating-type chromosomes in anther-smut fungi
Source: Nat Commun. 2023 Sep 14;14:5692. doi: 10.1038/s41467-023-41413-4 (PMC10502011; doi:10.1038/s41467-023-41413-4)
Supplement: Supplementary file 11 — Source Data [file 41467_2023_41413_MOESM11_ESM.zip › SupFig_5I_area.xlsx]

## Sheet: SupFig_5I_area
contig	start	end	feat
MvMoelat-01509-A1_A1	343	1019	NRR
MvMoelat-01509-A2_A2	339	1040	NRR
MvMoelat-01509-A1_A1	341	369	centromere
MvMoelat-01509-A2_A2	801	848	centromere
MvMoelat-01509-A1_C001	1596	1632	centromere
MvMoelat-01509-A2_C008	535	575	centromere
MvMoelat-01509-A1_A1	904	904	contig_junction
MvMoelat-01509-A2_A2	485	485	contig_junction
MvMoelat-01509-A2_A2	490	490	contig_junction
