# Supplementary material for: Dynamics of transposable element accumulation in the non-recombining regions of mating-type chromosomes in anther-smut fungi
Source: Nat Commun. 2023 Sep 14;14:5692. doi: 10.1038/s41467-023-41413-4 (PMC10502011; doi:10.1038/s41467-023-41413-4)
Supplement: Supplementary file 11 — Source Data [file 41467_2023_41413_MOESM11_ESM.zip › SupFig_5I_density.xlsx]

## Sheet: SupFig_5I_density
Contig	start	end	gene	TE	RIPratioCorr
MvMoelat-01509-A1_A1	0	1	0	1	-0.126912
MvMoelat-01509-A1_A1	1	2	0	0.418	-0.109228
MvMoelat-01509-A1_A1	2	3	0	0.746	-0.382353
MvMoelat-01509-A1_A1	3	4	0.152	0.59	-0.681779
MvMoelat-01509-A1_A1	4	5	0	0.919	-0.0376553
MvMoelat-01509-A1_A1	5	6	0	0.492	-0.537373
MvMoelat-01509-A1_A1	6	7	0.17	0.303	-0.21431
MvMoelat-01509-A1_A1	7	8	0	0.637	-0.278588
MvMoelat-01509-A1_A1	8	9	0.173	0.375	0.0672222
MvMoelat-01509-A1_A1	9	10	0.464	0.463	-0.332354
MvMoelat-01509-A1_A1	10	11	1	0	-0.291866
MvMoelat-01509-A1_A1	11	12	1	0	-0.453221
MvMoelat-01509-A1_A1	12	13	0.195	0.555	-0.00313562
MvMoelat-01509-A1_A1	13	14	0	1	0.276491
MvMoelat-01509-A1_A1	14	15	0	1	-0.157609
MvMoelat-01509-A1_A1	15	16	0.303	0.487	0.217502
MvMoelat-01509-A1_A1	16	17	0.181	0.621	-0.015112
MvMoelat-01509-A1_A1	17	18	0	1	-0.00128205
MvMoelat-01509-A1_A1	18	19	0	0.546	0.671068
MvMoelat-01509-A1_A1	19	20	0.219	0.405	0.611429
MvMoelat-01509-A1_A1	20	21	0.824	0	0.684451
MvMoelat-01509-A1_A1	21	22	1	0	-0.0429379
MvMoelat-01509-A1_A1	22	23	0.675	0	-0.112736
MvMoelat-01509-A1_A1	23	24	0.724	0	-0.142857
MvMoelat-01509-A1_A1	24	25	1	0	0.0301112
MvMoelat-01509-A1_A1	25	26	0.626	0	0.182857
MvMoelat-01509-A1_A1	26	27	0.697	0	0.272555
MvMoelat-01509-A1_A1	27	28	1	0	-0.133333
MvMoelat-01509-A1_A1	28	29	0.298	0	-0.304487
MvMoelat-01509-A1_A1	29	30	0.839	0	-0.0481829
MvMoelat-01509-A1_A1	30	31	1	0	0.00141093
MvMoelat-01509-A1_A1	31	32	1	0	-0.100954
MvMoelat-01509-A1_A1	32	33	0.674	0	-0.530418
MvMoelat-01509-A1_A1	33	34	0.866	0	-0.0980726
MvMoelat-01509-A1_A1	34	35	0.979	0	0.067346
MvMoelat-01509-A1_A1	35	36	0	0	0.10242
MvMoelat-01509-A1_A1	36	37	0.438	0	-0.354531
MvMoelat-01509-A1_A1	37	38	0.925	0	-0.147144
MvMoelat-01509-A1_A1	38	39	0.755	0	0.384615
MvMoelat-01509-A1_A1	39	40	0.684	0	-0.142857
MvMoelat-01509-A1_A1	40	41	1	0	0.346581
MvMoelat-01509-A1_A1	41	42	0.99	0	0.61406
MvMoelat-01509-A1_A1	42	43	0.093	0	-0.358947
MvMoelat-01509-A1_A1	43	44	0.854	0	-0.375
MvMoelat-01509-A1_A1	44	45	0	0	0.59715
MvMoelat-01509-A1_A1	45	46	0.85	0	-0.252181
MvMoelat-01509-A1_A1	46	47	0.509	0	-0.330552
MvMoelat-01509-A1_A1	47	48	0	0	-0.290062
MvMoelat-01509-A1_A1	48	49	0.656	0	0.187748
MvMoelat-01509-A1_A1	49	50	0.8	0	0.653277
MvMoelat-01509-A1_A1	50	51	1	0	-0.368939
MvMoelat-01509-A1_A1	51	52	1	0	0.630411
MvMoelat-01509-A1_A1	52	53	0.57	0	0.0489418
MvMoelat-01509-A1_A1	53	54	0	0	-0.275931
MvMoelat-01509-A1_A1	54	55	0.584	0	-0.210938
MvMoelat-01509-A1_A1	55	56	0	0.129	0.430667
MvMoelat-01509-A1_A1	56	57	0.324	0	0.148374
MvMoelat-01509-A1_A1	57	58	0.255	0	-0.115217
MvMoelat-01509-A1_A1	58	59	0	0	-0.337029
MvMoelat-01509-A1_A1	59	60	0.975	0	-0.665259
MvMoelat-01509-A1_A1	60	61	1	0	-0.0714286
MvMoelat-01509-A1_A1	61	62	0.944	0	-0.239819
MvMoelat-01509-A1_A1	62	63	0.871	0	-0.322663
MvMoelat-01509-A1_A1	63	64	0.856	0	-0.0848684
MvMoelat-01509-A1_A1	64	65	0.459	0	-0.0372593
MvMoelat-01509-A1_A1	65	66	0.955	0	-0.222051
MvMoelat-01509-A1_A1	66	67	0	0	-0.0464368
MvMoelat-01509-A1_A1	67	68	0.74	0	0.213816
MvMoelat-01509-A1_A1	68	69	0.636	0	-0.243812
MvMoelat-01509-A1_A1	69	70	0.014	0	0.0306604
MvMoelat-01509-A1_A1	70	71	1	0	-0.112859
MvMoelat-01509-A1_A1	71	72	0.415	0	-0.177882
MvMoelat-01509-A1_A1	72	73	0.819	0	0.271635
MvMoelat-01509-A1_A1	73	74	0.672	0	-0.191463
MvMoelat-01509-A1_A1	74	75	0.745	0	-0.361454
MvMoelat-01509-A1_A1	75	76	0.826	0	-0.344784
MvMoelat-01509-A1_A1	76	77	0.825	0	-0.18408
MvMoelat-01509-A1_A1	77	78	1	0	-0.148746
MvMoelat-01509-A1_A1	78	79	1	0	0.253809
MvMoelat-01509-A1_A1	79	80	0.358	0	-0.183673
MvMoelat-01509-A1_A1	80	81	0	0	0.0595588
MvMoelat-01509-A1_A1	81	82	0.775	0	-0.388736
MvMoelat-01509-A1_A1	82	83	1	0	0.37549
MvMoelat-01509-A1_A1	83	84	1	0	0.0865672
MvMoelat-01509-A1_A1	84	85	1	0	1.17974
MvMoelat-01509-A1_A1	85	86	0.774	0	0.125822
MvMoelat-01509-A1_A1	86	87	0.748	0	0.211704
MvMoelat-01509-A1_A1	87	88	0.641	0	-0.187599
MvMoelat-01509-A1_A1	88	89	0.624	0	0.0937275
MvMoelat-01509-A1_A1	89	90	1	0	-0.428571
MvMoelat-01509-A1_A1	90	91	0.429	0	-0.624709
MvMoelat-01509-A1_A1	91	92	1	0	-0.202307
MvMoelat-01509-A1_A1	92	93	0.394	0	-0.481845
MvMoelat-01509-A1_A1	93	94	0.925	0	-0.374342
MvMoelat-01509-A1_A1	94	95	0.77	0	-0.458041
MvMoelat-01509-A1_A1	95	96	0.673	0	-0.0634701
MvMoelat-01509-A1_A1	96	97	0.468	0	-0.025641
MvMoelat-01509-A1_A1	97	98	0	0	-0.0944216
MvMoelat-01509-A1_A1	98	99	0.57	0	-0.0849732
MvMoelat-01509-A1_A1	99	100	1	0	-0.261292
MvMoelat-01509-A1_A1	100	101	0.756	0	-0.203273
MvMoelat-01509-A1_A1	101	102	0.32	0	0.144578
MvMoelat-01509-A1_A1	102	103	0	0	-0.043038
MvMoelat-01509-A1_A1	103	104	0.367	0	-0.279481
MvMoelat-01509-A1_A1	104	105	1	0	-0.183065
MvMoelat-01509-A1_A1	105	106	0.609	0	-0.197475
MvMoelat-01509-A1_A1	106	107	0	0	-0.358621
MvMoelat-01509-A1_A1	107	108	0.711	0	0.684343
MvMoelat-01509-A1_A1	108	109	0.242	0	0.0850313
MvMoelat-01509-A1_A1	109	110	0.971	0	-0.728693
MvMoelat-01509-A1_A1	110	111	1	0	-0.111688
MvMoelat-01509-A1_A1	111	112	0.674	0	0.0292553
MvMoelat-01509-A1_A1	112	113	0.816	0	-0.0883819
MvMoelat-01509-A1_A1	113	114	0.449	0	-0.377104
MvMoelat-01509-A1_A1	114	115	0.837	0	-0.197917
MvMoelat-01509-A1_A1	115	116	0	0.1	0.0425634
MvMoelat-01509-A1_A1	116	117	0.77	0	0.0263403
MvMoelat-01509-A1_A1	117	118	1	0	-0.422511
MvMoelat-01509-A1_A1	118	119	0.984	0	-0.237542
MvMoelat-01509-A1_A1	119	120	0.002	0	-0.192069
MvMoelat-01509-A1_A1	120	121	0.61	0	0.0117647
MvMoelat-01509-A1_A1	121	122	0.822	0	-0.212409
MvMoelat-01509-A1_A1	122	123	1	0	0.0181504
MvMoelat-01509-A1_A1	123	124	0.334	0	-0.4696
MvMoelat-01509-A1_A1	124	125	0.881	0	0.030969
MvMoelat-01509-A1_A1	125	126	0.699	0	0.031984
MvMoelat-01509-A1_A1	126	127	0	0	-0.408655
MvMoelat-01509-A1_A1	127	128	0.019	0	-0.189104
MvMoelat-01509-A1_A1	128	129	1	0	0.313267
MvMoelat-01509-A1_A1	129	130	1	0	-0.0823529
MvMoelat-01509-A1_A1	130	131	1	0	-0.462193
MvMoelat-01509-A1_A1	131	132	1	0	-0.380413
MvMoelat-01509-A1_A1	132	133	0.464	0	-0.178947
MvMoelat-01509-A1_A1	133	134	0.906	0	-0.255888
MvMoelat-01509-A1_A1	134	135	1	0	-0.124711
MvMoelat-01509-A1_A1	135	136	0.933	0	-0.326842
MvMoelat-01509-A1_A1	136	137	0	0	-0.285024
MvMoelat-01509-A1_A1	137	138	0.493	0	-0.072
MvMoelat-01509-A1_A1	138	139	1	0	-0.0538642
MvMoelat-01509-A1_A1	139	140	0.693	0	-0.276522
MvMoelat-01509-A1_A1	140	141	1	0	0.11038
MvMoelat-01509-A1_A1	141	142	1	0	-0.1334
MvMoelat-01509-A1_A1	142	143	0.498	0	-0.330025
MvMoelat-01509-A1_A1	143	144	0	0	-0.328571
MvMoelat-01509-A1_A1	144	145	0.133	0	0.0937183
MvMoelat-01509-A1_A1	145	146	1	0	-0.451407
MvMoelat-01509-A1_A1	146	147	0.325	0	-0.112528
MvMoelat-01509-A1_A1	147	148	0.615	0	-0.0625937
MvMoelat-01509-A1_A1	148	149	1	0	-0.403922
MvMoelat-01509-A1_A1	149	150	1	0	-0.333333
MvMoelat-01509-A1_A1	150	151	0.59	0	-0.10299
MvMoelat-01509-A1_A1	151	152	0.061	0.156	-0.158209
MvMoelat-01509-A1_A1	152	153	0	0	0.399325
MvMoelat-01509-A1_A1	153	154	0	0.153	-0.209677
MvMoelat-01509-A1_A1	154	155	0.418	0	-0.59893
MvMoelat-01509-A1_A1	155	156	0.256	0.286	-0.660603
MvMoelat-01509-A1_A1	156	157	0	0.127	-0.138889
MvMoelat-01509-A1_A1	157	158	0.567	0	-0.295947
MvMoelat-01509-A1_A1	158	159	0.933	0	-0.306084
MvMoelat-01509-A1_A1	159	160	0.813	0	0.0130952
MvMoelat-01509-A1_A1	160	161	1	0	-0.205826
MvMoelat-01509-A1_A1	161	162	0.027	0.239	-0.433766
MvMoelat-01509-A1_A1	162	163	0.301	0.057	-0.0295139
MvMoelat-01509-A1_A1	163	164	1	0	-0.141827
MvMoelat-01509-A1_A1	164	165	0.765	0	0.280226
MvMoelat-01509-A1_A1	165	166	1	0	-0.156634
MvMoelat-01509-A1_A1	166	167	1	0	-0.2256
MvMoelat-01509-A1_A1	167	168	0.536	0	-0.493859
MvMoelat-01509-A1_A1	168	169	0.692	0	-0.120617
MvMoelat-01509-A1_A1	169	170	1	0	-0.25641
MvMoelat-01509-A1_A1	170	171	0.468	0	0.0386304
MvMoelat-01509-A1_A1	171	172	0.231	0	0.0158537
MvMoelat-01509-A1_A1	172	173	1	0	0.145944
MvMoelat-01509-A1_A1	173	174	1	0	0.558974
MvMoelat-01509-A1_A1	174	175	1	0	-0.344689
MvMoelat-01509-A1_A1	175	176	1	0	-0.28494
MvMoelat-01509-A1_A1	176	177	0.822	0	-0.0223142
MvMoelat-01509-A1_A1	177	178	0.663	0	0.430638
MvMoelat-01509-A1_A1	178	179	0.344	0	0.308081
MvMoelat-01509-A1_A1	179	180	1	0	-0.306972
MvMoelat-01509-A1_A1	180	181	0.607	0.214	-0.0965909
MvMoelat-01509-A1_A1	181	182	0.012	0.349	-0.36625
MvMoelat-01509-A1_A1	182	183	0	0.438	-0.398256
MvMoelat-01509-A1_A1	183	184	0	0.897	0.035444
MvMoelat-01509-A1_A1	184	185	0	1	-0.188406
MvMoelat-01509-A1_A1	185	186	0	1	-0.377083
MvMoelat-01509-A1_A1	186	187	0	1	0.0178908
MvMoelat-01509-A1_A1	187	188	0	1	-0.270156
MvMoelat-01509-A1_A1	188	189	0	1	-0.406239
MvMoelat-01509-A1_A1	189	190	0	1	0.0574331
MvMoelat-01509-A1_A1	190	191	0	1	-0.123118
MvMoelat-01509-A1_A1	191	192	0	1	-0.277281
MvMoelat-01509-A1_A1	192	193	0	0.732	-0.259516
MvMoelat-01509-A1_A1	193	194	0	0.887	-0.0442498
MvMoelat-01509-A1_A1	194	195	0.312	0.298	-0.0444037
MvMoelat-01509-A1_A1	195	196	0.159	0	-0.318182
MvMoelat-01509-A1_A1	196	197	0.997	0	-0.144971
MvMoelat-01509-A1_A1	197	198	0.789	0.196	-0.280263
MvMoelat-01509-A1_A1	198	199	0.188	0.333	0.0625
MvMoelat-01509-A1_A1	199	200	0.196	0	-0.16943
MvMoelat-01509-A1_A1	200	201	0.58	0	-0.102875
MvMoelat-01509-A1_A1	201	202	0.813	0	-0.165602
MvMoelat-01509-A1_A1	202	203	0.801	0	-0.104008
MvMoelat-01509-A1_A1	203	204	1	0	-0.315789
MvMoelat-01509-A1_A1	204	205	1	0	-0.259313
MvMoelat-01509-A1_A1	205	206	0.207	0	-0.455366
MvMoelat-01509-A1_A1	206	207	0.465	0	-0.0827526
MvMoelat-01509-A1_A1	207	208	0	0	-0.221203
MvMoelat-01509-A1_A1	208	209	0	0.037	-0.140426
MvMoelat-01509-A1_A1	209	210	0	1	-0.379838
MvMoelat-01509-A1_A1	210	211	0	1	0.0463734
MvMoelat-01509-A1_A1	211	212	0	1	-0.0125604
MvMoelat-01509-A1_A1	212	213	0	1	0.748252
MvMoelat-01509-A1_A1	213	214	0	0.571	-0.202151
MvMoelat-01509-A1_A1	214	215	0.223	0	0.453648
MvMoelat-01509-A1_A1	215	216	1	0	-0.357143
MvMoelat-01509-A1_A1	216	217	1	0	-0.363175
MvMoelat-01509-A1_A1	217	218	0.653	0	-0.579085
MvMoelat-01509-A1_A1	218	219	0	0	0.0778261
MvMoelat-01509-A1_A1	219	220	0	0.27	-0.397516
MvMoelat-01509-A1_A1	220	221	0	1	-0.264851
MvMoelat-01509-A1_A1	221	222	0	1	-0.120192
MvMoelat-01509-A1_A1	222	223	0	1	0.101176
MvMoelat-01509-A1_A1	223	224	0	1	-0.363417
MvMoelat-01509-A1_A1	224	225	0	0.899	0.435
MvMoelat-01509-A1_A1	225	226	0	0	0.0502256
MvMoelat-01509-A1_A1	226	227	0	0	-0.261728
MvMoelat-01509-A1_A1	227	228	0	0	0.164007
MvMoelat-01509-A1_A1	228	229	0	0	-0.10094
MvMoelat-01509-A1_A1	229	230	0.398	0	0.437282
MvMoelat-01509-A1_A1	230	231	1	0	-0.173061
MvMoelat-01509-A1_A1	231	232	0.651	0	-0.172143
MvMoelat-01509-A1_A1	232	233	0.209	0.427	0.923913
MvMoelat-01509-A1_A1	233	234	0.236	0.27	0.114286
MvMoelat-01509-A1_A1	234	235	0.299	0.117	0.101815
MvMoelat-01509-A1_A1	235	236	1	0	0.0319149
MvMoelat-01509-A1_A1	236	237	0.182	0.161	0.305495
MvMoelat-01509-A1_A1	237	238	1	0	0.0667252
MvMoelat-01509-A1_A1	238	239	1	0	-0.118519
MvMoelat-01509-A1_A1	239	240	0.789	0	-0.102302
MvMoelat-01509-A1_A1	240	241	1	0	-0.36129
MvMoelat-01509-A1_A1	241	242	0.846	0	-0.0958361
MvMoelat-01509-A1_A1	242	243	0.366	0	-0.141035
MvMoelat-01509-A1_A1	243	244	1	0	0.154959
MvMoelat-01509-A1_A1	244	245	1	0	-0.264205
MvMoelat-01509-A1_A1	245	246	0.929	0	-0.347166
MvMoelat-01509-A1_A1	246	247	0.241	0	-0.197917
MvMoelat-01509-A1_A1	247	248	1	0	0.551374
MvMoelat-01509-A1_A1	248	249	1	0	-0.0418279
MvMoelat-01509-A1_A1	249	250	0.784	0	-0.0507012
MvMoelat-01509-A1_A1	250	251	0.936	0	-0.461473
MvMoelat-01509-A1_A1	251	252	0.415	0	0.196203
MvMoelat-01509-A1_A1	252	253	0.973	0	-0.320726
MvMoelat-01509-A1_A1	253	254	1	0	-0.123782
MvMoelat-01509-A1_A1	254	255	0.458	0	-0.275862
MvMoelat-01509-A1_A1	255	256	0.492	0	0.753339
MvMoelat-01509-A1_A1	256	257	0.422	0	-0.0697674
MvMoelat-01509-A1_A1	257	258	0	0	-0.330097
MvMoelat-01509-A1_A1	258	259	0.204	0.405	0.021789
MvMoelat-01509-A1_A1	259	260	0.92	0	-0.384392
MvMoelat-01509-A1_A1	260	261	0.49	0.121	-0.156082
MvMoelat-01509-A1_A1	261	262	0.537	0	0.123247
MvMoelat-01509-A1_A1	262	263	0	0.579	-0.0641466
MvMoelat-01509-A1_A1	263	264	0.331	0.498	-0.15625
MvMoelat-01509-A1_A1	264	265	0.459	0	-0.182558
MvMoelat-01509-A1_A1	265	266	0	0	-0.341649
MvMoelat-01509-A1_A1	266	267	0.504	0.246	0.688139
MvMoelat-01509-A1_A1	267	268	0.196	0	0.000993049
MvMoelat-01509-A1_A1	268	269	0.617	0	-0.0778816
MvMoelat-01509-A1_A1	269	270	0.769	0	-0.317469
MvMoelat-01509-A1_A1	270	271	0.339	0	-0.438653
MvMoelat-01509-A1_A1	271	272	1	0	-0.546512
MvMoelat-01509-A1_A1	272	273	0.071	0	0.0333559
MvMoelat-01509-A1_A1	273	274	0	0	-0.042449
MvMoelat-01509-A1_A1	274	275	0	0	-0.278555
MvMoelat-01509-A1_A1	275	276	0.774	0	-0.176471
MvMoelat-01509-A1_A1	276	277	1	0	0.159241
MvMoelat-01509-A1_A1	277	278	0.597	0	-0.483938
MvMoelat-01509-A1_A1	278	279	0.517	0	-0.14433
MvMoelat-01509-A1_A1	279	280	0.246	0.078	-0.474348
MvMoelat-01509-A1_A1	280	281	0.095	0.075	-0.0191807
MvMoelat-01509-A1_A1	281	282	0.804	0	-0.162338
MvMoelat-01509-A1_A1	282	283	1	0	-0.0656285
MvMoelat-01509-A1_A1	283	284	1	0	-0.1338
MvMoelat-01509-A1_A1	284	285	1	0	-0.283839
MvMoelat-01509-A1_A1	285	286	1	0	0.804714
MvMoelat-01509-A1_A1	286	287	0.522	0	-0.257807
MvMoelat-01509-A1_A1	287	288	0.886	0	-0.213145
MvMoelat-01509-A1_A1	288	289	0.546	0	-0.431915
MvMoelat-01509-A1_A1	289	290	0.751	0	-0.199448
MvMoelat-01509-A1_A1	290	291	0.862	0	-0.0843882
MvMoelat-01509-A1_A1	291	292	0	0	-0.269608
MvMoelat-01509-A1_A1	292	293	0.589	0	0.109756
MvMoelat-01509-A1_A1	293	294	0.101	0	-0.136735
MvMoelat-01509-A1_A1	294	295	1	0	-0.39122
MvMoelat-01509-A1_A1	295	296	1	0	-0.491316
MvMoelat-01509-A1_A1	296	297	0.921	0	0.156944
MvMoelat-01509-A1_A1	297	298	0.658	0	-0.27907
MvMoelat-01509-A1_A1	298	299	0.66	0	-0.298475
MvMoelat-01509-A1_A1	299	300	0.409	0	-0.392006
MvMoelat-01509-A1_A1	300	301	1	0	0.0812696
MvMoelat-01509-A1_A1	301	302	1	0	-0.255447
MvMoelat-01509-A1_A1	302	303	1	0	0.00809524
MvMoelat-01509-A1_A1	303	304	1	0	0.204638
MvMoelat-01509-A1_A1	304	305	0.514	0	-0.490347
MvMoelat-01509-A1_A1	305	306	1	0	-0.470518
MvMoelat-01509-A1_A1	306	307	1	0	-0.112358
MvMoelat-01509-A1_A1	307	308	1	0	-0.422118
MvMoelat-01509-A1_A1	308	309	1	0	0.413146
MvMoelat-01509-A1_A1	309	310	0.851	0	0.365418
MvMoelat-01509-A1_A1	310	311	0.826	0	-0.480072
MvMoelat-01509-A1_A1	311	312	0.858	0	-0.553571
MvMoelat-01509-A1_A1	312	313	1	0	-0.458302
MvMoelat-01509-A1_A1	313	314	0.207	0	-0.242209
MvMoelat-01509-A1_A1	314	315	0.658	0	0.122966
MvMoelat-01509-A1_A1	315	316	0.948	0	0.567164
MvMoelat-01509-A1_A1	316	317	0.395	0	-0.0168539
MvMoelat-01509-A1_A1	317	318	0.298	0	0.156042
MvMoelat-01509-A1_A1	318	319	0.723	0	-0.147059
MvMoelat-01509-A1_A1	319	320	0.351	0	0.580655
MvMoelat-01509-A1_A1	320	321	0.286	0	-0.203248
MvMoelat-01509-A1_A1	321	322	0.45	0	-0.119334
MvMoelat-01509-A1_A1	322	323	1	0	-0.0830724
MvMoelat-01509-A1_A1	323	324	1	0	-0.314773
MvMoelat-01509-A1_A1	324	325	1	0	0.00852515
MvMoelat-01509-A1_A1	325	326	1	0	-0.399387
MvMoelat-01509-A1_A1	326	327	1	0	0.0440447
MvMoelat-01509-A1_A1	327	328	1	0	-0.378109
MvMoelat-01509-A1_A1	328	329	1	0	-0.408284
MvMoelat-01509-A1_A1	329	330	0.703	0	-0.422511
MvMoelat-01509-A1_A1	330	331	1	0	-0.452614
MvMoelat-01509-A1_A1	331	332	1	0	-0.453416
MvMoelat-01509-A1_A1	332	333	0.534	0	-0.25801
MvMoelat-01509-A1_A1	333	334	1	0	-0.305645
MvMoelat-01509-A1_A1	334	335	1	0	0.0462963
MvMoelat-01509-A1_A1	335	336	0.158	0	-0.417892
MvMoelat-01509-A1_A1	336	337	0.331	0	-0.221719
MvMoelat-01509-A1_A1	337	338	0.478	0	-0.102351
MvMoelat-01509-A1_A1	338	339	0.211	0	-0.0627286
MvMoelat-01509-A1_A1	339	340	1	0	0.0179751
MvMoelat-01509-A1_A1	340	341	0.906	0	-0.130269
MvMoelat-01509-A1_A1	341	342	0.685	0	0.166321
MvMoelat-01509-A1_A1	342	343	0.918	0	-0.345215
MvMoelat-01509-A1_A1	343	344	0.797	0.068	-0.0246187
MvMoelat-01509-A1_A1	344	345	0	0.955	0.0449438
MvMoelat-01509-A1_A1	345	346	0	1	-0.3875
MvMoelat-01509-A1_A1	346	347	0.446	0.269	-0.122449
MvMoelat-01509-A1_A1	347	348	0	1	-0.0697385
MvMoelat-01509-A1_A1	348	349	0	1	0.0822281
MvMoelat-01509-A1_A1	349	350	0	0.556	0.744355
MvMoelat-01509-A1_A1	350	351	0	1	0.0490106
MvMoelat-01509-A1_A1	351	352	0	1	0.325
MvMoelat-01509-A1_A1	352	353	0	1	-0.12766
MvMoelat-01509-A1_A1	353	354	0	1	0.393224
MvMoelat-01509-A1_A1	354	355	0	1	0.659649
MvMoelat-01509-A1_A1	355	356	0	1	-0.172043
MvMoelat-01509-A1_A1	356	357	0	1	-0.104827
MvMoelat-01509-A1_A1	357	358	0	1	-0.199044
MvMoelat-01509-A1_A1	358	359	0	0.983	-0.25
MvMoelat-01509-A1_A1	359	360	0	0	1.14899
MvMoelat-01509-A1_A1	360	361	0	0	0.520362
MvMoelat-01509-A1_A1	361	362	0.572	0.046	0.155405
MvMoelat-01509-A1_A1	362	363	0	1	-0.305668
MvMoelat-01509-A1_A1	363	364	0	1	-0.171021
MvMoelat-01509-A1_A1	364	365	0	1	-0.137197
MvMoelat-01509-A1_A1	365	366	0	1	-0.195602
MvMoelat-01509-A1_A1	366	367	0	0.264	1.14601
MvMoelat-01509-A1_A1	367	368	0	0	0.00282413
MvMoelat-01509-A1_A1	368	369	0	0.071	-0.29097
MvMoelat-01509-A1_A1	369	370	0.54	0.218	-0.115817
MvMoelat-01509-A1_A1	370	371	0.865	0	-0.206506
MvMoelat-01509-A1_A1	371	372	0.376	0	-0.515575
MvMoelat-01509-A1_A1	372	373	0.205	0	-0.0996732
MvMoelat-01509-A1_A1	373	374	1	0	-0.188525
MvMoelat-01509-A1_A1	374	375	1	0	-0.171717
MvMoelat-01509-A1_A1	375	376	0.958	0	-0.0247718
MvMoelat-01509-A1_A1	376	377	1	0	0.265178
MvMoelat-01509-A1_A1	377	378	0.677	0.116	-0.030303
MvMoelat-01509-A1_A1	378	379	0.734	0.01	-0.423135
MvMoelat-01509-A1_A1	379	380	1	0	0.0682382
MvMoelat-01509-A1_A1	380	381	0.912	0	0.213273
MvMoelat-01509-A1_A1	381	382	0.191	0	0.04
MvMoelat-01509-A1_A1	382	383	0.722	0.107	0.338543
MvMoelat-01509-A1_A1	383	384	0.727	0	0.277381
MvMoelat-01509-A1_A1	384	385	0	0.243	-0.219512
MvMoelat-01509-A1_A1	385	386	0.299	0.112	-0.266667
MvMoelat-01509-A1_A1	386	387	0	0.114	0.252174
MvMoelat-01509-A1_A1	387	388	0	0.793	-0.0253456
MvMoelat-01509-A1_A1	388	389	0	0.657	0.167986
MvMoelat-01509-A1_A1	389	390	0	1	-0.104418
MvMoelat-01509-A1_A1	390	391	0.309	0.28	-0.387285
MvMoelat-01509-A1_A1	391	392	0.66	0	-0.277778
MvMoelat-01509-A1_A1	392	393	0	0.774	-0.245283
MvMoelat-01509-A1_A1	393	394	0.646	0.302	-0.342094
MvMoelat-01509-A1_A1	394	395	1	0	-0.136015
MvMoelat-01509-A1_A1	395	396	1	0	0.777778
MvMoelat-01509-A1_A1	396	397	1	0	-0.211847
MvMoelat-01509-A1_A1	397	398	0.641	0.24	-0.0490394
MvMoelat-01509-A1_A1	398	399	0.042	0.098	-0.00833333
MvMoelat-01509-A1_A1	399	400	0.908	0	-0.120321
MvMoelat-01509-A1_A1	400	401	0.43	0	-0.651489
MvMoelat-01509-A1_A1	401	402	1	0	0.015873
MvMoelat-01509-A1_A1	402	403	0.842	0	0.208067
MvMoelat-01509-A1_A1	403	404	0.869	0	-0.316503
MvMoelat-01509-A1_A1	404	405	0.881	0	-0.310526
MvMoelat-01509-A1_A1	405	406	1	0	-0.306619
MvMoelat-01509-A1_A1	406	407	0.783	0	0.0227848
MvMoelat-01509-A1_A1	407	408	0.767	0	-0.375933
MvMoelat-01509-A1_A1	408	409	0	0	-0.0762527
MvMoelat-01509-A1_A1	409	410	0.547	0	-0.134416
MvMoelat-01509-A1_A1	410	411	1	0	-0.293478
MvMoelat-01509-A1_A1	411	412	0.57	0	-0.387097
MvMoelat-01509-A1_A1	412	413	1	0	0.973348
MvMoelat-01509-A1_A1	413	414	0.956	0	-0.0609896
MvMoelat-01509-A1_A1	414	415	0.571	0	-0.28
MvMoelat-01509-A1_A1	415	416	1	0	-0.435241
MvMoelat-01509-A1_A1	416	417	1	0	-0.044059
MvMoelat-01509-A1_A1	417	418	1	0	-0.359511
MvMoelat-01509-A1_A1	418	419	1	0	-0.629024
MvMoelat-01509-A1_A1	419	420	1	0	-0.488249
MvMoelat-01509-A1_A1	420	421	0.864	0	-0.0589975
MvMoelat-01509-A1_A1	421	422	0	0	0.693798
MvMoelat-01509-A1_A1	422	423	0.579	0	1.11032
MvMoelat-01509-A1_A1	423	424	1	0	-0.0955882
MvMoelat-01509-A1_A1	424	425	1	0	-0.565008
MvMoelat-01509-A1_A1	425	426	1	0	-0.316943
MvMoelat-01509-A1_A1	426	427	0.77	0	-0.211424
MvMoelat-01509-A1_A1	427	428	0	0	-0.24359
MvMoelat-01509-A1_A1	428	429	0	0	-0.173913
MvMoelat-01509-A1_A1	429	430	0.657	0	-0.381818
MvMoelat-01509-A1_A1	430	431	0.81	0	-0.374762
MvMoelat-01509-A1_A1	431	432	0.716	0.068	-0.64986
MvMoelat-01509-A1_A1	432	433	0.26	0.429	0.62201
MvMoelat-01509-A1_A1	433	434	0.685	0	-0.351852
MvMoelat-01509-A1_A1	434	435	0.525	0	-0.411606
MvMoelat-01509-A1_A1	435	436	0.303	0	-0.353276
MvMoelat-01509-A1_A1	436	437	1	0	-0.0832165
MvMoelat-01509-A1_A1	437	438	1	0	-0.271586
MvMoelat-01509-A1_A1	438	439	0.034	0	-0.283951
MvMoelat-01509-A1_A1	439	440	0.569	0	-0.228307
MvMoelat-01509-A1_A1	440	441	0.311	0	0.095297
MvMoelat-01509-A1_A1	441	442	0.814	0	0.286025
MvMoelat-01509-A1_A1	442	443	0.208	0	-0.160476
MvMoelat-01509-A1_A1	443	444	1	0	0.337386
MvMoelat-01509-A1_A1	444	445	1	0	0.188293
MvMoelat-01509-A1_A1	445	446	0.371	0	-0.341322
MvMoelat-01509-A1_A1	446	447	0.27	0	-0.22529
MvMoelat-01509-A1_A1	447	448	1	0	-0.320896
MvMoelat-01509-A1_A1	448	449	1	0	0.0260504
MvMoelat-01509-A1_A1	449	450	0.707	0	-0.446914
MvMoelat-01509-A1_A1	450	451	0.891	0	0.00714286
MvMoelat-01509-A1_A1	451	452	1	0	-0.332865
MvMoelat-01509-A1_A1	452	453	0.453	0	-0.401786
MvMoelat-01509-A1_A1	453	454	1	0	-0.12125
MvMoelat-01509-A1_A1	454	455	0.84	0	-0.444499
MvMoelat-01509-A1_A1	455	456	1	0	0.114341
MvMoelat-01509-A1_A1	456	457	0.114	0	0.44868
MvMoelat-01509-A1_A1	457	458	1	0	-0.227723
MvMoelat-01509-A1_A1	458	459	0.504	0	-0.305364
MvMoelat-01509-A1_A1	459	460	1	0	-0.336022
MvMoelat-01509-A1_A1	460	461	1	0	-0.137804
MvMoelat-01509-A1_A1	461	462	0.5	0.195	-0.482203
MvMoelat-01509-A1_A1	462	463	0.931	0	0.232951
MvMoelat-01509-A1_A1	463	464	0.25	0.223	-0.0801574
MvMoelat-01509-A1_A1	464	465	1	0	-0.205128
MvMoelat-01509-A1_A1	465	466	1	0	-0.473012
MvMoelat-01509-A1_A1	466	467	1	0	0.19787
MvMoelat-01509-A1_A1	467	468	1	0	-0.172878
MvMoelat-01509-A1_A1	468	469	1	0	-0.287264
MvMoelat-01509-A1_A1	469	470	0.552	0	-0.237367
MvMoelat-01509-A1_A1	470	471	0.072	0	-0.429123
MvMoelat-01509-A1_A1	471	472	0	0	-0.241429
MvMoelat-01509-A1_A1	472	473	0	0	-0.219277
MvMoelat-01509-A1_A1	473	474	0	0	0.0748695
MvMoelat-01509-A1_A1	474	475	0	0.703	-0.218085
MvMoelat-01509-A1_A1	475	476	0	0.791	-0.155363
MvMoelat-01509-A1_A1	476	477	0	0.388	-0.0672917
MvMoelat-01509-A1_A1	477	478	0.685	0.113	0.103448
MvMoelat-01509-A1_A1	478	479	1	0	0.309114
MvMoelat-01509-A1_A1	479	480	0.982	0	-0.0978677
MvMoelat-01509-A1_A1	480	481	0.694	0	0.053973
MvMoelat-01509-A1_A1	481	482	0.007	0.955	0.0328407
MvMoelat-01509-A1_A1	482	483	0	0.639	0.202303
MvMoelat-01509-A1_A1	483	484	0.315	0.577	-0.196923
MvMoelat-01509-A1_A1	484	485	1	0	0.293162
MvMoelat-01509-A1_A1	485	486	0.077	0.534	0.531852
MvMoelat-01509-A1_A1	486	487	0	0.636	0.00354925
MvMoelat-01509-A1_A1	487	488	0	0.726	-0.382215
MvMoelat-01509-A1_A1	488	489	0	0.919	0.105392
MvMoelat-01509-A1_A1	489	490	0.487	0.248	-0.116303
MvMoelat-01509-A1_A1	490	491	1	0	-0.224105
MvMoelat-01509-A1_A1	491	492	1	0	-0.0643678
MvMoelat-01509-A1_A1	492	493	0.821	0	-0.197482
MvMoelat-01509-A1_A1	493	494	1	0	0.0208333
MvMoelat-01509-A1_A1	494	495	1	0	-0.258255
MvMoelat-01509-A1_A1	495	496	1	0	-0.169231
MvMoelat-01509-A1_A1	496	497	0.473	0	-0.380165
MvMoelat-01509-A1_A1	497	498	0.857	0	-0.0590609
MvMoelat-01509-A1_A1	498	499	0.848	0	0.692552
MvMoelat-01509-A1_A1	499	500	0.446	0.252	-0.256867
MvMoelat-01509-A1_A1	500	501	1	0	-0.241521
MvMoelat-01509-A1_A1	501	502	0.954	0	-0.0430894
MvMoelat-01509-A1_A1	502	503	0	0	-0.10461
MvMoelat-01509-A1_A1	503	504	0	0.89	-0.0515182
MvMoelat-01509-A1_A1	504	505	0.724	0.118	-0.200226
MvMoelat-01509-A1_A1	505	506	0.579	0	-0.0535714
MvMoelat-01509-A1_A1	506	507	1	0	-0.440502
MvMoelat-01509-A1_A1	507	508	1	0	-0.0171429
MvMoelat-01509-A1_A1	508	509	0.965	0	-0.35405
MvMoelat-01509-A1_A1	509	510	0	0.332	0.489393
MvMoelat-01509-A1_A1	510	511	0	0	0.151515
MvMoelat-01509-A1_A1	511	512	0.405	0	0.0769231
MvMoelat-01509-A1_A1	512	513	0.713	0	-0.0852403
MvMoelat-01509-A1_A1	513	514	0.667	0	-0.151363
MvMoelat-01509-A1_A1	514	515	0.955	0	-0.277778
MvMoelat-01509-A1_A1	515	516	0.38	0.412	-0.398226
MvMoelat-01509-A1_A1	516	517	0.363	0.299	1.18661
MvMoelat-01509-A1_A1	517	518	0.776	0	0.595785
MvMoelat-01509-A1_A1	518	519	0.71	0	-0.0772727
MvMoelat-01509-A1_A1	519	520	0.492	0	-0.111688
MvMoelat-01509-A1_A1	520	521	1	0	-0.201465
MvMoelat-01509-A1_A1	521	522	0.824	0	0.00844278
MvMoelat-01509-A1_A1	522	523	0.88	0	-0.238095
MvMoelat-01509-A1_A1	523	524	0	0	0.0568182
MvMoelat-01509-A1_A1	524	525	0.796	0	-0.147516
MvMoelat-01509-A1_A1	525	526	1	0	-0.345679
MvMoelat-01509-A1_A1	526	527	1	0	-0.202469
MvMoelat-01509-A1_A1	527	528	0.848	0	-0.460577
MvMoelat-01509-A1_A1	528	529	0.429	0	0.138549
MvMoelat-01509-A1_A1	529	530	1	0	-0.012926
MvMoelat-01509-A1_A1	530	531	0.472	0	-0.430453
MvMoelat-01509-A1_A1	531	532	1	0	-0.211571
MvMoelat-01509-A1_A1	532	533	1	0	-0.299259
MvMoelat-01509-A1_A1	533	534	0.274	0	-0.107912
MvMoelat-01509-A1_A1	534	535	0.528	0	0.36236
MvMoelat-01509-A1_A1	535	536	1	0	0.0348364
MvMoelat-01509-A1_A1	536	537	1	0	-0.180225
MvMoelat-01509-A1_A1	537	538	1	0	-0.379572
MvMoelat-01509-A1_A1	538	539	0.055	0	-0.503846
MvMoelat-01509-A1_A1	539	540	0	0	-0.221378
MvMoelat-01509-A1_A1	540	541	0	0	-0.202469
MvMoelat-01509-A1_A1	541	542	0	0	-0.362846
MvMoelat-01509-A1_A1	542	543	0	0.848	-0.292683
MvMoelat-01509-A1_A1	543	544	0	1	-0.20161
MvMoelat-01509-A1_A1	544	545	0	1	0.0242187
MvMoelat-01509-A1_A1	545	546	0	0.956	0.158537
MvMoelat-01509-A1_A1	546	547	0	0	0.0204604
MvMoelat-01509-A1_A1	547	548	0	0	-0.0823529
MvMoelat-01509-A1_A1	548	549	0.835	0	0.0188828
MvMoelat-01509-A1_A1	549	550	1	0	-0.71537
MvMoelat-01509-A1_A1	550	551	1	0	-0.455696
MvMoelat-01509-A1_A1	551	552	0.158	0	-0.316993
MvMoelat-01509-A1_A1	552	553	0	0	-0.345455
MvMoelat-01509-A1_A1	553	554	0	0	-0.176636
MvMoelat-01509-A1_A1	554	555	0.888	0	-0.211489
MvMoelat-01509-A1_A1	555	556	0.757	0	-0.134692
MvMoelat-01509-A1_A1	556	557	1	0	-0.47871
MvMoelat-01509-A1_A1	557	558	1	0	-0.186343
MvMoelat-01509-A1_A1	558	559	0.502	0	-0.352273
MvMoelat-01509-A1_A1	559	560	0.621	0	-0.218605
MvMoelat-01509-A1_A1	560	561	0.953	0	0.0688034
MvMoelat-01509-A1_A1	561	562	1	0	0.100529
MvMoelat-01509-A1_A1	562	563	1	0	-0.241322
MvMoelat-01509-A1_A1	563	564	1	0	0.163912
MvMoelat-01509-A1_A1	564	565	0.79	0	-0.413854
MvMoelat-01509-A1_A1	565	566	0.881	0	0.200549
MvMoelat-01509-A1_A1	566	567	0.639	0	0.253654
MvMoelat-01509-A1_A1	567	568	0.362	0	0.714503
MvMoelat-01509-A1_A1	568	569	1	0	-0.599342
MvMoelat-01509-A1_A1	569	570	1	0	-0.374648
MvMoelat-01509-A1_A1	570	571	0.087	0	-0.173977
MvMoelat-01509-A1_A1	571	572	0.983	0	-0.0432099
MvMoelat-01509-A1_A1	572	573	1	0	-0.472576
MvMoelat-01509-A1_A1	573	574	0.525	0	-0.158073
MvMoelat-01509-A1_A1	574	575	1	0	-0.0760891
MvMoelat-01509-A1_A1	575	576	1	0	-0.341412
MvMoelat-01509-A1_A1	576	577	1	0	-0.534483
MvMoelat-01509-A1_A1	577	578	0.977	0	-0.446482
MvMoelat-01509-A1_A1	578	579	0.685	0	-0.115716
MvMoelat-01509-A1_A1	579	580	1	0	0.0596753
MvMoelat-01509-A1_A1	580	581	1	0	-0.421053
MvMoelat-01509-A1_A1	581	582	1	0	-0.0258885
MvMoelat-01509-A1_A1	582	583	1	0	-0.421704
MvMoelat-01509-A1_A1	583	584	0.417	0	-0.384366
MvMoelat-01509-A1_A1	584	585	1	0	-0.411932
MvMoelat-01509-A1_A1	585	586	1	0	-0.0511628
MvMoelat-01509-A1_A1	586	587	0.914	0	-0.365619
MvMoelat-01509-A1_A1	587	588	1	0	-0.201229
MvMoelat-01509-A1_A1	588	589	0.086	0	-0.205556
MvMoelat-01509-A1_A1	589	590	0.616	0	0.761437
MvMoelat-01509-A1_A1	590	591	0.152	0	0.113005
MvMoelat-01509-A1_A1	591	592	1	0	-0.104281
MvMoelat-01509-A1_A1	592	593	0.21	0	0.337195
MvMoelat-01509-A1_A1	593	594	0.507	0	-0.139535
MvMoelat-01509-A1_A1	594	595	1	0	-0.526699
MvMoelat-01509-A1_A1	595	596	1	0	-0.445633
MvMoelat-01509-A1_A1	596	597	0.81	0	-0.212689
MvMoelat-01509-A1_A1	597	598	1	0	-0.482641
MvMoelat-01509-A1_A1	598	599	1	0	-0.280423
MvMoelat-01509-A1_A1	599	600	1	0	-0.189121
MvMoelat-01509-A1_A1	600	601	1	0	-0.55503
MvMoelat-01509-A1_A1	601	602	0.605	0	-0.167463
MvMoelat-01509-A1_A1	602	603	0.466	0	-0.162828
MvMoelat-01509-A1_A1	603	604	0.697	0	0.423077
MvMoelat-01509-A1_A1	604	605	0.9	0	0.310833
MvMoelat-01509-A1_A1	605	606	0.729	0	-0.336634
MvMoelat-01509-A1_A1	606	607	1	0	0.0835997
MvMoelat-01509-A1_A1	607	608	0.749	0	-0.401878
MvMoelat-01509-A1_A1	608	609	0.755	0	-0.321429
MvMoelat-01509-A1_A1	609	610	0.917	0	-0.211397
MvMoelat-01509-A1_A1	610	611	0.493	0	-0.21958
MvMoelat-01509-A1_A1	611	612	1	0	-0.110053
MvMoelat-01509-A1_A1	612	613	0.515	0	-0.255214
MvMoelat-01509-A1_A1	613	614	1	0	0.235208
MvMoelat-01509-A1_A1	614	615	1	0	0.034842
MvMoelat-01509-A1_A1	615	616	1	0	0.240533
MvMoelat-01509-A1_A1	616	617	0.297	0.11	0.251923
MvMoelat-01509-A1_A1	617	618	0	0.27	0.0541745
MvMoelat-01509-A1_A1	618	619	0	0.115	-0.577219
MvMoelat-01509-A1_A1	619	620	0	0	-0.148431
MvMoelat-01509-A1_A1	620	621	0.634	0.227	0.884234
MvMoelat-01509-A1_A1	621	622	0.758	0	-0.0269509
MvMoelat-01509-A1_A1	622	623	0	0.742	-0.0403226
MvMoelat-01509-A1_A1	623	624	0.83	0.162	-0.15
MvMoelat-01509-A1_A1	624	625	0.71	0	-0.114588
MvMoelat-01509-A1_A1	625	626	1	0	0.433257
MvMoelat-01509-A1_A1	626	627	0.787	0	-0.458651
MvMoelat-01509-A1_A1	627	628	0.634	0	-0.0186613
MvMoelat-01509-A1_A1	628	629	1	0	0.153626
MvMoelat-01509-A1_A1	629	630	0.553	0	-0.236842
MvMoelat-01509-A1_A1	630	631	0.857	0	-0.278788
MvMoelat-01509-A1_A1	631	632	1	0	-0.346154
MvMoelat-01509-A1_A1	632	633	1	0	-0.145631
MvMoelat-01509-A1_A1	633	634	0.359	0	-0.285852
MvMoelat-01509-A1_A1	634	635	0.972	0	-0.4903
MvMoelat-01509-A1_A1	635	636	1	0	0.12918
MvMoelat-01509-A1_A1	636	637	0.856	0	-0.275
MvMoelat-01509-A1_A1	637	638	0.962	0	0.624408
MvMoelat-01509-A1_A1	638	639	0.57	0	-0.478201
MvMoelat-01509-A1_A1	639	640	0.921	0	-0.0401961
MvMoelat-01509-A1_A1	640	641	1	0	-0.148535
MvMoelat-01509-A1_A1	641	642	1	0	-0.434783
MvMoelat-01509-A1_A1	642	643	1	0	-0.137085
MvMoelat-01509-A1_A1	643	644	1	0	-0.322802
MvMoelat-01509-A1_A1	644	645	0.613	0.171	-0.0584192
MvMoelat-01509-A1_A1	645	646	0.088	0.574	0.275308
MvMoelat-01509-A1_A1	646	647	0.608	0.307	-0.328944
MvMoelat-01509-A1_A1	647	648	0	0.985	-0.427368
MvMoelat-01509-A1_A1	648	649	0	1	-0.144848
MvMoelat-01509-A1_A1	649	650	0	1	0.0754124
MvMoelat-01509-A1_A1	650	651	0	1	0.763146
MvMoelat-01509-A1_A1	651	652	0	0.783	0.0704356
MvMoelat-01509-A1_A1	652	653	0.47	0.29	-0.365629
MvMoelat-01509-A1_A1	653	654	0.361	0	-0.274862
MvMoelat-01509-A1_A1	654	655	0.479	0.129	0.412281
MvMoelat-01509-A1_A1	655	656	1	0	-0.0454545
MvMoelat-01509-A1_A1	656	657	0.705	0	0.322222
MvMoelat-01509-A1_A1	657	658	0	0.854	-0.308176
MvMoelat-01509-A1_A1	658	659	0.564	0	-0.50947
MvMoelat-01509-A1_A1	659	660	1	0	-0.20734
MvMoelat-01509-A1_A1	660	661	1	0	0.169709
MvMoelat-01509-A1_A1	661	662	0.758	0	0.111111
MvMoelat-01509-A1_A1	662	663	0.455	0	-0.368103
MvMoelat-01509-A1_A1	663	664	1	0	-0.308764
MvMoelat-01509-A1_A1	664	665	1	0	-0.479638
MvMoelat-01509-A1_A1	665	666	0.478	0	-0.252823
MvMoelat-01509-A1_A1	666	667	1	0	-0.501304
MvMoelat-01509-A1_A1	667	668	1	0	-0.585688
MvMoelat-01509-A1_A1	668	669	1	0	-0.391781
MvMoelat-01509-A1_A1	669	670	0.516	0	-0.19759
MvMoelat-01509-A1_A1	670	671	0.406	0	0.474692
MvMoelat-01509-A1_A1	671	672	1	0	-0.00288351
MvMoelat-01509-A1_A1	672	673	0.657	0	-0.245425
MvMoelat-01509-A1_A1	673	674	0.677	0	-0.157157
MvMoelat-01509-A1_A1	674	675	1	0	-0.142412
MvMoelat-01509-A1_A1	675	676	0.405	0	-0.267045
MvMoelat-01509-A1_A1	676	677	0.887	0	-0.334524
MvMoelat-01509-A1_A1	677	678	0.833	0	-0.473549
MvMoelat-01509-A1_A1	678	679	0.917	0	-0.405979
MvMoelat-01509-A1_A1	679	680	1	0	-0.0338164
MvMoelat-01509-A1_A1	680	681	1	0	-0.451288
MvMoelat-01509-A1_A1	681	682	1	0	-0.414634
MvMoelat-01509-A1_A1	682	683	1	0	-0.331502
MvMoelat-01509-A1_A1	683	684	1	0	-0.0250447
MvMoelat-01509-A1_A1	684	685	0.758	0	-0.463354
MvMoelat-01509-A1_A1	685	686	0.35	0	-0.415795
MvMoelat-01509-A1_A1	686	687	0.744	0	-0.124396
MvMoelat-01509-A1_A1	687	688	0.533	0	-0.0217831
MvMoelat-01509-A1_A1	688	689	1	0	0.303699
MvMoelat-01509-A1_A1	689	690	0.836	0	0.0427807
MvMoelat-01509-A1_A1	690	691	0.817	0	-0.372637
MvMoelat-01509-A1_A1	691	692	0.869	0	0.202843
MvMoelat-01509-A1_A1	692	693	0.903	0	0.233305
MvMoelat-01509-A1_A1	693	694	1	0	-0.348939
MvMoelat-01509-A1_A1	694	695	1	0	-0.332871
MvMoelat-01509-A1_A1	695	696	0.177	0	-0.418246
MvMoelat-01509-A1_A1	696	697	0.614	0	-0.530744
MvMoelat-01509-A1_A1	697	698	1	0	-0.375
MvMoelat-01509-A1_A1	698	699	1	0	-0.420933
MvMoelat-01509-A1_A1	699	700	0.644	0	0.183891
MvMoelat-01509-A1_A1	700	701	0.809	0	-0.178182
MvMoelat-01509-A1_A1	701	702	1	0	-0.500441
MvMoelat-01509-A1_A1	702	703	0.38	0	-0.329524
MvMoelat-01509-A1_A1	703	704	0.157	0	-0.245075
MvMoelat-01509-A1_A1	704	705	1	0	-0.220899
MvMoelat-01509-A1_A1	705	706	1	0	-0.124701
MvMoelat-01509-A1_A1	706	707	0.795	0	-0.369171
MvMoelat-01509-A1_A1	707	708	1	0	-0.449517
MvMoelat-01509-A1_A1	708	709	1	0	-0.358165
MvMoelat-01509-A1_A1	709	710	1	0	-0.380658
MvMoelat-01509-A1_A1	710	711	1	0	-0.262978
MvMoelat-01509-A1_A1	711	712	1	0	-0.340226
MvMoelat-01509-A1_A1	712	713	0.617	0	-0.563702
MvMoelat-01509-A1_A1	713	714	1	0	-0.49264
MvMoelat-01509-A1_A1	714	715	0.743	0	-0.318182
MvMoelat-01509-A1_A1	715	716	0.949	0	0.235294
MvMoelat-01509-A1_A1	716	717	1	0	-0.458333
MvMoelat-01509-A1_A1	717	718	0.392	0.266	-0.609202
MvMoelat-01509-A1_A1	718	719	0	0.997	-0.712253
MvMoelat-01509-A1_A1	719	720	0	0.661	0.459388
MvMoelat-01509-A1_A1	720	721	0	1	-0.248775
MvMoelat-01509-A1_A1	721	722	0	1	0.523109
MvMoelat-01509-A1_A1	722	723	0	1	0.521109
MvMoelat-01509-A1_A1	723	724	0.406	0.405	-0.0643599
MvMoelat-01509-A1_A1	724	725	1	0	0.249383
MvMoelat-01509-A1_A1	725	726	0.367	0.179	0.310843
MvMoelat-01509-A1_A1	726	727	0.938	0	-0.289835
MvMoelat-01509-A1_A1	727	728	0.08	0	0.00652091
MvMoelat-01509-A1_A1	728	729	0.768	0	-0.19919
MvMoelat-01509-A1_A1	729	730	1	0	-0.340064
MvMoelat-01509-A1_A1	730	731	1	0	-0.272807
MvMoelat-01509-A1_A1	731	732	1	0	-0.624214
MvMoelat-01509-A1_A1	732	733	1	0	-0.15917
MvMoelat-01509-A1_A1	733	734	0.349	0	-0.139257
MvMoelat-01509-A1_A1	734	735	0.662	0	-0.564042
MvMoelat-01509-A1_A1	735	736	0.913	0	-0.646617
MvMoelat-01509-A1_A1	736	737	0.715	0	-0.395881
MvMoelat-01509-A1_A1	737	738	1	0	-0.1243
MvMoelat-01509-A1_A1	738	739	0.841	0	-0.603014
MvMoelat-01509-A1_A1	739	740	0.313	0.247	0.030303
MvMoelat-01509-A1_A1	740	741	1	0	-0.195304
MvMoelat-01509-A1_A1	741	742	0.638	0	-0.240414
MvMoelat-01509-A1_A1	742	743	1	0	-0.350646
MvMoelat-01509-A1_A1	743	744	0.881	0	-0.499438
MvMoelat-01509-A1_A1	744	745	0	0	-0.229437
MvMoelat-01509-A1_A1	745	746	0.992	0	-0.190313
MvMoelat-01509-A1_A1	746	747	1	0	-0.561186
MvMoelat-01509-A1_A1	747	748	0.929	0	-0.283121
MvMoelat-01509-A1_A1	748	749	0.622	0	-0.746058
MvMoelat-01509-A1_A1	749	750	1	0	-0.102416
MvMoelat-01509-A1_A1	750	751	1	0	-0.133845
MvMoelat-01509-A1_A1	751	752	1	0	-0.261286
MvMoelat-01509-A1_A1	752	753	0.888	0	-0.0309368
MvMoelat-01509-A1_A1	753	754	1	0	-0.315364
MvMoelat-01509-A1_A1	754	755	1	0	0.0933333
MvMoelat-01509-A1_A1	755	756	0.949	0	-0.146222
MvMoelat-01509-A1_A1	756	757	0.846	0	-0.0413834
MvMoelat-01509-A1_A1	757	758	0	0	-0.209644
MvMoelat-01509-A1_A1	758	759	0	0.433	0.0827068
MvMoelat-01509-A1_A1	759	760	0.694	0.137	-0.0857143
MvMoelat-01509-A1_A1	760	761	1	0	-0.00392227
MvMoelat-01509-A1_A1	761	762	0.846	0	-0.470665
MvMoelat-01509-A1_A1	762	763	1	0	-0.536401
MvMoelat-01509-A1_A1	763	764	1	0	-0.262766
MvMoelat-01509-A1_A1	764	765	1	0	0.157895
MvMoelat-01509-A1_A1	765	766	0.254	0	-0.412166
MvMoelat-01509-A1_A1	766	767	0.467	0.406	-0.458065
MvMoelat-01509-A1_A1	767	768	0	0.621	-0.109819
MvMoelat-01509-A1_A1	768	769	0.58	0	-0.216981
MvMoelat-01509-A1_A1	769	770	0.502	0	0.0940541
MvMoelat-01509-A1_A1	770	771	0	0.351	-0.146853
MvMoelat-01509-A1_A1	771	772	0	0.351	0.482819
MvMoelat-01509-A1_A1	772	773	0	0.454	-0.354667
MvMoelat-01509-A1_A1	773	774	0.801	0.157	-0.459981
MvMoelat-01509-A1_A1	774	775	1	0	-0.120482
MvMoelat-01509-A1_A1	775	776	0.556	0	0.0426297
MvMoelat-01509-A1_A1	776	777	0.785	0	0.0411483
MvMoelat-01509-A1_A1	777	778	0.143	0	0.0891775
MvMoelat-01509-A1_A1	778	779	1	0	-0.652958
MvMoelat-01509-A1_A1	779	780	0.342	0.361	0.203252
MvMoelat-01509-A1_A1	780	781	0	0.652	0.129781
MvMoelat-01509-A1_A1	781	782	0	1	-0.163468
MvMoelat-01509-A1_A1	782	783	0	1	-0.0539084
MvMoelat-01509-A1_A1	783	784	0	0.3	-0.228826
MvMoelat-01509-A1_A1	784	785	0.327	0.473	-0.457912
MvMoelat-01509-A1_A1	785	786	0.223	0.305	-0.34507
MvMoelat-01509-A1_A1	786	787	0	0.567	-0.0035443
MvMoelat-01509-A1_A1	787	788	0	1	0.52039
MvMoelat-01509-A1_A1	788	789	0	1	0.257732
MvMoelat-01509-A1_A1	789	790	0	0.833	0.528042
MvMoelat-01509-A1_A1	790	791	0	0.367	0.0110294
MvMoelat-01509-A1_A1	791	792	0.513	0.285	0.777778
MvMoelat-01509-A1_A1	792	793	0.213	0.104	-0.394499
MvMoelat-01509-A1_A1	793	794	0.948	0	0.230453
MvMoelat-01509-A1_A1	794	795	0.488	0.315	0.275
MvMoelat-01509-A1_A1	795	796	0.695	0.225	-0.460801
MvMoelat-01509-A1_A1	796	797	0	0	-0.819507
MvMoelat-01509-A1_A1	797	798	0.371	0	-0.340909
MvMoelat-01509-A1_A1	798	799	1	0	-0.125859
MvMoelat-01509-A1_A1	799	800	0.601	0.201	-0.0354216
MvMoelat-01509-A1_A1	800	801	0.389	0.28	-0.166667
MvMoelat-01509-A1_A1	801	802	0.191	0	0.653747
MvMoelat-01509-A1_A1	802	803	0.796	0	0.0368964
MvMoelat-01509-A1_A1	803	804	0.32	0.357	-0.26087
MvMoelat-01509-A1_A1	804	805	0.194	0	-0.264387
MvMoelat-01509-A1_A1	805	806	0.927	0	-0.083673
MvMoelat-01509-A1_A1	806	807	0.497	0.119	0.834737
MvMoelat-01509-A1_A1	807	808	0.729	0	-0.129939
MvMoelat-01509-A1_A1	808	809	1	0	-0.390421
MvMoelat-01509-A1_A1	809	810	1	0	-0.264214
MvMoelat-01509-A1_A1	810	811	0.533	0	-0.185855
MvMoelat-01509-A1_A1	811	812	1	0	-0.310201
MvMoelat-01509-A1_A1	812	813	1	0	0.0534572
MvMoelat-01509-A1_A1	813	814	1	0	-0.299851
MvMoelat-01509-A1_A1	814	815	0.48	0	-0.263614
MvMoelat-01509-A1_A1	815	816	0.723	0	-0.298851
MvMoelat-01509-A1_A1	816	817	0	0	-0.299065
MvMoelat-01509-A1_A1	817	818	0.495	0.362	-0.302064
MvMoelat-01509-A1_A1	818	819	0.302	0.134	0.269139
MvMoelat-01509-A1_A1	819	820	0	0.657	-0.460884
MvMoelat-01509-A1_A1	820	821	0.302	0	-0.0931973
MvMoelat-01509-A1_A1	821	822	0	0.876	-0.0743802
MvMoelat-01509-A1_A1	822	823	0	0.804	-0.0843373
MvMoelat-01509-A1_A1	823	824	0	0.146	-0.505446
MvMoelat-01509-A1_A1	824	825	0	0.834	-0.197824
MvMoelat-01509-A1_A1	825	826	0	1	-0.213415
MvMoelat-01509-A1_A1	826	827	0.304	0.547	-0.397727
MvMoelat-01509-A1_A1	827	828	0.238	0.202	0.382353
MvMoelat-01509-A1_A1	828	829	0	1	0.57261
MvMoelat-01509-A1_A1	829	830	0	1	0.987952
MvMoelat-01509-A1_A1	830	831	0	0.994	-0.231557
MvMoelat-01509-A1_A1	831	832	0.421	0	0.279943
MvMoelat-01509-A1_A1	832	833	0.138	0.249	-0.383689
MvMoelat-01509-A1_A1	833	834	0	0	-0.179655
MvMoelat-01509-A1_A1	834	835	0.75	0	-0.0953271
MvMoelat-01509-A1_A1	835	836	0.628	0	-0.189519
MvMoelat-01509-A1_A1	836	837	1	0	-0.26012
MvMoelat-01509-A1_A1	837	838	0.275	0	-0.270095
MvMoelat-01509-A1_A1	838	839	1	0	0.00139303
MvMoelat-01509-A1_A1	839	840	0.538	0	0.0568675
MvMoelat-01509-A1_A1	840	841	1	0	-0.0957782
MvMoelat-01509-A1_A1	841	842	0.775	0	0.267593
MvMoelat-01509-A1_A1	842	843	1	0	-0.4375
MvMoelat-01509-A1_A1	843	844	1	0	-0.199656
MvMoelat-01509-A1_A1	844	845	1	0	-0.135746
MvMoelat-01509-A1_A1	845	846	0.484	0	-0.436275
MvMoelat-01509-A1_A1	846	847	0.982	0	-0.0576923
MvMoelat-01509-A1_A1	847	848	0.295	0.13	0.349562
MvMoelat-01509-A1_A1	848	849	0	0.493	-0.166942
MvMoelat-01509-A1_A1	849	850	0.538	0	-0.191312
MvMoelat-01509-A1_A1	850	851	0.204	0.213	0.130977
MvMoelat-01509-A1_A1	851	852	1	0	-0.0795215
MvMoelat-01509-A1_A1	852	853	0.619	0	-0.429596
MvMoelat-01509-A1_A1	853	854	0.187	0	0.169505
MvMoelat-01509-A1_A1	854	855	1	0	-0.350312
MvMoelat-01509-A1_A1	855	856	1	0	0.453163
MvMoelat-01509-A1_A1	856	857	0.562	0	0.438703
MvMoelat-01509-A1_A1	857	858	0.348	0	-0.43018
MvMoelat-01509-A1_A1	858	859	0.955	0	-0.565527
MvMoelat-01509-A1_A1	859	860	0.034	0	-0.235888
MvMoelat-01509-A1_A1	860	861	1	0	-0.238095
MvMoelat-01509-A1_A1	861	862	1	0	0.0787097
MvMoelat-01509-A1_A1	862	863	1	0	-0.402791
MvMoelat-01509-A1_A1	863	864	1	0	-0.243139
MvMoelat-01509-A1_A1	864	865	1	0	-0.187378
MvMoelat-01509-A1_A1	865	866	0.958	0	-0.106383
MvMoelat-01509-A1_A1	866	867	0.828	0	-0.174229
MvMoelat-01509-A1_A1	867	868	0.421	0	-0.35395
MvMoelat-01509-A1_A1	868	869	1	0	-0.355688
MvMoelat-01509-A1_A1	869	870	0.968	0	-0.381313
MvMoelat-01509-A1_A1	870	871	0.35	0	-0.222571
MvMoelat-01509-A1_A1	871	872	0.665	0	-0.232887
MvMoelat-01509-A1_A1	872	873	0	0	-0.0554096
MvMoelat-01509-A1_A1	873	874	0.394	0	-0.232441
MvMoelat-01509-A1_A1	874	875	0.154	0.118	-0.00468604
MvMoelat-01509-A1_A1	875	876	0.478	0	0.193798
MvMoelat-01509-A1_A1	876	877	0.917	0	-0.147549
MvMoelat-01509-A1_A1	877	878	0.576	0	-0.387506
MvMoelat-01509-A1_A1	878	879	0.807	0	0.00260417
MvMoelat-01509-A1_A1	879	880	0.998	0	0.369565
MvMoelat-01509-A1_A1	880	881	0.236	0	-0.276667
MvMoelat-01509-A1_A1	881	882	0.314	0	0.33404
MvMoelat-01509-A1_A1	882	883	0.214	0	0.291446
MvMoelat-01509-A1_A1	883	884	0	0	-0.139535
MvMoelat-01509-A1_A1	884	885	0	0.851	0.387299
MvMoelat-01509-A1_A1	885	886	0	1	-0.3529
MvMoelat-01509-A1_A1	886	887	0.565	0.024	-0.349103
MvMoelat-01509-A1_A1	887	888	0.404	0.03	0.107407
MvMoelat-01509-A1_A1	888	889	0	1	-0.311927
MvMoelat-01509-A1_A1	889	890	0.918	0.03	-0.4
MvMoelat-01509-A1_A1	890	891	1	0	0.37594
MvMoelat-01509-A1_A1	891	892	1	0	0.357895
MvMoelat-01509-A1_A1	892	893	1	0	-0.378151
MvMoelat-01509-A1_A1	893	894	0.384	0.496	0.148352
MvMoelat-01509-A1_A1	894	895	0	1	-0.114196
MvMoelat-01509-A1_A1	895	896	0	1	0.176457
MvMoelat-01509-A1_A1	896	897	0	0.914	0.0692641
MvMoelat-01509-A1_A1	897	898	0.195	0.287	-0.427685
MvMoelat-01509-A1_A1	898	899	1	0	-0.278287
MvMoelat-01509-A1_A1	899	900	0.419	0.156	-0.302721
MvMoelat-01509-A1_A1	900	901	0	1	-0.239366
MvMoelat-01509-A1_A1	901	902	0	1	0.0983302
MvMoelat-01509-A1_A1	902	903	0	0.802	-0.0858801
MvMoelat-01509-A1_A1	903	904	0.251	0	-0.16368
MvMoelat-01509-A1_A1	904	905	0	0.917	0.0822785
MvMoelat-01509-A1_A1	905	906	0	1	-0.498113
MvMoelat-01509-A1_A1	906	907	0	1	-0.244375
MvMoelat-01509-A1_A1	907	908	0	1	-0.288991
MvMoelat-01509-A1_A1	908	909	0	1	-0.233028
MvMoelat-01509-A1_A1	909	910	0	1	0.0735931
MvMoelat-01509-A1_A1	910	911	0	1	-0.0955024
MvMoelat-01509-A1_A1	911	912	0	1	-0.177419
MvMoelat-01509-A1_A1	912	913	0	1	-0.0581818
MvMoelat-01509-A1_A1	913	914	0.12	0.442	0.675361
MvMoelat-01509-A1_A1	914	915	0.369	0.243	0.0236167
MvMoelat-01509-A1_A1	915	916	0.484	0	-0.147755
MvMoelat-01509-A1_A1	916	917	0	0.563	-0.13352
MvMoelat-01509-A1_A1	917	918	0	1	0.106383
MvMoelat-01509-A1_A1	918	919	0	1	-0.326531
MvMoelat-01509-A1_A1	919	920	0	0.991	-0.0512821
MvMoelat-01509-A1_A1	920	921	0	0.792	-0.0608875
MvMoelat-01509-A1_A1	921	922	0.894	0	0.184444
MvMoelat-01509-A1_A1	922	923	0.373	0.276	0.015015
MvMoelat-01509-A1_A1	923	924	0.251	0	0.0392157
MvMoelat-01509-A1_A1	924	925	0.56	0	-0.550618
MvMoelat-01509-A1_A1	925	926	0.248	0	-0.131362
MvMoelat-01509-A1_A1	926	927	0.786	0	-0.510972
MvMoelat-01509-A1_A1	927	928	1	0	-0.227175
MvMoelat-01509-A1_A1	928	929	1	0	-0.129102
MvMoelat-01509-A1_A1	929	930	1	0	-0.104
MvMoelat-01509-A1_A1	930	931	1	0	-0.270833
MvMoelat-01509-A1_A1	931	932	0.56	0	0.30662
MvMoelat-01509-A1_A1	932	933	0.162	0.585	0.625
MvMoelat-01509-A1_A1	933	934	0	0.095	0.00631868
MvMoelat-01509-A1_A1	934	935	0	0.73	-0.370262
MvMoelat-01509-A1_A1	935	936	0.123	0.465	-0.181784
MvMoelat-01509-A1_A1	936	937	0.237	0	-0.0431034
MvMoelat-01509-A1_A1	937	938	0.213	0.545	-0.618135
MvMoelat-01509-A1_A1	938	939	0	1	-0.250877
MvMoelat-01509-A1_A1	939	940	0	0.366	0.165992
MvMoelat-01509-A1_A1	940	941	0	0.467	-0.202532
MvMoelat-01509-A1_A1	941	942	0.195	0.408	-0.177866
MvMoelat-01509-A1_A1	942	943	0.362	0	0
MvMoelat-01509-A1_A1	943	944	0	0.867	-0.246802
MvMoelat-01509-A1_A1	944	945	0	0.911	-0.237493
MvMoelat-01509-A1_A1	945	946	0	0.696	0.173429
MvMoelat-01509-A1_A1	946	947	0	0.998	-0.0281124
MvMoelat-01509-A1_A1	947	948	0	1	-0.181952
MvMoelat-01509-A1_A1	948	949	0.158	0.246	-0.103306
MvMoelat-01509-A1_A1	949	950	0.136	0.124	-0.452409
MvMoelat-01509-A1_A1	950	951	0.625	0	-0.218239
MvMoelat-01509-A1_A1	951	952	0.538	0	-0.129141
MvMoelat-01509-A1_A1	952	953	0	0.92	0.452907
MvMoelat-01509-A1_A1	953	954	0	0.955	-0.474167
MvMoelat-01509-A1_A1	954	955	0.621	0	-0.231373
MvMoelat-01509-A1_A1	955	956	0.348	0.099	0.173607
MvMoelat-01509-A1_A1	956	957	0	0.961	-0.301887
MvMoelat-01509-A1_A1	957	958	0.987	0	-0.379775
MvMoelat-01509-A1_A1	958	959	1	0	0.344156
MvMoelat-01509-A1_A1	959	960	1	0	0.339403
MvMoelat-01509-A1_A1	960	961	1	0	-0.392385
MvMoelat-01509-A1_A1	961	962	0.315	0.565	0.120565
MvMoelat-01509-A1_A1	962	963	0	1	-0.178268
MvMoelat-01509-A1_A1	963	964	0	1	0.205511
MvMoelat-01509-A1_A1	964	965	0	0.917	0.395062
MvMoelat-01509-A1_A1	965	966	0	1	-0.471154
MvMoelat-01509-A1_A1	966	967	0	1	-0.236658
MvMoelat-01509-A1_A1	967	968	0	1	-0.188406
MvMoelat-01509-A1_A1	968	969	0	1	-0.342497
MvMoelat-01509-A1_A1	969	970	0	1	0.159569
MvMoelat-01509-A1_A1	970	971	0	1	-0.19311
MvMoelat-01509-A1_A1	971	972	0	1	-0.125455
MvMoelat-01509-A1_A1	972	973	0	1	-0.037182
MvMoelat-01509-A1_A1	973	974	0	0.544	0.844875
MvMoelat-01509-A1_A1	974	975	0.208	0.28	0.119792
MvMoelat-01509-A1_A1	975	976	1	0	-0.141667
MvMoelat-01509-A1_A1	976	977	0.882	0	0.161111
MvMoelat-01509-A1_A1	977	978	0.72	0	-0.356279
MvMoelat-01509-A1_A1	978	979	1	0	0.0259566
MvMoelat-01509-A1_A1	979	980	0.336	0.213	-0.223529
MvMoelat-01509-A1_A1	980	981	0.72	0	-0.410774
MvMoelat-01509-A1_A1	981	982	0.553	0	-0.237817
MvMoelat-01509-A1_A1	982	983	1	0	-0.0707071
MvMoelat-01509-A1_A1	983	984	0.933	0	-0.467105
MvMoelat-01509-A1_A1	984	985	0.482	0	-0.462264
MvMoelat-01509-A1_A1	985	986	1	0	-0.347032
MvMoelat-01509-A1_A1	986	987	0.502	0	-0.431325
MvMoelat-01509-A1_A1	987	988	0.23	0	-0.223529
MvMoelat-01509-A1_A1	988	989	1	0	0.0369048
MvMoelat-01509-A1_A1	989	990	0.181	0	-0.157771
MvMoelat-01509-A1_A1	990	991	0.874	0	-0.143337
MvMoelat-01509-A1_A1	991	992	0	0	-0.018427
MvMoelat-01509-A1_A1	992	993	0.425	0	0.0653747
MvMoelat-01509-A1_A1	993	994	1	0	-0.17878
MvMoelat-01509-A1_A1	994	995	0.68	0	-0.501887
MvMoelat-01509-A1_A1	995	996	1	0	-0.109604
MvMoelat-01509-A1_A1	996	997	0.683	0	-0.383117
MvMoelat-01509-A1_A1	997	998	0.296	0	-0.0896825
MvMoelat-01509-A1_A1	998	999	1	0	-0.35809
MvMoelat-01509-A1_A1	999	1000	0.142	0.108	0.0494456
MvMoelat-01509-A1_A1	1000	1001	0.608	0.024	-0.131206
MvMoelat-01509-A1_A1	1001	1002	0.935	0	-0.085327
MvMoelat-01509-A1_A1	1002	1003	0.087	0	0.290021
MvMoelat-01509-A1_A1	1003	1004	0.987	0	-0.198312
MvMoelat-01509-A1_A1	1004	1005	0.783	0	-0.272332
MvMoelat-01509-A1_A1	1005	1006	0.076	0	-0.307622
MvMoelat-01509-A1_A1	1006	1007	1	0	-0.108543
MvMoelat-01509-A1_A1	1007	1008	1	0	-0.261555
MvMoelat-01509-A1_A1	1008	1009	1	0	0.0176332
MvMoelat-01509-A1_A1	1009	1010	0.344	0.091	-0.411348
MvMoelat-01509-A1_A1	1010	1011	0	1	-0.0723684
MvMoelat-01509-A1_A1	1011	1012	0	1	0.124171
MvMoelat-01509-A1_A1	1012	1013	0	0.803	-0.198742
MvMoelat-01509-A1_A1	1013	1014	0.479	0	-0.355863
MvMoelat-01509-A1_A1	1014	1015	1	0	-0.235092
MvMoelat-01509-A1_A1	1015	1016	1	0	-0.217303
MvMoelat-01509-A1_A1	1016	1017	0.618	0	-0.344681
MvMoelat-01509-A1_A1	1017	1018	1	0	-0.375207
MvMoelat-01509-A1_A1	1018	1019	0.894	0	0.058
MvMoelat-01509-A1_A1	1019	1020	0.302	0	-0.256482
MvMoelat-01509-A1_A1	1020	1021	0.479	0	-0.222342
MvMoelat-01509-A1_A1	1021	1022	1	0	-0.0744102
MvMoelat-01509-A1_A1	1022	1023	0.567	0	0.891129
MvMoelat-01509-A1_A1	1023	1024	1	0	-0.478927
MvMoelat-01509-A1_A1	1024	1025	1	0	-0.541429
MvMoelat-01509-A1_A1	1025	1026	1	0	-0.226682
MvMoelat-01509-A1_A1	1026	1027	0.679	0	-0.161537
MvMoelat-01509-A1_A1	1027	1028	0	0	0.0126316
MvMoelat-01509-A1_A1	1028	1029	0.915	0	-0.438914
MvMoelat-01509-A1_A1	1029	1030	1	0	0.622807
MvMoelat-01509-A1_A1	1030	1031	1	0	0.140056
MvMoelat-01509-A1_A1	1031	1032	0.824	0	-0.145833
MvMoelat-01509-A1_A1	1032	1033	0	0	-0.26419
MvMoelat-01509-A1_A1	1033	1034	0.677	0	0.0963855
MvMoelat-01509-A1_A1	1034	1035	1	0	-0.342183
MvMoelat-01509-A1_A1	1035	1036	1	0	-0.0990991
MvMoelat-01509-A1_A1	1036	1037	0.809	0	-0.370283
MvMoelat-01509-A1_A1	1037	1038	1	0	0.181658
MvMoelat-01509-A1_A1	1038	1039	0.081	0	0.166321
MvMoelat-01509-A1_A1	1039	1040	0.19	0	0.0534091
MvMoelat-01509-A1_A1	1040	1041	1	0	0.0466634
MvMoelat-01509-A1_A1	1041	1042	0.97	0	-0.10553
MvMoelat-01509-A1_A1	1042	1043	0.523	0	0.0754717
MvMoelat-01509-A1_A1	1043	1044	1	0	0.274975
MvMoelat-01509-A1_A1	1044	1045	0.775	0	0.00653595
MvMoelat-01509-A1_A1	1045	1046	1	0	0.246669
MvMoelat-01509-A1_A1	1046	1047	1	0	0.085147
MvMoelat-01509-A1_A1	1047	1048	0.939	0	-0.431818
MvMoelat-01509-A1_A1	1048	1049	0	0	-0.0801068
MvMoelat-01509-A1_A1	1049	1050	0	0.696	-0.0227577
MvMoelat-01509-A1_A1	1050	1051	0	1	-0.14468
MvMoelat-01509-A1_A1	1051	1052	0	1	0.0936709
MvMoelat-01509-A1_A1	1052	1053	0	0.187	-0.160151
MvMoelat-01509-A1_A1	1053	1054	0	0	0.211475
MvMoelat-01509-A1_A1	1054	1055	0	0.138	-0.318331
MvMoelat-01509-A1_A1	1055	1056	0	0	0.26461
MvMoelat-01509-A1_A1	1056	1057	0.792	0	-0.131222
MvMoelat-01509-A1_A1	1057	1058	0.791	0	0.356164
MvMoelat-01509-A1_A1	1058	1059	0.938	0	-0.141333
MvMoelat-01509-A1_A1	1059	1060	0.836	0	-0.0747434
MvMoelat-01509-A1_A1	1060	1061	0.769	0	-0.0789474
MvMoelat-01509-A1_A1	1061	1062	0	0	-0.0671031
MvMoelat-01509-A1_A1	1062	1063	0.194	0	0.0385764
MvMoelat-01509-A1_A1	1063	1064	0.387	0	-0.265187
MvMoelat-01509-A1_A1	1064	1065	0.135	0.652	-0.101117
MvMoelat-01509-A1_A1	1065	1066	0	0.926	-0.300345
MvMoelat-01509-A1_A1	1066	1067	0.158	0	-0.0577143
MvMoelat-01509-A1_A1	1067	1068	0.903	0	0.395782
MvMoelat-01509-A1_A1	1068	1069	1	0	-0.624226
MvMoelat-01509-A1_A1	1069	1070	1	0	-0.536948
MvMoelat-01509-A1_A1	1070	1071	0.388	0	-0.649748
MvMoelat-01509-A1_A1	1071	1072	1	0	-0.278788
MvMoelat-01509-A1_A1	1072	1073	0.368	0	0.358333
MvMoelat-01509-A1_A1	1073	1074	1	0	-0.430236
MvMoelat-01509-A1_A1	1074	1075	0.498	0	-0.0503546
MvMoelat-01509-A1_A1	1075	1076	0	0.126	-0.345992
MvMoelat-01509-A1_A1	1076	1077	0	0	-0.184918
MvMoelat-01509-A1_A1	1077	1078	0.481	0	-0.609069
MvMoelat-01509-A1_A1	1078	1079	1	0	-0.39579
MvMoelat-01509-A1_A1	1079	1080	0.743	0	-0.0945055
MvMoelat-01509-A1_A1	1080	1081	0	0	-0.270968
MvMoelat-01509-A1_A1	1081	1082	0.013	0	0.104651
MvMoelat-01509-A1_A1	1082	1083	1	0	-0.0135338
MvMoelat-01509-A1_A1	1083	1084	0.794	0	-0.283951
MvMoelat-01509-A1_A1	1084	1085	0.832	0	-0.429654
MvMoelat-01509-A1_A1	1085	1086	0.546	0	-0.399625
MvMoelat-01509-A1_A1	1086	1087	0.802	0	0.0640523
MvMoelat-01509-A1_A1	1087	1088	0	0.135	-0.0623535
MvMoelat-01509-A1_A1	1088	1089	0.32	0	-0.145889
MvMoelat-01509-A1_A1	1089	1090	0	0.779	-0.279739
MvMoelat-01509-A1_A1	1090	1091	0	1	-0.339808
MvMoelat-01509-A1_A1	1091	1092	0	1	-0.396491
MvMoelat-01509-A1_A1	1092	1093	0	0.993	-0.086878
MvMoelat-01509-A1_A1	1093	1094	0	1	-0.256415
MvMoelat-01509-A1_A1	1094	1095	0	0.993	-0.10964
MvMoelat-01509-A1_A1	1095	1096	0	0.837	-0.107143
MvMoelat-01509-A1_A1	1096	1097	0.751	0	-0.0100877
MvMoelat-01509-A1_A1	1097	1098	0.599	0.045	-0.15147
MvMoelat-01509-A1_A1	1098	1099	0.04	0.872	-0.275862
MvMoelat-01509-A1_A1	1099	1100	1	0	-0.2
MvMoelat-01509-A1_A1	1100	1101	1	0	-0.336016
MvMoelat-01509-A1_A1	1101	1102	0.807	0	-0.372283
MvMoelat-01509-A1_A1	1102	1103	0.652	0	-0.166667
MvMoelat-01509-A1_A1	1103	1104	1	0	0.0696629
MvMoelat-01509-A1_A1	1104	1105	0.313	0	0.0816862
MvMoelat-01509-A1_A1	1105	1106	0	0	-0.363636
MvMoelat-01509-A1_A1	1106	1107	0	0.248	-0.492337
MvMoelat-01509-A1_A1	1107	1108	0	0	0.12381
MvMoelat-01509-A1_A1	1108	1109	0.749	0	-0.198182
MvMoelat-01509-A1_A1	1109	1110	0.083	0.135	-0.481793
MvMoelat-01509-A1_A1	1110	1111	0	0.603	-0.195195
MvMoelat-01509-A1_A1	1111	1112	0	0.232	-0.171115
MvMoelat-01509-A1_A1	1112	1113	0.793	0	-0.122122
MvMoelat-01509-A1_A1	1113	1114	1	0	-0.261017
MvMoelat-01509-A1_A1	1114	1115	0.747	0	-0.550173
MvMoelat-01509-A1_A1	1115	1116	0.571	0	-0.333543
MvMoelat-01509-A1_A1	1116	1117	1	0	-0.392857
MvMoelat-01509-A1_A1	1117	1118	0.495	0	-0.181461
MvMoelat-01509-A1_A1	1118	1119	0	0	0.355994
MvMoelat-01509-A1_A1	1119	1120	0	0	-0.238953
MvMoelat-01509-A1_A1	1120	1121	0.541	0	-0.0824899
MvMoelat-01509-A1_A1	1121	1122	0	0	0.210293
MvMoelat-01509-A1_A1	1122	1123	0	0	-0.412775
MvMoelat-01509-A1_A1	1123	1124	0	0.27	0.127451
MvMoelat-01509-A1_A1	1124	1125	0	0	0.231061
MvMoelat-01509-A1_A1	1125	1126	0	0.694	0.097076
MvMoelat-01509-A1_A1	1126	1127	0	0	-0.12809
MvMoelat-01509-A1_A1	1127	1128	0.522	0	0.022463
MvMoelat-01509-A1_A1	1128	1129	0.355	0.317	0.0953079
MvMoelat-01509-A1_A1	1129	1130	0.429	0.48	-0.016
MvMoelat-01509-A1_A1	1130	1131	0.949	0	-0.333333
MvMoelat-01509-A1_A1	1131	1132	0.602	0	-0.207654
MvMoelat-01509-A1_A1	1132	1133	0.618	0	-0.148148
MvMoelat-01509-A1_A1	1133	1134	1	0	0.0238095
MvMoelat-01509-A1_A1	1134	1135	1	0	-0.153414
MvMoelat-01509-A1_A1	1135	1136	0.567	0	-0.296395
MvMoelat-01509-A1_A1	1136	1137	0.046	0	-0.325397
MvMoelat-01509-A1_A1	1137	1138	1	0	0.164861
MvMoelat-01509-A1_A1	1138	1139	1	0	0.243229
MvMoelat-01509-A1_A1	1139	1140	1	0	-0.285523
MvMoelat-01509-A1_A1	1140	1141	1	0	-0.565
MvMoelat-01509-A1_A1	1141	1142	0.517	0	-0.0497738
MvMoelat-01509-A1_A1	1142	1143	0.622	0	0.0482759
MvMoelat-01509-A1_A1	1143	1144	0.529	0	0.814463
MvMoelat-01509-A1_A1	1144	1145	0	0	-0.240184
MvMoelat-01509-A1_A1	1145	1146	0.522	0	-0.0277008
MvMoelat-01509-A1_A1	1146	1147	0	0	-0.209259
MvMoelat-01509-A1_A1	1147	1148	0.17	0	-0.344368
MvMoelat-01509-A1_A1	1148	1149	0	0	0.229167
MvMoelat-01509-A1_A1	1149	1150	0.278	0	-0.329365
MvMoelat-01509-A1_A1	1150	1151	0	0.692	0.304441
MvMoelat-01509-A1_A1	1151	1152	0	0.998	0.0479204
MvMoelat-01509-A1_A1	1152	1153	0	1	-0.115789
MvMoelat-01509-A1_A1	1153	1154	0	0.979	-0.387755
MvMoelat-01509-A1_A1	1154	1155	0	1	-0.178378
MvMoelat-01509-A1_A1	1155	1156	0	0.545	-0.00694161
MvMoelat-01509-A1_A1	1156	1157	0.194	0	0.0203488
MvMoelat-01509-A1_A1	1157	1158	0	0	-0.235165
MvMoelat-01509-A1_A1	1158	1159	0.508	0	-0.327778
MvMoelat-01509-A1_A1	1159	1160	0.774	0	0.330857
MvMoelat-01509-A1_A1	1160	1161	1	0	-0.445499
MvMoelat-01509-A1_A1	1161	1162	0.001	0	0.164462
MvMoelat-01509-A1_A1	1162	1163	0	0	0.340625
MvMoelat-01509-A1_A1	1163	1164	0	0	-0.0880752
MvMoelat-01509-A1_A1	1164	1165	0.194	0	-0.0535211
MvMoelat-01509-A1_A1	1165	1166	0	0	-0.0898623
MvMoelat-01509-A1_A1	1166	1167	0.015	0	-0.0219436
MvMoelat-01509-A1_A1	1167	1168	1	0	-0.0750925
MvMoelat-01509-A1_A1	1168	1169	1	0	0.353001
MvMoelat-01509-A1_A1	1169	1170	1	0	-0.019879
MvMoelat-01509-A1_A1	1170	1171	0.553	0	0.227823
MvMoelat-01509-A1_A1	1171	1172	1	0	-0.212137
MvMoelat-01509-A1_A1	1172	1173	0.473	0	0.282303
MvMoelat-01509-A1_A1	1173	1174	1	0	0.210331
MvMoelat-01509-A1_A1	1174	1175	1	0	-0.285714
MvMoelat-01509-A1_A1	1175	1176	1	0	0.203178
MvMoelat-01509-A1_A1	1176	1177	1	0	0.395646
MvMoelat-01509-A1_A1	1177	1178	1	0	0.0598763
MvMoelat-01509-A1_A1	1178	1179	0.691	0	0.0490925
MvMoelat-01509-A1_A1	1179	1180	1	0	-0.171717
MvMoelat-01509-A1_A1	1180	1181	0.525	0	1.16967
MvMoelat-01509-A1_A1	1181	1182	1	0	-0.0721366
MvMoelat-01509-A1_A1	1182	1183	1	0	0.17475
MvMoelat-01509-A1_A1	1183	1184	1	0	-0.0669166
MvMoelat-01509-A1_A1	1184	1185	0.038	0	0.0211329
MvMoelat-01509-A1_A1	1185	1186	0	0.158	-0.187302
MvMoelat-01509-A1_A1	1186	1187	0	0.12	0.0565764
MvMoelat-01509-A1_A1	1187	1188	0	0.345	-0.14043
MvMoelat-01509-A1_A1	1188	1189	0	0.569	-0.483887
MvMoelat-01509-A1_A1	1189	1190	0	0.705	-0.222876
MvMoelat-01509-A2_A2	0	1	0	0	0.133721
MvMoelat-01509-A2_A2	1	2	0	0.794	-0.219008
MvMoelat-01509-A2_A2	2	3	0	1	-0.256578
MvMoelat-01509-A2_A2	3	4	0.115	0.651	-0.502521
MvMoelat-01509-A2_A2	4	5	0.037	0.79	-0.415191
MvMoelat-01509-A2_A2	5	6	0	0.817	-0.461207
MvMoelat-01509-A2_A2	6	7	0	0.701	-0.290714
MvMoelat-01509-A2_A2	7	8	0.17	0.777	-0.323538
MvMoelat-01509-A2_A2	8	9	0	0.359	0.0400943
MvMoelat-01509-A2_A2	9	10	0.282	0.412	-0.247802
MvMoelat-01509-A2_A2	10	11	1	0	-0.441272
MvMoelat-01509-A2_A2	11	12	1	0	-0.322697
MvMoelat-01509-A2_A2	12	13	0.55	0.201	-0.158737
MvMoelat-01509-A2_A2	13	14	0	1	0.108475
MvMoelat-01509-A2_A2	14	15	0	1	-0.0461659
MvMoelat-01509-A2_A2	15	16	0	0.841	0.139862
MvMoelat-01509-A2_A2	16	17	0.484	0.267	0.140957
MvMoelat-01509-A2_A2	17	18	0	1	-0.18969
MvMoelat-01509-A2_A2	18	19	0	0.843	0.276863
MvMoelat-01509-A2_A2	19	20	0.219	0.13	0.838546
MvMoelat-01509-A2_A2	20	21	0.469	0.017	0.821165
MvMoelat-01509-A2_A2	21	22	1	0	0.33584
MvMoelat-01509-A2_A2	22	23	1	0	-0.195678
MvMoelat-01509-A2_A2	23	24	0.399	0	-0.0434783
MvMoelat-01509-A2_A2	24	25	1	0	-0.316176
MvMoelat-01509-A2_A2	25	26	0.845	0	0.454545
MvMoelat-01509-A2_A2	26	27	0.781	0	0.653333
MvMoelat-01509-A2_A2	27	28	0.697	0	-0.168357
MvMoelat-01509-A2_A2	28	29	0.652	0	-0.294017
MvMoelat-01509-A2_A2	29	30	0.485	0	-0.225023
MvMoelat-01509-A2_A2	30	31	1	0	-0.142857
MvMoelat-01509-A2_A2	31	32	1	0	0.0998077
MvMoelat-01509-A2_A2	32	33	1	0	-0.473404
MvMoelat-01509-A2_A2	33	34	0.54	0	-0.0941043
MvMoelat-01509-A2_A2	34	35	1	0	0.0690537
MvMoelat-01509-A2_A2	35	36	0.332	0	-0.0468085
MvMoelat-01509-A2_A2	36	37	0.085	0	-0.254991
MvMoelat-01509-A2_A2	37	38	1	0	-0.268398
MvMoelat-01509-A2_A2	38	39	0.681	0	0.342723
MvMoelat-01509-A2_A2	39	40	0.946	0	-0.167067
MvMoelat-01509-A2_A2	40	41	0.738	0	0.214255
MvMoelat-01509-A2_A2	41	42	1	0	0.458744
MvMoelat-01509-A2_A2	42	43	0.341	0	0.12988
MvMoelat-01509-A2_A2	43	44	0.742	0	-0.529412
MvMoelat-01509-A2_A2	44	45	0.205	0	0.480161
MvMoelat-01509-A2_A2	45	46	0.499	0	-0.0957154
MvMoelat-01509-A2_A2	46	47	0.86	0	-0.24118
MvMoelat-01509-A2_A2	47	48	0	0	-0.522222
MvMoelat-01509-A2_A2	48	49	0.305	0	0.263131
MvMoelat-01509-A2_A2	49	50	1	0	0.422449
MvMoelat-01509-A2_A2	50	51	0.8	0	-0.0360624
MvMoelat-01509-A2_A2	51	52	1	0	-0.0243275
MvMoelat-01509-A2_A2	52	53	0.921	0	0.493873
MvMoelat-01509-A2_A2	53	54	0	0	-0.474138
MvMoelat-01509-A2_A2	54	55	0.467	0	-0.128217
MvMoelat-01509-A2_A2	55	56	0.117	0.129	0.807541
MvMoelat-01509-A2_A2	56	57	0	0	-0.10058
MvMoelat-01509-A2_A2	57	58	0.579	0	0.498911
MvMoelat-01509-A2_A2	58	59	0	0	-0.489032
MvMoelat-01509-A2_A2	59	60	0.624	0	-0.559179
MvMoelat-01509-A2_A2	60	61	1	0	-0.434189
MvMoelat-01509-A2_A2	61	62	1	0	-0.0726343
MvMoelat-01509-A2_A2	62	63	0.815	0	-0.28549
MvMoelat-01509-A2_A2	63	64	1	0	-0.207109
MvMoelat-01509-A2_A2	64	65	0.315	0	-0.0963973
MvMoelat-01509-A2_A2	65	66	1	0	-0.1108
MvMoelat-01509-A2_A2	66	67	0.306	0	-0.189964
MvMoelat-01509-A2_A2	67	68	0.389	0	0.0853414
MvMoelat-01509-A2_A2	68	69	0.987	0	0.173023
MvMoelat-01509-A2_A2	69	70	0	0	-0.320277
MvMoelat-01509-A2_A2	70	71	0.663	0	0.0858516
MvMoelat-01509-A2_A2	71	72	0.766	0	-0.304503
MvMoelat-01509-A2_A2	72	73	0.468	0	0.518072
MvMoelat-01509-A2_A2	73	74	1	0	-0.38204
MvMoelat-01509-A2_A2	74	75	0.417	0	-0.266873
MvMoelat-01509-A2_A2	75	76	1	0	-0.330303
MvMoelat-01509-A2_A2	76	77	0.651	0	-0.172439
MvMoelat-01509-A2_A2	77	78	1	0	-0.108471
MvMoelat-01509-A2_A2	78	79	1	0	0.498952
MvMoelat-01509-A2_A2	79	80	0.708	0	-0.338152
MvMoelat-01509-A2_A2	80	81	0	0	0.158537
MvMoelat-01509-A2_A2	81	82	0.426	0	-0.519911
MvMoelat-01509-A2_A2	82	83	1	0	0.457778
MvMoelat-01509-A2_A2	83	84	1	0	0.392473
MvMoelat-01509-A2_A2	84	85	1	0	0.351351
MvMoelat-01509-A2_A2	85	86	1	0	0.494915
MvMoelat-01509-A2_A2	86	87	0.522	0	-0.025
MvMoelat-01509-A2_A2	87	88	0.99	0	0.039501
MvMoelat-01509-A2_A2	88	89	0.275	0	-0.129383
MvMoelat-01509-A2_A2	89	90	1	0	-0.290061
MvMoelat-01509-A2_A2	90	91	0.555	0	-0.431373
MvMoelat-01509-A2_A2	91	92	0.874	0	-0.35578
MvMoelat-01509-A2_A2	92	93	0.743	0	-0.512791
MvMoelat-01509-A2_A2	93	94	0.576	0	-0.43213
MvMoelat-01509-A2_A2	94	95	1	0	-0.266019
MvMoelat-01509-A2_A2	95	96	0.443	0	-0.310201
MvMoelat-01509-A2_A2	96	97	0.817	0	0.111688
MvMoelat-01509-A2_A2	97	98	0	0	-0.362245
MvMoelat-01509-A2_A2	98	99	0.221	0	-0.185063
MvMoelat-01509-A2_A2	99	100	1	0	-0.109091
MvMoelat-01509-A2_A2	100	101	1	0	-0.0675169
MvMoelat-01509-A2_A2	101	102	0.425	0	-0.236258
MvMoelat-01509-A2_A2	102	103	0	0	0.0858537
MvMoelat-01509-A2_A2	103	104	0.018	0	-0.293314
MvMoelat-01509-A2_A2	104	105	1	0	-0.0188259
MvMoelat-01509-A2_A2	105	106	0.958	0	-0.237288
MvMoelat-01509-A2_A2	106	107	0	0	-0.269589
MvMoelat-01509-A2_A2	107	108	0.362	0	0.106539
MvMoelat-01509-A2_A2	108	109	0.591	0	0.295238
MvMoelat-01509-A2_A2	109	110	0.622	0	-0.65931
MvMoelat-01509-A2_A2	110	111	1	0	-0.0707071
MvMoelat-01509-A2_A2	111	112	1	0	-0.319471
MvMoelat-01509-A2_A2	112	113	0.49	0	0.112306
MvMoelat-01509-A2_A2	113	114	0.797	0	-0.370614
MvMoelat-01509-A2_A2	114	115	0.618	0	-0.160212
MvMoelat-01509-A2_A2	115	116	0.219	0.054	0.0463415
MvMoelat-01509-A2_A2	116	117	0.422	0.046	0.0911978
MvMoelat-01509-A2_A2	117	118	1	0	-0.509734
MvMoelat-01509-A2_A2	118	119	1	0	-0.0994595
MvMoelat-01509-A2_A2	119	120	0.332	0	-0.121931
MvMoelat-01509-A2_A2	120	121	0.612	0	-0.266667
MvMoelat-01509-A2_A2	121	122	0.474	0	-0.162156
MvMoelat-01509-A2_A2	122	123	1	0	0.363636
MvMoelat-01509-A2_A2	123	124	0.683	0	-0.419
MvMoelat-01509-A2_A2	124	125	0.532	0	-0.216642
MvMoelat-01509-A2_A2	125	126	1	0	0.209302
MvMoelat-01509-A2_A2	126	127	0.047	0	-0.426038
MvMoelat-01509-A2_A2	127	128	0	0	-0.268336
MvMoelat-01509-A2_A2	128	129	0.671	0	0.305292
MvMoelat-01509-A2_A2	129	130	1	0	0.142165
MvMoelat-01509-A2_A2	130	131	1	0	-0.529716
MvMoelat-01509-A2_A2	131	132	1	0	-0.471972
MvMoelat-01509-A2_A2	132	133	0.812	0	-0.0857342
MvMoelat-01509-A2_A2	133	134	0.558	0	-0.135685
MvMoelat-01509-A2_A2	134	135	1	0	-0.503319
MvMoelat-01509-A2_A2	135	136	1	0	0.0505051
MvMoelat-01509-A2_A2	136	137	0.281	0	-0.339971
MvMoelat-01509-A2_A2	137	138	0.145	0	-0.271371
MvMoelat-01509-A2_A2	138	139	1	0	0.152941
MvMoelat-01509-A2_A2	139	140	0.725	0	-0.335401
MvMoelat-01509-A2_A2	140	141	0.968	0	0.00465983
MvMoelat-01509-A2_A2	141	142	1	0	0.173929
MvMoelat-01509-A2_A2	142	143	0.539	0	-0.382456
MvMoelat-01509-A2_A2	143	144	0.307	0	-0.0861905
MvMoelat-01509-A2_A2	144	145	0	0	-0.312281
MvMoelat-01509-A2_A2	145	146	0.785	0	-0.188836
MvMoelat-01509-A2_A2	146	147	0.673	0	-0.365873
MvMoelat-01509-A2_A2	147	148	0.267	0	-0.0712644
MvMoelat-01509-A2_A2	148	149	1	0	-0.410345
MvMoelat-01509-A2_A2	149	150	1	0	-0.302929
MvMoelat-01509-A2_A2	150	151	0.653	0	-0.12111
MvMoelat-01509-A2_A2	151	152	0.346	0	-0.334677
MvMoelat-01509-A2_A2	152	153	0	0.156	0.318467
MvMoelat-01509-A2_A2	153	154	0	0	-0.00452489
MvMoelat-01509-A2_A2	154	155	0.07	0.31	-0.472639
MvMoelat-01509-A2_A2	155	156	0.604	0.121	-0.535883
MvMoelat-01509-A2_A2	156	157	0	0.283	-0.494266
MvMoelat-01509-A2_A2	157	158	0.22	0	-0.0809949
MvMoelat-01509-A2_A2	158	159	1	0	-0.526383
MvMoelat-01509-A2_A2	159	160	0.746	0	0.155203
MvMoelat-01509-A2_A2	160	161	1	0	-0.186091
MvMoelat-01509-A2_A2	161	162	0.374	0	-0.315285
MvMoelat-01509-A2_A2	162	163	0	0.192	-0.274227
MvMoelat-01509-A2_A2	163	164	0.954	0	-0.144349
MvMoelat-01509-A2_A2	164	165	0.965	0	-0.100385
MvMoelat-01509-A2_A2	165	166	0.8	0	0.182889
MvMoelat-01509-A2_A2	166	167	1	0	-0.261288
MvMoelat-01509-A2_A2	167	168	0.881	0	-0.509972
MvMoelat-01509-A2_A2	168	169	0.347	0	-0.0913978
MvMoelat-01509-A2_A2	169	170	1	0	-0.297753
MvMoelat-01509-A2_A2	170	171	0.477	0	-0.179869
MvMoelat-01509-A2_A2	171	172	0.461	0	0.180851
MvMoelat-01509-A2_A2	172	173	0.761	0	0.313684
MvMoelat-01509-A2_A2	173	174	1	0	0.216377
MvMoelat-01509-A2_A2	174	175	1	0	-0.145466
MvMoelat-01509-A2_A2	175	176	1	0	-0.288678
MvMoelat-01509-A2_A2	176	177	1	0	-0.343284
MvMoelat-01509-A2_A2	177	178	0.682	0	0.837858
MvMoelat-01509-A2_A2	178	179	0.147	0.156	0.198381
MvMoelat-01509-A2_A2	179	180	1	0	-0.106742
MvMoelat-01509-A2_A2	180	181	0.775	0	-0.239798
MvMoelat-01509-A2_A2	181	182	0.188	0.172	-0.329591
MvMoelat-01509-A2_A2	182	183	0	0.102	-0.445084
MvMoelat-01509-A2_A2	183	184	0	0.554	0.0740642
MvMoelat-01509-A2_A2	184	185	0	1	-0.020097
MvMoelat-01509-A2_A2	185	186	0	1	-0.393819
MvMoelat-01509-A2_A2	186	187	0	1	-0.0792779
MvMoelat-01509-A2_A2	187	188	0	0.992	-0.321429
MvMoelat-01509-A2_A2	188	189	0	1	-0.393955
MvMoelat-01509-A2_A2	189	190	0	1	-0.215079
MvMoelat-01509-A2_A2	190	191	0	1	0.0992276
MvMoelat-01509-A2_A2	191	192	0	1	-0.108884
MvMoelat-01509-A2_A2	192	193	0	0.735	-0.261292
MvMoelat-01509-A2_A2	193	194	0	1	-0.123568
MvMoelat-01509-A2_A2	194	195	0	0.506	-0.143519
MvMoelat-01509-A2_A2	195	196	0.471	0.032	-0.392391
MvMoelat-01509-A2_A2	196	197	0.655	0.125	0.0463415
MvMoelat-01509-A2_A2	197	198	1	0	-0.392239
MvMoelat-01509-A2_A2	198	199	0.319	0.208	-0.057712
MvMoelat-01509-A2_A2	199	200	0.079	0.143	0.281506
MvMoelat-01509-A2_A2	200	201	0.499	0	-0.167826
MvMoelat-01509-A2_A2	201	202	0.856	0	-0.152739
MvMoelat-01509-A2_A2	202	203	0.614	0	-0.3
MvMoelat-01509-A2_A2	203	204	1	0	-0.0671301
MvMoelat-01509-A2_A2	204	205	1	0	-0.363636
MvMoelat-01509-A2_A2	205	206	0.549	0	-0.0853801
MvMoelat-01509-A2_A2	206	207	0.31	0	-0.538254
MvMoelat-01509-A2_A2	207	208	0.155	0	-0.0861111
MvMoelat-01509-A2_A2	208	209	0	0	-0.311996
MvMoelat-01509-A2_A2	209	210	0	0.696	-0.35
MvMoelat-01509-A2_A2	210	211	0	1	-0.0596078
MvMoelat-01509-A2_A2	211	212	0	1	-0.000370233
MvMoelat-01509-A2_A2	212	213	0	1	0.647541
MvMoelat-01509-A2_A2	213	214	0	0.912	0.162296
MvMoelat-01509-A2_A2	214	215	0	0	0.0227273
MvMoelat-01509-A2_A2	215	216	0.883	0	-0.365025
MvMoelat-01509-A2_A2	216	217	1	0	-0.293403
MvMoelat-01509-A2_A2	217	218	0.993	0	-0.454545
MvMoelat-01509-A2_A2	218	219	0	0	-0.0228048
MvMoelat-01509-A2_A2	219	220	0	0	-0.585507
MvMoelat-01509-A2_A2	220	221	0	0.817	-0.144511
MvMoelat-01509-A2_A2	221	222	0	1	-0.00181488
MvMoelat-01509-A2_A2	222	223	0	1	0.124211
MvMoelat-01509-A2_A2	223	224	0	1	-0.253667
MvMoelat-01509-A2_A2	224	225	0	1	-0.0399868
MvMoelat-01509-A2_A2	225	226	0	0.238	0.284004
MvMoelat-01509-A2_A2	226	227	0	0	-0.126748
MvMoelat-01509-A2_A2	227	228	0	0	-0.17305
MvMoelat-01509-A2_A2	228	229	0	0	0.146305
MvMoelat-01509-A2_A2	229	230	0.06	0	0.133016
MvMoelat-01509-A2_A2	230	231	1	0	0.0875576
MvMoelat-01509-A2_A2	231	232	0.989	0	-0.285714
MvMoelat-01509-A2_A2	232	233	0.209	0.001	0.979716
MvMoelat-01509-A2_A2	233	234	0	0.213	0.173333
MvMoelat-01509-A2_A2	234	235	0.236	0.316	-0.128788
MvMoelat-01509-A2_A2	235	236	0.961	0	0.0350085
MvMoelat-01509-A2_A2	236	237	0.515	0.131	0.640896
MvMoelat-01509-A2_A2	237	238	0.667	0.105	0.0966667
MvMoelat-01509-A2_A2	238	239	1	0	-0.191257
MvMoelat-01509-A2_A2	239	240	0.789	0	0.00310559
MvMoelat-01509-A2_A2	240	241	1	0	-0.333502
MvMoelat-01509-A2_A2	241	242	1	0	-0.0631313
MvMoelat-01509-A2_A2	242	243	0.212	0	-0.197516
MvMoelat-01509-A2_A2	243	244	1	0	0.0814023
MvMoelat-01509-A2_A2	244	245	1	0	0.0617284
MvMoelat-01509-A2_A2	245	246	1	0	-0.414634
MvMoelat-01509-A2_A2	246	247	0.269	0	-0.555988
MvMoelat-01509-A2_A2	247	248	0.743	0	0.669394
MvMoelat-01509-A2_A2	248	249	1	0	-0.000376435
MvMoelat-01509-A2_A2	249	250	1	0	0.038961
MvMoelat-01509-A2_A2	250	251	0.72	0	-0.304544
MvMoelat-01509-A2_A2	251	252	0.753	0	-0.256605
MvMoelat-01509-A2_A2	252	253	0.635	0	-0.217172
MvMoelat-01509-A2_A2	253	254	1	0	-0.29003
MvMoelat-01509-A2_A2	254	255	0.764	0	-0.025
MvMoelat-01509-A2_A2	255	256	0.524	0	0.284079
MvMoelat-01509-A2_A2	256	257	0.15	0	0.0739615
MvMoelat-01509-A2_A2	257	258	0.272	0	-0.0968421
MvMoelat-01509-A2_A2	258	259	0	0.189	0.0134615
MvMoelat-01509-A2_A2	259	260	0.866	0	-0.443536
MvMoelat-01509-A2_A2	260	261	0.41	0.141	0.00604651
MvMoelat-01509-A2_A2	261	262	0.875	0	-0.151869
MvMoelat-01509-A2_A2	262	263	0	0.766	0.149824
MvMoelat-01509-A2_A2	263	264	0	0.485	-0.290323
MvMoelat-01509-A2_A2	264	265	0.79	0	0.0119617
MvMoelat-01509-A2_A2	265	266	0	0	-0.348032
MvMoelat-01509-A2_A2	266	267	0.389	0.24	-0.0526316
MvMoelat-01509-A2_A2	267	268	0.115	0	0.193548
MvMoelat-01509-A2_A2	268	269	0.475	0	0.346144
MvMoelat-01509-A2_A2	269	270	1	0	-0.375834
MvMoelat-01509-A2_A2	270	271	0.108	0	-0.330144
MvMoelat-01509-A2_A2	271	272	1	0	-0.5381
MvMoelat-01509-A2_A2	272	273	0.409	0	-0.382307
MvMoelat-01509-A2_A2	273	274	0	0	0.178486
MvMoelat-01509-A2_A2	274	275	0	0	-0.167827
MvMoelat-01509-A2_A2	275	276	0.436	0	-0.377372
MvMoelat-01509-A2_A2	276	277	1	0	0.266019
MvMoelat-01509-A2_A2	277	278	0.935	0	-0.408733
MvMoelat-01509-A2_A2	278	279	0.179	0	-0.170286
MvMoelat-01509-A2_A2	279	280	0.584	0	-0.420561
MvMoelat-01509-A2_A2	280	281	0	0.101	-0.106001
MvMoelat-01509-A2_A2	281	282	0.687	0	-0.23983
MvMoelat-01509-A2_A2	282	283	0.874	0	-0.00432152
MvMoelat-01509-A2_A2	283	284	1	0	-0.0644838
MvMoelat-01509-A2_A2	284	285	1	0	-0.203616
MvMoelat-01509-A2_A2	285	286	1	0	0.454637
MvMoelat-01509-A2_A2	286	287	0.86	0	-0.213855
MvMoelat-01509-A2_A2	287	288	0.548	0	-0.0712074
MvMoelat-01509-A2_A2	288	289	0.739	0	-0.432292
MvMoelat-01509-A2_A2	289	290	0.681	0	-0.306674
MvMoelat-01509-A2_A2	290	291	0.877	0	0.0483526
MvMoelat-01509-A2_A2	291	292	0.2	0	-0.345051
MvMoelat-01509-A2_A2	292	293	0.251	0	-0.313216
MvMoelat-01509-A2_A2	293	294	0.387	0	0.76087
MvMoelat-01509-A2_A2	294	295	0.715	0	-0.500368
MvMoelat-01509-A2_A2	295	296	1	0	-0.435185
MvMoelat-01509-A2_A2	296	297	1	0	-0.0991667
MvMoelat-01509-A2_A2	297	298	0.579	0	-0.176471
MvMoelat-01509-A2_A2	298	299	0.997	0	-0.266012
MvMoelat-01509-A2_A2	299	300	0.072	0	-0.336174
MvMoelat-01509-A2_A2	300	301	1	0	0.35641
MvMoelat-01509-A2_A2	301	302	1	0	-0.187046
MvMoelat-01509-A2_A2	302	303	1	0	-0.568182
MvMoelat-01509-A2_A2	303	304	1	0	0.675325
MvMoelat-01509-A2_A2	304	305	0.846	0	-0.470996
MvMoelat-01509-A2_A2	305	306	0.668	0	-0.375291
MvMoelat-01509-A2_A2	306	307	1	0	-0.217197
MvMoelat-01509-A2_A2	307	308	1	0	-0.334713
MvMoelat-01509-A2_A2	308	309	1	0	-0.0884287
MvMoelat-01509-A2_A2	309	310	0.851	0	0.575821
MvMoelat-01509-A2_A2	310	311	1	0	-0.236847
MvMoelat-01509-A2_A2	311	312	0.684	0	-0.454606
MvMoelat-01509-A2_A2	312	313	1	0	-0.592593
MvMoelat-01509-A2_A2	313	314	0.539	0	-0.114583
MvMoelat-01509-A2_A2	314	315	0.532	0	-0.21118
MvMoelat-01509-A2_A2	315	316	0.74	0	0.450635
MvMoelat-01509-A2_A2	316	317	0.729	0	0.0470779
MvMoelat-01509-A2_A2	317	318	0	0	0
MvMoelat-01509-A2_A2	318	319	0.965	0	-0.0620915
MvMoelat-01509-A2_A2	319	320	0.074	0	0.573451
MvMoelat-01509-A2_A2	320	321	0.619	0	0.0524691
MvMoelat-01509-A2_A2	321	322	0.117	0	-0.0875576
MvMoelat-01509-A2_A2	322	323	1	0	-0.28277
MvMoelat-01509-A2_A2	323	324	1	0	-0.250668
MvMoelat-01509-A2_A2	324	325	1	0	0.0139795
MvMoelat-01509-A2_A2	325	326	1	0	-0.326709
MvMoelat-01509-A2_A2	326	327	1	0	-0.0997475
MvMoelat-01509-A2_A2	327	328	1	0	0.0614754
MvMoelat-01509-A2_A2	328	329	1	0	-0.504302
MvMoelat-01509-A2_A2	329	330	0.727	0	-0.483939
MvMoelat-01509-A2_A2	330	331	0.976	0	-0.654241
MvMoelat-01509-A2_A2	331	332	1	0	-0.428335
MvMoelat-01509-A2_A2	332	333	0.534	0	0.0120551
MvMoelat-01509-A2_A2	333	334	1	0	-0.507389
MvMoelat-01509-A2_A2	334	335	1	0	0.108237
MvMoelat-01509-A2_A2	335	336	0.471	0	-0.348768
MvMoelat-01509-A2_A2	336	337	0.331	0	-0.184466
MvMoelat-01509-A2_A2	337	338	0.262	0.123	-0.225182
MvMoelat-01509-A2_A2	338	339	0.216	0.105	0.314667
MvMoelat-01509-A2_A2	339	340	0.898	0	-0.196511
MvMoelat-01509-A2_A2	340	341	0.906	0	-0.0771429
MvMoelat-01509-A2_A2	341	342	0.685	0	0.0753367
MvMoelat-01509-A2_A2	342	343	1	0	-0.45439
MvMoelat-01509-A2_A2	343	344	0.856	0	0.353333
MvMoelat-01509-A2_A2	344	345	0.169	0.011	0.309901
MvMoelat-01509-A2_A2	345	346	0	1	-0.517718
MvMoelat-01509-A2_A2	346	347	0	0.872	-0.145564
MvMoelat-01509-A2_A2	347	348	0.683	0.09	-0.344231
MvMoelat-01509-A2_A2	348	349	0.632	0.14	0.0170068
MvMoelat-01509-A2_A2	349	350	0.797	0	0.911357
MvMoelat-01509-A2_A2	350	351	0.947	0	-0.22352
MvMoelat-01509-A2_A2	351	352	0.655	0	-0.120937
MvMoelat-01509-A2_A2	352	353	1	0	-0.439452
MvMoelat-01509-A2_A2	353	354	1	0	0.186539
MvMoelat-01509-A2_A2	354	355	0.753	0	-0.138889
MvMoelat-01509-A2_A2	355	356	0.607	0	0.0309942
MvMoelat-01509-A2_A2	356	357	0.609	0.129	0.207344
MvMoelat-01509-A2_A2	357	358	1	0	0.0837123
MvMoelat-01509-A2_A2	358	359	0.642	0.034	0.0460556
MvMoelat-01509-A2_A2	359	360	0	0.859	-0.348016
MvMoelat-01509-A2_A2	360	361	0.712	0	-0.45288
MvMoelat-01509-A2_A2	361	362	0.539	0	0.35388
MvMoelat-01509-A2_A2	362	363	0.945	0	0.0612245
MvMoelat-01509-A2_A2	363	364	0.404	0	0.211553
MvMoelat-01509-A2_A2	364	365	0	0.482	0.444776
MvMoelat-01509-A2_A2	365	366	0	1	-0.00460829
MvMoelat-01509-A2_A2	366	367	0	0.649	0.119658
MvMoelat-01509-A2_A2	367	368	0	0.974	-0.00587084
MvMoelat-01509-A2_A2	368	369	0	1	-0.174825
MvMoelat-01509-A2_A2	369	370	0	0.781	-0.143362
MvMoelat-01509-A2_A2	370	371	0	0.437	-0.201037
MvMoelat-01509-A2_A2	371	372	0.789	0	-0.374332
MvMoelat-01509-A2_A2	372	373	0.176	0.118	-0.254037
MvMoelat-01509-A2_A2	373	374	1	0	-0.309409
MvMoelat-01509-A2_A2	374	375	1	0	0.145564
MvMoelat-01509-A2_A2	375	376	0.341	0	0.203297
MvMoelat-01509-A2_A2	376	377	0.64	0	-0.257619
MvMoelat-01509-A2_A2	377	378	0	0.859	-0.047619
MvMoelat-01509-A2_A2	378	379	0.264	0.224	-0.108056
MvMoelat-01509-A2_A2	379	380	0.672	0	-0.00695134
MvMoelat-01509-A2_A2	380	381	1	0	-0.266418
MvMoelat-01509-A2_A2	381	382	1	0	-0.09757
MvMoelat-01509-A2_A2	382	383	1	0	-0.185093
MvMoelat-01509-A2_A2	383	384	1	0	-0.359926
MvMoelat-01509-A2_A2	384	385	0.506	0	-0.36208
MvMoelat-01509-A2_A2	385	386	0.248	0	-0.220702
MvMoelat-01509-A2_A2	386	387	0.649	0	-0.444614
MvMoelat-01509-A2_A2	387	388	0	0.835	-0.0581395
MvMoelat-01509-A2_A2	388	389	0	1	-0.202926
MvMoelat-01509-A2_A2	389	390	0	1	0.221184
MvMoelat-01509-A2_A2	390	391	0	1	0.358427
MvMoelat-01509-A2_A2	391	392	0.754	0.19	0.46835
MvMoelat-01509-A2_A2	392	393	0.136	0	1.15758
MvMoelat-01509-A2_A2	393	394	0	0	0.218519
MvMoelat-01509-A2_A2	394	395	0	0	-0.0367893
MvMoelat-01509-A2_A2	395	396	0	0	-0.0199336
MvMoelat-01509-A2_A2	396	397	0	0.947	0.202091
MvMoelat-01509-A2_A2	397	398	0	0.795	0.310924
MvMoelat-01509-A2_A2	398	399	0	1	0.142955
MvMoelat-01509-A2_A2	399	400	0	1	-0.19726
MvMoelat-01509-A2_A2	400	401	0.068	0.753	-0.167045
MvMoelat-01509-A2_A2	401	402	0.378	0.506	-0.0680767
MvMoelat-01509-A2_A2	402	403	0	1	-0.510974
MvMoelat-01509-A2_A2	403	404	0	0.713	0.655007
MvMoelat-01509-A2_A2	404	405	0.865	0	-0.0198735
MvMoelat-01509-A2_A2	405	406	0.968	0	-0.328793
MvMoelat-01509-A2_A2	406	407	0.704	0	0.283385
MvMoelat-01509-A2_A2	407	408	0.461	0.138	-0.0774411
MvMoelat-01509-A2_A2	408	409	0.986	0	-0.170402
MvMoelat-01509-A2_A2	409	410	0.056	0.132	0.478992
MvMoelat-01509-A2_A2	410	411	0	0.772	-0.209364
MvMoelat-01509-A2_A2	411	412	0	0.473	0.154331
MvMoelat-01509-A2_A2	412	413	0.472	0	-0.188477
MvMoelat-01509-A2_A2	413	414	0.547	0	-0.289486
MvMoelat-01509-A2_A2	414	415	0.858	0	-0.150465
MvMoelat-01509-A2_A2	415	416	0	0.289	-0.367678
MvMoelat-01509-A2_A2	416	417	0.582	0	-0.334783
MvMoelat-01509-A2_A2	417	418	0	0.221	-0.12202
MvMoelat-01509-A2_A2	418	419	0.089	0.112	0.438206
MvMoelat-01509-A2_A2	419	420	1	0	-0.0706522
MvMoelat-01509-A2_A2	420	421	0.098	0.627	0.0305452
MvMoelat-01509-A2_A2	421	422	0	1	-0.116708
MvMoelat-01509-A2_A2	422	423	0	1	0.175258
MvMoelat-01509-A2_A2	423	424	0	0.872	0.36371
MvMoelat-01509-A2_A2	424	425	0	1	-0.337278
MvMoelat-01509-A2_A2	425	426	0	1	-0.0191571
MvMoelat-01509-A2_A2	426	427	0.393	0.332	-0.181
MvMoelat-01509-A2_A2	427	428	1	0	-0.369815
MvMoelat-01509-A2_A2	428	429	1	0	-0.225
MvMoelat-01509-A2_A2	429	430	0.089	0.211	0.245484
MvMoelat-01509-A2_A2	430	431	0.2	0	-0.340986
MvMoelat-01509-A2_A2	431	432	0	0	-0.0427468
MvMoelat-01509-A2_A2	432	433	0	0.405	-0.208806
MvMoelat-01509-A2_A2	433	434	0	0.186	0.0588235
MvMoelat-01509-A2_A2	434	435	0	0	-0.290898
MvMoelat-01509-A2_A2	435	436	0	0.342	-0.264828
MvMoelat-01509-A2_A2	436	437	0	1	0.361136
MvMoelat-01509-A2_A2	437	438	0	0.031	0.333667
MvMoelat-01509-A2_A2	438	439	0	0.218	-0.151429
MvMoelat-01509-A2_A2	439	440	0	0.506	0.0173913
MvMoelat-01509-A2_A2	440	441	0	0.141	0.0991379
MvMoelat-01509-A2_A2	441	442	0	0.654	0.305861
MvMoelat-01509-A2_A2	442	443	0	0.237	0.585586
MvMoelat-01509-A2_A2	443	444	0.885	0	-0.420043
MvMoelat-01509-A2_A2	444	445	0.738	0	-0.318899
MvMoelat-01509-A2_A2	445	446	0.349	0	-0.377135
MvMoelat-01509-A2_A2	446	447	0.373	0.187	0.0471698
MvMoelat-01509-A2_A2	447	448	0.689	0	0.215278
MvMoelat-01509-A2_A2	448	449	1	0	0.0215054
MvMoelat-01509-A2_A2	449	450	0.93	0	-0.434158
MvMoelat-01509-A2_A2	450	451	0.296	0	0.0652174
MvMoelat-01509-A2_A2	451	452	0.834	0	-0.15231
MvMoelat-01509-A2_A2	452	453	0.502	0.296	-0.216981
MvMoelat-01509-A2_A2	453	454	0	0.351	0.314921
MvMoelat-01509-A2_A2	454	455	0	1	0.132653
MvMoelat-01509-A2_A2	455	456	0	1	0.011213
MvMoelat-01509-A2_A2	456	457	0	1	-0.0805921
MvMoelat-01509-A2_A2	457	458	0	0.632	0.0625
MvMoelat-01509-A2_A2	458	459	0.665	0	-0.339892
MvMoelat-01509-A2_A2	459	460	1	0	0.0175439
MvMoelat-01509-A2_A2	460	461	0.836	0	-0.486726
MvMoelat-01509-A2_A2	461	462	0.388	0	-0.181818
MvMoelat-01509-A2_A2	462	463	1	0	-0.314291
MvMoelat-01509-A2_A2	463	464	1	0	-0.279681
MvMoelat-01509-A2_A2	464	465	1	0	-0.012963
MvMoelat-01509-A2_A2	465	466	0.571	0	-0.173535
MvMoelat-01509-A2_A2	466	467	1	0	0.108597
MvMoelat-01509-A2_A2	467	468	1	0	-0.575786
MvMoelat-01509-A2_A2	468	469	0.919	0	0.125327
MvMoelat-01509-A2_A2	469	470	0	0.673	-0.097561
MvMoelat-01509-A2_A2	470	471	0	0.557	-0.100667
MvMoelat-01509-A2_A2	471	472	0	0.864	0.191716
MvMoelat-01509-A2_A2	472	473	0	1	-0.00993571
MvMoelat-01509-A2_A2	473	474	0	1	-0.0100296
MvMoelat-01509-A2_A2	474	475	0	0.76	0.11526
MvMoelat-01509-A2_A2	475	476	0	0.951	-0.168035
MvMoelat-01509-A2_A2	476	477	0	0.567	-0.11773
MvMoelat-01509-A2_A2	477	478	0	0	0.106796
MvMoelat-01509-A2_A2	478	479	0.413	0.1	-0.375513
MvMoelat-01509-A2_A2	479	480	0.308	0.273	0.159091
MvMoelat-01509-A2_A2	480	481	0.638	0.116	-0.146752
MvMoelat-01509-A2_A2	481	482	0.28	0	-0.0526422
MvMoelat-01509-A2_A2	482	483	0.2	0	-0.249668
MvMoelat-01509-A2_A2	483	484	0.262	0	0.135038
MvMoelat-01509-A2_A2	484	485	0.207	0.265	0.0181997
MvMoelat-01509-A2_A2	485	486	0.014	0.673	-0.313417
MvMoelat-01509-A2_A2	486	487	0.445	0	0.0853659
MvMoelat-01509-A2_A2	487	488	0.388	0	-0.282051
MvMoelat-01509-A2_A2	488	489	0	0.446	0.365284
MvMoelat-01509-A2_A2	489	490	0.508	0.155	-0.111494
MvMoelat-01509-A2_A2	490	491	0.527	0.162	-0.191176
MvMoelat-01509-A2_A2	491	492	0	1	0.395349
MvMoelat-01509-A2_A2	492	493	0.097	0.399	-0.0776335
MvMoelat-01509-A2_A2	493	494	0.165	0.265	-0.118182
MvMoelat-01509-A2_A2	494	495	0.803	0	0.0468575
MvMoelat-01509-A2_A2	495	496	0.646	0	-0.0320911
MvMoelat-01509-A2_A2	496	497	0.72	0	-0.247294
MvMoelat-01509-A2_A2	497	498	1	0	-0.0533922
MvMoelat-01509-A2_A2	498	499	0.716	0	0.160976
MvMoelat-01509-A2_A2	499	500	0.944	0.054	0.0834148
MvMoelat-01509-A2_A2	500	501	0.105	0.224	-0.0213592
MvMoelat-01509-A2_A2	501	502	0.157	0.156	-0.0867902
MvMoelat-01509-A2_A2	502	503	0.2	0	0.437333
MvMoelat-01509-A2_A2	503	504	0.543	0.165	-0.183983
MvMoelat-01509-A2_A2	504	505	0.146	0.539	-0.238636
MvMoelat-01509-A2_A2	505	506	0.966	0	-0.159881
MvMoelat-01509-A2_A2	506	507	0.952	0	0.13253
MvMoelat-01509-A2_A2	507	508	0.721	0.164	-0.671215
MvMoelat-01509-A2_A2	508	509	0	1	-0.035049
MvMoelat-01509-A2_A2	509	510	0	1	0.0108499
MvMoelat-01509-A2_A2	510	511	0	0.614	-0.0431034
MvMoelat-01509-A2_A2	511	512	0	0.93	-0.228234
MvMoelat-01509-A2_A2	512	513	0	0	0.570494
MvMoelat-01509-A2_A2	513	514	0.846	0	-0.105542
MvMoelat-01509-A2_A2	514	515	1	0	-0.00177026
MvMoelat-01509-A2_A2	515	516	0.846	0	-0.539392
MvMoelat-01509-A2_A2	516	517	1	0	-0.466248
MvMoelat-01509-A2_A2	517	518	1	0	-0.147191
MvMoelat-01509-A2_A2	518	519	1	0	-0.0568627
MvMoelat-01509-A2_A2	519	520	0.254	0	-0.339575
MvMoelat-01509-A2_A2	520	521	0.319	0.387	-0.578657
MvMoelat-01509-A2_A2	521	522	0	0.688	0.402888
MvMoelat-01509-A2_A2	522	523	0	1	0.722701
MvMoelat-01509-A2_A2	523	524	0	0.844	-0.143357
MvMoelat-01509-A2_A2	524	525	0	1	0.36725
MvMoelat-01509-A2_A2	525	526	0	0.659	0.28909
MvMoelat-01509-A2_A2	526	527	0	0.837	-0.0454545
MvMoelat-01509-A2_A2	527	528	0.528	0	-0.12247
MvMoelat-01509-A2_A2	528	529	0.64	0	-0.236171
MvMoelat-01509-A2_A2	529	530	1	0	0.39858
MvMoelat-01509-A2_A2	530	531	0.324	0.206	-0.234812
MvMoelat-01509-A2_A2	531	532	0	1	-0.101852
MvMoelat-01509-A2_A2	532	533	0	1	0.0614035
MvMoelat-01509-A2_A2	533	534	0	0.698	0.364583
MvMoelat-01509-A2_A2	534	535	0	0	-0.763012
MvMoelat-01509-A2_A2	535	536	0	0	-0.0881579
MvMoelat-01509-A2_A2	536	537	0.435	0	-0.309647
MvMoelat-01509-A2_A2	537	538	0.888	0	-0.0593103
MvMoelat-01509-A2_A2	538	539	1	0	-0.114339
MvMoelat-01509-A2_A2	539	540	1	0	-0.0116801
MvMoelat-01509-A2_A2	540	541	0.888	0	-0.295228
MvMoelat-01509-A2_A2	541	542	1	0	-0.0983607
MvMoelat-01509-A2_A2	542	543	1	0	-0.24208
MvMoelat-01509-A2_A2	543	544	1	0	0.0808226
MvMoelat-01509-A2_A2	544	545	1	0	-0.565476
MvMoelat-01509-A2_A2	545	546	0.551	0	-0.665839
MvMoelat-01509-A2_A2	546	547	1	0	-0.165094
MvMoelat-01509-A2_A2	547	548	1	0	-0.417845
MvMoelat-01509-A2_A2	548	549	0.467	0	-0.0679612
MvMoelat-01509-A2_A2	549	550	0.405	0	-0.610526
MvMoelat-01509-A2_A2	550	551	1	0	-0.413223
MvMoelat-01509-A2_A2	551	552	0.548	0	-0.248517
MvMoelat-01509-A2_A2	552	553	1	0	-0.220813
MvMoelat-01509-A2_A2	553	554	0.032	0	-0.186804
MvMoelat-01509-A2_A2	554	555	0.363	0.247	-0.428789
MvMoelat-01509-A2_A2	555	556	1	0	-0.136628
MvMoelat-01509-A2_A2	556	557	0.721	0	-0.335968
MvMoelat-01509-A2_A2	557	558	0.994	0	-0.55
MvMoelat-01509-A2_A2	558	559	0.575	0	-0.575122
MvMoelat-01509-A2_A2	559	560	0.7	0	-0.446737
MvMoelat-01509-A2_A2	560	561	0.65	0	-0.0117647
MvMoelat-01509-A2_A2	561	562	1	0	-0.346667
MvMoelat-01509-A2_A2	562	563	1	0	-0.627684
MvMoelat-01509-A2_A2	563	564	1	0	-0.236756
MvMoelat-01509-A2_A2	564	565	1	0	-0.222161
MvMoelat-01509-A2_A2	565	566	0.245	0	-0.251746
MvMoelat-01509-A2_A2	566	567	0.539	0	-0.139732
MvMoelat-01509-A2_A2	567	568	0.691	0.179	0.366842
MvMoelat-01509-A2_A2	568	569	0.675	0	-0.0423341
MvMoelat-01509-A2_A2	569	570	0.886	0	-0.100309
MvMoelat-01509-A2_A2	570	571	0	0.878	-0.457757
MvMoelat-01509-A2_A2	571	572	0.101	0.557	-0.59476
MvMoelat-01509-A2_A2	572	573	1	0	-0.565275
MvMoelat-01509-A2_A2	573	574	1	0	-0.0986625
MvMoelat-01509-A2_A2	574	575	0.772	0	-0.136364
MvMoelat-01509-A2_A2	575	576	1	0	-0.412169
MvMoelat-01509-A2_A2	576	577	0.617	0	-0.478095
MvMoelat-01509-A2_A2	577	578	1	0	-0.482759
MvMoelat-01509-A2_A2	578	579	1	0	-0.525441
MvMoelat-01509-A2_A2	579	580	1	0	-0.344108
MvMoelat-01509-A2_A2	580	581	1	0	-0.316473
MvMoelat-01509-A2_A2	581	582	1	0	-0.403659
MvMoelat-01509-A2_A2	582	583	0.871	0	-0.456572
MvMoelat-01509-A2_A2	583	584	0.916	0	-0.0350877
MvMoelat-01509-A2_A2	584	585	1	0	-0.104516
MvMoelat-01509-A2_A2	585	586	0.477	0	-0.304643
MvMoelat-01509-A2_A2	586	587	0.06	0	-0.439067
MvMoelat-01509-A2_A2	587	588	1	0	-0.289855
MvMoelat-01509-A2_A2	588	589	1	0	-0.331429
MvMoelat-01509-A2_A2	589	590	0.453	0	0.137255
MvMoelat-01509-A2_A2	590	591	1	0	-0.297077
MvMoelat-01509-A2_A2	591	592	1	0	-0.531313
MvMoelat-01509-A2_A2	592	593	0.937	0	-0.481714
MvMoelat-01509-A2_A2	593	594	0	0	-0.360244
MvMoelat-01509-A2_A2	594	595	0.854	0	-0.308108
MvMoelat-01509-A2_A2	595	596	1	0	-0.458824
MvMoelat-01509-A2_A2	596	597	1	0	0.0804117
MvMoelat-01509-A2_A2	597	598	0.772	0	0.152731
MvMoelat-01509-A2_A2	598	599	1	0	-0.122062
MvMoelat-01509-A2_A2	599	600	0.653	0	0.113392
MvMoelat-01509-A2_A2	600	601	1	0	0.130137
MvMoelat-01509-A2_A2	601	602	0.853	0	0.146807
MvMoelat-01509-A2_A2	602	603	0.424	0	-0.332553
MvMoelat-01509-A2_A2	603	604	0.68	0	-0.0805471
MvMoelat-01509-A2_A2	604	605	0.428	0	-0.631631
MvMoelat-01509-A2_A2	605	606	1	0	0.0134409
MvMoelat-01509-A2_A2	606	607	0.897	0	-0.245671
MvMoelat-01509-A2_A2	607	608	0.167	0	0.0227273
MvMoelat-01509-A2_A2	608	609	0.167	0	-0.58502
MvMoelat-01509-A2_A2	609	610	0	0	-0.336636
MvMoelat-01509-A2_A2	610	611	0	0.235	-0.13768
MvMoelat-01509-A2_A2	611	612	0	1	-0.321026
MvMoelat-01509-A2_A2	612	613	0	1	0.223125
MvMoelat-01509-A2_A2	613	614	0	1	0.401099
MvMoelat-01509-A2_A2	614	615	0	1	-0.333333
MvMoelat-01509-A2_A2	615	616	0	0.819	0.0394992
MvMoelat-01509-A2_A2	616	617	0.387	0	-0.240581
MvMoelat-01509-A2_A2	617	618	0.907	0	-0.354138
MvMoelat-01509-A2_A2	618	619	0.926	0	-0.288423
MvMoelat-01509-A2_A2	619	620	0.292	0	-0.439224
MvMoelat-01509-A2_A2	620	621	1	0	0.0106557
MvMoelat-01509-A2_A2	621	622	0.987	0	-0.29784
MvMoelat-01509-A2_A2	622	623	0.347	0	0.217915
MvMoelat-01509-A2_A2	623	624	1	0	-0.256354
MvMoelat-01509-A2_A2	624	625	0.716	0	0.446198
MvMoelat-01509-A2_A2	625	626	0.206	0	0.0892374
MvMoelat-01509-A2_A2	626	627	1	0	-0.430153
MvMoelat-01509-A2_A2	627	628	1	0	-0.519623
MvMoelat-01509-A2_A2	628	629	1	0	-0.575714
MvMoelat-01509-A2_A2	629	630	0.6	0	-0.290323
MvMoelat-01509-A2_A2	630	631	0.878	0	-0.440443
MvMoelat-01509-A2_A2	631	632	1	0	-0.397129
MvMoelat-01509-A2_A2	632	633	0.767	0	-0.369748
MvMoelat-01509-A2_A2	633	634	0.446	0	-0.0487526
MvMoelat-01509-A2_A2	634	635	1	0	-0.0517544
MvMoelat-01509-A2_A2	635	636	1	0	0.181488
MvMoelat-01509-A2_A2	636	637	0.876	0	-0.643912
MvMoelat-01509-A2_A2	637	638	0	0.665	-0.0285326
MvMoelat-01509-A2_A2	638	639	0.457	0.189	0.0597307
MvMoelat-01509-A2_A2	639	640	1	0	0.0125392
MvMoelat-01509-A2_A2	640	641	0.787	0.093	-0.0474468
MvMoelat-01509-A2_A2	641	642	0.087	0.033	-0.00990099
MvMoelat-01509-A2_A2	642	643	0.743	0.147	-0.0809191
MvMoelat-01509-A2_A2	643	644	0	0.938	-0.514109
MvMoelat-01509-A2_A2	644	645	0.696	0.13	-0.186818
MvMoelat-01509-A2_A2	645	646	0	0.745	0.202143
MvMoelat-01509-A2_A2	646	647	0.79	0	0.0266667
MvMoelat-01509-A2_A2	647	648	1	0	-0.244546
MvMoelat-01509-A2_A2	648	649	1	0	-0.334194
MvMoelat-01509-A2_A2	649	650	1	0	-0.458576
MvMoelat-01509-A2_A2	650	651	0.957	0	0.0118967
MvMoelat-01509-A2_A2	651	652	0.787	0	-0.229025
MvMoelat-01509-A2_A2	652	653	0.747	0	-0.264376
MvMoelat-01509-A2_A2	653	654	0.818	0	0.388652
MvMoelat-01509-A2_A2	654	655	1	0	-0.2886
MvMoelat-01509-A2_A2	655	656	1	0	0.143854
MvMoelat-01509-A2_A2	656	657	0.795	0	-0.449971
MvMoelat-01509-A2_A2	657	658	0.536	0	-0.406957
MvMoelat-01509-A2_A2	658	659	1	0	-0.182136
MvMoelat-01509-A2_A2	659	660	1	0	-0.158194
MvMoelat-01509-A2_A2	660	661	0.68	0	-0.363828
MvMoelat-01509-A2_A2	661	662	0.73	0	-0.16514
MvMoelat-01509-A2_A2	662	663	1	0	0.0294544
MvMoelat-01509-A2_A2	663	664	0.457	0	-0.263985
MvMoelat-01509-A2_A2	664	665	0.994	0	-0.0602753
MvMoelat-01509-A2_A2	665	666	1	0	-0.0255682
MvMoelat-01509-A2_A2	666	667	0.71	0	-0.140404
MvMoelat-01509-A2_A2	667	668	0.612	0.277	0.166962
MvMoelat-01509-A2_A2	668	669	0	0.183	-0.234536
MvMoelat-01509-A2_A2	669	670	0	0.201	0.289081
MvMoelat-01509-A2_A2	670	671	0.212	0	1.16228
MvMoelat-01509-A2_A2	671	672	0.19	0.194	0.0227743
MvMoelat-01509-A2_A2	672	673	0	0.562	-0.138889
MvMoelat-01509-A2_A2	673	674	0	0.974	-0.279762
MvMoelat-01509-A2_A2	674	675	0	0.7	0.163121
MvMoelat-01509-A2_A2	675	676	0.956	0	-0.141483
MvMoelat-01509-A2_A2	676	677	1	0	-0.284012
MvMoelat-01509-A2_A2	677	678	1	0	0.125976
MvMoelat-01509-A2_A2	678	679	0.821	0	-0.0608696
MvMoelat-01509-A2_A2	679	680	1	0	-0.290896
MvMoelat-01509-A2_A2	680	681	1	0	-0.143317
MvMoelat-01509-A2_A2	681	682	0.996	0	-0.569971
MvMoelat-01509-A2_A2	682	683	0.477	0	-0.141774
MvMoelat-01509-A2_A2	683	684	0.705	0	0.460205
MvMoelat-01509-A2_A2	684	685	0.713	0.222	0.376623
MvMoelat-01509-A2_A2	685	686	0.733	0.021	-0.411383
MvMoelat-01509-A2_A2	686	687	1	0	-0.304348
MvMoelat-01509-A2_A2	687	688	0.485	0	0.0416667
MvMoelat-01509-A2_A2	688	689	0	0.36	0.00440205
MvMoelat-01509-A2_A2	689	690	0.203	0.623	-0.0807217
MvMoelat-01509-A2_A2	690	691	0.972	0	-0.149086
MvMoelat-01509-A2_A2	691	692	0.607	0	-0.542574
MvMoelat-01509-A2_A2	692	693	1	0	0.136972
MvMoelat-01509-A2_A2	693	694	1	0	-0.0598099
MvMoelat-01509-A2_A2	694	695	0.489	0	-0.177143
MvMoelat-01509-A2_A2	695	696	0.156	0.189	0.0445652
MvMoelat-01509-A2_A2	696	697	0	0	0.371083
MvMoelat-01509-A2_A2	697	698	0.867	0	-0.177545
MvMoelat-01509-A2_A2	698	699	0.385	0	-0.111214
MvMoelat-01509-A2_A2	699	700	0.955	0	-0.102381
MvMoelat-01509-A2_A2	700	701	0.769	0	-0.497768
MvMoelat-01509-A2_A2	701	702	0.3	0.551	0.639676
MvMoelat-01509-A2_A2	702	703	0.566	0.344	0.865546
MvMoelat-01509-A2_A2	703	704	0.831	0	0.237593
MvMoelat-01509-A2_A2	704	705	0.571	0	0.0293112
MvMoelat-01509-A2_A2	705	706	0.631	0	-0.229405
MvMoelat-01509-A2_A2	706	707	0.824	0	-0.288161
MvMoelat-01509-A2_A2	707	708	1	0	0.193761
MvMoelat-01509-A2_A2	708	709	0.384	0	-0.127579
MvMoelat-01509-A2_A2	709	710	0.292	0	-0.338723
MvMoelat-01509-A2_A2	710	711	1	0	-0.219512
MvMoelat-01509-A2_A2	711	712	1	0	-0.10865
MvMoelat-01509-A2_A2	712	713	1	0	-0.410658
MvMoelat-01509-A2_A2	713	714	0.355	0	-0.310276
MvMoelat-01509-A2_A2	714	715	0.922	0	0.194172
MvMoelat-01509-A2_A2	715	716	0.89	0	-0.366684
MvMoelat-01509-A2_A2	716	717	0.582	0	-0.195975
MvMoelat-01509-A2_A2	717	718	1	0	-0.290909
MvMoelat-01509-A2_A2	718	719	0.781	0	-0.33717
MvMoelat-01509-A2_A2	719	720	0.021	0	0.0635386
MvMoelat-01509-A2_A2	720	721	1	0	0.462872
MvMoelat-01509-A2_A2	721	722	1	0	-0.0217391
MvMoelat-01509-A2_A2	722	723	1	0	-0.424972
MvMoelat-01509-A2_A2	723	724	0.559	0	-0.333333
MvMoelat-01509-A2_A2	724	725	0.928	0	-0.361179
MvMoelat-01509-A2_A2	725	726	1	0	-0.207143
MvMoelat-01509-A2_A2	726	727	1	0	-0.467568
MvMoelat-01509-A2_A2	727	728	0.454	0	-0.158746
MvMoelat-01509-A2_A2	728	729	0	0	0.167558
MvMoelat-01509-A2_A2	729	730	0.151	0	0.458781
MvMoelat-01509-A2_A2	730	731	1	0	-0.523327
MvMoelat-01509-A2_A2	731	732	1	0	-0.577606
MvMoelat-01509-A2_A2	732	733	0.842	0	-0.42029
MvMoelat-01509-A2_A2	733	734	0	0	-0.444056
MvMoelat-01509-A2_A2	734	735	0	0	-0.19031
MvMoelat-01509-A2_A2	735	736	0.167	0	-0.2465
MvMoelat-01509-A2_A2	736	737	1	0	-0.256865
MvMoelat-01509-A2_A2	737	738	0.757	0	-0.262447
MvMoelat-01509-A2_A2	738	739	1	0	-0.335102
MvMoelat-01509-A2_A2	739	740	1	0	-0.253012
MvMoelat-01509-A2_A2	740	741	0.276	0	-0.172439
MvMoelat-01509-A2_A2	741	742	0.8	0	-0.182541
MvMoelat-01509-A2_A2	742	743	1	0	0.01
MvMoelat-01509-A2_A2	743	744	1	0	0.0510493
MvMoelat-01509-A2_A2	744	745	1	0	-0.13257
MvMoelat-01509-A2_A2	745	746	1	0	-0.21113
MvMoelat-01509-A2_A2	746	747	0.671	0	-0.397436
MvMoelat-01509-A2_A2	747	748	1	0	0.424808
MvMoelat-01509-A2_A2	748	749	0.36	0	0.685185
MvMoelat-01509-A2_A2	749	750	0.628	0	0.0686456
MvMoelat-01509-A2_A2	750	751	1	0	-0.460391
MvMoelat-01509-A2_A2	751	752	0.82	0	-0.423423
MvMoelat-01509-A2_A2	752	753	0.25	0	-0.00022686
MvMoelat-01509-A2_A2	753	754	1	0	-0.297046
MvMoelat-01509-A2_A2	754	755	0.763	0	-0.290476
MvMoelat-01509-A2_A2	755	756	0.762	0	-0.34879
MvMoelat-01509-A2_A2	756	757	1	0	-0.173892
MvMoelat-01509-A2_A2	757	758	1	0	-0.158586
MvMoelat-01509-A2_A2	758	759	1	0	-0.633217
MvMoelat-01509-A2_A2	759	760	0.699	0	-0.402953
MvMoelat-01509-A2_A2	760	761	0.963	0	-0.0463108
MvMoelat-01509-A2_A2	761	762	1	0	0.0078125
MvMoelat-01509-A2_A2	762	763	1	0	-0.107287
MvMoelat-01509-A2_A2	763	764	1	0	-0.328055
MvMoelat-01509-A2_A2	764	765	1	0	-0.411806
MvMoelat-01509-A2_A2	765	766	0.417	0	-0.359048
MvMoelat-01509-A2_A2	766	767	1	0	-0.424415
MvMoelat-01509-A2_A2	767	768	0.914	0	-0.210472
MvMoelat-01509-A2_A2	768	769	1	0	-0.347939
MvMoelat-01509-A2_A2	769	770	0.808	0	-0.203462
MvMoelat-01509-A2_A2	770	771	0	0	0.0863739
MvMoelat-01509-A2_A2	771	772	0.616	0	0.664321
MvMoelat-01509-A2_A2	772	773	0.43	0	0.0470588
MvMoelat-01509-A2_A2	773	774	1	0	-0.0279823
MvMoelat-01509-A2_A2	774	775	0.539	0	-0.113742
MvMoelat-01509-A2_A2	775	776	0	0	-0.392157
MvMoelat-01509-A2_A2	776	777	0.386	0	0.198462
MvMoelat-01509-A2_A2	777	778	0	0	0.15692
MvMoelat-01509-A2_A2	778	779	0.922	0	-0.12694
MvMoelat-01509-A2_A2	779	780	1	0	-0.652244
MvMoelat-01509-A2_A2	780	781	0.874	0	-0.513417
MvMoelat-01509-A2_A2	781	782	0.938	0	-0.261461
MvMoelat-01509-A2_A2	782	783	1	0	-0.492615
MvMoelat-01509-A2_A2	783	784	1	0	-0.146533
MvMoelat-01509-A2_A2	784	785	1	0	-0.248168
MvMoelat-01509-A2_A2	785	786	0.605	0	-0.605856
MvMoelat-01509-A2_A2	786	787	0.884	0	0.151369
MvMoelat-01509-A2_A2	787	788	0.583	0	0.068283
MvMoelat-01509-A2_A2	788	789	0.597	0	0.0813953
MvMoelat-01509-A2_A2	789	790	0.731	0	-0.139387
MvMoelat-01509-A2_A2	790	791	1	0	-0.0855835
MvMoelat-01509-A2_A2	791	792	1	0	0.120879
MvMoelat-01509-A2_A2	792	793	0.19	0	-0.415509
MvMoelat-01509-A2_A2	793	794	1	0	-0.395475
MvMoelat-01509-A2_A2	794	795	0.498	0	0.0622336
MvMoelat-01509-A2_A2	795	796	0.912	0	-0.283399
MvMoelat-01509-A2_A2	796	797	0.708	0	0.0329134
MvMoelat-01509-A2_A2	797	798	0.808	0	-0.269812
MvMoelat-01509-A2_A2	798	799	1	0	0.145148
MvMoelat-01509-A2_A2	799	800	1	0	0.0456522
MvMoelat-01509-A2_A2	800	801	0.877	0	0.00408163
MvMoelat-01509-A2_A2	801	802	0	0.117	0.545455
MvMoelat-01509-A2_A2	802	803	0	0.901	0.0914372
MvMoelat-01509-A2_A2	803	804	0	1	1.01218
MvMoelat-01509-A2_A2	804	805	0	1	0.2227
MvMoelat-01509-A2_A2	805	806	0	1	0.0984743
MvMoelat-01509-A2_A2	806	807	0	1	0.0319149
MvMoelat-01509-A2_A2	807	808	0	1	-0.261905
MvMoelat-01509-A2_A2	808	809	0	1	-0.222609
[truncated: 5,522 more rows]
