# Supplementary material for: Dynamics of transposable element accumulation in the non-recombining regions of mating-type chromosomes in anther-smut fungi
Source: Nat Commun. 2023 Sep 14;14:5692. doi: 10.1038/s41467-023-41413-4 (PMC10502011; doi:10.1038/s41467-023-41413-4)
Supplement: Supplementary file 11 — Source Data [file 41467_2023_41413_MOESM11_ESM.zip › SupFig_5J_area.xlsx]

## Sheet: SupFig_5J_area
contig	start	end	feat
MvSv-1253-A1-R1_PR	286	1076	NRR
MvSv-1253-A1-R1_HD	230	587	NRR
MvSv-1253-A2-R1_PR	299	1016	NRR
MvSv-1253-A2-R1_HD	230	585	NRR
MvSv-1253-A1-R1_PR	333	574	purpleStratum
MvSv-1253-A2-R1_PR	345	509	purpleStratum
MvSv-1253-A1-R1_HD	230	331	blueStratum
MvSv-1253-A2-R1_HD	230	327	blueStratum
MvSv-1253-A1-R1_PR	883	1076	centromere
MvSv-1253-A1-R1_HD	447	587	centromere
MvSv-1253-A2-R1_PR	827	1016	centromere
MvSv-1253-A2-R1_HD	447	585	centromere
MvSv-1253-A1-R1_MC01	558	759	centromere
MvSv-1253-A2-R1_MC01	558	759	centromere
MvSv-1253-A1-R1_PR	1003	1003	contig_junction
MvSv-1253-A2-R1_PR	880	880	contig_junction
