# Supplementary material for: Dynamics of transposable element accumulation in the non-recombining regions of mating-type chromosomes in anther-smut fungi
Source: Nat Commun. 2023 Sep 14;14:5692. doi: 10.1038/s41467-023-41413-4 (PMC10502011; doi:10.1038/s41467-023-41413-4)
Supplement: Supplementary file 11 — Source Data [file 41467_2023_41413_MOESM11_ESM.zip › SupFig_5J_density.xlsx]

## Sheet: SupFig_5J_density
Contig	start	end	gene	TE	RIPratioCorr
MvSv-1253-A1-R1_HD	0	1	0	0.493	-0.515616
MvSv-1253-A1-R1_HD	1	2	0	0.362	0.183502
MvSv-1253-A1-R1_HD	2	3	0	0	-0.146212
MvSv-1253-A1-R1_HD	3	4	0	0.334	1.2392
MvSv-1253-A1-R1_HD	4	5	0	0.621	-0.145349
MvSv-1253-A1-R1_HD	5	6	0	0.404	-0.438776
MvSv-1253-A1-R1_HD	6	7	0.819	0.105	-0.642012
MvSv-1253-A1-R1_HD	7	8	0.152	0.25	-0.184307
MvSv-1253-A1-R1_HD	8	9	0	0.509	-0.390394
MvSv-1253-A1-R1_HD	9	10	0	0.751	-0.241758
MvSv-1253-A1-R1_HD	10	11	0	0.908	-0.267639
MvSv-1253-A1-R1_HD	11	12	0.269	0.524	-0.571429
MvSv-1253-A1-R1_HD	12	13	0	1	-0.0347635
MvSv-1253-A1-R1_HD	13	14	0	0.671	-0.0823998
MvSv-1253-A1-R1_HD	14	15	0	0.557	-0.177652
MvSv-1253-A1-R1_HD	15	16	0	0.644	1.16649
MvSv-1253-A1-R1_HD	16	17	0.41	0.349	0.598765
MvSv-1253-A1-R1_HD	17	18	1	0	0.104591
MvSv-1253-A1-R1_HD	18	19	0.125	0	-0.279984
MvSv-1253-A1-R1_HD	19	20	0.15	0	-0.247312
MvSv-1253-A1-R1_HD	20	21	1	0	-0.382699
MvSv-1253-A1-R1_HD	21	22	1	0	0.452991
MvSv-1253-A1-R1_HD	22	23	1	0	0.122936
MvSv-1253-A1-R1_HD	23	24	0.534	0	0.475177
MvSv-1253-A1-R1_HD	24	25	1	0	-0.188435
MvSv-1253-A1-R1_HD	25	26	0.668	0	-0.0319444
MvSv-1253-A1-R1_HD	26	27	1	0	0.321411
MvSv-1253-A1-R1_HD	27	28	1	0	0.386758
MvSv-1253-A1-R1_HD	28	29	1	0	0.0230415
MvSv-1253-A1-R1_HD	29	30	1	0	0.282922
MvSv-1253-A1-R1_HD	30	31	0.083	0	0.0337159
MvSv-1253-A1-R1_HD	31	32	0.971	0	0.184694
MvSv-1253-A1-R1_HD	32	33	0.596	0	0.4375
MvSv-1253-A1-R1_HD	33	34	1	0	0.184681
MvSv-1253-A1-R1_HD	34	35	1	0	-0.280042
MvSv-1253-A1-R1_HD	35	36	1	0	0.145511
MvSv-1253-A1-R1_HD	36	37	0.477	0	-0.0685501
MvSv-1253-A1-R1_HD	37	38	0.205	0	-0.0869565
MvSv-1253-A1-R1_HD	38	39	1	0	-0.1
MvSv-1253-A1-R1_HD	39	40	1	0	-0.249168
MvSv-1253-A1-R1_HD	40	41	1	0	0.676207
MvSv-1253-A1-R1_HD	41	42	0.93	0	-0.214894
MvSv-1253-A1-R1_HD	42	43	0	0.567	0.021028
MvSv-1253-A1-R1_HD	43	44	0	0.923	0.083871
MvSv-1253-A1-R1_HD	44	45	0.715	0.129	0.357895
MvSv-1253-A1-R1_HD	45	46	1	0	0.277819
MvSv-1253-A1-R1_HD	46	47	0.216	0.641	0.499646
MvSv-1253-A1-R1_HD	47	48	0	0.075	0.102981
MvSv-1253-A1-R1_HD	48	49	0	0	0.42033
MvSv-1253-A1-R1_HD	49	50	0	0	-0.0360085
MvSv-1253-A1-R1_HD	50	51	0	0	-0.197279
MvSv-1253-A1-R1_HD	51	52	0	0.887	0.242424
MvSv-1253-A1-R1_HD	52	53	0	0.411	-0.0590909
MvSv-1253-A1-R1_HD	53	54	0.789	0	-0.483871
MvSv-1253-A1-R1_HD	54	55	0.375	0	-0.268357
MvSv-1253-A1-R1_HD	55	56	0.169	0	-0.301205
MvSv-1253-A1-R1_HD	56	57	0.396	0	0.144186
MvSv-1253-A1-R1_HD	57	58	0.107	0	-0.288191
MvSv-1253-A1-R1_HD	58	59	0.084	0	-0.211011
MvSv-1253-A1-R1_HD	59	60	0.529	0	0.015144
MvSv-1253-A1-R1_HD	60	61	0.894	0	-0.386341
MvSv-1253-A1-R1_HD	61	62	0	0	-0.31705
MvSv-1253-A1-R1_HD	62	63	0.218	0	-0.404167
MvSv-1253-A1-R1_HD	63	64	0	0	0.183509
MvSv-1253-A1-R1_HD	64	65	0.197	0	-0.137624
MvSv-1253-A1-R1_HD	65	66	0	0	-0.17217
MvSv-1253-A1-R1_HD	66	67	0	0	-0.370737
MvSv-1253-A1-R1_HD	67	68	0	0	-0.377976
MvSv-1253-A1-R1_HD	68	69	0.388	0.243	0.205378
MvSv-1253-A1-R1_HD	69	70	1	0	-0.138047
MvSv-1253-A1-R1_HD	70	71	1	0	-0.336348
MvSv-1253-A1-R1_HD	71	72	0.487	0	0.425
MvSv-1253-A1-R1_HD	72	73	0.57	0	-0.158371
MvSv-1253-A1-R1_HD	73	74	0.167	0	-0.0728682
MvSv-1253-A1-R1_HD	74	75	0	0.204	-0.351287
MvSv-1253-A1-R1_HD	75	76	0	0.28	0.375368
MvSv-1253-A1-R1_HD	76	77	0.092	0	-0.311888
MvSv-1253-A1-R1_HD	77	78	0.185	0	-0.13248
MvSv-1253-A1-R1_HD	78	79	0	0	-0.0944242
MvSv-1253-A1-R1_HD	79	80	0.185	0	-0.119939
MvSv-1253-A1-R1_HD	80	81	0	0	1.28871
MvSv-1253-A1-R1_HD	81	82	0.375	0	0.178995
MvSv-1253-A1-R1_HD	82	83	0.347	0	-0.3302
MvSv-1253-A1-R1_HD	83	84	0	0.26	0.20018
MvSv-1253-A1-R1_HD	84	85	0.521	0	-0.0433437
MvSv-1253-A1-R1_HD	85	86	0.206	0	-0.315377
MvSv-1253-A1-R1_HD	86	87	0.035	0	-0.0700483
MvSv-1253-A1-R1_HD	87	88	0.156	0	0.137293
MvSv-1253-A1-R1_HD	88	89	0.906	0	-0.223707
MvSv-1253-A1-R1_HD	89	90	0.716	0	-0.480019
MvSv-1253-A1-R1_HD	90	91	1	0	-0.251949
MvSv-1253-A1-R1_HD	91	92	1	0	0.163265
MvSv-1253-A1-R1_HD	92	93	1	0	0.239669
MvSv-1253-A1-R1_HD	93	94	0.643	0	0.362369
MvSv-1253-A1-R1_HD	94	95	0.061	0	-0.248661
MvSv-1253-A1-R1_HD	95	96	1	0	-0.398058
MvSv-1253-A1-R1_HD	96	97	1	0	-0.00550358
MvSv-1253-A1-R1_HD	97	98	0.741	0	-0.155882
MvSv-1253-A1-R1_HD	98	99	0.323	0.236	0.266428
MvSv-1253-A1-R1_HD	99	100	0.641	0	-0.0288285
MvSv-1253-A1-R1_HD	100	101	0.926	0	-0.334866
MvSv-1253-A1-R1_HD	101	102	0.15	0.112	-0.0765775
MvSv-1253-A1-R1_HD	102	103	0.813	0	0.0811632
MvSv-1253-A1-R1_HD	103	104	1	0	-0.482759
MvSv-1253-A1-R1_HD	104	105	1	0	-0.27907
MvSv-1253-A1-R1_HD	105	106	0.472	0	-0.492624
MvSv-1253-A1-R1_HD	106	107	1	0	0.514206
MvSv-1253-A1-R1_HD	107	108	0.52	0.077	0.0461538
MvSv-1253-A1-R1_HD	108	109	0	0.2	0.236559
MvSv-1253-A1-R1_HD	109	110	0.285	0	-0.369048
MvSv-1253-A1-R1_HD	110	111	0.57	0	-0.244903
MvSv-1253-A1-R1_HD	111	112	0	0.289	0.229081
MvSv-1253-A1-R1_HD	112	113	0	0.43	0.328205
MvSv-1253-A1-R1_HD	113	114	0	0	0.32792
MvSv-1253-A1-R1_HD	114	115	0.82	0	-0.324097
MvSv-1253-A1-R1_HD	115	116	0.296	0	-0.221579
MvSv-1253-A1-R1_HD	116	117	0	0	0.0513158
MvSv-1253-A1-R1_HD	117	118	0.407	0	-0.111193
MvSv-1253-A1-R1_HD	118	119	1	0	-0.37613
MvSv-1253-A1-R1_HD	119	120	0.663	0	-0.403689
MvSv-1253-A1-R1_HD	120	121	0	0.569	0.417625
MvSv-1253-A1-R1_HD	121	122	0	0.203	0.357464
MvSv-1253-A1-R1_HD	122	123	0.397	0.132	-0.431694
MvSv-1253-A1-R1_HD	123	124	0.362	0	-0.371034
MvSv-1253-A1-R1_HD	124	125	1	0	-0.426438
MvSv-1253-A1-R1_HD	125	126	1	0	-0.159681
MvSv-1253-A1-R1_HD	126	127	0.175	0	0.166667
MvSv-1253-A1-R1_HD	127	128	0	0.209	0.162296
MvSv-1253-A1-R1_HD	128	129	0	0	-0.305682
MvSv-1253-A1-R1_HD	129	130	0.65	0	-0.121733
MvSv-1253-A1-R1_HD	130	131	0.491	0	-0.216268
MvSv-1253-A1-R1_HD	131	132	0.679	0	0.200798
MvSv-1253-A1-R1_HD	132	133	0.53	0	-0.428686
MvSv-1253-A1-R1_HD	133	134	1	0	-0.336152
MvSv-1253-A1-R1_HD	134	135	0.608	0	0.0123967
MvSv-1253-A1-R1_HD	135	136	1	0	0.131961
MvSv-1253-A1-R1_HD	136	137	0.345	0	-0.257246
MvSv-1253-A1-R1_HD	137	138	0	0	0
MvSv-1253-A1-R1_HD	138	139	0.65	0.106	-0.062543
MvSv-1253-A1-R1_HD	139	140	0.808	0	-0.101304
MvSv-1253-A1-R1_HD	140	141	0	0	0.0285714
MvSv-1253-A1-R1_HD	141	142	0.14	0	0.00265252
MvSv-1253-A1-R1_HD	142	143	1	0	0.294388
MvSv-1253-A1-R1_HD	143	144	1	0	-0.323413
MvSv-1253-A1-R1_HD	144	145	0.339	0	-0.458541
MvSv-1253-A1-R1_HD	145	146	0.496	0	-0.325688
MvSv-1253-A1-R1_HD	146	147	0.473	0	0.0526316
MvSv-1253-A1-R1_HD	147	148	1	0	-0.405405
MvSv-1253-A1-R1_HD	148	149	0.346	0.236	-0.269565
MvSv-1253-A1-R1_HD	149	150	0.68	0.189	-0.159704
MvSv-1253-A1-R1_HD	150	151	1	0	-0.00646412
MvSv-1253-A1-R1_HD	151	152	1	0	-0.15914
MvSv-1253-A1-R1_HD	152	153	1	0	-0.372937
MvSv-1253-A1-R1_HD	153	154	0.706	0.108	0.230769
MvSv-1253-A1-R1_HD	154	155	0	0.108	-0.252336
MvSv-1253-A1-R1_HD	155	156	0	0	-0.0877578
MvSv-1253-A1-R1_HD	156	157	0.284	0.278	-0.488372
MvSv-1253-A1-R1_HD	157	158	1	0	-0.552083
MvSv-1253-A1-R1_HD	158	159	1	0	-0.05
MvSv-1253-A1-R1_HD	159	160	0.628	0	0.0494941
MvSv-1253-A1-R1_HD	160	161	0	0.551	-0.0924761
MvSv-1253-A1-R1_HD	161	162	0	1	-0.353659
MvSv-1253-A1-R1_HD	162	163	0	1	-0.192018
MvSv-1253-A1-R1_HD	163	164	0	1	-0.044898
MvSv-1253-A1-R1_HD	164	165	0	1	-0.198987
MvSv-1253-A1-R1_HD	165	166	0.273	0.318	0.111597
MvSv-1253-A1-R1_HD	166	167	0.156	0	0.10352
MvSv-1253-A1-R1_HD	167	168	0.396	0.156	0.273052
MvSv-1253-A1-R1_HD	168	169	0.686	0.053	0.261172
MvSv-1253-A1-R1_HD	169	170	1	0	0.430155
MvSv-1253-A1-R1_HD	170	171	1	0	-0.194192
MvSv-1253-A1-R1_HD	171	172	1	0	-0.155926
MvSv-1253-A1-R1_HD	172	173	0.685	0	0.0571429
MvSv-1253-A1-R1_HD	173	174	0	0	-0.125934
MvSv-1253-A1-R1_HD	174	175	0.197	0	0.020076
MvSv-1253-A1-R1_HD	175	176	0.029	0	-0.228252
MvSv-1253-A1-R1_HD	176	177	1	0	-0.320463
MvSv-1253-A1-R1_HD	177	178	0.714	0	-0.112486
MvSv-1253-A1-R1_HD	178	179	1	0	-0.124786
MvSv-1253-A1-R1_HD	179	180	0.779	0	0.129058
MvSv-1253-A1-R1_HD	180	181	1	0	-0.463127
MvSv-1253-A1-R1_HD	181	182	0.363	0.112	0.382237
MvSv-1253-A1-R1_HD	182	183	0	0.276	0.481928
MvSv-1253-A1-R1_HD	183	184	0	0	-0.340426
MvSv-1253-A1-R1_HD	184	185	0	0	0.0372466
MvSv-1253-A1-R1_HD	185	186	0	0	-0.301027
MvSv-1253-A1-R1_HD	186	187	0	0	0.276543
MvSv-1253-A1-R1_HD	187	188	0.443	0	-0.135514
MvSv-1253-A1-R1_HD	188	189	1	0	-0.320755
MvSv-1253-A1-R1_HD	189	190	1	0	0.219847
MvSv-1253-A1-R1_HD	190	191	0.914	0	0.422117
MvSv-1253-A1-R1_HD	191	192	0.805	0	0.0847953
MvSv-1253-A1-R1_HD	192	193	0.827	0	-0.210508
MvSv-1253-A1-R1_HD	193	194	0.502	0	-0.101113
MvSv-1253-A1-R1_HD	194	195	1	0	0.125473
MvSv-1253-A1-R1_HD	195	196	0.692	0	0.094898
MvSv-1253-A1-R1_HD	196	197	0	0	0.974501
MvSv-1253-A1-R1_HD	197	198	0.542	0	0.164706
MvSv-1253-A1-R1_HD	198	199	1	0	-0.2366
MvSv-1253-A1-R1_HD	199	200	0.808	0	0.0630252
MvSv-1253-A1-R1_HD	200	201	1	0	-0.367769
MvSv-1253-A1-R1_HD	201	202	1	0	0.0508009
MvSv-1253-A1-R1_HD	202	203	0.209	0	-0.0894642
MvSv-1253-A1-R1_HD	203	204	0.266	0	-0.432609
MvSv-1253-A1-R1_HD	204	205	1	0	-0.309067
MvSv-1253-A1-R1_HD	205	206	1	0	0.691729
MvSv-1253-A1-R1_HD	206	207	1	0	0.0393022
MvSv-1253-A1-R1_HD	207	208	0.453	0	-0.251613
MvSv-1253-A1-R1_HD	208	209	0.217	0	-0.166363
MvSv-1253-A1-R1_HD	209	210	0.624	0	-0.0815826
MvSv-1253-A1-R1_HD	210	211	1	0	-0.476348
MvSv-1253-A1-R1_HD	211	212	1	0	-0.592593
MvSv-1253-A1-R1_HD	212	213	0.561	0	0.721362
MvSv-1253-A1-R1_HD	213	214	1	0	0.336018
MvSv-1253-A1-R1_HD	214	215	0.621	0	-0.342989
MvSv-1253-A1-R1_HD	215	216	0.286	0.248	-0.337637
MvSv-1253-A1-R1_HD	216	217	0.539	0.296	-0.240949
MvSv-1253-A1-R1_HD	217	218	0	0.839	0.107483
MvSv-1253-A1-R1_HD	218	219	0.626	0.147	-0.427885
MvSv-1253-A1-R1_HD	219	220	0.288	0.196	-0.233898
MvSv-1253-A1-R1_HD	220	221	0	0	-0.303311
MvSv-1253-A1-R1_HD	221	222	0.154	0	-0.386141
MvSv-1253-A1-R1_HD	222	223	0.278	0.173	-0.082495
MvSv-1253-A1-R1_HD	223	224	0.856	0	0.193182
MvSv-1253-A1-R1_HD	224	225	1	0	-0.0451389
MvSv-1253-A1-R1_HD	225	226	0.484	0.204	-0.303974
MvSv-1253-A1-R1_HD	226	227	0	0.521	-0.227265
MvSv-1253-A1-R1_HD	227	228	0	0	-0.138618
MvSv-1253-A1-R1_HD	228	229	0	0.161	0.127451
MvSv-1253-A1-R1_HD	229	230	0.139	0	-0.378478
MvSv-1253-A1-R1_HD	230	231	1	0	0.0618087
MvSv-1253-A1-R1_HD	231	232	0.966	0	-0.393298
MvSv-1253-A1-R1_HD	232	233	0.636	0	-0.295918
MvSv-1253-A1-R1_HD	233	234	1	0	0.0122549
MvSv-1253-A1-R1_HD	234	235	1	0	-0.219048
MvSv-1253-A1-R1_HD	235	236	0.229	0	-0.0555556
MvSv-1253-A1-R1_HD	236	237	0.318	0	-0.311626
MvSv-1253-A1-R1_HD	237	238	0.241	0.109	0.152941
MvSv-1253-A1-R1_HD	238	239	0.857	0.035	-0.116545
MvSv-1253-A1-R1_HD	239	240	1	0	-0.220193
MvSv-1253-A1-R1_HD	240	241	0.928	0	0.461039
MvSv-1253-A1-R1_HD	241	242	0.298	0	-0.37479
MvSv-1253-A1-R1_HD	242	243	0.231	0	-0.0595611
MvSv-1253-A1-R1_HD	243	244	0.063	0	-0.539388
MvSv-1253-A1-R1_HD	244	245	0.268	0	-0.103847
MvSv-1253-A1-R1_HD	245	246	1	0	0.280293
MvSv-1253-A1-R1_HD	246	247	1	0	-0.278574
MvSv-1253-A1-R1_HD	247	248	1	0	0.019257
MvSv-1253-A1-R1_HD	248	249	0.145	0	-0.303575
MvSv-1253-A1-R1_HD	249	250	0.711	0	-0.346397
MvSv-1253-A1-R1_HD	250	251	1	0	-0.451781
MvSv-1253-A1-R1_HD	251	252	0.075	0	0.256743
MvSv-1253-A1-R1_HD	252	253	1	0	-0.130794
MvSv-1253-A1-R1_HD	253	254	0.639	0	-0.0213992
MvSv-1253-A1-R1_HD	254	255	0.216	0.129	0.128682
MvSv-1253-A1-R1_HD	255	256	1	0	-0.111111
MvSv-1253-A1-R1_HD	256	257	0.219	0	-0.344075
MvSv-1253-A1-R1_HD	257	258	0.728	0	-0.369486
MvSv-1253-A1-R1_HD	258	259	1	0	-0.213403
MvSv-1253-A1-R1_HD	259	260	0.462	0	-0.419753
MvSv-1253-A1-R1_HD	260	261	1	0	-0.218856
MvSv-1253-A1-R1_HD	261	262	0.182	0	-0.0754717
MvSv-1253-A1-R1_HD	262	263	0	0	-0.150505
MvSv-1253-A1-R1_HD	263	264	0.736	0	-0.360902
MvSv-1253-A1-R1_HD	264	265	0.183	0	-0.0486258
MvSv-1253-A1-R1_HD	265	266	0.763	0	-0.067136
MvSv-1253-A1-R1_HD	266	267	0.619	0.108	-0.0682665
MvSv-1253-A1-R1_HD	267	268	0.677	0.063	-0.129521
MvSv-1253-A1-R1_HD	268	269	1	0	-0.325397
MvSv-1253-A1-R1_HD	269	270	0.5	0.164	0.0582524
MvSv-1253-A1-R1_HD	270	271	1	0	-0.223886
MvSv-1253-A1-R1_HD	271	272	0.287	0	0.619318
MvSv-1253-A1-R1_HD	272	273	0.743	0	-0.000582411
MvSv-1253-A1-R1_HD	273	274	0.986	0	-0.414714
MvSv-1253-A1-R1_HD	274	275	1	0	-0.151786
MvSv-1253-A1-R1_HD	275	276	0.561	0	-0.336918
MvSv-1253-A1-R1_HD	276	277	0.635	0	-0.170868
MvSv-1253-A1-R1_HD	277	278	0	0	0.0233918
MvSv-1253-A1-R1_HD	278	279	0.303	0	-0.302995
MvSv-1253-A1-R1_HD	279	280	0.662	0	-0.0217949
MvSv-1253-A1-R1_HD	280	281	0.952	0	-0.482143
MvSv-1253-A1-R1_HD	281	282	0.678	0	-0.133202
MvSv-1253-A1-R1_HD	282	283	0.505	0	0.0528351
MvSv-1253-A1-R1_HD	283	284	0.847	0	0.0606061
MvSv-1253-A1-R1_HD	284	285	0.912	0	-0.142489
MvSv-1253-A1-R1_HD	285	286	0.77	0	-0.450633
MvSv-1253-A1-R1_HD	286	287	1	0	-0.0406308
MvSv-1253-A1-R1_HD	287	288	1	0	-0.415709
MvSv-1253-A1-R1_HD	288	289	1	0	-0.165414
MvSv-1253-A1-R1_HD	289	290	0.872	0	-0.459091
MvSv-1253-A1-R1_HD	290	291	0.822	0	-0.0623782
MvSv-1253-A1-R1_HD	291	292	0.474	0.016	0.363636
MvSv-1253-A1-R1_HD	292	293	0	0.668	-0.0558223
MvSv-1253-A1-R1_HD	293	294	0	1	-0.155794
MvSv-1253-A1-R1_HD	294	295	0	1	0.280073
MvSv-1253-A1-R1_HD	295	296	0	1	0.0557065
MvSv-1253-A1-R1_HD	296	297	0	1	-0.205894
MvSv-1253-A1-R1_HD	297	298	0	1	-0.0733831
MvSv-1253-A1-R1_HD	298	299	0	0.541	0.219415
MvSv-1253-A1-R1_HD	299	300	0.074	0.808	-0.234694
MvSv-1253-A1-R1_HD	300	301	0.737	0	-0.399782
MvSv-1253-A1-R1_HD	301	302	0	0.485	0.441961
MvSv-1253-A1-R1_HD	302	303	0.456	0	-0.147334
MvSv-1253-A1-R1_HD	303	304	0.447	0	-0.13335
MvSv-1253-A1-R1_HD	304	305	1	0	-0.380246
MvSv-1253-A1-R1_HD	305	306	0.486	0	-0.0669355
MvSv-1253-A1-R1_HD	306	307	0.397	0	-0.169849
MvSv-1253-A1-R1_HD	307	308	1	0	-0.141401
MvSv-1253-A1-R1_HD	308	309	1	0	0.331579
MvSv-1253-A1-R1_HD	309	310	0.353	0	-0.0371337
MvSv-1253-A1-R1_HD	310	311	0.262	0	-0.358974
MvSv-1253-A1-R1_HD	311	312	1	0	-0.5625
MvSv-1253-A1-R1_HD	312	313	0.062	0	-0.406607
MvSv-1253-A1-R1_HD	313	314	0.933	0	-0.360063
MvSv-1253-A1-R1_HD	314	315	1	0	0.0293742
MvSv-1253-A1-R1_HD	315	316	1	0	-0.107981
MvSv-1253-A1-R1_HD	316	317	1	0	-0.292929
MvSv-1253-A1-R1_HD	317	318	1	0	-0.305154
MvSv-1253-A1-R1_HD	318	319	1	0	0.0952194
MvSv-1253-A1-R1_HD	319	320	0.744	0	-0.298582
MvSv-1253-A1-R1_HD	320	321	0.504	0	-0.108468
MvSv-1253-A1-R1_HD	321	322	1	0	-0.470814
MvSv-1253-A1-R1_HD	322	323	1	0	-0.280419
MvSv-1253-A1-R1_HD	323	324	0.352	0	-0.357143
MvSv-1253-A1-R1_HD	324	325	0.794	0	-0.200575
MvSv-1253-A1-R1_HD	325	326	0	0	-0.057971
MvSv-1253-A1-R1_HD	326	327	0.599	0	-0.059231
MvSv-1253-A1-R1_HD	327	328	0.793	0	0.0360082
MvSv-1253-A1-R1_HD	328	329	0.795	0	-0.265306
MvSv-1253-A1-R1_HD	329	330	0.805	0	-0.249817
MvSv-1253-A1-R1_HD	330	331	1	0	0.408925
MvSv-1253-A1-R1_HD	331	332	0.291	0	-0.44
MvSv-1253-A1-R1_HD	332	333	0.922	0	-0.434783
MvSv-1253-A1-R1_HD	333	334	0.19	0	-0.343492
MvSv-1253-A1-R1_HD	334	335	0	0.175	0.53125
MvSv-1253-A1-R1_HD	335	336	0.034	0	-0.148864
MvSv-1253-A1-R1_HD	336	337	0.76	0	-0.376896
MvSv-1253-A1-R1_HD	337	338	0.407	0	-0.331395
MvSv-1253-A1-R1_HD	338	339	0.546	0	-0.299006
MvSv-1253-A1-R1_HD	339	340	0.721	0	0.0204604
MvSv-1253-A1-R1_HD	340	341	1	0	0.021167
MvSv-1253-A1-R1_HD	341	342	0.84	0	0.0537469
MvSv-1253-A1-R1_HD	342	343	0.775	0	-0.381528
MvSv-1253-A1-R1_HD	343	344	1	0	-0.292233
MvSv-1253-A1-R1_HD	344	345	1	0	-0.299864
MvSv-1253-A1-R1_HD	345	346	0.779	0	-0.183628
MvSv-1253-A1-R1_HD	346	347	0.466	0	0.0465116
MvSv-1253-A1-R1_HD	347	348	0	0	0.100704
MvSv-1253-A1-R1_HD	348	349	0.827	0	-0.130037
MvSv-1253-A1-R1_HD	349	350	0.909	0	-0.235201
MvSv-1253-A1-R1_HD	350	351	0.611	0	-0.348182
MvSv-1253-A1-R1_HD	351	352	1	0	0.338028
MvSv-1253-A1-R1_HD	352	353	0.73	0	-0.120813
MvSv-1253-A1-R1_HD	353	354	0.797	0	-0.292427
MvSv-1253-A1-R1_HD	354	355	1	0	-0.386403
MvSv-1253-A1-R1_HD	355	356	1	0	-0.233118
MvSv-1253-A1-R1_HD	356	357	1	0	-0.328205
MvSv-1253-A1-R1_HD	357	358	1	0	-0.727086
MvSv-1253-A1-R1_HD	358	359	1	0	-0.231527
MvSv-1253-A1-R1_HD	359	360	0.61	0	-0.353958
MvSv-1253-A1-R1_HD	360	361	0	0	0.274971
MvSv-1253-A1-R1_HD	361	362	0.359	0	0.970058
MvSv-1253-A1-R1_HD	362	363	1	0	-0.0546848
MvSv-1253-A1-R1_HD	363	364	1	0	-0.509524
MvSv-1253-A1-R1_HD	364	365	1	0	-0.36
MvSv-1253-A1-R1_HD	365	366	0.776	0	-0.0821018
MvSv-1253-A1-R1_HD	366	367	0	0	-0.119769
MvSv-1253-A1-R1_HD	367	368	0	0.048	-0.108696
MvSv-1253-A1-R1_HD	368	369	0.364	0.06	-0.18813
MvSv-1253-A1-R1_HD	369	370	0	0.461	-0.251639
MvSv-1253-A1-R1_HD	370	371	0	0.424	-0.135993
MvSv-1253-A1-R1_HD	371	372	0.119	0.351	0.425743
MvSv-1253-A1-R1_HD	372	373	1	0	-0.432099
MvSv-1253-A1-R1_HD	373	374	0.809	0	-0.609319
MvSv-1253-A1-R1_HD	374	375	0.613	0	-0.713235
MvSv-1253-A1-R1_HD	375	376	0.522	0	-0.32732
MvSv-1253-A1-R1_HD	376	377	0.309	0	-0.299823
MvSv-1253-A1-R1_HD	377	378	0.727	0	-0.472058
MvSv-1253-A1-R1_HD	378	379	1	0	-0.213584
MvSv-1253-A1-R1_HD	379	380	0.656	0	-0.15415
MvSv-1253-A1-R1_HD	380	381	0.176	0	-0.455263
MvSv-1253-A1-R1_HD	381	382	0.707	0	-0.037594
MvSv-1253-A1-R1_HD	382	383	0	0.264	0.498565
MvSv-1253-A1-R1_HD	383	384	0.575	0	-0.171443
MvSv-1253-A1-R1_HD	384	385	0.261	0	0.00879765
MvSv-1253-A1-R1_HD	385	386	1	0	0.267391
MvSv-1253-A1-R1_HD	386	387	1	0	0.0545455
MvSv-1253-A1-R1_HD	387	388	0.126	0	-0.406616
MvSv-1253-A1-R1_HD	388	389	0.463	0	-0.469224
MvSv-1253-A1-R1_HD	389	390	1	0	-0.101126
MvSv-1253-A1-R1_HD	390	391	1	0	-0.489714
MvSv-1253-A1-R1_HD	391	392	0.575	0	-0.325614
MvSv-1253-A1-R1_HD	392	393	1	0	-0.150602
MvSv-1253-A1-R1_HD	393	394	1	0	-0.268689
MvSv-1253-A1-R1_HD	394	395	0.435	0	-0.521429
MvSv-1253-A1-R1_HD	395	396	0.903	0	-0.25165
MvSv-1253-A1-R1_HD	396	397	0.936	0	-0.179135
MvSv-1253-A1-R1_HD	397	398	0.774	0	0.483087
MvSv-1253-A1-R1_HD	398	399	0	0	0.331169
MvSv-1253-A1-R1_HD	399	400	0.622	0	-0.283951
MvSv-1253-A1-R1_HD	400	401	0.55	0	-0.144342
MvSv-1253-A1-R1_HD	401	402	1	0	-0.107038
MvSv-1253-A1-R1_HD	402	403	1	0	-0.173611
MvSv-1253-A1-R1_HD	403	404	0.15	0.358	0.388889
MvSv-1253-A1-R1_HD	404	405	0	0.829	0.429194
MvSv-1253-A1-R1_HD	405	406	0	0.175	-0.229575
MvSv-1253-A1-R1_HD	406	407	0	0.559	-0.302682
MvSv-1253-A1-R1_HD	407	408	0	0.621	0.27641
MvSv-1253-A1-R1_HD	408	409	0.398	0.305	-0.233838
MvSv-1253-A1-R1_HD	409	410	1	0	-0.236453
MvSv-1253-A1-R1_HD	410	411	1	0	-0.331511
MvSv-1253-A1-R1_HD	411	412	1	0	-0.0607102
MvSv-1253-A1-R1_HD	412	413	1	0	0.0780872
MvSv-1253-A1-R1_HD	413	414	0.87	0	-0.216677
MvSv-1253-A1-R1_HD	414	415	0.598	0	-0.293517
MvSv-1253-A1-R1_HD	415	416	0	0	-0.305885
MvSv-1253-A1-R1_HD	416	417	0.085	0.213	0.281818
MvSv-1253-A1-R1_HD	417	418	0.888	0.035	0.0325901
MvSv-1253-A1-R1_HD	418	419	0	0.5	0.848315
MvSv-1253-A1-R1_HD	419	420	0	0.292	1.2043
MvSv-1253-A1-R1_HD	420	421	0	0.998	0.0449373
MvSv-1253-A1-R1_HD	421	422	0	0.238	0.0377358
MvSv-1253-A1-R1_HD	422	423	0.87	0	-0.438012
MvSv-1253-A1-R1_HD	423	424	1	0	0.0405105
MvSv-1253-A1-R1_HD	424	425	0.149	0	0.143915
MvSv-1253-A1-R1_HD	425	426	0	0.516	0.189346
MvSv-1253-A1-R1_HD	426	427	0.102	0.596	0.137846
MvSv-1253-A1-R1_HD	427	428	1	0	-0.130752
MvSv-1253-A1-R1_HD	428	429	1	0	0.783828
MvSv-1253-A1-R1_HD	429	430	0.574	0	-0.124324
MvSv-1253-A1-R1_HD	430	431	0	0.907	-0.207533
MvSv-1253-A1-R1_HD	431	432	0	1	-0.035835
MvSv-1253-A1-R1_HD	432	433	0	0.869	0.0643275
MvSv-1253-A1-R1_HD	433	434	0	0.84	0.584874
MvSv-1253-A1-R1_HD	434	435	0.596	0	0.222127
MvSv-1253-A1-R1_HD	435	436	1	0	-0.389881
MvSv-1253-A1-R1_HD	436	437	1	0	-0.0237239
MvSv-1253-A1-R1_HD	437	438	0.701	0	0.0135987
MvSv-1253-A1-R1_HD	438	439	0.218	0	-0.223971
MvSv-1253-A1-R1_HD	439	440	0.907	0	0.322034
MvSv-1253-A1-R1_HD	440	441	0.291	0.497	0.0674311
MvSv-1253-A1-R1_HD	441	442	0	0.773	-0.277913
MvSv-1253-A1-R1_HD	442	443	0	0.313	0.0873913
MvSv-1253-A1-R1_HD	443	444	0	0.796	-0.091358
MvSv-1253-A1-R1_HD	444	445	0	0.483	-0.134602
MvSv-1253-A1-R1_HD	445	446	0	0.124	0.289242
MvSv-1253-A1-R1_HD	446	447	0	0.546	-0.0249365
MvSv-1253-A1-R1_HD	447	448	0	0.57	0.413534
MvSv-1253-A1-R1_HD	448	449	0	1	0.125
MvSv-1253-A1-R1_HD	449	450	0	0.572	-0.0701754
MvSv-1253-A1-R1_HD	450	451	0	0.449	1.2385
MvSv-1253-A1-R1_HD	451	452	0	0.649	0.403472
MvSv-1253-A1-R1_HD	452	453	0	0	0.498501
MvSv-1253-A1-R1_HD	453	454	0	0.83	0.443038
MvSv-1253-A1-R1_HD	454	455	0	1	-0.171123
MvSv-1253-A1-R1_HD	455	456	0	1	-0.237637
MvSv-1253-A1-R1_HD	456	457	0	0.834	-0.108185
MvSv-1253-A1-R1_HD	457	458	0.305	0.174	0.467572
MvSv-1253-A1-R1_HD	458	459	0	0.447	-0.134615
MvSv-1253-A1-R1_HD	459	460	0	0.111	-0.115195
MvSv-1253-A1-R1_HD	460	461	0	1	-0.240589
MvSv-1253-A1-R1_HD	461	462	0	1	-0.446493
MvSv-1253-A1-R1_HD	462	463	0	1	-0.14283
MvSv-1253-A1-R1_HD	463	464	0	1	-0.0669919
MvSv-1253-A1-R1_HD	464	465	0	1	0.0182149
MvSv-1253-A1-R1_HD	465	466	0	1	-0.462209
MvSv-1253-A1-R1_HD	466	467	0	0.925	0.301964
MvSv-1253-A1-R1_HD	467	468	0	0.131	0.769006
MvSv-1253-A1-R1_HD	468	469	0	0.653	-0.31125
MvSv-1253-A1-R1_HD	469	470	0	1	-0.0555556
MvSv-1253-A1-R1_HD	470	471	0	1	0.0211321
MvSv-1253-A1-R1_HD	471	472	0	1	-0.0988636
MvSv-1253-A1-R1_HD	472	473	0	1	-0.2
MvSv-1253-A1-R1_HD	473	474	0	1	-0.0994371
MvSv-1253-A1-R1_HD	474	475	0	1	0.25448
MvSv-1253-A1-R1_HD	475	476	0	1	-0.166954
MvSv-1253-A1-R1_HD	476	477	0	0.813	0.434452
MvSv-1253-A1-R1_HD	477	478	0	0.369	-0.0985915
MvSv-1253-A1-R1_HD	478	479	0	1	-0.358149
MvSv-1253-A1-R1_HD	479	480	0	1	-0.505484
MvSv-1253-A1-R1_HD	480	481	0	1	-0.0285714
MvSv-1253-A1-R1_HD	481	482	0	1	-0.00334507
MvSv-1253-A1-R1_HD	482	483	0	1	-0.262048
MvSv-1253-A1-R1_HD	483	484	0	1	-0.411936
MvSv-1253-A1-R1_HD	484	485	0	0.471	-0.107895
MvSv-1253-A1-R1_HD	485	486	0.368	0.239	-0.146978
MvSv-1253-A1-R1_HD	486	487	0	0.596	0.402174
MvSv-1253-A1-R1_HD	487	488	0	0.989	0.468235
MvSv-1253-A1-R1_HD	488	489	0	1	-0.322037
MvSv-1253-A1-R1_HD	489	490	0	1	-0.292757
MvSv-1253-A1-R1_HD	490	491	0	1	0.130137
MvSv-1253-A1-R1_HD	491	492	0	1	-0.123077
MvSv-1253-A1-R1_HD	492	493	0	1	0.0813299
MvSv-1253-A1-R1_HD	493	494	0	1	-0.181034
MvSv-1253-A1-R1_HD	494	495	0	0.071	-0.205642
MvSv-1253-A1-R1_HD	495	496	0	0.808	0.38661
MvSv-1253-A1-R1_HD	496	497	0	1	0.259259
MvSv-1253-A1-R1_HD	497	498	0	1	-0.053938
MvSv-1253-A1-R1_HD	498	499	0	1	0.191304
MvSv-1253-A1-R1_HD	499	500	0	1	-0.22892
MvSv-1253-A1-R1_HD	500	501	0	1	-0.164251
MvSv-1253-A1-R1_HD	501	502	0	1	-0.0725995
MvSv-1253-A1-R1_HD	502	503	0	1	0.282274
MvSv-1253-A1-R1_HD	503	504	0	1	-0.526591
MvSv-1253-A1-R1_HD	504	505	0	1	0.235632
MvSv-1253-A1-R1_HD	505	506	0	0.666	-0.151235
MvSv-1253-A1-R1_HD	506	507	0	0.157	0.121979
MvSv-1253-A1-R1_HD	507	508	0.852	0.089	0.481818
MvSv-1253-A1-R1_HD	508	509	0.846	0	0.437445
MvSv-1253-A1-R1_HD	509	510	0.271	0.464	-0.214495
MvSv-1253-A1-R1_HD	510	511	0	0.926	0.148571
MvSv-1253-A1-R1_HD	511	512	0	1	-0.261274
MvSv-1253-A1-R1_HD	512	513	0	1	0.393085
MvSv-1253-A1-R1_HD	513	514	0	0.561	0.341558
MvSv-1253-A1-R1_HD	514	515	0	0	-0.172727
MvSv-1253-A1-R1_HD	515	516	0	0.711	0.512472
MvSv-1253-A1-R1_HD	516	517	0.836	0	-0.317895
MvSv-1253-A1-R1_HD	517	518	0.404	0.104	0.224442
MvSv-1253-A1-R1_HD	518	519	0	1	-0.153846
MvSv-1253-A1-R1_HD	519	520	0	0.521	-0.0813294
MvSv-1253-A1-R1_HD	520	521	0	0.814	0.348837
MvSv-1253-A1-R1_HD	521	522	0	1	-0.268403
MvSv-1253-A1-R1_HD	522	523	0	1	-0.271713
MvSv-1253-A1-R1_HD	523	524	0	0.994	-0.110368
MvSv-1253-A1-R1_HD	524	525	0	0.742	0.0116883
MvSv-1253-A1-R1_HD	525	526	0.566	0.164	-0.385068
MvSv-1253-A1-R1_HD	526	527	0	0.941	-0.121711
MvSv-1253-A1-R1_HD	527	528	0	1	-0.15345
MvSv-1253-A1-R1_HD	528	529	0	1	0.0221828
MvSv-1253-A1-R1_HD	529	530	0	1	0.668211
MvSv-1253-A1-R1_HD	530	531	0	1	-0.179331
MvSv-1253-A1-R1_HD	531	532	0	1	-0.237276
MvSv-1253-A1-R1_HD	532	533	0	0.721	-0.320306
MvSv-1253-A1-R1_HD	533	534	0.181	0.53	-0.0865217
MvSv-1253-A1-R1_HD	534	535	0.931	0	0.72449
MvSv-1253-A1-R1_HD	535	536	0.524	0.058	-0.0589623
MvSv-1253-A1-R1_HD	536	537	0	0.696	-0.0972389
MvSv-1253-A1-R1_HD	537	538	0	1	-0.197485
MvSv-1253-A1-R1_HD	538	539	0	0.999	0.194767
MvSv-1253-A1-R1_HD	539	540	0	0.594	0.174242
MvSv-1253-A1-R1_HD	540	541	0.517	0.245	-0.157172
MvSv-1253-A1-R1_HD	541	542	1	0	0.820652
MvSv-1253-A1-R1_HD	542	543	1	0	-0.263393
MvSv-1253-A1-R1_HD	543	544	0.843	0	-0.344672
MvSv-1253-A1-R1_HD	544	545	0	0.921	-0.301818
MvSv-1253-A1-R1_HD	545	546	0	1	-0.147331
MvSv-1253-A1-R1_HD	546	547	0	1	-0.257659
MvSv-1253-A1-R1_HD	547	548	0	1	-0.346539
MvSv-1253-A1-R1_HD	548	549	0	0.221	-0.389646
MvSv-1253-A1-R1_HD	549	550	0	0.584	-0.0179063
MvSv-1253-A1-R1_HD	550	551	0	1	-0.493924
MvSv-1253-A1-R1_HD	551	552	0	1	-0.447849
MvSv-1253-A1-R1_HD	552	553	0	1	-0.232217
MvSv-1253-A1-R1_HD	553	554	0	1	0.290064
MvSv-1253-A1-R1_HD	554	555	0	1	0.140752
MvSv-1253-A1-R1_HD	555	556	0	0.008	0.598684
MvSv-1253-A1-R1_HD	556	557	0	0	0.786253
MvSv-1253-A1-R1_HD	557	558	0	0.312	0.165981
MvSv-1253-A1-R1_HD	558	559	0.362	0.112	0.155726
MvSv-1253-A1-R1_HD	559	560	0.003	0.683	-0.243519
MvSv-1253-A1-R1_HD	560	561	0	0	0.336134
MvSv-1253-A1-R1_HD	561	562	0	0.698	0.609375
MvSv-1253-A1-R1_HD	562	563	0	1	0.544681
MvSv-1253-A1-R1_HD	563	564	0	0.32	-0.0924479
MvSv-1253-A1-R1_HD	564	565	0	0.534	0.866773
MvSv-1253-A1-R1_HD	565	566	0	1	-0.14
MvSv-1253-A1-R1_HD	566	567	0	0.739	0.431818
MvSv-1253-A1-R1_HD	567	568	0.682	0	0.675095
MvSv-1253-A1-R1_HD	568	569	0.741	0	0.645
MvSv-1253-A1-R1_HD	569	570	0.706	0.224	0.287933
MvSv-1253-A1-R1_HD	570	571	0	0.667	-0.156863
MvSv-1253-A1-R1_HD	571	572	0.218	0	0.0318116
MvSv-1253-A1-R1_HD	572	573	0.983	0	0.489362
MvSv-1253-A1-R1_HD	573	574	0	0.732	0.078853
MvSv-1253-A1-R1_HD	574	575	0	1	-0.0540541
MvSv-1253-A1-R1_HD	575	576	0	1	-0.261778
MvSv-1253-A1-R1_HD	576	577	0	1	0.280488
MvSv-1253-A1-R1_HD	577	578	0	1	-0.384615
MvSv-1253-A1-R1_HD	578	579	0	0.999	-0.502477
MvSv-1253-A1-R1_HD	579	580	0.286	0.359	0.21875
MvSv-1253-A1-R1_HD	580	581	0.188	0.802	0.800625
MvSv-1253-A1-R1_HD	581	582	0	1	-0.169448
MvSv-1253-A1-R1_HD	582	583	0	1	0.702805
MvSv-1253-A1-R1_HD	583	584	0	1	0.273109
MvSv-1253-A1-R1_HD	584	585	0	1	0.993827
MvSv-1253-A1-R1_HD	585	586	0	1	-0.20863
MvSv-1253-A1-R1_HD	586	587	0	0.944	-0.141447
MvSv-1253-A1-R1_HD	587	588	0	1	-0.535403
MvSv-1253-A1-R1_HD	588	589	0	1	-0.350389
MvSv-1253-A1-R1_HD	589	590	0	1	0.114954
MvSv-1253-A1-R1_HD	590	591	0	1	-0.104743
MvSv-1253-A1-R1_HD	591	592	0.012	0.873	0.814939
MvSv-1253-A1-R1_HD	592	593	0.677	0	0.844444
MvSv-1253-A1-R1_HD	593	594	1	0	0.129665
MvSv-1253-A1-R1_HD	594	595	0.529	0.15	1.79215
MvSv-1253-A1-R1_HD	595	596	0.945	0	-0.222708
MvSv-1253-A1-R1_HD	596	597	1	0	-0.286797
MvSv-1253-A1-R1_HD	597	598	0.293	0.183	-0.0836087
MvSv-1253-A1-R1_HD	598	599	0.802	0.071	-0.412746
MvSv-1253-A1-R1_HD	599	600	1	0	-0.371769
MvSv-1253-A1-R1_HD	600	601	1	0	-0.225596
MvSv-1253-A1-R1_HD	601	602	1	0	-0.138249
MvSv-1253-A1-R1_HD	602	603	0.805	0	-0.0864525
MvSv-1253-A1-R1_HD	603	604	1	0	-0.450984
MvSv-1253-A1-R1_HD	604	605	1	0	-0.186701
MvSv-1253-A1-R1_HD	605	606	1	0	-0.378265
MvSv-1253-A1-R1_HD	606	607	1	0	0.0625451
MvSv-1253-A1-R1_HD	607	608	0.735	0	0.0443548
MvSv-1253-A1-R1_HD	608	609	0.833	0	-0.325829
MvSv-1253-A1-R1_HD	609	610	1	0	0.147059
MvSv-1253-A1-R1_HD	610	611	0.916	0	-0.429825
MvSv-1253-A1-R1_HD	611	612	0.829	0	-0.318458
MvSv-1253-A1-R1_HD	612	613	0.439	0	-0.386795
MvSv-1253-A1-R1_HD	613	614	1	0	-0.390312
MvSv-1253-A1-R1_HD	614	615	1	0	-0.309601
MvSv-1253-A1-R1_HD	615	616	1	0	-0.403518
MvSv-1253-A1-R1_HD	616	617	1	0	0.164021
MvSv-1253-A1-R1_HD	617	618	1	0	0.024
MvSv-1253-A1-R1_HD	618	619	0.773	0	0.0787172
MvSv-1253-A1-R1_HD	619	620	1	0	-0.238164
MvSv-1253-A1-R1_HD	620	621	1	0	-0.00195695
MvSv-1253-A1-R1_HD	621	622	0.225	0	-0.0508187
MvSv-1253-A1-R1_HD	622	623	1	0	0.0367063
MvSv-1253-A1-R1_HD	623	624	1	0	-0.0795739
MvSv-1253-A1-R1_HD	624	625	0.787	0	-0.447487
MvSv-1253-A1-R1_HD	625	626	1	0	-0.322985
MvSv-1253-A1-R1_HD	626	627	1	0	0.0428635
MvSv-1253-A1-R1_HD	627	628	0.76	0	0.291677
MvSv-1253-A1-R1_HD	628	629	1	0	0.203995
MvSv-1253-A1-R1_HD	629	630	1	0	-0.429377
MvSv-1253-A1-R1_HD	630	631	1	0	-0.297578
MvSv-1253-A1-R1_HD	631	632	1	0	0.0178571
MvSv-1253-A1-R1_HD	632	633	0.558	0	0.123768
MvSv-1253-A1-R1_HD	633	634	0.875	0	-0.476882
MvSv-1253-A1-R1_HD	634	635	1	0	-0.110943
MvSv-1253-A1-R1_HD	635	636	1	0	-0.201327
MvSv-1253-A1-R1_HD	636	637	0.579	0	-0.00617284
MvSv-1253-A1-R1_HD	637	638	0.434	0	-0.327731
MvSv-1253-A1-R1_HD	638	639	0.892	0	-0.0446429
MvSv-1253-A1-R1_HD	639	640	0.837	0	-0.503205
MvSv-1253-A1-R1_HD	640	641	1	0	0.199621
MvSv-1253-A1-R1_HD	641	642	0.903	0	-0.308587
MvSv-1253-A1-R1_HD	642	643	0.625	0.215	-0.283871
MvSv-1253-A1-R1_HD	643	644	0	0.212	-0.135255
MvSv-1253-A1-R1_HD	644	645	0.257	0	-0.0885811
MvSv-1253-A1-R1_HD	645	646	0.646	0	0.140351
MvSv-1253-A1-R1_HD	646	647	0	0	-0.156028
MvSv-1253-A1-R1_HD	647	648	0.825	0	-0.0294686
MvSv-1253-A1-R1_HD	648	649	1	0	-0.377778
MvSv-1253-A1-R1_HD	649	650	0.431	0	-0.264968
MvSv-1253-A1-R1_HD	650	651	1	0	-0.401037
MvSv-1253-A1-R1_HD	651	652	1	0	-0.495146
MvSv-1253-A1-R1_HD	652	653	1	0	-0.398148
MvSv-1253-A1-R1_HD	653	654	1	0	-0.107156
MvSv-1253-A1-R1_HD	654	655	1	0	0.682181
MvSv-1253-A1-R1_HD	655	656	0.82	0	-0.259259
MvSv-1253-A1-R1_HD	656	657	1	0	0.124978
MvSv-1253-A1-R1_HD	657	658	1	0	-0.0797386
MvSv-1253-A1-R1_HD	658	659	1	0	0.264346
MvSv-1253-A1-R1_HD	659	660	0.532	0	-0.139042
MvSv-1253-A1-R1_HD	660	661	0.934	0	-0.23913
MvSv-1253-A1-R1_HD	661	662	0.594	0	-0.206121
MvSv-1253-A1-R1_HD	662	663	1	0	-0.0725995
MvSv-1253-A1-R1_HD	663	664	0.757	0	0.0781711
MvSv-1253-A1-R1_HD	664	665	0.88	0	-0.148019
MvSv-1253-A1-R1_HD	665	666	1	0	-0.442063
MvSv-1253-A1-R1_HD	666	667	0.582	0	0.0504202
MvSv-1253-A1-R1_HD	667	668	1	0	-0.282759
MvSv-1253-A1-R1_HD	668	669	1	0	-0.296703
MvSv-1253-A1-R1_HD	669	670	1	0	-0.447773
MvSv-1253-A1-R1_HD	670	671	1	0	-0.538663
MvSv-1253-A1-R1_HD	671	672	1	0	-0.396552
MvSv-1253-A1-R1_HD	672	673	0.607	0	-0.299929
MvSv-1253-A1-R1_HD	673	674	0.54	0	-0.48162
MvSv-1253-A1-R1_HD	674	675	1	0	-0.133803
MvSv-1253-A1-R1_HD	675	676	1	0	-0.548693
MvSv-1253-A1-R1_HD	676	677	0.439	0	-0.0777328
MvSv-1253-A1-R1_HD	677	678	1	0	-0.119048
MvSv-1253-A1-R1_HD	678	679	1	0	-0.375566
MvSv-1253-A1-R1_HD	679	680	1	0	-0.0184182
MvSv-1253-A1-R1_HD	680	681	0.208	0	-0.167277
MvSv-1253-A1-R1_HD	681	682	0.815	0	-0.231956
MvSv-1253-A1-R1_HD	682	683	1	0	-0.153554
MvSv-1253-A1-R1_HD	683	684	1	0	0.00702334
MvSv-1253-A1-R1_HD	684	685	0.473	0	-0.094893
MvSv-1253-A1-R1_HD	685	686	0.889	0	-0.0837629
MvSv-1253-A1-R1_HD	686	687	1	0	0.00193424
MvSv-1253-A1-R1_HD	687	688	1	0	0.00445871
MvSv-1253-A1-R1_HD	688	689	0.686	0	-0.0639396
MvSv-1253-A1-R1_HD	689	690	0.996	0	0.332068
MvSv-1253-A1-R1_HD	690	691	1	0	0.157119
MvSv-1253-A1-R1_HD	691	692	0.528	0	-0.383596
MvSv-1253-A1-R1_HD	692	693	0.415	0	-0.171875
MvSv-1253-A1-R1_HD	693	694	1	0	-0.220594
MvSv-1253-A1-R1_HD	694	695	1	0	-0.522637
MvSv-1253-A1-R1_HD	695	696	1	0	-0.389673
MvSv-1253-A1-R1_HD	696	697	0.197	0	-0.026455
MvSv-1253-A1-R1_HD	697	698	1	0	0.814815
MvSv-1253-A1-R1_HD	698	699	0.429	0.116	0.0392112
MvSv-1253-A1-R1_HD	699	700	0.654	0.004	-0.194386
MvSv-1253-A1-R1_HD	700	701	0.394	0.297	-0.0165217
MvSv-1253-A1-R1_HD	701	702	0.416	0	-0.265306
MvSv-1253-A1-R1_HD	702	703	1	0	-0.344599
MvSv-1253-A1-R1_HD	703	704	1	0	0.264706
MvSv-1253-A1-R1_HD	704	705	0.628	0	-0.26963
MvSv-1253-A1-R1_HD	705	706	0.983	0	-0.0887135
MvSv-1253-A1-R1_HD	706	707	1	0	0.132817
MvSv-1253-A1-R1_HD	707	708	0.687	0	0.814229
MvSv-1253-A1-R1_HD	708	709	1	0	-0.0519455
MvSv-1253-A1-R1_HD	709	710	1	0	-0.174072
MvSv-1253-A1-R1_HD	710	711	0.447	0	-0.400447
MvSv-1253-A1-R1_HD	711	712	0.711	0	-0.219972
MvSv-1253-A1-R1_HD	712	713	0.845	0	-0.136071
MvSv-1253-A1-R1_HD	713	714	0.536	0	-0.0530774
MvSv-1253-A1-R1_HD	714	715	1	0	-0.538324
MvSv-1253-A1-R1_HD	715	716	0.482	0	-0.436065
MvSv-1253-A1-R1_HD	716	717	0	0	-0.329109
MvSv-1253-A1-R1_HD	717	718	0.667	0	-0.174107
MvSv-1253-A1-R1_HD	718	719	1	0	-0.0522951
MvSv-1253-A1-R1_HD	719	720	1	0	-0.163753
MvSv-1253-A1-R1_HD	720	721	1	0	0.0952381
MvSv-1253-A1-R1_HD	721	722	1	0	-0.419025
MvSv-1253-A1-R1_HD	722	723	0.352	0	-0.158915
MvSv-1253-A1-R1_HD	723	724	0.494	0.174	0.181818
MvSv-1253-A1-R1_HD	724	725	0.169	0.11	-0.112216
MvSv-1253-A1-R1_HD	725	726	0.659	0	-0.411373
MvSv-1253-A1-R1_HD	726	727	1	0	-0.0869565
MvSv-1253-A1-R1_HD	727	728	1	0	-0.0366782
MvSv-1253-A1-R1_HD	728	729	1	0	-0.432881
MvSv-1253-A1-R1_HD	729	730	1	0	-0.352249
MvSv-1253-A1-R1_HD	730	731	0.761	0	0.00663082
MvSv-1253-A1-R1_HD	731	732	1	0	0.174565
MvSv-1253-A1-R1_HD	732	733	1	0	-0.230769
MvSv-1253-A1-R1_HD	733	734	0.738	0	0.257902
MvSv-1253-A1-R1_HD	734	735	1	0	-0.384024
MvSv-1253-A1-R1_HD	735	736	0.906	0	-0.388388
MvSv-1253-A1-R1_HD	736	737	0	0	-0.280274
MvSv-1253-A1-R1_HD	737	738	0.69	0	-0.232563
MvSv-1253-A1-R1_HD	738	739	1	0	0.180556
MvSv-1253-A1-R1_HD	739	740	0.571	0	-0.145148
MvSv-1253-A1-R1_HD	740	741	1	0	-0.238963
MvSv-1253-A1-R1_HD	741	742	1	0	0.144231
MvSv-1253-A1-R1_HD	742	743	1	0	0.214689
MvSv-1253-A1-R1_HD	743	744	1	0	0.343697
MvSv-1253-A1-R1_HD	744	745	0.844	0	-0.144796
MvSv-1253-A1-R1_HD	745	746	0.807	0	-0.383562
MvSv-1253-A1-R1_HD	746	747	0.805	0	-0.268697
MvSv-1253-A1-R1_HD	747	748	0.806	0	0.0265437
MvSv-1253-A1-R1_HD	748	749	1	0	-0.0534722
MvSv-1253-A1-R1_HD	749	750	0.634	0	-0.1875
MvSv-1253-A1-R1_HD	750	751	1	0	0.101399
MvSv-1253-A1-R1_HD	751	752	1	0	0.453868
MvSv-1253-A1-R1_HD	752	753	1	0	0.757576
MvSv-1253-A1-R1_HD	753	754	0.701	0	-0.17612
MvSv-1253-A1-R1_HD	754	755	0.925	0	-0.37037
MvSv-1253-A1-R1_HD	755	756	1	0	-0.67983
MvSv-1253-A1-R1_HD	756	757	0.208	0	-0.180614
MvSv-1253-A1-R1_HD	757	758	0.003	0	0.254413
MvSv-1253-A1-R1_HD	758	759	1	0	-0.488701
MvSv-1253-A1-R1_HD	759	760	1	0	0.427624
MvSv-1253-A1-R1_HD	760	761	1	0	-0.231527
MvSv-1253-A1-R1_HD	761	762	0.815	0	0.420629
MvSv-1253-A1-R1_HD	762	763	1	0	0.0135039
MvSv-1253-A1-R1_HD	763	764	0.907	0	-0.010858
MvSv-1253-A1-R1_HD	764	765	0.494	0	-0.230496
MvSv-1253-A1-R1_HD	765	766	1	0	-0.341463
MvSv-1253-A1-R1_HD	766	767	0.357	0	-0.00391164
MvSv-1253-A1-R1_HD	767	768	1	0	-0.366246
MvSv-1253-A1-R1_HD	768	769	1	0	-0.22043
MvSv-1253-A1-R1_HD	769	770	0.431	0	0.65
MvSv-1253-A1-R1_HD	770	771	0.643	0	-0.428571
MvSv-1253-A1-R1_HD	771	772	0.535	0	-0.306667
MvSv-1253-A1-R1_HD	772	773	0.057	0	-0.425
MvSv-1253-A1-R1_HD	773	774	1	0	0.489617
MvSv-1253-A1-R1_HD	774	775	1	0	0.477959
MvSv-1253-A1-R1_HD	775	776	0.561	0	0.0185134
MvSv-1253-A1-R1_HD	776	777	0.812	0	0.484
MvSv-1253-A1-R1_HD	777	778	0.676	0	-0.333741
MvSv-1253-A1-R1_HD	778	779	0.689	0	-0.695807
MvSv-1253-A1-R1_HD	779	780	0.763	0	-0.154545
MvSv-1253-A1-R1_HD	780	781	1	0	-0.338889
MvSv-1253-A1-R1_HD	781	782	0.418	0	0.131123
MvSv-1253-A1-R1_HD	782	783	0.923	0	-0.203472
MvSv-1253-A1-R1_HD	783	784	0.284	0.13	0.269064
MvSv-1253-A1-R1_HD	784	785	0	0	0.397347
MvSv-1253-A1-R1_HD	785	786	0.744	0	-0.027451
MvSv-1253-A1-R1_HD	786	787	0.752	0	0.951888
MvSv-1253-A1-R1_HD	787	788	0.896	0	0.726303
MvSv-1253-A1-R1_HD	788	789	0.585	0	-0.447917
MvSv-1253-A1-R1_HD	789	790	1	0	0.0832558
MvSv-1253-A1-R1_HD	790	791	0.514	0	0.00258065
MvSv-1253-A1-R1_HD	791	792	0.842	0	0.083187
MvSv-1253-A1-R1_HD	792	793	0.526	0	-0.175412
MvSv-1253-A1-R1_HD	793	794	0.787	0	-0.170878
MvSv-1253-A1-R1_HD	794	795	1	0	0.333244
MvSv-1253-A1-R1_HD	795	796	1	0	-0.596026
MvSv-1253-A1-R1_HD	796	797	0.499	0	0.370983
MvSv-1253-A1-R1_HD	797	798	1	0	-0.439592
MvSv-1253-A1-R1_HD	798	799	1	0	-0.285106
MvSv-1253-A1-R1_HD	799	800	0.838	0	-0.378906
MvSv-1253-A1-R1_HD	800	801	1	0	-0.372114
MvSv-1253-A1-R1_HD	801	802	0.273	0	-0.311828
MvSv-1253-A1-R1_HD	802	803	0.598	0	-0.483173
MvSv-1253-A1-R1_HD	803	804	1	0	-0.291511
MvSv-1253-A1-R1_HD	804	805	0.037	0	-0.205993
MvSv-1253-A1-R1_HD	805	806	0.557	0	-0.416667
MvSv-1253-A1-R1_HD	806	807	0.94	0	-0.296887
MvSv-1253-A1-R1_HD	807	808	0.951	0	-0.340121
MvSv-1253-A1-R1_HD	808	809	0.34	0	-0.494869
MvSv-1253-A1-R1_HD	809	810	1	0	-0.547368
MvSv-1253-A1-R1_HD	810	811	1	0	-0.7084
MvSv-1253-A1-R1_HD	811	812	1	0	-0.329331
MvSv-1253-A1-R1_HD	812	813	0.825	0	-0.26979
MvSv-1253-A1-R1_HD	813	814	1	0	-0.563854
MvSv-1253-A1-R1_HD	814	815	0.597	0	-0.437638
MvSv-1253-A1-R1_HD	815	816	0.925	0	-0.43871
MvSv-1253-A1-R1_HD	816	817	1	0	-0.249084
MvSv-1253-A1-R1_HD	817	818	0.924	0	0.0300567
MvSv-1253-A1-R1_HD	818	819	0.652	0	-0.0139398
MvSv-1253-A1-R1_HD	819	820	1	0	-0.0436047
MvSv-1253-A1-R1_HD	820	821	1	0	0.0696296
MvSv-1253-A1-R1_HD	821	822	0.764	0	0.199362
MvSv-1253-A1-R1_HD	822	823	1	0	-0.46169
MvSv-1253-A1-R1_HD	823	824	1	0	-0.0955643
MvSv-1253-A1-R1_HD	824	825	1	0	-0.442308
MvSv-1253-A1-R1_HD	825	826	0.417	0	-0.201166
MvSv-1253-A1-R1_HD	826	827	0.918	0	-0.0899145
MvSv-1253-A1-R1_HD	827	828	1	0	-0.327674
MvSv-1253-A1-R1_HD	828	829	0.617	0	0.185185
MvSv-1253-A1-R1_HD	829	830	0.493	0	-0.175
MvSv-1253-A1-R1_HD	830	831	1	0	-0.337097
MvSv-1253-A1-R1_HD	831	832	0.442	0	-0.513108
MvSv-1253-A1-R1_HD	832	833	0.935	0	-0.327042
MvSv-1253-A1-R1_HD	833	834	0.972	0	0.127508
MvSv-1253-A1-R1_HD	834	835	0.87	0	-0.225806
MvSv-1253-A1-R1_HD	835	836	1	0	-0.517241
MvSv-1253-A1-R1_HD	836	837	0.715	0	-0.136364
MvSv-1253-A1-R1_HD	837	838	1	0	-0.158167
MvSv-1253-A1-R1_HD	838	839	0.463	0	-0.155992
MvSv-1253-A1-R1_HD	839	840	0.594	0	-0.30998
MvSv-1253-A1-R1_HD	840	841	0.608	0	-0.463225
MvSv-1253-A1-R1_HD	841	842	0	0	0.00623701
MvSv-1253-A1-R1_HD	842	843	0	0	-0.271498
MvSv-1253-A1-R1_HD	843	844	0	0	-0.212293
MvSv-1253-A1-R1_HD	844	845	0.895	0	-0.227027
MvSv-1253-A1-R1_HD	845	846	1	0	-0.173269
MvSv-1253-A1-R1_HD	846	847	1	0	-0.232532
MvSv-1253-A1-R1_HD	847	848	1	0	-0.456733
MvSv-1253-A1-R1_HD	848	849	1	0	-0.139706
MvSv-1253-A1-R1_HD	849	850	0.851	0	-0.39808
MvSv-1253-A1-R1_HD	850	851	0.427	0	-0.335064
MvSv-1253-A1-R1_HD	851	852	1	0	-0.218719
MvSv-1253-A1-R1_HD	852	853	1	0	0.179644
MvSv-1253-A1-R1_HD	853	854	1	0	0.00216294
MvSv-1253-A1-R1_HD	854	855	0.468	0	-0.40944
MvSv-1253-A1-R1_HD	855	856	0.87	0	-0.27381
MvSv-1253-A1-R1_HD	856	857	0.907	0	-0.422476
MvSv-1253-A1-R1_HD	857	858	1	0	-0.403343
MvSv-1253-A1-R1_HD	858	859	0.469	0	-0.25
MvSv-1253-A1-R1_HD	859	860	0.111	0	-0.324561
MvSv-1253-A1-R1_HD	860	861	0.086	0.159	0.563218
MvSv-1253-A1-R1_HD	861	862	0.405	0.4	-0.394737
MvSv-1253-A1-R1_HD	862	863	0.761	0	-0.253488
MvSv-1253-A1-R1_HD	863	864	1	0	0.294215
MvSv-1253-A1-R1_HD	864	865	1	0	-0.15749
MvSv-1253-A1-R1_HD	865	866	0.447	0	-0.576366
MvSv-1253-A1-R1_HD	866	867	0.559	0	-0.428063
MvSv-1253-A1-R1_HD	867	868	1	0	-0.0448598
MvSv-1253-A1-R1_HD	868	869	1	0	-0.399309
MvSv-1253-A1-R1_HD	869	870	0.38	0	0.0871212
MvSv-1253-A1-R1_HD	870	871	0.761	0.13	-0.238862
MvSv-1253-A1-R1_HD	871	872	0.854	0.068	0.113775
MvSv-1253-A1-R1_HD	872	873	0.87	0	-0.0604575
MvSv-1253-A1-R1_HD	873	874	0.302	0.187	-0.26
MvSv-1253-A1-R1_HD	874	875	0.822	0	-0.181052
MvSv-1253-A1-R1_HD	875	876	0.976	0	0.0567148
MvSv-1253-A1-R1_HD	876	877	0.263	0	0.85033
MvSv-1253-A1-R1_HD	877	878	0.997	0	0.225329
MvSv-1253-A1-R1_HD	878	879	0.894	0	-0.205405
MvSv-1253-A1-R1_HD	879	880	0.675	0	-0.242045
MvSv-1253-A1-R1_HD	880	881	0.948	0	-0.00907029
MvSv-1253-A1-R1_HD	881	882	0.53	0	-0.123596
MvSv-1253-A1-R1_HD	882	883	0.154	0	-0.441176
MvSv-1253-A1-R1_HD	883	884	1	0	-0.349182
MvSv-1253-A1-R1_HD	884	885	0.656	0	-0.39578
MvSv-1253-A1-R1_HD	885	886	0	0	-0.179412
MvSv-1253-A1-R1_HD	886	887	0.298	0	0.107103
MvSv-1253-A1-R1_HD	887	888	1	0	0.429374
MvSv-1253-A1-R1_HD	888	889	1	0	-0.127586
MvSv-1253-A1-R1_HD	889	890	1	0	-0.372459
MvSv-1253-A1-R1_HD	890	891	1	0	-0.375974
MvSv-1253-A1-R1_HD	891	892	0.621	0	-0.166402
MvSv-1253-A1-R1_HD	892	893	0.314	0	0.00408163
MvSv-1253-A1-R1_HD	893	894	0.64	0	-0.245372
MvSv-1253-A1-R1_HD	894	895	0.589	0	-0.440663
MvSv-1253-A1-R1_HD	895	896	1	0	-0.0846154
MvSv-1253-A1-R1_HD	896	897	1	0	-0.114313
MvSv-1253-A1-R1_HD	897	898	0.483	0	-0.391101
MvSv-1253-A1-R1_HD	898	899	0.92	0	0.31668
MvSv-1253-A1-R1_HD	899	900	1	0	0.0787012
MvSv-1253-A1-R1_HD	900	901	0.257	0	-0.169425
MvSv-1253-A1-R1_HD	901	902	0.804	0	-0.207502
MvSv-1253-A1-R1_HD	902	903	0.418	0	-0.0528415
MvSv-1253-A1-R1_HD	903	904	1	0	0.00864198
MvSv-1253-A1-R1_HD	904	905	0.718	0	0.198157
MvSv-1253-A1-R1_HD	905	906	1	0	-0.556912
MvSv-1253-A1-R1_HD	906	907	1	0	-0.220651
MvSv-1253-A1-R1_HD	907	908	1	0	-0.114046
MvSv-1253-A1-R1_HD	908	909	1	0	-0.233472
MvSv-1253-A1-R1_HD	909	910	1	0	0.262983
MvSv-1253-A1-R1_HD	910	911	0.813	0	-0.189116
MvSv-1253-A1-R1_HD	911	912	0	0	-0.269364
MvSv-1253-A1-R1_HD	912	913	0.639	0	0.00939746
MvSv-1253-A1-R1_HD	913	914	1	0	-0.441629
MvSv-1253-A1-R1_HD	914	915	1	0	-0.258709
MvSv-1253-A1-R1_HD	915	916	1	0	0.00345722
MvSv-1253-A1-R1_HD	916	917	0.58	0	-0.108796
MvSv-1253-A1-R1_HD	917	918	0.936	0	-0.0988325
MvSv-1253-A1-R1_HD	918	919	0.885	0	0.177786
MvSv-1253-A1-R1_HD	919	920	0.95	0	-0.388327
MvSv-1253-A1-R1_HD	920	921	1	0	-0.344406
MvSv-1253-A1-R1_HD	921	922	0.552	0	-0.163202
MvSv-1253-A1-R1_HD	922	923	0.835	0	-0.188525
MvSv-1253-A1-R1_HD	923	924	0.665	0	-0.138177
MvSv-1253-A1-R1_HD	924	925	1	0	-0.0263459
MvSv-1253-A1-R1_HD	925	926	0.812	0	0.332568
MvSv-1253-A1-R1_HD	926	927	0	0	-0.0172494
MvSv-1253-A1-R1_HD	927	928	0.278	0	-0.223986
MvSv-1253-A1-R1_HD	928	929	1	0	-0.351681
MvSv-1253-A1-R1_HD	929	930	1	0	-0.509063
MvSv-1253-A1-R1_HD	930	931	0.881	0	-0.326203
MvSv-1253-A1-R1_HD	931	932	0.872	0	0.301661
MvSv-1253-A1-R1_HD	932	933	1	0	-0.359362
MvSv-1253-A1-R1_HD	933	934	0.92	0	-0.481386
MvSv-1253-A1-R1_HD	934	935	0.481	0	-0.355551
MvSv-1253-A1-R1_HD	935	936	1	0	-0.318292
MvSv-1253-A1-R1_HD	936	937	0.763	0	-0.0233415
MvSv-1253-A1-R1_HD	937	938	1	0	-0.423955
MvSv-1253-A1-R1_HD	938	939	0.388	0	-0.380606
MvSv-1253-A1-R1_HD	939	940	1	0	-0.305983
MvSv-1253-A1-R1_HD	940	941	0.476	0	0.179878
MvSv-1253-A1-R1_HD	941	942	1	0	-0.130952
MvSv-1253-A1-R1_HD	942	943	0.891	0	-0.240606
MvSv-1253-A1-R1_HD	943	944	0.549	0	-0.361685
MvSv-1253-A1-R1_HD	944	945	0.29	0	0.656783
MvSv-1253-A1-R1_HD	945	946	0.491	0	0.0511509
MvSv-1253-A1-R1_HD	946	947	1	0	-0.430042
MvSv-1253-A1-R1_HD	947	948	1	0	-0.251304
MvSv-1253-A1-R1_HD	948	949	0.705	0	-0.250903
MvSv-1253-A1-R1_HD	949	950	0.775	0	-0.171348
MvSv-1253-A1-R1_HD	950	951	0.907	0	-0.14412
MvSv-1253-A1-R1_HD	951	952	0.78	0	-0.356436
MvSv-1253-A1-R1_HD	952	953	0.376	0	-0.273693
MvSv-1253-A1-R1_HD	953	954	0.594	0	-0.24059
MvSv-1253-A1-R1_HD	954	955	0.915	0	-0.411104
MvSv-1253-A1-R1_HD	955	956	0.413	0	-0.236007
MvSv-1253-A1-R1_HD	956	957	0.811	0	-0.216634
MvSv-1253-A1-R1_HD	957	958	1	0	-0.0396514
MvSv-1253-A1-R1_HD	958	959	0.799	0	-0.53192
MvSv-1253-A1-R1_HD	959	960	0.854	0	-0.423116
MvSv-1253-A1-R1_HD	960	961	1	0	-0.351717
MvSv-1253-A1-R1_HD	961	962	0.737	0	-0.357143
MvSv-1253-A1-R1_HD	962	963	1	0	-0.314815
MvSv-1253-A1-R1_HD	963	964	0.764	0	-0.452582
MvSv-1253-A1-R1_HD	964	965	1	0	-0.310685
MvSv-1253-A1-R1_HD	965	966	0.598	0	0.151025
MvSv-1253-A1-R1_HD	966	967	1	0	-0.350107
MvSv-1253-A1-R1_HD	967	968	0.421	0	0.013801
MvSv-1253-A1-R1_HD	968	969	1	0	0.0253749
MvSv-1253-A1-R1_HD	969	970	1	0	0.148936
MvSv-1253-A1-R1_HD	970	971	1	0	0.167734
MvSv-1253-A1-R1_HD	971	972	1	0	1.04969
MvSv-1253-A1-R1_HD	972	973	1	0	0.824754
MvSv-1253-A1-R1_HD	973	974	1	0	0.0645912
MvSv-1253-A1-R1_HD	974	975	1	0	0.516799
MvSv-1253-A1-R1_HD	975	976	1	0	0.0660429
MvSv-1253-A1-R1_HD	976	977	1	0	0.147059
MvSv-1253-A1-R1_HD	977	978	1	0	0.522523
MvSv-1253-A1-R1_HD	978	979	1	0	0.207143
MvSv-1253-A1-R1_HD	979	980	1	0	0.284553
MvSv-1253-A1-R1_HD	980	981	0.019	0.407	-0.189703
MvSv-1253-A1-R1_HD	981	982	0	1	-0.115179
MvSv-1253-A1-R1_HD	982	983	0	1	-0.104697
MvSv-1253-A1-R1_HD	983	984	0	0.215	-0.251813
MvSv-1253-A1-R1_HD	984	985	0.573	0	-0.322341
MvSv-1253-A1-R1_HD	985	986	1	0	-0.295474
MvSv-1253-A1-R1_HD	986	987	1	0	-0.107544
MvSv-1253-A1-R1_HD	987	988	1	0	-0.518623
MvSv-1253-A1-R1_HD	988	989	1	0	-0.219273
MvSv-1253-A1-R1_HD	989	990	0.652	0	-0.316076
MvSv-1253-A1-R1_HD	990	991	0.911	0	-0.223475
MvSv-1253-A1-R1_HD	991	992	0.387	0	-0.265046
MvSv-1253-A1-R1_HD	992	993	0.938	0	-0.564266
MvSv-1253-A1-R1_HD	993	994	1	0	-0.388323
MvSv-1253-A1-R1_HD	994	995	1	0	-0.0617849
MvSv-1253-A1-R1_HD	995	996	1	0	-0.52381
MvSv-1253-A1-R1_HD	996	997	0.73	0	-0.366569
MvSv-1253-A1-R1_HD	997	998	0.758	0	0.05
MvSv-1253-A1-R1_HD	998	999	1	0	0.000762486
MvSv-1253-A1-R1_HD	999	1000	0.676	0	-0.208364
MvSv-1253-A1-R1_HD	1000	1001	1	0	-0.310924
MvSv-1253-A1-R1_HD	1001	1002	0.85	0	-0.323047
MvSv-1253-A1-R1_HD	1002	1003	0.719	0	-0.234844
MvSv-1253-A1-R1_HD	1003	1004	1	0	0.216954
MvSv-1253-A1-R1_HD	1004	1005	0.39	0	-0.286184
MvSv-1253-A1-R1_HD	1005	1006	1	0	-0.534535
MvSv-1253-A1-R1_HD	1006	1007	1	0	-0.468864
MvSv-1253-A1-R1_HD	1007	1008	0.826	0	-0.110684
MvSv-1253-A1-R1_HD	1008	1009	0.301	0	-0.370213
MvSv-1253-A1-R1_HD	1009	1010	0.618	0	-0.213041
MvSv-1253-A1-R1_HD	1010	1011	0.818	0	-0.160689
MvSv-1253-A1-R1_HD	1011	1012	1	0	-0.249442
MvSv-1253-A1-R1_HD	1012	1013	1	0	-0.428618
MvSv-1253-A1-R1_HD	1013	1014	0.678	0	-0.126214
MvSv-1253-A1-R1_HD	1014	1015	1	0	-0.506849
MvSv-1253-A1-R1_HD	1015	1016	1	0	0.195426
MvSv-1253-A1-R1_HD	1016	1017	0.751	0	-0.282062
MvSv-1253-A1-R1_HD	1017	1018	1	0	-0.123205
MvSv-1253-A1-R1_HD	1018	1019	1	0	-0.313934
MvSv-1253-A1-R1_HD	1019	1020	0.024	0	0.408621
MvSv-1253-A1-R1_HD	1020	1021	0.632	0	-0.186047
MvSv-1253-A1-R1_HD	1021	1022	1	0	0.169841
MvSv-1253-A1-R1_HD	1022	1023	0.686	0	-0.04
MvSv-1253-A1-R1_HD	1023	1024	0.748	0	-0.407921
MvSv-1253-A1-R1_HD	1024	1025	0.012	0	-0.383689
MvSv-1253-A1-R1_HD	1025	1026	1	0	-0.083948
MvSv-1253-A1-R1_HD	1026	1027	1	0	-0.236018
MvSv-1253-A1-R1_HD	1027	1028	0.878	0	-0.118367
MvSv-1253-A1-R1_HD	1028	1029	0.999	0	-0.347674
MvSv-1253-A1-R1_HD	1029	1030	1	0	-0.391718
MvSv-1253-A1-R1_HD	1030	1031	0.903	0	-0.282245
MvSv-1253-A1-R1_HD	1031	1032	1	0	-0.47795
MvSv-1253-A1-R1_HD	1032	1033	1	0	-0.261448
MvSv-1253-A1-R1_HD	1033	1034	0.614	0	-0.377607
MvSv-1253-A1-R1_HD	1034	1035	1	0	-0.394864
MvSv-1253-A1-R1_HD	1035	1036	1	0	-0.221935
MvSv-1253-A1-R1_HD	1036	1037	1	0	-0.107843
MvSv-1253-A1-R1_HD	1037	1038	0.076	0	0.000439174
MvSv-1253-A1-R1_HD	1038	1039	0.938	0	-0.228261
MvSv-1253-A1-R1_HD	1039	1040	1	0	-0.359268
MvSv-1253-A1-R1_HD	1040	1041	1	0	-0.476415
MvSv-1253-A1-R1_HD	1041	1042	0.125	0	-0.101553
MvSv-1253-A1-R1_HD	1042	1043	0.763	0	-0.510426
MvSv-1253-A1-R1_HD	1043	1044	1	0	-0.469358
MvSv-1253-A1-R1_HD	1044	1045	0.742	0	-0.45911
MvSv-1253-A1-R1_HD	1045	1046	0.158	0	0.208163
MvSv-1253-A1-R1_HD	1046	1047	0.62	0	-0.00224719
MvSv-1253-A1-R1_HD	1047	1048	1	0	0.131985
MvSv-1253-A1-R1_HD	1048	1049	1	0	0.161765
MvSv-1253-A1-R1_HD	1049	1050	0.559	0	-0.187119
MvSv-1253-A1-R1_HD	1050	1051	0.756	0	-0.0912647
MvSv-1253-A1-R1_HD	1051	1052	1	0	0.0251938
MvSv-1253-A1-R1_HD	1052	1053	1	0	-0.259406
MvSv-1253-A1-R1_HD	1053	1054	0.619	0	0.242964
MvSv-1253-A1-R1_HD	1054	1055	0.999	0	0.469052
MvSv-1253-A1-R1_HD	1055	1056	0	0	-0.323814
MvSv-1253-A1-R1_HD	1056	1057	0.408	0	-0.477663
MvSv-1253-A1-R1_HD	1057	1058	1	0	-0.406025
MvSv-1253-A1-R1_HD	1058	1059	1	0	-0.387712
MvSv-1253-A1-R1_HD	1059	1060	1	0	-0.448649
MvSv-1253-A1-R1_HD	1060	1061	0.596	0	-0.0453431
MvSv-1253-A1-R1_HD	1061	1062	0.897	0	-0.524272
MvSv-1253-A1-R1_HD	1062	1063	0.917	0	0.2
MvSv-1253-A1-R1_HD	1063	1064	0.777	0	0.298684
MvSv-1253-A1-R1_HD	1064	1065	0.934	0	-0.429691
MvSv-1253-A1-R1_HD	1065	1066	0.487	0	-0.225427
MvSv-1253-A1-R1_HD	1066	1067	0.978	0	0.558824
MvSv-1253-A1-R1_HD	1067	1068	0.46	0	0.3125
MvSv-1253-A1-R1_HD	1068	1069	0.73	0	-0.108747
MvSv-1253-A1-R1_HD	1069	1070	1	0	0.260589
MvSv-1253-A1-R1_HD	1070	1071	1	0	0.416268
MvSv-1253-A1-R1_HD	1071	1072	0.859	0	0.144805
MvSv-1253-A1-R1_HD	1072	1073	0.836	0	-0.390771
MvSv-1253-A1-R1_HD	1073	1074	0.862	0	-0.289474
MvSv-1253-A1-R1_HD	1074	1075	0.59	0	-0.463768
MvSv-1253-A1-R1_HD	1075	1076	0.999	0	-0.0153875
MvSv-1253-A1-R1_HD	1076	1077	1	0	-0.309219
MvSv-1253-A1-R1_HD	1077	1078	1	0	-0.207419
MvSv-1253-A1-R1_HD	1078	1079	0.763	0	-0.475198
MvSv-1253-A1-R1_HD	1079	1080	0	0	-0.229853
MvSv-1253-A1-R1_HD	1080	1081	0	0	-0.35728
MvSv-1253-A1-R1_HD	1081	1082	0.595	0	-0.402778
MvSv-1253-A1-R1_HD	1082	1083	1	0	-0.277108
MvSv-1253-A1-R1_HD	1083	1084	1	0	-0.222743
MvSv-1253-A1-R1_HD	1084	1085	0.707	0	-0.284211
MvSv-1253-A1-R1_HD	1085	1086	1	0	0.119798
MvSv-1253-A1-R1_HD	1086	1087	0.084	0	-0.148948
MvSv-1253-A1-R1_HD	1087	1088	0.987	0	0.211117
MvSv-1253-A1-R1_HD	1088	1089	1	0	0.745425
MvSv-1253-A1-R1_HD	1089	1090	0.098	0	-0.103448
MvSv-1253-A1-R1_HD	1090	1091	0	0.777	-0.0189329
MvSv-1253-A1-R1_HD	1091	1092	0	0.844	-0.0867893
MvSv-1253-A1-R1_HD	1092	1093	0.366	0.115	0.148325
MvSv-1253-A1-R1_HD	1093	1094	1	0	0.151163
MvSv-1253-A1-R1_HD	1094	1095	0.715	0	0.643715
MvSv-1253-A1-R1_HD	1095	1096	0	0	-0.264553
MvSv-1253-A1-R1_HD	1096	1097	0	0.78	0.124118
MvSv-1253-A1-R1_HD	1097	1098	0	0.863	-0.303512
MvSv-1253-A1-R1_HD	1098	1099	0.616	0	0.0933104
MvSv-1253-A1-R1_HD	1099	1100	1	0	0.0976316
MvSv-1253-A1-R1_HD	1100	1101	0.465	0	0.615625
MvSv-1253-A1-R1_HD	1101	1102	0.87	0	-0.485724
MvSv-1253-A1-R1_HD	1102	1103	0.595	0	-0.474237
MvSv-1253-A1-R1_HD	1103	1104	0	0.13	-0.283146
MvSv-1253-A1-R1_HD	1104	1105	0.253	0	0.315508
MvSv-1253-A1-R1_HD	1105	1106	1	0	-0.0665957
MvSv-1253-A1-R1_HD	1106	1107	1	0	-0.150597
MvSv-1253-A1-R1_HD	1107	1108	1	0	-0.578652
MvSv-1253-A1-R1_HD	1108	1109	0.693	0	-0.239389
MvSv-1253-A1-R1_HD	1109	1110	1	0	-0.37931
MvSv-1253-A1-R1_HD	1110	1111	0.464	0	-0.44186
MvSv-1253-A1-R1_HD	1111	1112	1	0	0.0572966
MvSv-1253-A1-R1_HD	1112	1113	1	0	-0.262049
MvSv-1253-A1-R1_HD	1113	1114	0.645	0	-0.678625
MvSv-1253-A1-R1_HD	1114	1115	0.159	0	0.0981579
MvSv-1253-A1-R1_HD	1115	1116	1	0	-0.175325
MvSv-1253-A1-R1_HD	1116	1117	0.635	0	-0.419655
MvSv-1253-A1-R1_HD	1117	1118	0.137	0	0.181545
MvSv-1253-A1-R1_HD	1118	1119	0.785	0	-0.358121
MvSv-1253-A1-R1_HD	1119	1120	1	0	-0.242942
MvSv-1253-A1-R1_HD	1120	1121	0.898	0	0.351351
MvSv-1253-A1-R1_HD	1121	1122	1	0	-0.43099
MvSv-1253-A1-R1_HD	1122	1123	0.801	0	0.260417
MvSv-1253-A1-R1_HD	1123	1124	0.882	0	0.6427
MvSv-1253-A1-R1_HD	1124	1125	1	0	-0.289216
MvSv-1253-A1-R1_HD	1125	1126	1	0	-0.0207156
MvSv-1253-A1-R1_HD	1126	1127	1	0	-0.012178
MvSv-1253-A1-R1_HD	1127	1128	0.65	0	-0.413133
MvSv-1253-A1-R1_HD	1128	1129	1	0	-0.083542
MvSv-1253-A1-R1_HD	1129	1130	0.746	0.046	-0.0881621
MvSv-1253-A1-R1_HD	1130	1131	0.23	0.642	0.173469
MvSv-1253-A1-R1_HD	1131	1132	1	0	-0.300275
MvSv-1253-A1-R1_HD	1132	1133	0.649	0	0.243774
MvSv-1253-A1-R1_HD	1133	1134	0.251	0	-0.118774
MvSv-1253-A1-R1_HD	1134	1135	1	0	-0.0830309
MvSv-1253-A1-R1_HD	1135	1136	1	0	-0.1829
MvSv-1253-A1-R1_HD	1136	1137	0.369	0	-0.287973
MvSv-1253-A1-R1_HD	1137	1138	0.917	0	-0.507745
MvSv-1253-A1-R1_HD	1138	1139	1	0	-0.182857
MvSv-1253-A1-R1_HD	1139	1140	1	0	-0.468974
MvSv-1253-A1-R1_HD	1140	1141	1	0	-0.29288
MvSv-1253-A1-R1_HD	1141	1142	0.687	0	0.150055
MvSv-1253-A1-R1_HD	1142	1143	1	0	0.11214
MvSv-1253-A1-R1_HD	1143	1144	1	0	0.461976
MvSv-1253-A1-R1_HD	1144	1145	0.592	0	0.00840336
MvSv-1253-A1-R1_HD	1145	1146	0.889	0	-0.0193951
MvSv-1253-A1-R1_HD	1146	1147	1	0	0.0401761
MvSv-1253-A1-R1_HD	1147	1148	0.51	0	0.0979748
MvSv-1253-A1-R1_HD	1148	1149	1	0	-0.015914
MvSv-1253-A1-R1_HD	1149	1150	0.688	0	0.459141
MvSv-1253-A1-R1_HD	1150	1151	0.769	0	-0.00570207
MvSv-1253-A1-R1_HD	1151	1152	0.782	0	-0.397222
MvSv-1253-A1-R1_HD	1152	1153	1	0	0.065974
MvSv-1253-A1-R1_HD	1153	1154	1	0	0.149296
MvSv-1253-A1-R1_HD	1154	1155	0.731	0	-0.17843
MvSv-1253-A1-R1_HD	1155	1156	1	0	-0.0340909
MvSv-1253-A1-R1_HD	1156	1157	0.582	0	-0.394958
MvSv-1253-A1-R1_HD	1157	1158	1	0	0.00116959
MvSv-1253-A1-R1_HD	1158	1159	0.387	0	-0.409235
MvSv-1253-A1-R1_HD	1159	1160	0.361	0	-0.133739
MvSv-1253-A1-R1_HD	1160	1161	1	0	-0.274265
MvSv-1253-A1-R1_HD	1161	1162	0.509	0	-0.306667
MvSv-1253-A1-R1_HD	1162	1163	1	0	0.247704
MvSv-1253-A1-R1_HD	1163	1164	0.862	0	-0.433762
MvSv-1253-A1-R1_HD	1164	1165	0	0	-0.0652297
MvSv-1253-A1-R1_HD	1165	1166	0.233	0	0.407407
MvSv-1253-A1-R1_HD	1166	1167	0.346	0	0.403006
MvSv-1253-A1-R1_HD	1167	1168	0.673	0.089	-0.152648
MvSv-1253-A1-R1_HD	1168	1169	0.317	0.263	-0.0895078
MvSv-1253-A1-R1_HD	1169	1170	0.592	0.18	-0.192771
MvSv-1253-A1-R1_HD	1170	1171	0.198	0	0.0893971
MvSv-1253-A1-R1_HD	1171	1172	0.781	0	-0.221599
MvSv-1253-A1-R1_HD	1172	1173	1	0	0.330561
MvSv-1253-A1-R1_HD	1173	1174	0.763	0	-0.137097
MvSv-1253-A1-R1_HD	1174	1175	0.656	0	-0.21741
MvSv-1253-A1-R1_HD	1175	1176	0.82	0	-0.374684
MvSv-1253-A1-R1_HD	1176	1177	0.468	0	-0.256736
MvSv-1253-A1-R1_HD	1177	1178	0.202	0	0.765306
MvSv-1253-A1-R1_HD	1178	1179	1	0	-0.264069
MvSv-1253-A1-R1_HD	1179	1180	0.551	0	-0.312639
MvSv-1253-A1-R1_HD	1180	1181	0	0	0.037551
MvSv-1253-A1-R1_HD	1181	1182	0.59	0	0.279762
MvSv-1253-A1-R1_HD	1182	1183	0.956	0	0.337449
MvSv-1253-A1-R1_HD	1183	1184	0.083	0	-0.162371
MvSv-1253-A1-R1_HD	1184	1185	1	0	-0.0519203
MvSv-1253-A1-R1_HD	1185	1186	1	0	0.473272
MvSv-1253-A1-R1_HD	1186	1187	0.932	0	0.203076
MvSv-1253-A1-R1_HD	1187	1188	0.588	0	-0.206626
MvSv-1253-A1-R1_HD	1188	1189	1	0	0.0306729
MvSv-1253-A1-R1_HD	1189	1190	0.627	0	0.100862
MvSv-1253-A1-R1_HD	1190	1191	0.658	0	-0.153495
MvSv-1253-A1-R1_HD	1191	1192	1	0	-0.0977131
MvSv-1253-A1-R1_HD	1192	1193	1	0	-0.253456
MvSv-1253-A1-R1_HD	1193	1194	1	0	-0.357901
MvSv-1253-A1-R1_HD	1194	1195	1	0	0.0568182
MvSv-1253-A1-R1_HD	1195	1196	0.907	0	-0.354839
MvSv-1253-A1-R1_HD	1196	1197	0.83	0	-0.230631
MvSv-1253-A1-R1_HD	1197	1198	0.803	0	-0.183673
MvSv-1253-A1-R1_HD	1198	1199	0.898	0	0.242326
MvSv-1253-A1-R1_HD	1199	1200	1	0	0.129691
MvSv-1253-A1-R1_HD	1200	1201	0.826	0	-0.455054
MvSv-1253-A1-R1_HD	1201	1202	0	0	-0.0301075
MvSv-1253-A1-R1_HD	1202	1203	0	0.112	0.037037
MvSv-1253-A1-R1_HD	1203	1204	0.508	0	-0.332225
MvSv-1253-A1-R1_HD	1204	1205	1	0	-0.221511
MvSv-1253-A1-R1_HD	1205	1206	1	0	-0.262637
MvSv-1253-A1-R1_HD	1206	1207	0.643	0	0.202822
MvSv-1253-A1-R1_HD	1207	1208	0.755	0	-0.303974
MvSv-1253-A1-R1_HD	1208	1209	1	0	0.391176
MvSv-1253-A1-R1_HD	1209	1210	1	0	-0.133192
MvSv-1253-A1-R1_HD	1210	1211	0.602	0	-0.106383
MvSv-1253-A1-R1_HD	1211	1212	0.874	0	-0.308576
MvSv-1253-A1-R1_HD	1212	1213	1	0	-0.0590935
MvSv-1253-A1-R1_HD	1213	1214	1	0	-0.370331
MvSv-1253-A1-R1_HD	1214	1215	0.728	0	-0.33171
MvSv-1253-A1-R1_HD	1215	1216	1	0	-0.209704
MvSv-1253-A1-R1_HD	1216	1217	0.709	0	0.297778
MvSv-1253-A1-R1_HD	1217	1218	0.726	0	-0.131455
MvSv-1253-A1-R1_HD	1218	1219	0.79	0	0.0512821
MvSv-1253-A1-R1_HD	1219	1220	1	0	0.0909091
MvSv-1253-A1-R1_HD	1220	1221	1	0	0.0526316
MvSv-1253-A1-R1_HD	1221	1222	1	0	0.088491
MvSv-1253-A1-R1_HD	1222	1223	1	0	-0.153462
MvSv-1253-A1-R1_HD	1223	1224	0.62	0	-0.430273
MvSv-1253-A1-R1_HD	1224	1225	0.677	0	0.0160428
MvSv-1253-A1-R1_HD	1225	1226	0.705	0	-0.132079
MvSv-1253-A1-R1_HD	1226	1227	0.899	0	-0.318584
MvSv-1253-A1-R1_HD	1227	1228	0.731	0	-0.174603
MvSv-1253-A1-R1_HD	1228	1229	0.627	0	0.0740741
MvSv-1253-A1-R1_HD	1229	1230	0.657	0	-0.0542328
MvSv-1253-A1-R1_HD	1230	1231	1	0	0.29274
MvSv-1253-A1-R1_HD	1231	1232	0.697	0	0.25707
MvSv-1253-A1-R1_HD	1232	1233	0.726	0	-0.233447
MvSv-1253-A1-R1_HD	1233	1234	1	0	0.0460019
MvSv-1253-A1-R1_HD	1234	1235	1	0	-0.3125
MvSv-1253-A1-R1_HD	1235	1236	0.51	0	0.0210728
MvSv-1253-A1-R1_HD	1236	1237	0.614	0	-0.237152
MvSv-1253-A1-R1_HD	1237	1238	0	0.215	0.42155
MvSv-1253-A1-R1_HD	1238	1239	0	0	-0.283967
MvSv-1253-A1-R1_HD	1239	1240	0	0	-0.400826
MvSv-1253-A1-R1_HD	1240	1241	0	0	-0.118326
MvSv-1253-A1-R1_HD	1241	1242	0.472	0	-0.085825
MvSv-1253-A1-R1_HD	1242	1243	1	0	-0.228996
MvSv-1253-A1-R1_HD	1243	1244	0.657	0	-0.382963
MvSv-1253-A1-R1_HD	1244	1245	0.972	0	-0.205455
MvSv-1253-A1-R1_HD	1245	1246	0.992	0	-0.0857143
MvSv-1253-A1-R1_HD	1246	1247	0.951	0	-0.0383632
MvSv-1253-A1-R1_HD	1247	1248	1	0	-0.298338
MvSv-1253-A1-R1_HD	1248	1249	1	0	-0.314584
MvSv-1253-A1-R1_HD	1249	1250	0.131	0	-0.123089
MvSv-1253-A1-R1_HD	1250	1251	1	0	-0.366358
MvSv-1253-A1-R1_HD	1251	1252	1	0	-0.134444
MvSv-1253-A1-R1_HD	1252	1253	0.821	0	-0.246154
MvSv-1253-A1-R1_HD	1253	1254	0.96	0	-0.445647
MvSv-1253-A1-R1_HD	1254	1255	1	0	-0.284921
MvSv-1253-A1-R1_HD	1255	1256	0.364	0	-0.144444
MvSv-1253-A1-R1_HD	1256	1257	0.589	0	0.0572314
MvSv-1253-A1-R1_HD	1257	1258	1	0	-0.264602
MvSv-1253-A1-R1_HD	1258	1259	1	0	-0.145933
MvSv-1253-A1-R1_HD	1259	1260	1	0	-0.141636
MvSv-1253-A1-R1_HD	1260	1261	1	0	0.0802554
MvSv-1253-A1-R1_HD	1261	1262	0.601	0	-0.338601
MvSv-1253-A1-R1_HD	1262	1263	1	0	-0.422559
MvSv-1253-A1-R1_HD	1263	1264	0.764	0	-0.0334768
MvSv-1253-A1-R1_HD	1264	1265	0	0	0.553254
MvSv-1253-A1-R1_HD	1265	1266	0.633	0	-0.151504
MvSv-1253-A1-R1_HD	1266	1267	1	0	-0.368421
MvSv-1253-A1-R1_HD	1267	1268	0.636	0	-0.416925
MvSv-1253-A1-R1_HD	1268	1269	0.787	0	-0.224719
MvSv-1253-A1-R1_HD	1269	1270	0.365	0	-0.248306
MvSv-1253-A1-R1_HD	1270	1271	0.437	0	-0.195353
MvSv-1253-A1-R1_HD	1271	1272	0.867	0	-0.15735
MvSv-1253-A1-R1_HD	1272	1273	1	0	-0.206989
MvSv-1253-A1-R1_HD	1273	1274	0.62	0	-0.314685
MvSv-1253-A1-R1_HD	1274	1275	0.888	0	-0.400261
MvSv-1253-A1-R1_HD	1275	1276	0	0	-0.381024
MvSv-1253-A1-R1_HD	1276	1277	0.874	0	-0.114929
MvSv-1253-A1-R1_HD	1277	1278	1	0	0.427918
MvSv-1253-A1-R1_HD	1278	1279	0.708	0	-0.304102
MvSv-1253-A1-R1_HD	1279	1280	0.502	0	-0.194127
MvSv-1253-A1-R1_HD	1280	1281	1	0	-0.586777
MvSv-1253-A1-R1_HD	1281	1282	0.923	0	-0.460317
MvSv-1253-A1-R1_HD	1282	1283	0.935	0	-0.305077
MvSv-1253-A1-R1_HD	1283	1284	0.196	0	0
MvSv-1253-A1-R1_HD	1284	1285	1	0	-0.317623
MvSv-1253-A1-R1_HD	1285	1286	1	0	0.0871795
MvSv-1253-A1-R1_HD	1286	1287	0.853	0	-0.471681
MvSv-1253-A1-R1_HD	1287	1288	1	0	-0.413436
MvSv-1253-A1-R1_HD	1288	1289	0.382	0	0.388729
MvSv-1253-A1-R1_HD	1289	1290	1	0	-0.0868849
MvSv-1253-A1-R1_HD	1290	1291	1	0	-0.401408
MvSv-1253-A1-R1_HD	1291	1292	0.579	0	0.0455882
MvSv-1253-A1-R1_HD	1292	1293	0	0.238	0.00813008
MvSv-1253-A1-R1_HD	1293	1294	0.607	0	0.590136
MvSv-1253-A1-R1_HD	1294	1295	1	0	1.20521
MvSv-1253-A1-R1_HD	1295	1296	1	0	0.945161
MvSv-1253-A1-R1_HD	1296	1297	0.362	0	0.188889
MvSv-1253-A1-R1_HD	1297	1298	0.565	0	-0.313137
MvSv-1253-A1-R1_HD	1298	1299	1	0	-0.0704161
MvSv-1253-A1-R1_HD	1299	1300	0.624	0	0.00801282
MvSv-1253-A1-R1_HD	1300	1301	1	0	-0.597306
MvSv-1253-A1-R1_HD	1301	1302	0.619	0	-0.270455
MvSv-1253-A1-R1_HD	1302	1303	1	0	-0.136752
MvSv-1253-A1-R1_HD	1303	1304	0.692	0	0.706111
MvSv-1253-A1-R1_HD	1304	1305	0	0	-0.261632
MvSv-1253-A1-R1_HD	1305	1306	0	0	-0.00150038
MvSv-1253-A1-R1_HD	1306	1307	0.972	0	-0.250291
MvSv-1253-A1-R1_HD	1307	1308	1	0	-0.11359
MvSv-1253-A1-R1_HD	1308	1309	1	0	-0.132616
MvSv-1253-A1-R1_HD	1309	1310	1	0	-0.226649
MvSv-1253-A1-R1_HD	1310	1311	0.589	0	-0.364912
MvSv-1253-A1-R1_HD	1311	1312	1	0	-0.500587
MvSv-1253-A1-R1_HD	1312	1313	0.762	0	-0.38172
MvSv-1253-A1-R1_HD	1313	1314	1	0	0.158915
MvSv-1253-A1-R1_HD	1314	1315	1	0	-0.222075
MvSv-1253-A1-R1_HD	1315	1316	0.651	0	-0.471111
MvSv-1253-A1-R1_HD	1316	1317	0	0	0.0571429
MvSv-1253-A1-R1_HD	1317	1318	0	0	-0.350405
MvSv-1253-A1-R1_HD	1318	1319	0.886	0	-0.0615553
MvSv-1253-A1-R1_HD	1319	1320	1	0	-0.121028
MvSv-1253-A1-R1_HD	1320	1321	0.498	0	-0.411629
MvSv-1253-A1-R1_HD	1321	1322	1	0	-0.434698
MvSv-1253-A1-R1_HD	1322	1323	0.731	0	-0.174442
MvSv-1253-A1-R1_HD	1323	1324	1	0	-0.109375
MvSv-1253-A1-R1_HD	1324	1325	1	0	-0.358666
MvSv-1253-A1-R1_HD	1325	1326	0.108	0	-0.128968
MvSv-1253-A1-R1_HD	1326	1327	1	0	-0.288793
MvSv-1253-A1-R1_HD	1327	1328	0.436	0	-0.394337
MvSv-1253-A1-R1_HD	1328	1329	0.494	0	-0.67264
MvSv-1253-A1-R1_HD	1329	1330	0	0	-0.271716
MvSv-1253-A1-R1_HD	1330	1331	0.704	0	-0.318584
MvSv-1253-A1-R1_HD	1331	1332	0.866	0	0.346216
MvSv-1253-A1-R1_HD	1332	1333	0.714	0	-0.0901639
MvSv-1253-A1-R1_HD	1333	1334	1	0	0.240602
MvSv-1253-A1-R1_HD	1334	1335	1	0	-0.258824
MvSv-1253-A1-R1_HD	1335	1336	0.432	0	0.293706
MvSv-1253-A1-R1_HD	1336	1337	0.662	0	-0.0894443
MvSv-1253-A1-R1_HD	1337	1338	0.905	0	0.26461
MvSv-1253-A1-R1_HD	1338	1339	0.212	0	-0.154048
MvSv-1253-A1-R1_HD	1339	1340	1	0	-0.276087
MvSv-1253-A1-R1_HD	1340	1341	1	0	-0.293687
MvSv-1253-A1-R1_HD	1341	1342	1	0	-0.124461
MvSv-1253-A1-R1_HD	1342	1343	1	0	-0.227571
MvSv-1253-A1-R1_HD	1343	1344	0.734	0	0.00996899
MvSv-1253-A1-R1_HD	1344	1345	1	0	-0.313682
MvSv-1253-A1-R1_HD	1345	1346	0.42	0.559	0.219183
MvSv-1253-A1-R1_HD	1346	1347	0	1	0.49
MvSv-1253-A1-R1_HD	1347	1348	0	1	0.214925
MvSv-1253-A1-R1_HD	1348	1349	0	1	-0.320957
MvSv-1253-A1-R1_HD	1349	1350	0	1	-0.283747
MvSv-1253-A1-R1_HD	1350	1351	0	1	-0.0878788
MvSv-1253-A1-R1_HD	1351	1352	0	1	0.616708
MvSv-1253-A1-R1_HD	1352	1353	0	0.337	0.289003
MvSv-1253-A1-R1_HD	1353	1354	0.229	0	-0.190549
MvSv-1253-A1-R1_HD	1354	1355	1	0	0.379278
MvSv-1253-A1-R1_HD	1355	1356	0.523	0	-0.276063
MvSv-1253-A1-R1_HD	1356	1357	0.961	0	-0.127561
MvSv-1253-A1-R1_HD	1357	1358	0.833	0	-0.162591
MvSv-1253-A1-R1_HD	1358	1359	0.973	0	-0.316822
MvSv-1253-A1-R1_HD	1359	1360	0.682	0	-0.35153
MvSv-1253-A1-R1_HD	1360	1361	1	0	-0.248453
MvSv-1253-A1-R1_HD	1361	1362	1	0	-0.404977
MvSv-1253-A1-R1_HD	1362	1363	0.873	0	-0.1067
MvSv-1253-A1-R1_HD	1363	1364	1	0	-0.355337
MvSv-1253-A1-R1_HD	1364	1365	1	0	-0.475
MvSv-1253-A1-R1_HD	1365	1366	0.124	0	-0.240988
MvSv-1253-A1-R1_HD	1366	1367	0.416	0	-0.323045
MvSv-1253-A1-R1_HD	1367	1368	1	0	-0.462338
MvSv-1253-A1-R1_HD	1368	1369	1	0	-0.694767
MvSv-1253-A1-R1_HD	1369	1370	1	0	-0.104579
MvSv-1253-A1-R1_HD	1370	1371	1	0	-0.629333
MvSv-1253-A1-R1_HD	1371	1372	0.161	0	-0.417004
MvSv-1253-A1-R1_HD	1372	1373	0.789	0	-0.426389
MvSv-1253-A1-R1_HD	1373	1374	1	0	-0.27718
MvSv-1253-A1-R1_HD	1374	1375	0.813	0	-0.539386
MvSv-1253-A1-R1_HD	1375	1376	0.751	0	-0.241728
MvSv-1253-A1-R1_HD	1376	1377	0.388	0	-0.379032
MvSv-1253-A1-R1_HD	1377	1378	0.749	0	0.038181
MvSv-1253-A1-R1_HD	1378	1379	1	0	-0.316092
MvSv-1253-A1-R1_HD	1379	1380	1	0	-0.504762
MvSv-1253-A1-R1_HD	1380	1381	0.566	0	-0.222952
MvSv-1253-A1-R1_HD	1381	1382	1	0	-0.210078
MvSv-1253-A1-R1_HD	1382	1383	1	0	-0.0168198
MvSv-1253-A1-R1_HD	1383	1384	0.846	0	0.0178313
MvSv-1253-A1-R1_HD	1384	1385	1	0	-0.321267
MvSv-1253-A1-R1_HD	1385	1386	1	0	-0.378064
MvSv-1253-A1-R1_HD	1386	1387	0.317	0	-0.243031
MvSv-1253-A1-R1_HD	1387	1388	0.991	0	-0.595525
MvSv-1253-A1-R1_HD	1388	1389	1	0	-0.208791
MvSv-1253-A1-R1_HD	1389	1390	1	0	0.121284
MvSv-1253-A1-R1_HD	1390	1391	1	0	0.175889
MvSv-1253-A1-R1_HD	1391	1392	1	0	0.590677
MvSv-1253-A1-R1_HD	1392	1393	0.81	0	-0.0545455
MvSv-1253-A1-R1_HD	1393	1394	0.603	0	-0.114286
MvSv-1253-A1-R1_HD	1394	1395	1	0	-0.30661
MvSv-1253-A1-R1_HD	1395	1396	1	0	-0.242002
MvSv-1253-A1-R1_HD	1396	1397	0.832	0	-0.161709
MvSv-1253-A1-R1_HD	1397	1398	0.439	0	-0.16612
MvSv-1253-A1-R1_HD	1398	1399	0.724	0	-0.521368
MvSv-1253-A1-R1_HD	1399	1400	1	0	-0.358307
MvSv-1253-A1-R1_HD	1400	1401	0.468	0	-0.291954
MvSv-1253-A1-R1_HD	1401	1402	1	0	-0.0929757
MvSv-1253-A1-R1_HD	1402	1403	0.314	0	-0.423129
MvSv-1253-A1-R1_HD	1403	1404	0	0.216	-0.0656496
MvSv-1253-A1-R1_HD	1404	1405	0	1	0.0888889
MvSv-1253-A1-R1_HD	1405	1406	0	1	-0.0517241
MvSv-1253-A1-R1_HD	1406	1407	0	0.48	-0.0769231
MvSv-1253-A1-R1_HD	1407	1408	0.575	0	0.21875
MvSv-1253-A1-R1_HD	1408	1409	1	0	0.496077
MvSv-1253-A1-R1_HD	1409	1410	0.73	0	0.339535
MvSv-1253-A1-R1_HD	1410	1411	0.081	0	-0.524286
MvSv-1253-A1-R1_HD	1411	1412	1	0	-0.136127
MvSv-1253-A1-R1_HD	1412	1413	1	0	-0.0834802
MvSv-1253-A1-R1_HD	1413	1414	1	0	-0.264891
MvSv-1253-A1-R1_HD	1414	1415	1	0	-0.428411
MvSv-1253-A1-R1_HD	1415	1416	0.773	0	0.275991
MvSv-1253-A1-R1_HD	1416	1417	0.841	0	-0.415389
MvSv-1253-A1-R1_HD	1417	1418	1	0	-0.156607
MvSv-1253-A1-R1_HD	1418	1419	1	0	-0.406651
MvSv-1253-A1-R1_HD	1419	1420	0.73	0	-0.222816
MvSv-1253-A1-R1_HD	1420	1421	0.541	0	-0.398488
MvSv-1253-A1-R1_HD	1421	1422	0.997	0	0.0349085
MvSv-1253-A1-R1_HD	1422	1423	1	0	0.00806452
MvSv-1253-A1-R1_HD	1423	1424	1	0	-0.0801268
MvSv-1253-A1-R1_HD	1424	1425	0.469	0	-0.407315
MvSv-1253-A1-R1_HD	1425	1426	0.965	0	-0.29275
MvSv-1253-A1-R1_HD	1426	1427	0.421	0	-0.26
MvSv-1253-A1-R1_HD	1427	1428	0.804	0	0.0683042
MvSv-1253-A1-R1_HD	1428	1429	1	0	-0.215496
MvSv-1253-A1-R1_HD	1429	1430	1	0	-0.149186
MvSv-1253-A1-R1_HD	1430	1431	0.455	0	-0.0780423
MvSv-1253-A1-R1_HD	1431	1432	1	0	0.289979
MvSv-1253-A1-R1_HD	1432	1433	0.885	0	-0.573668
MvSv-1253-A1-R1_HD	1433	1434	0.765	0	-0.535354
MvSv-1253-A1-R1_HD	1434	1435	1	0	-0.37347
MvSv-1253-A1-R1_HD	1435	1436	0.677	0	-0.187739
MvSv-1253-A1-R1_HD	1436	1437	1	0	0.153767
MvSv-1253-A1-R1_HD	1437	1438	0.886	0	-0.342222
MvSv-1253-A1-R1_HD	1438	1439	0.677	0	-0.385759
MvSv-1253-A1-R1_HD	1439	1440	0.934	0	-0.170279
MvSv-1253-A1-R1_HD	1440	1441	0.657	0	-0.580578
MvSv-1253-A1-R1_HD	1441	1442	0	0	-0.123596
MvSv-1253-A1-R1_HD	1442	1443	0.072	0	-0.0321332
MvSv-1253-A1-R1_HD	1443	1444	1	0	0.0912698
MvSv-1253-A1-R1_HD	1444	1445	1	0	-0.168254
MvSv-1253-A1-R1_HD	1445	1446	0.01	0	-0.403624
MvSv-1253-A1-R1_HD	1446	1447	0.373	0	-0.159707
MvSv-1253-A1-R1_HD	1447	1448	0.25	0	-0.402673
MvSv-1253-A1-R1_HD	1448	1449	1	0	-0.0378255
MvSv-1253-A1-R1_HD	1449	1450	0.786	0	0.359184
MvSv-1253-A1-R1_HD	1450	1451	1	0	-0.147287
MvSv-1253-A1-R1_HD	1451	1452	0.604	0	-0.028463
MvSv-1253-A1-R1_HD	1452	1453	0.893	0	0.178082
MvSv-1253-A1-R1_HD	1453	1454	1	0	0.853711
MvSv-1253-A1-R1_HD	1454	1455	0.946	0	0.172906
MvSv-1253-A1-R1_HD	1455	1456	0.12	0	-0.399826
MvSv-1253-A1-R1_HD	1456	1457	1	0	-0.500834
MvSv-1253-A1-R1_HD	1457	1458	0.748	0	-0.249226
MvSv-1253-A1-R1_HD	1458	1459	1	0	-0.441409
MvSv-1253-A1-R1_HD	1459	1460	0.86	0	-0.140271
MvSv-1253-A1-R1_HD	1460	1461	0.755	0	-0.00928188
MvSv-1253-A1-R1_HD	1461	1462	1	0	-0.180488
MvSv-1253-A1-R1_HD	1462	1463	0.436	0	-0.347799
MvSv-1253-A1-R1_HD	1463	1464	0.787	0	-0.521439
MvSv-1253-A1-R1_HD	1464	1465	1	0	-0.516615
MvSv-1253-A1-R1_HD	1465	1466	1	0	-0.24945
MvSv-1253-A1-R1_HD	1466	1467	1	0	-0.132119
MvSv-1253-A1-R1_HD	1467	1468	0.739	0	-0.201581
MvSv-1253-A1-R1_HD	1468	1469	1	0	-0.469825
MvSv-1253-A1-R1_HD	1469	1470	1	0	-0.385616
MvSv-1253-A1-R1_HD	1470	1471	1	0	-0.464312
MvSv-1253-A1-R1_HD	1471	1472	0.793	0	-0.611394
MvSv-1253-A1-R1_HD	1472	1473	0.905	0	-0.134168
MvSv-1253-A1-R1_HD	1473	1474	1	0	0.0407986
MvSv-1253-A1-R1_HD	1474	1475	0.844	0	0.269481
MvSv-1253-A1-R1_HD	1475	1476	0.128	0	-0.103101
MvSv-1253-A1-R1_HD	1476	1477	0	0	0.0852843
MvSv-1253-A1-R1_HD	1477	1478	0	0	-0.20432
MvSv-1253-A1-R1_HD	1478	1479	0.827	0	0.111111
MvSv-1253-A1-R1_HD	1479	1480	1	0	0.0833333
MvSv-1253-A1-R1_HD	1480	1481	0.944	0	-0.345455
MvSv-1253-A1-R1_HD	1481	1482	1	0	-0.443148
MvSv-1253-A1-R1_HD	1482	1483	0.615	0	0.0563844
MvSv-1253-A1-R1_HD	1483	1484	1	0	-0.337461
MvSv-1253-A1-R1_HD	1484	1485	1	0	-0.0136799
MvSv-1253-A1-R1_HD	1485	1486	0.856	0	-0.397275
MvSv-1253-A1-R1_HD	1486	1487	0.187	0	0.290584
MvSv-1253-A1-R1_HD	1487	1488	1	0	-0.247312
MvSv-1253-A1-R1_HD	1488	1489	1	0	-0.290514
MvSv-1253-A1-R1_HD	1489	1490	1	0	-0.436441
MvSv-1253-A1-R1_HD	1490	1491	1	0	-0.34339
MvSv-1253-A1-R1_HD	1491	1492	0.789	0	-0.300631
MvSv-1253-A1-R1_HD	1492	1493	0.944	0	-0.177143
MvSv-1253-A1-R1_HD	1493	1494	1	0	-0.0298913
MvSv-1253-A1-R1_HD	1494	1495	1	0	-0.0370156
MvSv-1253-A1-R1_HD	1495	1496	0.726	0	-0.140714
MvSv-1253-A1-R1_HD	1496	1497	1	0	0.0553279
MvSv-1253-A1-R1_HD	1497	1498	0.86	0	-0.195122
MvSv-1253-A1-R1_HD	1498	1499	1	0	-0.253061
MvSv-1253-A1-R1_HD	1499	1500	1	0	-0.161596
MvSv-1253-A1-R1_HD	1500	1501	0.614	0	-0.547777
MvSv-1253-A1-R1_HD	1501	1502	0.101	0	-0.320183
MvSv-1253-A1-R1_HD	1502	1503	0.8	0	0.218964
MvSv-1253-A1-R1_HD	1503	1504	0.98	0	0.328829
MvSv-1253-A1-R1_HD	1504	1505	0.848	0	-0.171053
MvSv-1253-A1-R1_HD	1505	1506	0.683	0	-0.229045
MvSv-1253-A1-R1_HD	1506	1507	0.29	0	0.0398887
MvSv-1253-A1-R1_HD	1507	1508	0.951	0	0.0251755
MvSv-1253-A1-R1_HD	1508	1509	0.972	0	-0.278898
MvSv-1253-A1-R1_HD	1509	1510	1	0	-0.342424
MvSv-1253-A1-R1_HD	1510	1511	0.164	0.028	-0.371186
MvSv-1253-A1-R1_HD	1511	1512	0.135	0.463	-0.274896
MvSv-1253-A1-R1_HD	1512	1513	1	0	0.372141
MvSv-1253-A1-R1_HD	1513	1514	1	0	-0.214286
MvSv-1253-A1-R1_HD	1514	1515	0.352	0	-0.300777
MvSv-1253-A1-R1_HD	1515	1516	0.776	0	-0.346271
MvSv-1253-A1-R1_HD	1516	1517	0.918	0	-0.283496
MvSv-1253-A1-R1_HD	1517	1518	1	0	-0.22782
MvSv-1253-A1-R1_HD	1518	1519	0.968	0	-0.606897
MvSv-1253-A1-R1_HD	1519	1520	0.347	0	-0.547044
MvSv-1253-A1-R1_HD	1520	1521	0.939	0	-0.0450311
MvSv-1253-A1-R1_HD	1521	1522	1	0	0.253015
MvSv-1253-A1-R1_HD	1522	1523	0.778	0	-0.67329
MvSv-1253-A1-R1_HD	1523	1524	0.74	0	-0.271553
MvSv-1253-A1-R1_HD	1524	1525	1	0	-0.10582
MvSv-1253-A1-R1_HD	1525	1526	0.578	0	-0.141583
MvSv-1253-A1-R1_HD	1526	1527	0.854	0	0.28151
MvSv-1253-A1-R1_HD	1527	1528	0.518	0	-0.276316
MvSv-1253-A1-R1_HD	1528	1529	0.939	0	-0.0510662
MvSv-1253-A1-R1_HD	1529	1530	0	0	0.0121714
MvSv-1253-A1-R1_HD	1530	1531	0.69	0	-0.42377
MvSv-1253-A1-R1_HD	1531	1532	1	0	-0.146402
MvSv-1253-A1-R1_HD	1532	1533	0.688	0	-0.404467
MvSv-1253-A1-R1_HD	1533	1534	1	0	-0.226702
MvSv-1253-A1-R1_HD	1534	1535	0.722	0	-0.210021
MvSv-1253-A1-R1_HD	1535	1536	0.713	0	-0.131579
MvSv-1253-A1-R1_HD	1536	1537	1	0	0.159014
MvSv-1253-A1-R1_HD	1537	1538	0.09	0	0.125044
MvSv-1253-A1-R1_HD	1538	1539	0.485	0	-0.378812
MvSv-1253-A1-R1_HD	1539	1540	1	0	-0.267266
MvSv-1253-A1-R1_HD	1540	1541	1	0	-0.204876
MvSv-1253-A1-R1_HD	1541	1542	1	0	-0.445161
MvSv-1253-A1-R1_HD	1542	1543	1	0	-0.21998
MvSv-1253-A1-R1_HD	1543	1544	0.7	0	-0.615385
MvSv-1253-A1-R1_HD	1544	1545	0.107	0.106	0.844156
MvSv-1253-A1-R1_HD	1545	1546	1	0	-0.671216
MvSv-1253-A1-R1_HD	1546	1547	1	0	0.515152
MvSv-1253-A1-R1_HD	1547	1548	1	0	0.16129
MvSv-1253-A1-R1_HD	1548	1549	0.795	0	0.581278
MvSv-1253-A1-R1_HD	1549	1550	0	0.611	0.405926
MvSv-1253-A1-R1_HD	1550	1551	0	0.229	-0.249042
MvSv-1253-A1-R1_HD	1551	1552	0.3	0.338	-0.118881
MvSv-1253-A1-R1_HD	1552	1553	1	0	0.0673267
MvSv-1253-A1-R1_HD	1553	1554	0.419	0.463	0.45072
MvSv-1253-A1-R1_HD	1554	1555	0	0.443	-0.344569
MvSv-1253-A1-R1_HD	1555	1556	0.816	0	-0.0977444
MvSv-1253-A1-R1_HD	1556	1557	0.705	0	-0.35786
MvSv-1253-A1-R1_HD	1557	1558	1	0	-0.588951
MvSv-1253-A1-R1_HD	1558	1559	1	0	-0.00214707
MvSv-1253-A1-R1_HD	1559	1560	0.673	0	-0.225006
MvSv-1253-A1-R1_HD	1560	1561	0.465	0	0.229323
MvSv-1253-A1-R1_HD	1561	1562	1	0	-0.147436
MvSv-1253-A1-R1_HD	1562	1563	0.998	0	0.0363066
MvSv-1253-A1-R1_HD	1563	1564	0	0	-0.231366
MvSv-1253-A1-R1_HD	1564	1565	0.846	0	0.156772
MvSv-1253-A1-R1_HD	1565	1566	1	0	-0.301176
MvSv-1253-A1-R1_HD	1566	1567	1	0	-0.644087
MvSv-1253-A1-R1_HD	1567	1568	1	0	-0.387376
MvSv-1253-A1-R1_HD	1568	1569	1	0	-0.273292
MvSv-1253-A1-R1_HD	1569	1570	1	0	-0.138258
MvSv-1253-A1-R1_HD	1570	1571	0.327	0	-0.104762
MvSv-1253-A1-R1_HD	1571	1572	0.867	0	-0.208882
MvSv-1253-A1-R1_HD	1572	1573	1	0	-0.255814
MvSv-1253-A1-R1_HD	1573	1574	1	0	-0.146368
MvSv-1253-A1-R1_HD	1574	1575	1	0	-0.460829
MvSv-1253-A1-R1_HD	1575	1576	0.723	0	-0.469088
MvSv-1253-A1-R1_HD	1576	1577	0.083	0	0.143436
MvSv-1253-A1-R1_HD	1577	1578	1	0	-0.504649
MvSv-1253-A1-R1_HD	1578	1579	1	0	-0.256662
MvSv-1253-A1-R1_HD	1579	1580	1	0	-0.241647
MvSv-1253-A1-R1_HD	1580	1581	1	0	-0.29544
MvSv-1253-A1-R1_HD	1581	1582	1	0	0.0765521
MvSv-1253-A1-R1_HD	1582	1583	0.824	0	-0.348694
MvSv-1253-A1-R1_HD	1583	1584	1	0	-0.0198864
MvSv-1253-A1-R1_HD	1584	1585	1	0	-0.357143
MvSv-1253-A1-R1_HD	1585	1586	1	0	-0.184035
MvSv-1253-A1-R1_HD	1586	1587	1	0	0.0551029
MvSv-1253-A1-R1_HD	1587	1588	1	0	-0.414894
MvSv-1253-A1-R1_HD	1588	1589	0.326	0	-0.132131
MvSv-1253-A1-R1_HD	1589	1590	0.012	0	0.0833333
MvSv-1253-A1-R1_HD	1590	1591	1	0	-0.380952
MvSv-1253-A1-R1_HD	1591	1592	1	0	-0.251806
MvSv-1253-A1-R1_HD	1592	1593	0.698	0	-0.347098
MvSv-1253-A1-R1_HD	1593	1594	0	0.105	-0.1
MvSv-1253-A1-R1_HD	1594	1595	0	0	-0.159506
MvSv-1253-A1-R1_HD	1595	1596	0.456	0	-0.32452
MvSv-1253-A1-R1_HD	1596	1597	1	0	0.115955
MvSv-1253-A1-R1_HD	1597	1598	0.495	0	-0.150931
MvSv-1253-A1-R1_HD	1598	1599	0.255	0	-0.229098
MvSv-1253-A1-R1_HD	1599	1600	1	0	0.254355
MvSv-1253-A1-R1_HD	1600	1601	0.65	0	-0.373283
MvSv-1253-A1-R1_HD	1601	1602	0.785	0	-0.195308
MvSv-1253-A1-R1_HD	1602	1603	1	0	-0.197067
MvSv-1253-A1-R1_HD	1603	1604	0.586	0	-0.450053
MvSv-1253-A1-R1_HD	1604	1605	0.083	0	0.0757536
MvSv-1253-A1-R1_HD	1605	1606	0.53	0	-0.143059
MvSv-1253-A1-R1_HD	1606	1607	1	0	-0.167916
MvSv-1253-A1-R1_HD	1607	1608	1	0	0.21625
MvSv-1253-A1-R1_HD	1608	1609	0.857	0	0.25831
MvSv-1253-A1-R1_HD	1609	1610	0.669	0	-0.33189
MvSv-1253-A1-R1_HD	1610	1611	0.615	0	-0.44202
MvSv-1253-A1-R1_HD	1611	1612	0.754	0	-0.200305
MvSv-1253-A1-R1_HD	1612	1613	0.443	0	-0.49208
MvSv-1253-A1-R1_HD	1613	1614	0	0	0.109818
MvSv-1253-A1-R1_HD	1614	1615	0.964	0	-0.285686
MvSv-1253-A1-R1_HD	1615	1616	1	0	0.258065
MvSv-1253-A1-R1_HD	1616	1617	0.948	0	-0.133454
MvSv-1253-A1-R1_HD	1617	1618	0.668	0	-0.409677
MvSv-1253-A1-R1_HD	1618	1619	0.619	0	-0.409502
MvSv-1253-A1-R1_HD	1619	1620	1	0	-0.264403
MvSv-1253-A1-R1_HD	1620	1621	0.853	0	-0.115194
MvSv-1253-A1-R1_HD	1621	1622	1	0	-0.0310559
MvSv-1253-A1-R1_HD	1622	1623	0.774	0	-0.164606
MvSv-1253-A1-R1_HD	1623	1624	0.197	0	-0.0136986
MvSv-1253-A1-R1_HD	1624	1625	1	0	0.224819
MvSv-1253-A1-R1_HD	1625	1626	1	0	-0.207885
MvSv-1253-A1-R1_HD	1626	1627	0.611	0	-0.0837438
MvSv-1253-A1-R1_HD	1627	1628	0	0.169	-0.425859
MvSv-1253-A1-R1_HD	1628	1629	0	0	-0.20915
MvSv-1253-A1-R1_HD	1629	1630	0.534	0	0.00310559
MvSv-1253-A1-R1_HD	1630	1631	1	0	-0.200855
MvSv-1253-A1-R1_HD	1631	1632	0.592	0	-0.102672
MvSv-1253-A1-R1_HD	1632	1633	0.263	0.335	-0.372678
MvSv-1253-A1-R1_HD	1633	1634	0	1	-0.377944
MvSv-1253-A1-R1_HD	1634	1635	0	0.36	-0.0354298
MvSv-1253-A1-R1_HD	1635	1636	0	0	0.198327
MvSv-1253-A1-R1_HD	1636	1637	0	0	-0.372038
MvSv-1253-A1-R1_HD	1637	1638	0.275	0.12	0.534653
MvSv-1253-A1-R1_HD	1638	1639	0.512	0.283	0.300758
MvSv-1253-A1-R1_HD	1639	1640	0.93	0	0.167435
MvSv-1253-A1-R1_HD	1640	1641	0.585	0	0.556463
MvSv-1253-A1-R1_HD	1641	1642	1	0	0.189218
MvSv-1253-A1-R1_HD	1642	1643	0.635	0.108	-0.505634
MvSv-1253-A1-R1_HD	1643	1644	0.562	0.155	-0.0615942
MvSv-1253-A1-R1_HD	1644	1645	0.864	0	-0.162074
MvSv-1253-A1-R1_HD	1645	1646	1	0	-0.435174
MvSv-1253-A1-R1_HD	1646	1647	0.628	0	-0.421189
MvSv-1253-A1-R1_HD	1647	1648	0.91	0	-0.359036
MvSv-1253-A1-R1_HD	1648	1649	0.828	0	-0.5
MvSv-1253-A1-R1_HD	1649	1650	0	0	-0.287224
MvSv-1253-A1-R1_HD	1650	1651	0	0.113	-0.27139
MvSv-1253-A1-R1_HD	1651	1652	0	0.5	-0.274222
MvSv-1253-A1-R1_HD	1652	1653	0	0	-0.426421
MvSv-1253-A1-R1_HD	1653	1654	0	0.289	0.16122
MvSv-1253-A1-R1_HD	1654	1655	0	0.238	-0.047619
MvSv-1253-A1-R1_HD	1655	1656	0.153	0.699	-0.193464
MvSv-1253-A1-R1_HD	1656	1657	0.786	0.077	-0.137988
MvSv-1253-A1-R1_HD	1657	1658	0.16	0.341	0.390977
MvSv-1253-A1-R1_HD	1658	1659	0.016	0.135	-0.250101
MvSv-1253-A1-R1_HD	1659	1660	0	0.259	-0.141056
MvSv-1253-A1-R1_HD	1660	1661	0	0.159	0.129032
MvSv-1253-A1-R1_HD	1661	1662	0	0.19	0.0784314
MvSv-1253-A1-R1_HD	1662	1663	0.189	0.334	-0.17843
MvSv-1253-A1-R1_HD	1663	1664	1	0	0.0802516
MvSv-1253-A1-R1_HD	1664	1665	0.671	0	-0.611635
MvSv-1253-A1-R1_HD	1665	1666	0	0	-0.586251
MvSv-1253-A1-R1_HD	1666	1667	0.93	0	-0.453762
MvSv-1253-A1-R1_HD	1667	1668	0.818	0	-0.297249
MvSv-1253-A1-R1_HD	1668	1669	0.996	0	0.37484
MvSv-1253-A1-R1_HD	1669	1670	0.029	0	-0.0909091
MvSv-1253-A1-R1_HD	1670	1671	0	0	-0.392713
MvSv-1253-A1-R1_HD	1671	1672	0.199	0	0.338608
MvSv-1253-A1-R1_HD	1672	1673	1	0	-0.409091
MvSv-1253-A1-R1_HD	1673	1674	1	0	0.54169
MvSv-1253-A1-R1_HD	1674	1675	0.47	0	-0.397222
MvSv-1253-A1-R1_HD	1675	1676	0	0	0.0581395
MvSv-1253-A1-R1_HD	1676	1677	0.07	0	0.12662
MvSv-1253-A1-R1_HD	1677	1678	1	0	-0.510347
MvSv-1253-A1-R1_HD	1678	1679	1	0	0.623452
MvSv-1253-A1-R1_HD	1679	1680	1	0	-0.16274
MvSv-1253-A1-R1_HD	1680	1681	1	0	0.314891
MvSv-1253-A1-R1_HD	1681	1682	0.375	0	0.0416667
MvSv-1253-A1-R1_HD	1682	1683	1	0	-0.220974
MvSv-1253-A1-R1_HD	1683	1684	1	0	-0.445438
MvSv-1253-A1-R1_HD	1684	1685	1	0	-0.206452
MvSv-1253-A1-R1_HD	1685	1686	1	0	-0.21657
MvSv-1253-A1-R1_HD	1686	1687	1	0	-0.162868
MvSv-1253-A1-R1_HD	1687	1688	1	0	-0.0964912
MvSv-1253-A1-R1_HD	1688	1689	0.052	0	-0.076087
MvSv-1253-A1-R1_HD	1689	1690	0.176	0	-0.126281
MvSv-1253-A1-R1_HD	1690	1691	0.769	0	0.0829744
MvSv-1253-A1-R1_HD	1691	1692	0.155	0.464	0.7875
MvSv-1253-A1-R1_HD	1692	1693	0.402	0.585	-0.10625
MvSv-1253-A1-R1_HD	1693	1694	1	0	-0.369844
MvSv-1253-A1-R1_HD	1694	1695	1	0	-0.252809
MvSv-1253-A1-R1_HD	1695	1696	0.023	0.151	0.177945
MvSv-1253-A1-R1_HD	1696	1697	0.641	0	-0.176932
MvSv-1253-A1-R1_HD	1697	1698	0.489	0	0.0319917
MvSv-1253-A1-R1_HD	1698	1699	0	0	-0.222506
MvSv-1253-A1-R1_HD	1699	1700	0.836	0	-0.561145
MvSv-1253-A1-R1_HD	1700	1701	1	0	0.177033
MvSv-1253-A1-R1_HD	1701	1702	1	0	-0.279753
MvSv-1253-A1-R1_HD	1702	1703	1	0	-0.236337
MvSv-1253-A1-R1_HD	1703	1704	1	0	0.0194805
MvSv-1253-A1-R1_HD	1704	1705	0.56	0	0.405128
MvSv-1253-A1-R1_HD	1705	1706	0.993	0	-0.282129
MvSv-1253-A1-R1_HD	1706	1707	1	0	-0.336595
MvSv-1253-A1-R1_HD	1707	1708	1	0	-0.0178462
MvSv-1253-A1-R1_HD	1708	1709	0.525	0	-0.353103
MvSv-1253-A1-R1_HD	1709	1710	1	0	-0.142719
MvSv-1253-A1-R1_HD	1710	1711	0.789	0	-0.396155
MvSv-1253-A1-R1_HD	1711	1712	0.54	0	0.222222
MvSv-1253-A1-R1_HD	1712	1713	0.542	0	-0.18091
MvSv-1253-A1-R1_HD	1713	1714	1	0	-0.490221
MvSv-1253-A1-R1_HD	1714	1715	1	0	0.0241555
MvSv-1253-A1-R1_HD	1715	1716	1	0	-0.0542392
MvSv-1253-A1-R1_HD	1716	1717	1	0	-0.0740562
MvSv-1253-A1-R1_HD	1717	1718	1	0	-0.237909
MvSv-1253-A1-R1_HD	1718	1719	1	0	-0.395707
MvSv-1253-A1-R1_HD	1719	1720	1	0	0.314907
MvSv-1253-A1-R1_HD	1720	1721	0.507	0	0.26
MvSv-1253-A1-R1_HD	1721	1722	0.693	0	-0.152282
MvSv-1253-A1-R1_HD	1722	1723	1	0	-0.303918
MvSv-1253-A1-R1_HD	1723	1724	0.562	0	0.148693
MvSv-1253-A1-R1_HD	1724	1725	0.709	0	0.149764
MvSv-1253-A1-R1_HD	1725	1726	0	0.265	-0.139614
MvSv-1253-A1-R1_HD	1726	1727	0	0.234	-0.160665
MvSv-1253-A1-R1_HD	1727	1728	0	0.568	0.153846
MvSv-1253-A1-R1_HD	1728	1729	0	1	-0.224786
MvSv-1253-A1-R1_HD	1729	1730	0	1	0.148783
MvSv-1253-A1-R1_HD	1730	1731	0	0.654	-0.0697168
MvSv-1253-A1-R1_HD	1731	1732	0.445	0.088	-0.00281492
MvSv-1253-A1-R1_HD	1732	1733	1	0	-0.424151
MvSv-1253-A1-R1_HD	1733	1734	1	0	-0.443299
MvSv-1253-A1-R1_HD	1734	1735	0.292	0	0.4904
MvSv-1253-A1-R1_HD	1735	1736	0.776	0	-0.104633
MvSv-1253-A1-R1_HD	1736	1737	0	0.447	0.203235
MvSv-1253-A1-R1_HD	1737	1738	0	1	-0.43586
MvSv-1253-A1-R1_HD	1738	1739	0	1	-0.417978
MvSv-1253-A1-R1_HD	1739	1740	0	1	-0.360557
MvSv-1253-A1-R1_HD	1740	1741	0	1	-0.0902593
MvSv-1253-A1-R1_HD	1741	1742	0.336	0.489	0.0924568
MvSv-1253-A1-R1_HD	1742	1743	0.062	0	0.081677
MvSv-1253-A1-R1_HD	1743	1744	0.689	0	-0.163462
MvSv-1253-A1-R1_HD	1744	1745	1	0	-0.492754
MvSv-1253-A1-R1_HD	1745	1746	1	0	-0.102234
MvSv-1253-A1-R1_HD	1746	1747	0.105	0.179	0.392857
MvSv-1253-A1-R1_HD	1747	1748	0	0.454	-0.0177549
MvSv-1253-A1-R1_HD	1748	1749	0	0.997	-0.311111
MvSv-1253-A1-R1_HD	1749	1750	0	0.854	0.0410256
MvSv-1253-A1-R1_HD	1750	1751	0	1	0.0122415
MvSv-1253-A1-R1_HD	1751	1752	0	0.32	-0.123151
MvSv-1253-A1-R1_HD	1752	1753	0.156	0	0.0892639
MvSv-1253-A1-R1_HD	1753	1754	1	0	-0.512752
MvSv-1253-A1-R1_HD	1754	1755	1	0	0.0767519
MvSv-1253-A1-R1_HD	1755	1756	0.319	0	0.23494
MvSv-1253-A1-R1_HD	1756	1757	1	0	-0.541532
MvSv-1253-A1-R1_HD	1757	1758	1	0	0.129032
MvSv-1253-A1-R1_HD	1758	1759	1	0	0.214256
MvSv-1253-A1-R1_HD	1759	1760	0.874	0	-0.176015
MvSv-1253-A1-R1_HD	1760	1761	0.585	0	0.05
MvSv-1253-A1-R1_HD	1761	1762	0	0.455	-0.0366162
MvSv-1253-A1-R1_HD	1762	1763	0	0.192	0.0909091
MvSv-1253-A1-R1_HD	1763	1764	0.528	0	-0.115333
MvSv-1253-A1-R1_HD	1764	1765	0.185	0	-0.0947368
MvSv-1253-A1-R1_HD	1765	1766	0.17	0.26	-0.25
MvSv-1253-A1-R1_HD	1766	1767	0.576	0.037	-0.248849
MvSv-1253-A1-R1_HD	1767	1768	0.624	0	-0.119739
MvSv-1253-A1-R1_HD	1768	1769	0.988	0	-0.236602
MvSv-1253-A1-R1_HD	1769	1770	1	0	-0.444874
MvSv-1253-A1-R1_HD	1770	1771	0.55	0	-0.0920635
MvSv-1253-A1-R1_HD	1771	1772	1	0	-0.334247
MvSv-1253-A1-R1_HD	1772	1773	1	0	-0.25
MvSv-1253-A1-R1_HD	1773	1774	1	0	0.177786
MvSv-1253-A1-R1_HD	1774	1775	1	0	0.409589
MvSv-1253-A1-R1_HD	1775	1776	0.612	0	-0.207843
MvSv-1253-A1-R1_HD	1776	1777	0	0	0.290123
MvSv-1253-A1-R1_HD	1777	1778	0.646	0	-0.299625
MvSv-1253-A1-R1_HD	1778	1779	1	0	-0.215496
MvSv-1253-A1-R1_HD	1779	1780	1	0	-0.436357
MvSv-1253-A1-R1_HD	1780	1781	0.82	0	-0.201471
MvSv-1253-A1-R1_HD	1781	1782	0.371	0	-0.260188
MvSv-1253-A1-R1_HD	1782	1783	0.857	0	0.0272527
MvSv-1253-A1-R1_HD	1783	1784	0	0.07	0.337778
MvSv-1253-A1-R1_HD	1784	1785	0	0.344	-0.26705
MvSv-1253-A1-R1_HD	1785	1786	0.099	0	0.0215547
MvSv-1253-A1-R1_HD	1786	1787	1	0	-0.0675828
MvSv-1253-A1-R1_HD	1787	1788	0.981	0	-0.0617284
MvSv-1253-A1-R1_HD	1788	1789	0.566	0	0.243704
MvSv-1253-A1-R1_HD	1789	1790	1	0	1.25821
MvSv-1253-A1-R1_HD	1790	1791	0.485	0	-0.296074
MvSv-1253-A1-R1_HD	1791	1792	1	0	-0.0892532
MvSv-1253-A1-R1_HD	1792	1793	0.097	0	0.181063
MvSv-1253-A1-R1_HD	1793	1794	0.125	0	-0.154412
MvSv-1253-A1-R1_HD	1794	1795	1	0	-0.0293561
MvSv-1253-A1-R1_HD	1795	1796	0.492	0	0.507042
MvSv-1253-A1-R1_HD	1796	1797	0.997	0	0.723077
MvSv-1253-A1-R1_HD	1797	1798	0.725	0	-0.123684
MvSv-1253-A1-R1_HD	1798	1799	0.955	0	0.945763
MvSv-1253-A1-R1_HD	1799	1800	1	0	-0.114085
MvSv-1253-A1-R1_HD	1800	1801	1	0	0.0857143
MvSv-1253-A1-R1_HD	1801	1802	0.887	0	-0.503975
MvSv-1253-A1-R1_HD	1802	1803	0.486	0	-0.359551
MvSv-1253-A1-R1_HD	1803	1804	1	0	-0.138009
MvSv-1253-A1-R1_HD	1804	1805	0.36	0	-0.0763454
MvSv-1253-A1-R1_HD	1805	1806	1	0	-0.357881
MvSv-1253-A1-R1_HD	1806	1807	1	0	-0.458653
MvSv-1253-A1-R1_HD	1807	1808	0.065	0	0.0277778
MvSv-1253-A1-R1_HD	1808	1809	0	0	-0.404631
MvSv-1253-A1-R1_HD	1809	1810	0	0.188	-0.261676
MvSv-1253-A1-R1_HD	1810	1811	0.167	0	-0.174279
MvSv-1253-A1-R1_HD	1811	1812	0.288	0.227	-0.209133
MvSv-1253-A1-R1_HD	1812	1813	0.374	0	0.488744
MvSv-1253-A1-R1_HD	1813	1814	0	0.349	0.354839
MvSv-1253-A1-R1_HD	1814	1815	0.317	0.266	0.382252
MvSv-1253-A1-R1_HD	1815	1816	1	0	0.30144
MvSv-1253-A1-R1_HD	1816	1817	0.608	0.029	0.111111
MvSv-1253-A1-R1_HD	1817	1818	0	0.79	0.262133
MvSv-1253-A1-R1_HD	1818	1819	0.056	0.776	-0.208925
MvSv-1253-A1-R1_HD	1819	1820	1	0	0.160455
MvSv-1253-A1-R1_HD	1820	1821	1	0	-0.00193548
MvSv-1253-A1-R1_HD	1821	1822	1	0	-0.18636
MvSv-1253-A1-R1_HD	1822	1823	0.783	0.214	-0.23299
MvSv-1253-A1-R1_PR	0	1	0.567	0.194	-0.103021
MvSv-1253-A1-R1_PR	1	2	0	0.143	-0.128205
MvSv-1253-A1-R1_PR	2	3	0.288	0.064	-0.214521
MvSv-1253-A1-R1_PR	3	4	0	0.378	-0.153046
MvSv-1253-A1-R1_PR	4	5	0.872	0	-0.134947
MvSv-1253-A1-R1_PR	5	6	1	0	-0.387234
MvSv-1253-A1-R1_PR	6	7	0.242	0.376	0.00948767
MvSv-1253-A1-R1_PR	7	8	0	0.48	1.13508
MvSv-1253-A1-R1_PR	8	9	0.815	0	-0.153781
MvSv-1253-A1-R1_PR	9	10	1	0	-0.208668
MvSv-1253-A1-R1_PR	10	11	0.584	0.315	-0.175962
MvSv-1253-A1-R1_PR	11	12	0	1	0.143519
MvSv-1253-A1-R1_PR	12	13	0	0.899	-0.194712
MvSv-1253-A1-R1_PR	13	14	0.191	0.121	-0.30318
MvSv-1253-A1-R1_PR	14	15	0.746	0	-0.0422568
MvSv-1253-A1-R1_PR	15	16	0.628	0	-0.349532
MvSv-1253-A1-R1_PR	16	17	0	0.275	-0.46047
MvSv-1253-A1-R1_PR	17	18	0	0.747	-0.554258
MvSv-1253-A1-R1_PR	18	19	0	0.183	0.153846
MvSv-1253-A1-R1_PR	19	20	0	0	-0.315983
MvSv-1253-A1-R1_PR	20	21	0.459	0	-0.0464744
MvSv-1253-A1-R1_PR	21	22	0.161	0	0.377179
MvSv-1253-A1-R1_PR	22	23	0.833	0	-0.355134
MvSv-1253-A1-R1_PR	23	24	1	0	0.055684
MvSv-1253-A1-R1_PR	24	25	0.602	0	0.43878
MvSv-1253-A1-R1_PR	25	26	0.706	0	1.02307
MvSv-1253-A1-R1_PR	26	27	0.986	0	0.00474626
MvSv-1253-A1-R1_PR	27	28	0.351	0	0.03125
MvSv-1253-A1-R1_PR	28	29	0.55	0	-0.113573
MvSv-1253-A1-R1_PR	29	30	1	0	0.182849
MvSv-1253-A1-R1_PR	30	31	1	0	-0.279889
MvSv-1253-A1-R1_PR	31	32	0.784	0	-0.456364
MvSv-1253-A1-R1_PR	32	33	0.337	0	-0.118774
MvSv-1253-A1-R1_PR	33	34	1	0	-0.348176
MvSv-1253-A1-R1_PR	34	35	0.511	0	0.204203
MvSv-1253-A1-R1_PR	35	36	0	0	0.25
MvSv-1253-A1-R1_PR	36	37	0.894	0	-0.156118
MvSv-1253-A1-R1_PR	37	38	0.513	0.191	0.607488
MvSv-1253-A1-R1_PR	38	39	0.167	0.177	-0.179203
MvSv-1253-A1-R1_PR	39	40	0	0.956	0.160035
MvSv-1253-A1-R1_PR	40	41	0	1	-0.383396
MvSv-1253-A1-R1_PR	41	42	0	1	-0.343529
MvSv-1253-A1-R1_PR	42	43	0	0.437	-0.144165
MvSv-1253-A1-R1_PR	43	44	0.547	0	-0.165481
MvSv-1253-A1-R1_PR	44	45	0.048	0	-0.413319
MvSv-1253-A1-R1_PR	45	46	0	0.359	-0.145299
MvSv-1253-A1-R1_PR	46	47	0	0.898	-0.105704
MvSv-1253-A1-R1_PR	47	48	0.793	0	-0.322368
MvSv-1253-A1-R1_PR	48	49	0.609	0	-0.377358
MvSv-1253-A1-R1_PR	49	50	0.54	0.362	-0.268707
MvSv-1253-A1-R1_PR	50	51	0.567	0.05	0.0582524
MvSv-1253-A1-R1_PR	51	52	0.623	0	0.355319
MvSv-1253-A1-R1_PR	52	53	0.941	0	-0.344136
MvSv-1253-A1-R1_PR	53	54	0.721	0	0.413793
MvSv-1253-A1-R1_PR	54	55	1	0	0.191796
MvSv-1253-A1-R1_PR	55	56	0.007	0	0.085468
MvSv-1253-A1-R1_PR	56	57	0.748	0	-0.44741
MvSv-1253-A1-R1_PR	57	58	0.194	0	0.585213
MvSv-1253-A1-R1_PR	58	59	0.381	0	-0.307708
MvSv-1253-A1-R1_PR	59	60	0.861	0	-0.215385
MvSv-1253-A1-R1_PR	60	61	0	0	-0.359531
MvSv-1253-A1-R1_PR	61	62	0.337	0	-0.0360399
MvSv-1253-A1-R1_PR	62	63	1	0	0.474725
MvSv-1253-A1-R1_PR	63	64	0.81	0	-0.125459
MvSv-1253-A1-R1_PR	64	65	1	0	0.0616273
MvSv-1253-A1-R1_PR	65	66	0.899	0	0.126374
MvSv-1253-A1-R1_PR	66	67	0	0	-0.337957
MvSv-1253-A1-R1_PR	67	68	0.538	0	-0.0914025
MvSv-1253-A1-R1_PR	68	69	0.3	0	-0.0226244
MvSv-1253-A1-R1_PR	69	70	0	0	-0.146245
MvSv-1253-A1-R1_PR	70	71	0.579	0	0.178295
MvSv-1253-A1-R1_PR	71	72	0.502	0	-0.619826
MvSv-1253-A1-R1_PR	72	73	1	0	-0.38969
MvSv-1253-A1-R1_PR	73	74	1	0	0.0592593
MvSv-1253-A1-R1_PR	74	75	0.769	0	-0.334481
MvSv-1253-A1-R1_PR	75	76	1	0	-0.211698
MvSv-1253-A1-R1_PR	76	77	0.507	0	-0.173237
MvSv-1253-A1-R1_PR	77	78	0.806	0	-0.167595
MvSv-1253-A1-R1_PR	78	79	0.633	0	-0.188112
MvSv-1253-A1-R1_PR	79	80	0.066	0	0.179942
MvSv-1253-A1-R1_PR	80	81	1	0	-0.0120275
MvSv-1253-A1-R1_PR	81	82	0.315	0	-0.300312
MvSv-1253-A1-R1_PR	82	83	0.342	0	-0.0494382
MvSv-1253-A1-R1_PR	83	84	1	0	-0.215431
MvSv-1253-A1-R1_PR	84	85	0.293	0	0.265593
MvSv-1253-A1-R1_PR	85	86	1	0	-0.19403
MvSv-1253-A1-R1_PR	86	87	0.407	0	-0.225859
MvSv-1253-A1-R1_PR	87	88	1	0	-0.284091
MvSv-1253-A1-R1_PR	88	89	0.661	0	-0.319375
MvSv-1253-A1-R1_PR	89	90	1	0	-0.00141243
MvSv-1253-A1-R1_PR	90	91	1	0	0.22449
MvSv-1253-A1-R1_PR	91	92	1	0	0.0238095
MvSv-1253-A1-R1_PR	92	93	0.026	0	0.312312
MvSv-1253-A1-R1_PR	93	94	0.012	0	-0.392602
MvSv-1253-A1-R1_PR	94	95	1	0	0.283019
MvSv-1253-A1-R1_PR	95	96	1	0	0.358974
MvSv-1253-A1-R1_PR	96	97	1	0	0.101852
MvSv-1253-A1-R1_PR	97	98	1	0	0.918797
MvSv-1253-A1-R1_PR	98	99	0.571	0	0.0511364
MvSv-1253-A1-R1_PR	99	100	0.938	0	-0.0873434
MvSv-1253-A1-R1_PR	100	101	0.486	0	-0.0968641
MvSv-1253-A1-R1_PR	101	102	0.319	0	0.372354
MvSv-1253-A1-R1_PR	102	103	0	0	-0.359615
MvSv-1253-A1-R1_PR	103	104	0.319	0	-0.464939
MvSv-1253-A1-R1_PR	104	105	1	0	-0.397678
MvSv-1253-A1-R1_PR	105	106	0.299	0	-0.482527
MvSv-1253-A1-R1_PR	106	107	0.808	0	-0.311776
MvSv-1253-A1-R1_PR	107	108	0.879	0	-0.412989
MvSv-1253-A1-R1_PR	108	109	0.536	0	-0.111538
MvSv-1253-A1-R1_PR	109	110	0.569	0	0.44791
MvSv-1253-A1-R1_PR	110	111	0	0	-0.240186
MvSv-1253-A1-R1_PR	111	112	0.474	0	-0.206897
MvSv-1253-A1-R1_PR	112	113	1	0	-0.27044
MvSv-1253-A1-R1_PR	113	114	0.842	0	-0.223311
MvSv-1253-A1-R1_PR	114	115	0.32	0	-0.293023
MvSv-1253-A1-R1_PR	115	116	0	0	-0.168031
MvSv-1253-A1-R1_PR	116	117	0.012	0	-0.276596
MvSv-1253-A1-R1_PR	117	118	1	0	-0.430894
MvSv-1253-A1-R1_PR	118	119	0.563	0	-0.183375
MvSv-1253-A1-R1_PR	119	120	0	0	-0.288889
MvSv-1253-A1-R1_PR	120	121	0.712	0	0.764822
MvSv-1253-A1-R1_PR	121	122	0.24	0	0.201429
MvSv-1253-A1-R1_PR	122	123	0.908	0	-0.594668
MvSv-1253-A1-R1_PR	123	124	1	0	-0.462321
MvSv-1253-A1-R1_PR	124	125	0.767	0	-0.224586
MvSv-1253-A1-R1_PR	125	126	0.729	0	0.217391
MvSv-1253-A1-R1_PR	126	127	0.514	0	-0.374557
MvSv-1253-A1-R1_PR	127	128	0.613	0	0.0425625
MvSv-1253-A1-R1_PR	128	129	0.518	0	-0.366551
MvSv-1253-A1-R1_PR	129	130	0	0.319	-0.236387
MvSv-1253-A1-R1_PR	130	131	0	0.187	0.271326
MvSv-1253-A1-R1_PR	131	132	0	0.933	0.638655
MvSv-1253-A1-R1_PR	132	133	0	0.087	0.390899
MvSv-1253-A1-R1_PR	133	134	0	0.028	-0.116809
MvSv-1253-A1-R1_PR	134	135	0	1	-0.191176
MvSv-1253-A1-R1_PR	135	136	0	0.974	-0.338993
MvSv-1253-A1-R1_PR	136	137	0.402	0.335	-0.103419
MvSv-1253-A1-R1_PR	137	138	1	0	-0.306122
MvSv-1253-A1-R1_PR	138	139	0.873	0	-0.471261
MvSv-1253-A1-R1_PR	139	140	0	0.313	0.3802
MvSv-1253-A1-R1_PR	140	141	0	0.275	0.338099
MvSv-1253-A1-R1_PR	141	142	0	0	0.0141294
MvSv-1253-A1-R1_PR	142	143	0	0.713	0.0881356
MvSv-1253-A1-R1_PR	143	144	0	1	-0.512195
MvSv-1253-A1-R1_PR	144	145	0.021	0.466	0.223068
MvSv-1253-A1-R1_PR	145	146	1	0	-0.277577
MvSv-1253-A1-R1_PR	146	147	1	0	-0.292857
MvSv-1253-A1-R1_PR	147	148	0.749	0	-0.343847
MvSv-1253-A1-R1_PR	148	149	0.222	0	-0.401455
MvSv-1253-A1-R1_PR	149	150	0.442	0	0.377565
MvSv-1253-A1-R1_PR	150	151	1	0	-0.0928323
MvSv-1253-A1-R1_PR	151	152	1	0	-0.187334
MvSv-1253-A1-R1_PR	152	153	0.221	0	-0.137889
MvSv-1253-A1-R1_PR	153	154	1	0	-0.0895342
MvSv-1253-A1-R1_PR	154	155	0.517	0	-0.174286
MvSv-1253-A1-R1_PR	155	156	0	0	-0.148619
MvSv-1253-A1-R1_PR	156	157	0.154	0	-0.226651
MvSv-1253-A1-R1_PR	157	158	1	0	0.0969815
MvSv-1253-A1-R1_PR	158	159	1	0	-0.276613
MvSv-1253-A1-R1_PR	159	160	1	0	-0.31028
MvSv-1253-A1-R1_PR	160	161	1	0	-0.421354
MvSv-1253-A1-R1_PR	161	162	0.329	0	-0.131401
MvSv-1253-A1-R1_PR	162	163	1	0	0.0897319
MvSv-1253-A1-R1_PR	163	164	1	0	0.0372371
MvSv-1253-A1-R1_PR	164	165	0.849	0	-0.218218
MvSv-1253-A1-R1_PR	165	166	0	0	-0.0942391
MvSv-1253-A1-R1_PR	166	167	0.735	0	0.414716
MvSv-1253-A1-R1_PR	167	168	1	0	-0.339719
MvSv-1253-A1-R1_PR	168	169	0.683	0	-0.161576
MvSv-1253-A1-R1_PR	169	170	1	0	0.184745
MvSv-1253-A1-R1_PR	170	171	0.875	0	-0.175075
MvSv-1253-A1-R1_PR	171	172	0	0	-0.316332
MvSv-1253-A1-R1_PR	172	173	0	0	-0.227723
MvSv-1253-A1-R1_PR	173	174	0.696	0	0.177437
MvSv-1253-A1-R1_PR	174	175	0.779	0	-0.390402
MvSv-1253-A1-R1_PR	175	176	0	0	-0.334665
[truncated: 10,783 more rows]
