# Supplementary material for: Dynamics of transposable element accumulation in the non-recombining regions of mating-type chromosomes in anther-smut fungi
Source: Nat Commun. 2023 Sep 14;14:5692. doi: 10.1038/s41467-023-41413-4 (PMC10502011; doi:10.1038/s41467-023-41413-4)
Supplement: Supplementary file 11 — Source Data [file 41467_2023_41413_MOESM11_ESM.zip › SupFig_5K_area.xlsx]

## Sheet: SupFig_5K_area
contig	start	end	feat
MviSta-1400-A1_A1	276	1340	NRR
MviSta-1400-A2_A2	179	1124	NRR
MviSta-1400-A1_A1	466	533	centromere
MviSta-1400-A1_C00000001	1806	1877	centromere
MviSta-1400-A2_C00000001	1806	1877	centromere
