# Supplementary material for: Dynamics of transposable element accumulation in the non-recombining regions of mating-type chromosomes in anther-smut fungi
Source: Nat Commun. 2023 Sep 14;14:5692. doi: 10.1038/s41467-023-41413-4 (PMC10502011; doi:10.1038/s41467-023-41413-4)
Supplement: Supplementary file 11 — Source Data [file 41467_2023_41413_MOESM11_ESM.zip › SupFig_5K_density.xlsx]

## Sheet: SupFig_5K_density
Contig	start	end	gene	TE	RIPratioCorr
MviSta-1400-A1_A1	0	1	0.172	0.146	-0.5457
MviSta-1400-A1_A1	1	2	0	0.205	-0.22138
MviSta-1400-A1_A1	2	3	0.743	0	0.203125
MviSta-1400-A1_A1	3	4	1	0	-0.327414
MviSta-1400-A1_A1	4	5	0.471	0	-0.40625
MviSta-1400-A1_A1	5	6	0.891	0	-0.274395
MviSta-1400-A1_A1	6	7	0.038	0.398	-0.208672
MviSta-1400-A1_A1	7	8	0.114	0	-0.240709
MviSta-1400-A1_A1	8	9	0	0	-0.260163
MviSta-1400-A1_A1	9	10	0.7	0	-0.0115556
MviSta-1400-A1_A1	10	11	1	0	-0.115326
MviSta-1400-A1_A1	11	12	0.644	0	0.23
MviSta-1400-A1_A1	12	13	0.653	0	0.473373
MviSta-1400-A1_A1	13	14	0.971	0	-0.322636
MviSta-1400-A1_A1	14	15	0.36	0	-0.032
MviSta-1400-A1_A1	15	16	0.798	0	-0.213687
MviSta-1400-A1_A1	16	17	1	0	-0.0376701
MviSta-1400-A1_A1	17	18	1	0	-0.105743
MviSta-1400-A1_A1	18	19	0.655	0	-0.473214
MviSta-1400-A1_A1	19	20	0.914	0	-0.125683
MviSta-1400-A1_A1	20	21	0.737	0	0.122732
MviSta-1400-A1_A1	21	22	0	0	-0.116162
MviSta-1400-A1_A1	22	23	0.5	0	-0.299872
MviSta-1400-A1_A1	23	24	0.902	0	-0.294044
MviSta-1400-A1_A1	24	25	0.807	0	-0.00959596
MviSta-1400-A1_A1	25	26	0.685	0	-0.325
MviSta-1400-A1_A1	26	27	1	0	0.116057
MviSta-1400-A1_A1	27	28	1	0	0.440385
MviSta-1400-A1_A1	28	29	0.525	0	-0.254329
MviSta-1400-A1_A1	29	30	0.716	0	-0.133333
MviSta-1400-A1_A1	30	31	0	0	1.17064
MviSta-1400-A1_A1	31	32	0.989	0	-0.0286772
MviSta-1400-A1_A1	32	33	0.503	0	-0.103267
MviSta-1400-A1_A1	33	34	0.402	0	-0.0574713
MviSta-1400-A1_A1	34	35	0.289	0	0.073
MviSta-1400-A1_A1	35	36	0.595	0	-0.548387
MviSta-1400-A1_A1	36	37	0.064	0	-0.327806
MviSta-1400-A1_A1	37	38	1	0	0.168498
MviSta-1400-A1_A1	38	39	0.803	0	0.278993
MviSta-1400-A1_A1	39	40	1	0	-0.399473
MviSta-1400-A1_A1	40	41	1	0	0.683333
MviSta-1400-A1_A1	41	42	0.14	0	-0.0617284
MviSta-1400-A1_A1	42	43	0.492	0.448	0.134287
MviSta-1400-A1_A1	43	44	1	0	-0.0183333
MviSta-1400-A1_A1	44	45	1	0	-0.1417
MviSta-1400-A1_A1	45	46	1	0	0.214119
MviSta-1400-A1_A1	46	47	0.437	0.349	-0.282305
MviSta-1400-A1_A1	47	48	0.136	0.368	0.263125
MviSta-1400-A1_A1	48	49	0.275	0.212	-0.252842
MviSta-1400-A1_A1	49	50	1	0	0.896552
MviSta-1400-A1_A1	50	51	0.721	0.252	-0.131023
MviSta-1400-A1_A1	51	52	0.291	0.528	0.0615848
MviSta-1400-A1_A1	52	53	1	0	-0.327044
MviSta-1400-A1_A1	53	54	1	0	-0.282317
MviSta-1400-A1_A1	54	55	0.82	0	-0.389112
MviSta-1400-A1_A1	55	56	1	0	-0.114706
MviSta-1400-A1_A1	56	57	0.551	0	0.352431
MviSta-1400-A1_A1	57	58	0.647	0	-0.211213
MviSta-1400-A1_A1	58	59	0.648	0	-0.344444
MviSta-1400-A1_A1	59	60	0.093	0	0.571742
MviSta-1400-A1_A1	60	61	1	0	-0.0225199
MviSta-1400-A1_A1	61	62	0.149	0	-0.0366162
MviSta-1400-A1_A1	62	63	0.376	0	0.183752
MviSta-1400-A1_A1	63	64	1	0	-0.0222222
MviSta-1400-A1_A1	64	65	0.239	0	0.558791
MviSta-1400-A1_A1	65	66	1	0	-0.199063
MviSta-1400-A1_A1	66	67	0.393	0	-0.492574
MviSta-1400-A1_A1	67	68	1	0	-0.550998
MviSta-1400-A1_A1	68	69	0.448	0	-0.0555263
MviSta-1400-A1_A1	69	70	0.872	0	-0.221891
MviSta-1400-A1_A1	70	71	1	0	-0.349867
MviSta-1400-A1_A1	71	72	1	0	0.328732
MviSta-1400-A1_A1	72	73	0.312	0	-0.383689
MviSta-1400-A1_A1	73	74	0	0	0.184968
MviSta-1400-A1_A1	74	75	0.854	0	-0.0981183
MviSta-1400-A1_A1	75	76	1	0	0.365854
MviSta-1400-A1_A1	76	77	1	0	0.218905
MviSta-1400-A1_A1	77	78	1	0	0.792208
MviSta-1400-A1_A1	78	79	1	0	0.317008
MviSta-1400-A1_A1	79	80	0.721	0	0.0657658
MviSta-1400-A1_A1	80	81	0.762	0	-0.120482
MviSta-1400-A1_A1	81	82	0.342	0	0.0207595
MviSta-1400-A1_A1	82	83	0	0	-0.188443
MviSta-1400-A1_A1	83	84	0.122	0	-0.592112
MviSta-1400-A1_A1	84	85	1	0	-0.165771
MviSta-1400-A1_A1	85	86	0.499	0	-0.239837
MviSta-1400-A1_A1	86	87	0.674	0	-0.359615
MviSta-1400-A1_A1	87	88	0.996	0	0.0258359
MviSta-1400-A1_A1	88	89	0.392	0	-0.0774369
MviSta-1400-A1_A1	89	90	0.707	0	0.46875
MviSta-1400-A1_A1	90	91	0	0	0.0483333
MviSta-1400-A1_A1	91	92	0.411	0	-0.0730337
MviSta-1400-A1_A1	92	93	1	0	-0.399001
MviSta-1400-A1_A1	93	94	0.882	0	-0.0492139
MviSta-1400-A1_A1	94	95	0.32	0	-0.369661
MviSta-1400-A1_A1	95	96	0	0	-0.310169
MviSta-1400-A1_A1	96	97	0	0	-0.332584
MviSta-1400-A1_A1	97	98	0	0	-0.45
MviSta-1400-A1_A1	98	99	0.655	0	0.952236
MviSta-1400-A1_A1	99	100	0.286	0	-0.110058
MviSta-1400-A1_A1	100	101	0.043	0	-0.572727
MviSta-1400-A1_A1	101	102	1	0	-0.195652
MviSta-1400-A1_A1	102	103	0.898	0	0.0766667
MviSta-1400-A1_A1	103	104	0.719	0	-0.175131
MviSta-1400-A1_A1	104	105	0.54	0	-0.0876351
MviSta-1400-A1_A1	105	106	0	0.109	-0.0703797
MviSta-1400-A1_A1	106	107	0.597	0	-0.298701
MviSta-1400-A1_A1	107	108	0.116	0	0.143203
MviSta-1400-A1_A1	108	109	1	0	-0.176317
MviSta-1400-A1_A1	109	110	1	0	-0.0285714
MviSta-1400-A1_A1	110	111	0.635	0	-0.204391
MviSta-1400-A1_A1	111	112	0.566	0	-0.461593
MviSta-1400-A1_A1	112	113	0.434	0	1.03627
MviSta-1400-A1_A1	113	114	1	0	-0.204651
MviSta-1400-A1_A1	114	115	0.959	0	-0.296031
MviSta-1400-A1_A1	115	116	0.337	0	-0.30033
MviSta-1400-A1_A1	116	117	1	0	0.0408304
MviSta-1400-A1_A1	117	118	0.239	0	-0.201742
MviSta-1400-A1_A1	118	119	0	0	-0.0794543
MviSta-1400-A1_A1	119	120	0.508	0	-0.0950226
MviSta-1400-A1_A1	120	121	1	0	0.0536585
MviSta-1400-A1_A1	121	122	1	0	-0.23426
MviSta-1400-A1_A1	122	123	1	0	-0.353359
MviSta-1400-A1_A1	123	124	0.978	0	-0.349146
MviSta-1400-A1_A1	124	125	0.377	0	-0.23366
MviSta-1400-A1_A1	125	126	1	0	-0.425439
MviSta-1400-A1_A1	126	127	1	0	0.0676471
MviSta-1400-A1_A1	127	128	0.475	0	-0.412346
MviSta-1400-A1_A1	128	129	0.007	0	-0.141414
MviSta-1400-A1_A1	129	130	1	0	0.0855978
MviSta-1400-A1_A1	130	131	0.861	0	-0.456439
MviSta-1400-A1_A1	131	132	0.829	0	0.0869565
MviSta-1400-A1_A1	132	133	1	0	0.388613
MviSta-1400-A1_A1	133	134	0.509	0	-0.403838
MviSta-1400-A1_A1	134	135	0	0	-0.349336
MviSta-1400-A1_A1	135	136	0.117	0	0.0702703
MviSta-1400-A1_A1	136	137	1	0	-0.413333
MviSta-1400-A1_A1	137	138	0.357	0	-0.27267
MviSta-1400-A1_A1	138	139	0.727	0	-0.274252
MviSta-1400-A1_A1	139	140	1	0	-0.0182211
MviSta-1400-A1_A1	140	141	1	0	-0.325938
MviSta-1400-A1_A1	141	142	0.391	0	-0.195652
MviSta-1400-A1_A1	142	143	0.813	0	0.0785953
MviSta-1400-A1_A1	143	144	1	0	0.249545
MviSta-1400-A1_A1	144	145	0.712	0	0.124512
MviSta-1400-A1_A1	145	146	1	0	-0.207692
MviSta-1400-A1_A1	146	147	1	0	-0.184932
MviSta-1400-A1_A1	147	148	0.148	0	-0.345865
MviSta-1400-A1_A1	148	149	1	0	-0.207904
MviSta-1400-A1_A1	149	150	0.777	0	-0.327327
MviSta-1400-A1_A1	150	151	0.461	0	0.255556
MviSta-1400-A1_A1	151	152	0.39	0	-0.375385
MviSta-1400-A1_A1	152	153	1	0	0.236876
MviSta-1400-A1_A1	153	154	1	0	0.292308
MviSta-1400-A1_A1	154	155	1	0	0.0271647
MviSta-1400-A1_A1	155	156	1	0	-0.442568
MviSta-1400-A1_A1	156	157	0.73	0	0.0664452
MviSta-1400-A1_A1	157	158	0.488	0.035	-0.0681636
MviSta-1400-A1_A1	158	159	0.645	0.162	0.109656
MviSta-1400-A1_A1	159	160	1	0	-0.167347
MviSta-1400-A1_A1	160	161	0.107	0.149	-0.00293858
MviSta-1400-A1_A1	161	162	0.292	0	-0.465918
MviSta-1400-A1_A1	162	163	0.628	0	-0.139424
MviSta-1400-A1_A1	163	164	0.832	0	0.00606061
MviSta-1400-A1_A1	164	165	0.703	0	-0.165816
MviSta-1400-A1_A1	165	166	1	0	0.108003
MviSta-1400-A1_A1	166	167	1	0	-0.326316
MviSta-1400-A1_A1	167	168	0.286	0	-0.264151
MviSta-1400-A1_A1	168	169	0	0	0.435303
MviSta-1400-A1_A1	169	170	0	0	-0.165264
MviSta-1400-A1_A1	170	171	0	0	-0.10372
MviSta-1400-A1_A1	171	172	0	0	-0.0378007
MviSta-1400-A1_A1	172	173	0.908	0	-0.565911
MviSta-1400-A1_A1	173	174	1	0	-0.284848
MviSta-1400-A1_A1	174	175	0.956	0	-0.524138
MviSta-1400-A1_A1	175	176	0	0	-0.0696161
MviSta-1400-A1_A1	176	177	0	0	0.0769231
MviSta-1400-A1_A1	177	178	0	0	-0.0967901
MviSta-1400-A1_A1	178	179	0	0	-0.179037
MviSta-1400-A1_A1	179	180	0	0	-0.398732
MviSta-1400-A1_A1	180	181	0	0	-0.521205
MviSta-1400-A1_A1	181	182	0.575	0	0.32449
MviSta-1400-A1_A1	182	183	1	0	-0.0843478
MviSta-1400-A1_A1	183	184	0.453	0	-0.158879
MviSta-1400-A1_A1	184	185	0.609	0	0.59132
MviSta-1400-A1_A1	185	186	0.895	0	0.580725
MviSta-1400-A1_A1	186	187	1	0	-0.139824
MviSta-1400-A1_A1	187	188	1	0	0.0418605
MviSta-1400-A1_A1	188	189	0.836	0	-0.145906
MviSta-1400-A1_A1	189	190	1	0	-0.272881
MviSta-1400-A1_A1	190	191	0.786	0	-0.365531
MviSta-1400-A1_A1	191	192	0.409	0	0.00301659
MviSta-1400-A1_A1	192	193	1	0	0.0236742
MviSta-1400-A1_A1	193	194	1	0	-0.157534
MviSta-1400-A1_A1	194	195	0.916	0	-0.261905
MviSta-1400-A1_A1	195	196	0.217	0	-0.213768
MviSta-1400-A1_A1	196	197	1	0	0.79198
MviSta-1400-A1_A1	197	198	1	0	0.175474
MviSta-1400-A1_A1	198	199	0.793	0	0.0611303
MviSta-1400-A1_A1	199	200	0.88	0	-0.13956
MviSta-1400-A1_A1	200	201	0.451	0	-0.0836486
MviSta-1400-A1_A1	201	202	0.921	0	-0.270492
MviSta-1400-A1_A1	202	203	1	0	-0.0579585
MviSta-1400-A1_A1	203	204	0.496	0	-0.199085
MviSta-1400-A1_A1	204	205	0.519	0	0.227273
MviSta-1400-A1_A1	205	206	0.067	0	-0.222272
MviSta-1400-A1_A1	206	207	0.349	0	0.301754
MviSta-1400-A1_A1	207	208	0.428	0	1.18127
MviSta-1400-A1_A1	208	209	0.672	0	-0.24
MviSta-1400-A1_A1	209	210	0.551	0	-0.270335
MviSta-1400-A1_A1	210	211	0.597	0	-0.0950474
MviSta-1400-A1_A1	211	212	0.86	0	-0.41484
MviSta-1400-A1_A1	212	213	0	0	-0.226757
MviSta-1400-A1_A1	213	214	0	0	0.60737
MviSta-1400-A1_A1	214	215	0	0	-0.192905
MviSta-1400-A1_A1	215	216	0.257	0	-0.13244
MviSta-1400-A1_A1	216	217	1	0	-0.202787
MviSta-1400-A1_A1	217	218	1	0	-0.336406
MviSta-1400-A1_A1	218	219	0.269	0	-0.294376
MviSta-1400-A1_A1	219	220	0	0	-0.311224
MviSta-1400-A1_A1	220	221	0.329	0	-0.334
MviSta-1400-A1_A1	221	222	0.803	0	0.255411
MviSta-1400-A1_A1	222	223	1	0	-0.0389395
MviSta-1400-A1_A1	223	224	1	0	-0.414457
MviSta-1400-A1_A1	224	225	1	0	0.0536398
MviSta-1400-A1_A1	225	226	1	0	0.748538
MviSta-1400-A1_A1	226	227	0.305	0	-0.182724
MviSta-1400-A1_A1	227	228	1	0	-0.174039
MviSta-1400-A1_A1	228	229	0.463	0	-0.155556
MviSta-1400-A1_A1	229	230	0.754	0	-0.457176
MviSta-1400-A1_A1	230	231	0.817	0	0.400245
MviSta-1400-A1_A1	231	232	0	0	-0.13986
MviSta-1400-A1_A1	232	233	0.602	0	0.258537
MviSta-1400-A1_A1	233	234	0.117	0	-0.0780952
MviSta-1400-A1_A1	234	235	1	0	-0.242724
MviSta-1400-A1_A1	235	236	1	0	-0.39801
MviSta-1400-A1_A1	236	237	0.751	0	-0.17524
MviSta-1400-A1_A1	237	238	0.681	0	-0.0352941
MviSta-1400-A1_A1	238	239	0.659	0	-0.111808
MviSta-1400-A1_A1	239	240	0.485	0	-0.382857
MviSta-1400-A1_A1	240	241	1	0	0.258868
MviSta-1400-A1_A1	241	242	1	0	-0.0469464
MviSta-1400-A1_A1	242	243	1	0	-0.209838
MviSta-1400-A1_A1	243	244	1	0	0.051306
MviSta-1400-A1_A1	244	245	0.45	0	-0.360877
MviSta-1400-A1_A1	245	246	1	0	-0.534064
MviSta-1400-A1_A1	246	247	1	0	-0.0585526
MviSta-1400-A1_A1	247	248	1	0	-0.372163
MviSta-1400-A1_A1	248	249	1	0	0.10695
MviSta-1400-A1_A1	249	250	0.85	0	0.0388868
MviSta-1400-A1_A1	250	251	0.765	0	-0.470445
MviSta-1400-A1_A1	251	252	0.985	0	-0.444557
MviSta-1400-A1_A1	252	253	1	0	-0.0567118
MviSta-1400-A1_A1	253	254	0.104	0	-0.361017
MviSta-1400-A1_A1	254	255	0.785	0	0.463231
MviSta-1400-A1_A1	255	256	1	0	0.0482595
MviSta-1400-A1_A1	256	257	0.171	0	0.00990099
MviSta-1400-A1_A1	257	258	0.471	0	0.0868183
MviSta-1400-A1_A1	258	259	0.652	0	-0.441384
MviSta-1400-A1_A1	259	260	0.523	0	0.399471
MviSta-1400-A1_A1	260	261	0.114	0	-0.321995
MviSta-1400-A1_A1	261	262	0.144	0	0.0524412
MviSta-1400-A1_A1	262	263	1	0	-0.0193966
MviSta-1400-A1_A1	263	264	1	0	-0.266955
MviSta-1400-A1_A1	264	265	1	0	-0.00827939
MviSta-1400-A1_A1	265	266	1	0	-0.328328
MviSta-1400-A1_A1	266	267	1	0	-0.113624
MviSta-1400-A1_A1	267	268	1	0	0.081138
MviSta-1400-A1_A1	268	269	1	0	-0.34114
MviSta-1400-A1_A1	269	270	0.708	0	-0.646465
MviSta-1400-A1_A1	270	271	0.778	0	-0.556413
MviSta-1400-A1_A1	271	272	1	0	-0.405769
MviSta-1400-A1_A1	272	273	0.559	0	-0.178082
MviSta-1400-A1_A1	273	274	0.975	0	-0.492405
MviSta-1400-A1_A1	274	275	1	0	-0.000895055
MviSta-1400-A1_A1	275	276	0.671	0	-0.242754
MviSta-1400-A1_A1	276	277	0.222	0	-0.43298
MviSta-1400-A1_A1	277	278	0.689	0	-0.143426
MviSta-1400-A1_A1	278	279	0.906	0	-0.201726
MviSta-1400-A1_A1	279	280	0.316	0.414	0.558442
MviSta-1400-A1_A1	280	281	0.456	0.185	-0.171042
MviSta-1400-A1_A1	281	282	0.636	0	-0.408863
MviSta-1400-A1_A1	282	283	0	0.521	-0.104167
MviSta-1400-A1_A1	283	284	0.228	0	0.355981
MviSta-1400-A1_A1	284	285	1	0	-0.063707
MviSta-1400-A1_A1	285	286	1	0	0.0774457
MviSta-1400-A1_A1	286	287	0.606	0	-0.506237
MviSta-1400-A1_A1	287	288	0.194	0.182	0.0103093
MviSta-1400-A1_A1	288	289	0.358	0	0.368664
MviSta-1400-A1_A1	289	290	0.981	0	1.16327
MviSta-1400-A1_A1	290	291	0	0.101	0.900915
MviSta-1400-A1_A1	291	292	0	0.495	0.423193
MviSta-1400-A1_A1	292	293	0	1	0.0218156
MviSta-1400-A1_A1	293	294	0	1	-0.0265957
MviSta-1400-A1_A1	294	295	0	1	0.0626834
MviSta-1400-A1_A1	295	296	0	1	0.248844
MviSta-1400-A1_A1	296	297	0	0.614	-0.170732
MviSta-1400-A1_A1	297	298	0	1	-0.0877193
MviSta-1400-A1_A1	298	299	0	0.928	0.18982
MviSta-1400-A1_A1	299	300	0	1	0.764012
MviSta-1400-A1_A1	300	301	0	1	-0.152381
MviSta-1400-A1_A1	301	302	0	0.126	-0.0147368
MviSta-1400-A1_A1	302	303	0	0.716	0.262311
MviSta-1400-A1_A1	303	304	0	0.517	0.00584112
MviSta-1400-A1_A1	304	305	0	0	0.0387825
MviSta-1400-A1_A1	305	306	0	0	-0.319444
MviSta-1400-A1_A1	306	307	0	0.355	-0.228395
MviSta-1400-A1_A1	307	308	0	0.988	-0.333333
MviSta-1400-A1_A1	308	309	0.67	0.055	-0.150966
MviSta-1400-A1_A1	309	310	1	0	-0.111888
MviSta-1400-A1_A1	310	311	0.766	0	0.175627
MviSta-1400-A1_A1	311	312	0.882	0	-0.268315
MviSta-1400-A1_A1	312	313	0.825	0	-0.0805776
MviSta-1400-A1_A1	313	314	0	0.332	-0.158696
MviSta-1400-A1_A1	314	315	0	1	0.075847
MviSta-1400-A1_A1	315	316	0.35	0.255	-0.153205
MviSta-1400-A1_A1	316	317	1	0	-0.0267011
MviSta-1400-A1_A1	317	318	0.722	0	-0.0974883
MviSta-1400-A1_A1	318	319	0.709	0	0.12724
MviSta-1400-A1_A1	319	320	0.436	0.138	-0.471123
MviSta-1400-A1_A1	320	321	1	0	-0.253757
MviSta-1400-A1_A1	321	322	1	0	-0.0975967
MviSta-1400-A1_A1	322	323	1	0	-0.401799
MviSta-1400-A1_A1	323	324	0.432	0.371	0.112636
MviSta-1400-A1_A1	324	325	0.233	0.345	-0.0268676
MviSta-1400-A1_A1	325	326	0.373	0.102	-0.374879
MviSta-1400-A1_A1	326	327	1	0	-0.280374
MviSta-1400-A1_A1	327	328	0.244	0.149	-0.341503
MviSta-1400-A1_A1	328	329	0.481	0.281	0.229097
MviSta-1400-A1_A1	329	330	1	0	-0.174324
MviSta-1400-A1_A1	330	331	0.801	0	-0.0592593
MviSta-1400-A1_A1	331	332	0.946	0	-0.30875
MviSta-1400-A1_A1	332	333	0.5	0	-0.253312
MviSta-1400-A1_A1	333	334	0.2	0.364	-0.246765
MviSta-1400-A1_A1	334	335	0	1	0.302256
MviSta-1400-A1_A1	335	336	0	1	0.568646
MviSta-1400-A1_A1	336	337	0	1	-0.113933
MviSta-1400-A1_A1	337	338	0	1	-0.308043
MviSta-1400-A1_A1	338	339	0.044	0.164	-0.259868
MviSta-1400-A1_A1	339	340	1	0	-0.342667
MviSta-1400-A1_A1	340	341	1	0	-0.303571
MviSta-1400-A1_A1	341	342	0.958	0	-0.0763081
MviSta-1400-A1_A1	342	343	1	0	-0.0412371
MviSta-1400-A1_A1	343	344	0.747	0	-0.220625
MviSta-1400-A1_A1	344	345	0	0	0.469072
MviSta-1400-A1_A1	345	346	0	0.713	0.534312
MviSta-1400-A1_A1	346	347	0	0.859	0.309046
MviSta-1400-A1_A1	347	348	0	0.881	0.571134
MviSta-1400-A1_A1	348	349	0	1	-0.0760552
MviSta-1400-A1_A1	349	350	0	1	0.0940171
MviSta-1400-A1_A1	350	351	0	1	0.428571
MviSta-1400-A1_A1	351	352	0	1	0.0681319
MviSta-1400-A1_A1	352	353	0	1	-0.281782
MviSta-1400-A1_A1	353	354	0	1	-0.217824
MviSta-1400-A1_A1	354	355	0	1	-0.111803
MviSta-1400-A1_A1	355	356	0	1	0.470588
MviSta-1400-A1_A1	356	357	0	0.967	0.0513834
MviSta-1400-A1_A1	357	358	0	1	0.313253
MviSta-1400-A1_A1	358	359	0	1	0.357911
MviSta-1400-A1_A1	359	360	0	1	0.133089
MviSta-1400-A1_A1	360	361	0	1	-0.51258
MviSta-1400-A1_A1	361	362	0	1	-0.133941
MviSta-1400-A1_A1	362	363	0	1	0.526024
MviSta-1400-A1_A1	363	364	0	1	0.133636
MviSta-1400-A1_A1	364	365	0	1	-0.0646067
MviSta-1400-A1_A1	365	366	0	1	0.213187
MviSta-1400-A1_A1	366	367	0	0.453	0.296348
MviSta-1400-A1_A1	367	368	0	0.504	-0.2712
MviSta-1400-A1_A1	368	369	0	1	-0.239819
MviSta-1400-A1_A1	369	370	0	1	-0.0814653
MviSta-1400-A1_A1	370	371	0	1	0.0263864
MviSta-1400-A1_A1	371	372	0	1	-0.427692
MviSta-1400-A1_A1	372	373	0	0.567	0.314444
MviSta-1400-A1_A1	373	374	0.221	0.34	0.613144
MviSta-1400-A1_A1	374	375	0.719	0.133	-0.248272
MviSta-1400-A1_A1	375	376	0	0.988	-0.0165289
MviSta-1400-A1_A1	376	377	0	0.788	-0.188178
MviSta-1400-A1_A1	377	378	0.92	0	0.27563
MviSta-1400-A1_A1	378	379	1	0	0.986111
MviSta-1400-A1_A1	379	380	0.684	0	-0.258051
MviSta-1400-A1_A1	380	381	1	0	-0.095409
MviSta-1400-A1_A1	381	382	1	0	-0.00642202
MviSta-1400-A1_A1	382	383	0.752	0	-0.604057
MviSta-1400-A1_A1	383	384	0.683	0	-0.530075
MviSta-1400-A1_A1	384	385	1	0	0.204
MviSta-1400-A1_A1	385	386	1	0	-0.208316
MviSta-1400-A1_A1	386	387	0.853	0	0.372159
MviSta-1400-A1_A1	387	388	0.839	0	-0.208767
MviSta-1400-A1_A1	388	389	0.733	0	-0.241176
MviSta-1400-A1_A1	389	390	0.928	0	0.0173913
MviSta-1400-A1_A1	390	391	1	0	-0.274023
MviSta-1400-A1_A1	391	392	1	0	-0.312217
MviSta-1400-A1_A1	392	393	1	0	-0.297561
MviSta-1400-A1_A1	393	394	0.866	0	-0.13107
MviSta-1400-A1_A1	394	395	0.524	0.293	0.314983
MviSta-1400-A1_A1	395	396	0.551	0.14	0.045297
MviSta-1400-A1_A1	396	397	1	0	-0.314103
MviSta-1400-A1_A1	397	398	1	0	0.0558056
MviSta-1400-A1_A1	398	399	0.363	0.276	0.0606061
MviSta-1400-A1_A1	399	400	0.475	0.077	-0.275538
MviSta-1400-A1_A1	400	401	0.401	0.177	0.236364
MviSta-1400-A1_A1	401	402	0	0.775	0.26608
MviSta-1400-A1_A1	402	403	0	0.132	0.195312
MviSta-1400-A1_A1	403	404	0.149	0	0.241419
MviSta-1400-A1_A1	404	405	1	0	-0.0866729
MviSta-1400-A1_A1	405	406	1	0	-0.61166
MviSta-1400-A1_A1	406	407	1	0	-0.498024
MviSta-1400-A1_A1	407	408	1	0	-0.319005
MviSta-1400-A1_A1	408	409	1	0	-0.298465
MviSta-1400-A1_A1	409	410	1	0	-0.324792
MviSta-1400-A1_A1	410	411	0.526	0	-0.0013587
MviSta-1400-A1_A1	411	412	1	0	0.0928938
MviSta-1400-A1_A1	412	413	1	0	-0.260287
MviSta-1400-A1_A1	413	414	0.562	0	-0.347603
MviSta-1400-A1_A1	414	415	0.958	0	-0.534784
MviSta-1400-A1_A1	415	416	0.309	0	-0.146371
MviSta-1400-A1_A1	416	417	0.385	0	0.56357
MviSta-1400-A1_A1	417	418	0	0.432	0.180173
MviSta-1400-A1_A1	418	419	0	0.767	0.0983751
MviSta-1400-A1_A1	419	420	0	0.191	-0.0774125
MviSta-1400-A1_A1	420	421	0	0.987	0.0769231
MviSta-1400-A1_A1	421	422	0	0.439	0.2255
MviSta-1400-A1_A1	422	423	0	0.675	0.0952381
MviSta-1400-A1_A1	423	424	0	1	-0.0992948
MviSta-1400-A1_A1	424	425	0	0.875	-0.308167
MviSta-1400-A1_A1	425	426	0	0	-0.270603
MviSta-1400-A1_A1	426	427	0	0	-0.467859
MviSta-1400-A1_A1	427	428	0	0	0.0806946
MviSta-1400-A1_A1	428	429	0	0.076	0.438369
MviSta-1400-A1_A1	429	430	0	0.698	-0.419255
MviSta-1400-A1_A1	430	431	0	0.861	0.0927732
MviSta-1400-A1_A1	431	432	0	0.945	0.253479
MviSta-1400-A1_A1	432	433	0	0.998	-0.0937989
MviSta-1400-A1_A1	433	434	0	0.835	-0.340961
MviSta-1400-A1_A1	434	435	0	1	-0.313478
MviSta-1400-A1_A1	435	436	0	1	-0.0984848
MviSta-1400-A1_A1	436	437	0	1	-0.00583614
MviSta-1400-A1_A1	437	438	0	1	0.00497963
MviSta-1400-A1_A1	438	439	0	1	-0.239599
MviSta-1400-A1_A1	439	440	0	1	0.331449
MviSta-1400-A1_A1	440	441	0	1	-0.048227
MviSta-1400-A1_A1	441	442	0	1	-0.120101
MviSta-1400-A1_A1	442	443	0	1	0.234981
MviSta-1400-A1_A1	443	444	0	0.728	0.0501641
MviSta-1400-A1_A1	444	445	0.339	0.101	0.421569
MviSta-1400-A1_A1	445	446	1	0	-0.159697
MviSta-1400-A1_A1	446	447	1	0	-0.165957
MviSta-1400-A1_A1	447	448	1	0	-0.363968
MviSta-1400-A1_A1	448	449	1	0	0.148
MviSta-1400-A1_A1	449	450	1	0	-0.0697588
MviSta-1400-A1_A1	450	451	0.79	0	-0.0501672
MviSta-1400-A1_A1	451	452	0	0.518	0.38961
MviSta-1400-A1_A1	452	453	0.472	0.277	0.094898
MviSta-1400-A1_A1	453	454	0.306	0.036	0.0204082
MviSta-1400-A1_A1	454	455	0	0.654	-0.500343
MviSta-1400-A1_A1	455	456	0.046	0	-0.331716
MviSta-1400-A1_A1	456	457	1	0	0.101025
MviSta-1400-A1_A1	457	458	1	0	0.132745
MviSta-1400-A1_A1	458	459	1	0	-0.266234
MviSta-1400-A1_A1	459	460	0.206	0	-0.191523
MviSta-1400-A1_A1	460	461	0	0.077	0.457672
MviSta-1400-A1_A1	461	462	0.425	0.13	0.487961
MviSta-1400-A1_A1	462	463	1	0	-0.0485437
MviSta-1400-A1_A1	463	464	1	0	0.375362
MviSta-1400-A1_A1	464	465	0.257	0.396	0.292683
MviSta-1400-A1_A1	465	466	0	0.886	-0.310484
MviSta-1400-A1_A1	466	467	0	1	-0.200164
MviSta-1400-A1_A1	467	468	0	0.797	0.502744
MviSta-1400-A1_A1	468	469	0	0.833	0.395811
MviSta-1400-A1_A1	469	470	0	1	-0.336713
MviSta-1400-A1_A1	470	471	0	1	0.00840336
MviSta-1400-A1_A1	471	472	0.173	0.191	0.11298
MviSta-1400-A1_A1	472	473	0	0.977	0.289697
MviSta-1400-A1_A1	473	474	0	1	0.163793
MviSta-1400-A1_A1	474	475	0	1	0.0516854
MviSta-1400-A1_A1	475	476	0	1	0.0837379
MviSta-1400-A1_A1	476	477	0	1	0.0551396
MviSta-1400-A1_A1	477	478	0	0.868	-0.0343529
MviSta-1400-A1_A1	478	479	0	1	-0.499465
MviSta-1400-A1_A1	479	480	0	0.819	-0.362117
MviSta-1400-A1_A1	480	481	0	0.563	0.204087
MviSta-1400-A1_A1	481	482	0	1	-0.120785
MviSta-1400-A1_A1	482	483	0	0.892	-0.127221
MviSta-1400-A1_A1	483	484	0	1	0.140506
MviSta-1400-A1_A1	484	485	0	1	-0.138724
MviSta-1400-A1_A1	485	486	0	1	-0.346182
MviSta-1400-A1_A1	486	487	0	1	-0.479394
MviSta-1400-A1_A1	487	488	0	0.998	-0.154783
MviSta-1400-A1_A1	488	489	0	1	0.182749
MviSta-1400-A1_A1	489	490	0	1	-0.0455259
MviSta-1400-A1_A1	490	491	0	1	-0.361585
MviSta-1400-A1_A1	491	492	0	0.925	-0.0880282
MviSta-1400-A1_A1	492	493	0	0.552	0.113339
MviSta-1400-A1_A1	493	494	0.022	0.94	-0.302565
MviSta-1400-A1_A1	494	495	0.493	0.405	0.400596
MviSta-1400-A1_A1	495	496	0	1	-0.066719
MviSta-1400-A1_A1	496	497	0	1	0.218821
MviSta-1400-A1_A1	497	498	0	0.77	-0.0972573
MviSta-1400-A1_A1	498	499	0.571	0	1.12749
MviSta-1400-A1_A1	499	500	0.748	0	0.336538
MviSta-1400-A1_A1	500	501	0.811	0	0.87483
MviSta-1400-A1_A1	501	502	0.633	0	-0.00374532
MviSta-1400-A1_A1	502	503	1	0	0.102842
MviSta-1400-A1_A1	503	504	0.484	0.143	0.150562
MviSta-1400-A1_A1	504	505	0	0.868	0.016233
MviSta-1400-A1_A1	505	506	0	1	-0.125
MviSta-1400-A1_A1	506	507	0	1	-0.131246
MviSta-1400-A1_A1	507	508	0	1	-0.110226
MviSta-1400-A1_A1	508	509	0	1	0.274074
MviSta-1400-A1_A1	509	510	0	1	-0.159596
MviSta-1400-A1_A1	510	511	0	1	0.0641356
MviSta-1400-A1_A1	511	512	0.434	0.401	0.0974125
MviSta-1400-A1_A1	512	513	0.903	0	0.647059
MviSta-1400-A1_A1	513	514	0.472	0	0.332242
MviSta-1400-A1_A1	514	515	1	0	0.30814
MviSta-1400-A1_A1	515	516	0.645	0.143	-0.104211
MviSta-1400-A1_A1	516	517	0	0.929	0.486875
MviSta-1400-A1_A1	517	518	0	1	-0.0173445
MviSta-1400-A1_A1	518	519	0	1	-0.0462745
MviSta-1400-A1_A1	519	520	0	1	-0.312545
MviSta-1400-A1_A1	520	521	0	1	0.48099
MviSta-1400-A1_A1	521	522	0	1	-0.292398
MviSta-1400-A1_A1	522	523	0	1	-0.142857
MviSta-1400-A1_A1	523	524	0.244	0.591	0.322511
MviSta-1400-A1_A1	524	525	1	0	0.421522
MviSta-1400-A1_A1	525	526	0.375	0	0.467532
MviSta-1400-A1_A1	526	527	1	0	0.229349
MviSta-1400-A1_A1	527	528	0.412	0.392	0.0752523
MviSta-1400-A1_A1	528	529	0	0.711	0.189297
MviSta-1400-A1_A1	529	530	0	0.436	0.750077
MviSta-1400-A1_A1	530	531	0	0	0.176606
MviSta-1400-A1_A1	531	532	0	0.088	-0.388604
MviSta-1400-A1_A1	532	533	0	0.662	-0.222222
MviSta-1400-A1_A1	533	534	0.956	0	0.392573
MviSta-1400-A1_A1	534	535	1	0	-0.301471
MviSta-1400-A1_A1	535	536	1	0	-0.59619
MviSta-1400-A1_A1	536	537	1	0	-0.102783
MviSta-1400-A1_A1	537	538	0.178	0.014	0.159272
MviSta-1400-A1_A1	538	539	0	1	-0.494737
MviSta-1400-A1_A1	539	540	0	1	-0.264923
MviSta-1400-A1_A1	540	541	0	1	0.0726976
MviSta-1400-A1_A1	541	542	0	1	-0.104873
MviSta-1400-A1_A1	542	543	0	0.93	-0.664596
MviSta-1400-A1_A1	543	544	0	0	0.136364
MviSta-1400-A1_A1	544	545	0.321	0	-0.536634
MviSta-1400-A1_A1	545	546	1	0	-0.261039
MviSta-1400-A1_A1	546	547	0.813	0	-0.530333
MviSta-1400-A1_A1	547	548	0.024	0.778	-0.509399
MviSta-1400-A1_A1	548	549	0	1	0.10794
MviSta-1400-A1_A1	549	550	0.361	0.38	-0.204906
MviSta-1400-A1_A1	550	551	0.519	0	-0.147002
MviSta-1400-A1_A1	551	552	0.275	0	-0.331984
MviSta-1400-A1_A1	552	553	0.76	0	-0.406415
MviSta-1400-A1_A1	553	554	1	0	-0.193977
MviSta-1400-A1_A1	554	555	0.612	0	-0.0348736
MviSta-1400-A1_A1	555	556	0.414	0	-0.41094
MviSta-1400-A1_A1	556	557	0.657	0.157	-0.332899
MviSta-1400-A1_A1	557	558	0.504	0	0.413072
MviSta-1400-A1_A1	558	559	0.508	0	-0.241221
MviSta-1400-A1_A1	559	560	1	0	0.21978
MviSta-1400-A1_A1	560	561	0.892	0	0.003
MviSta-1400-A1_A1	561	562	0	0	-0.293294
MviSta-1400-A1_A1	562	563	0.78	0	-0.111827
MviSta-1400-A1_A1	563	564	1	0	-0.189678
MviSta-1400-A1_A1	564	565	1	0	-0.649015
MviSta-1400-A1_A1	565	566	0.565	0	0.0435993
MviSta-1400-A1_A1	566	567	1	0	-0.254101
MviSta-1400-A1_A1	567	568	0.871	0	-0.406333
MviSta-1400-A1_A1	568	569	0.604	0	-0.310204
MviSta-1400-A1_A1	569	570	0.742	0	-0.308511
MviSta-1400-A1_A1	570	571	1	0	-0.4625
MviSta-1400-A1_A1	571	572	0.572	0	-0.144752
MviSta-1400-A1_A1	572	573	0	0	0.0737218
MviSta-1400-A1_A1	573	574	0.578	0	-0.411547
MviSta-1400-A1_A1	574	575	0.712	0	-0.262183
MviSta-1400-A1_A1	575	576	1	0	-0.0606977
MviSta-1400-A1_A1	576	577	0.678	0	-0.206751
MviSta-1400-A1_A1	577	578	0	0.246	-0.233999
MviSta-1400-A1_A1	578	579	0	0.328	0.136312
MviSta-1400-A1_A1	579	580	0	1	-0.0287244
MviSta-1400-A1_A1	580	581	0.594	0.053	-0.131988
MviSta-1400-A1_A1	581	582	1	0	0.102999
MviSta-1400-A1_A1	582	583	0.794	0.01	-0.335986
MviSta-1400-A1_A1	583	584	0	0.909	-0.321941
MviSta-1400-A1_A1	584	585	0	1	-0.581044
MviSta-1400-A1_A1	585	586	0	1	0.232955
MviSta-1400-A1_A1	586	587	0	1	-0.282326
MviSta-1400-A1_A1	587	588	0.525	0.433	-0.217835
MviSta-1400-A1_A1	588	589	0.231	0.471	0.0353072
MviSta-1400-A1_A1	589	590	0	1	-0.183877
MviSta-1400-A1_A1	590	591	0	1	-0.153226
MviSta-1400-A1_A1	591	592	0	1	0.110057
MviSta-1400-A1_A1	592	593	0	1	0.18932
MviSta-1400-A1_A1	593	594	0	0.82	0.785714
MviSta-1400-A1_A1	594	595	0	0.981	0.143306
MviSta-1400-A1_A1	595	596	0	1	0.27295
MviSta-1400-A1_A1	596	597	0	1	1.1849
MviSta-1400-A1_A1	597	598	0	1	0.0669192
MviSta-1400-A1_A1	598	599	0	0.968	-0.124079
MviSta-1400-A1_A1	599	600	0	1	0
MviSta-1400-A1_A1	600	601	0	1	0.848185
MviSta-1400-A1_A1	601	602	0	0.816	0.208617
MviSta-1400-A1_A1	602	603	0	1	-0.261071
MviSta-1400-A1_A1	603	604	0	1	-0.329393
MviSta-1400-A1_A1	604	605	0	1	-0.322972
MviSta-1400-A1_A1	605	606	0	1	-0.118458
MviSta-1400-A1_A1	606	607	0	0.751	0.20541
MviSta-1400-A1_A1	607	608	0	0.567	-0.0604085
MviSta-1400-A1_A1	608	609	0.33	0.124	-0.228774
MviSta-1400-A1_A1	609	610	0.706	0	-0.0732845
MviSta-1400-A1_A1	610	611	0	0.121	-0.0669344
MviSta-1400-A1_A1	611	612	0.26	0	-0.0967419
MviSta-1400-A1_A1	612	613	1	0	-0.0515464
MviSta-1400-A1_A1	613	614	0.138	0.32	0.00125313
MviSta-1400-A1_A1	614	615	0.431	0.202	-0.0070922
MviSta-1400-A1_A1	615	616	0	0.609	-0.272727
MviSta-1400-A1_A1	616	617	0	0.738	-0.195195
MviSta-1400-A1_A1	617	618	0.475	0.13	-0.138554
MviSta-1400-A1_A1	618	619	0.818	0	-0.164912
MviSta-1400-A1_A1	619	620	1	0	0.515152
MviSta-1400-A1_A1	620	621	0.675	0	-0.539801
MviSta-1400-A1_A1	621	622	0.608	0	-0.202811
MviSta-1400-A1_A1	622	623	0.479	0	-0.466593
MviSta-1400-A1_A1	623	624	0	0.659	0.823432
MviSta-1400-A1_A1	624	625	0	0.964	0.0794393
MviSta-1400-A1_A1	625	626	0	1	0.449855
MviSta-1400-A1_A1	626	627	0	0.031	-0.281553
MviSta-1400-A1_A1	627	628	0.305	0.245	0.23913
MviSta-1400-A1_A1	628	629	0.668	0	-0.40069
MviSta-1400-A1_A1	629	630	1	0	-0.399353
MviSta-1400-A1_A1	630	631	1	0	-0.31607
MviSta-1400-A1_A1	631	632	1	0	0.0909091
MviSta-1400-A1_A1	632	633	1	0	-0.175
MviSta-1400-A1_A1	633	634	0.621	0	-0.152287
MviSta-1400-A1_A1	634	635	0.6	0	-0.371228
MviSta-1400-A1_A1	635	636	0.188	0.451	0.687287
MviSta-1400-A1_A1	636	637	1	0	-0.18449
MviSta-1400-A1_A1	637	638	1	0	-0.139129
MviSta-1400-A1_A1	638	639	1	0	0.215989
MviSta-1400-A1_A1	639	640	0.74	0.048	-0.252818
MviSta-1400-A1_A1	640	641	0	0.671	0.158967
MviSta-1400-A1_A1	641	642	0.263	0.212	-0.180446
MviSta-1400-A1_A1	642	643	0.892	0	0.5625
MviSta-1400-A1_A1	643	644	1	0	0.491289
MviSta-1400-A1_A1	644	645	0.027	0	0.183333
MviSta-1400-A1_A1	645	646	0	0.069	-0.208387
MviSta-1400-A1_A1	646	647	0	1	-0.0480231
MviSta-1400-A1_A1	647	648	0	1	0.154045
MviSta-1400-A1_A1	648	649	0	1	0.0604575
MviSta-1400-A1_A1	649	650	0	0.612	0.506294
MviSta-1400-A1_A1	650	651	0	1	0.0512967
MviSta-1400-A1_A1	651	652	0	1	0.490515
MviSta-1400-A1_A1	652	653	0	1	-0.0541159
MviSta-1400-A1_A1	653	654	0	0.495	-0.460133
MviSta-1400-A1_A1	654	655	0	0.104	-0.0431034
MviSta-1400-A1_A1	655	656	0	1	-0.168929
MviSta-1400-A1_A1	656	657	0	0.217	0.529412
MviSta-1400-A1_A1	657	658	0.78	0	-0.42609
MviSta-1400-A1_A1	658	659	1	0	-0.58898
MviSta-1400-A1_A1	659	660	0.652	0	-0.26959
MviSta-1400-A1_A1	660	661	0.842	0	-0.367527
MviSta-1400-A1_A1	661	662	0.743	0	-0.418182
MviSta-1400-A1_A1	662	663	1	0	-0.169515
MviSta-1400-A1_A1	663	664	1	0	-0.222069
MviSta-1400-A1_A1	664	665	1	0	-0.355359
MviSta-1400-A1_A1	665	666	1	0	-0.0407407
MviSta-1400-A1_A1	666	667	1	0	-0.0288781
MviSta-1400-A1_A1	667	668	0.283	0	-0.225589
MviSta-1400-A1_A1	668	669	0.783	0	-0.708333
MviSta-1400-A1_A1	669	670	0.449	0	-0.269096
MviSta-1400-A1_A1	670	671	0	0.534	-0.330346
MviSta-1400-A1_A1	671	672	0.095	0.722	0.421371
MviSta-1400-A1_A1	672	673	0.499	0.087	-0.101075
MviSta-1400-A1_A1	673	674	0	0.33	0.214286
MviSta-1400-A1_A1	674	675	0	0.133	-0.045177
MviSta-1400-A1_A1	675	676	0.338	0.198	-0.0564292
MviSta-1400-A1_A1	676	677	0.742	0	0.0461681
MviSta-1400-A1_A1	677	678	0	0.708	-0.272216
MviSta-1400-A1_A1	678	679	0	1	0.502769
MviSta-1400-A1_A1	679	680	0	0.882	0.212766
MviSta-1400-A1_A1	680	681	0.184	0.517	0.905437
MviSta-1400-A1_A1	681	682	0	1	0.266685
MviSta-1400-A1_A1	682	683	0	0.985	-0.279176
MviSta-1400-A1_A1	683	684	0	1	-0.217448
MviSta-1400-A1_A1	684	685	0	1	-0.303833
MviSta-1400-A1_A1	685	686	0	0.496	-0.31451
MviSta-1400-A1_A1	686	687	0	0.652	-0.0490196
MviSta-1400-A1_A1	687	688	0	1	-0.283264
MviSta-1400-A1_A1	688	689	0	1	-0.281503
MviSta-1400-A1_A1	689	690	0	1	-0.0106383
MviSta-1400-A1_A1	690	691	0	1	-0.344262
MviSta-1400-A1_A1	691	692	0	1	0.201944
MviSta-1400-A1_A1	692	693	0	0.574	-0.297308
MviSta-1400-A1_A1	693	694	0	0.549	0.299097
MviSta-1400-A1_A1	694	695	0	1	-0.438498
MviSta-1400-A1_A1	695	696	0	0.243	-0.39821
MviSta-1400-A1_A1	696	697	0.281	0	0.0939394
MviSta-1400-A1_A1	697	698	0.63	0	-0.257143
MviSta-1400-A1_A1	698	699	0	0	-0.362193
MviSta-1400-A1_A1	699	700	0	0	0.4
MviSta-1400-A1_A1	700	701	0	0.937	-0.103568
MviSta-1400-A1_A1	701	702	0	1	-0.205059
MviSta-1400-A1_A1	702	703	0	1	-0.198387
MviSta-1400-A1_A1	703	704	0	1	0.0206597
MviSta-1400-A1_A1	704	705	0	0.932	-0.221535
MviSta-1400-A1_A1	705	706	0	0.133	0.437021
MviSta-1400-A1_A1	706	707	0.275	0	0.960519
MviSta-1400-A1_A1	707	708	0.76	0	-0.107188
MviSta-1400-A1_A1	708	709	1	0	-0.0193406
MviSta-1400-A1_A1	709	710	0.764	0	-0.0321317
MviSta-1400-A1_A1	710	711	0.945	0	0.0650278
MviSta-1400-A1_A1	711	712	0.895	0.093	-0.0643939
MviSta-1400-A1_A1	712	713	0	1	-0.10299
MviSta-1400-A1_A1	713	714	0	1	0.0606061
MviSta-1400-A1_A1	714	715	0	1	0.1318
MviSta-1400-A1_A1	715	716	0	1	0
MviSta-1400-A1_A1	716	717	0	0.203	0.541449
MviSta-1400-A1_A1	717	718	0	0	0.555668
MviSta-1400-A1_A1	718	719	0	0	-0.14958
MviSta-1400-A1_A1	719	720	0	0	0.0157233
MviSta-1400-A1_A1	720	721	0	0	0.477206
MviSta-1400-A1_A1	721	722	0	0	0.211717
MviSta-1400-A1_A1	722	723	0	0.997	-0.0708479
MviSta-1400-A1_A1	723	724	0.71	0.044	0.11985
MviSta-1400-A1_A1	724	725	0.884	0	-0.188988
MviSta-1400-A1_A1	725	726	0	0.745	-0.143617
MviSta-1400-A1_A1	726	727	0	1	-0.305422
MviSta-1400-A1_A1	727	728	0	1	-0.408481
MviSta-1400-A1_A1	728	729	0	1	-0.0283401
MviSta-1400-A1_A1	729	730	0	1	0.0391254
MviSta-1400-A1_A1	730	731	0.531	0.088	-0.211634
MviSta-1400-A1_A1	731	732	1	0	-0.205433
MviSta-1400-A1_A1	732	733	1	0	-0.065
MviSta-1400-A1_A1	733	734	0.572	0	-0.501353
MviSta-1400-A1_A1	734	735	1	0	-0.0715789
MviSta-1400-A1_A1	735	736	0.185	0.169	0.569929
MviSta-1400-A1_A1	736	737	0	0.421	-0.0601093
MviSta-1400-A1_A1	737	738	0.254	0	-0.0775909
MviSta-1400-A1_A1	738	739	0.63	0	0.213404
MviSta-1400-A1_A1	739	740	1	0	0.025
MviSta-1400-A1_A1	740	741	0.539	0	0.0674232
MviSta-1400-A1_A1	741	742	0.311	0.469	-0.255102
MviSta-1400-A1_A1	742	743	0	1	0.22406
MviSta-1400-A1_A1	743	744	0	1	0.392573
MviSta-1400-A1_A1	744	745	0	1	0.401027
MviSta-1400-A1_A1	745	746	0	0.848	0.0805009
MviSta-1400-A1_A1	746	747	0	0.989	0.398852
MviSta-1400-A1_A1	747	748	0	1	-0.0559787
MviSta-1400-A1_A1	748	749	0	1	0.0791625
MviSta-1400-A1_A1	749	750	0	0.616	0.198161
MviSta-1400-A1_A1	750	751	0	0.847	-0.362069
MviSta-1400-A1_A1	751	752	0	0.702	-0.0223785
MviSta-1400-A1_A1	752	753	0	1	-0.440422
MviSta-1400-A1_A1	753	754	0	1	-0.449412
MviSta-1400-A1_A1	754	755	0	1	0.00877578
MviSta-1400-A1_A1	755	756	0.153	0.766	-0.197476
MviSta-1400-A1_A1	756	757	0.566	0	0.0397191
MviSta-1400-A1_A1	757	758	0.364	0.374	-0.449629
MviSta-1400-A1_A1	758	759	0	0.724	-0.227917
MviSta-1400-A1_A1	759	760	0.743	0.138	-0.295491
MviSta-1400-A1_A1	760	761	1	0	-0.29375
MviSta-1400-A1_A1	761	762	1	0	-0.0571981
MviSta-1400-A1_A1	762	763	0.99	0	-0.0565075
MviSta-1400-A1_A1	763	764	0.209	0.116	0.0639205
MviSta-1400-A1_A1	764	765	1	0	-0.192308
MviSta-1400-A1_A1	765	766	0.004	0.754	0.277473
MviSta-1400-A1_A1	766	767	0	1	0.120126
MviSta-1400-A1_A1	767	768	0	1	-0.137255
MviSta-1400-A1_A1	768	769	0.135	0.306	-0.363039
MviSta-1400-A1_A1	769	770	1	0	0.0536131
MviSta-1400-A1_A1	770	771	1	0	-0.319301
MviSta-1400-A1_A1	771	772	1	0	-0.500964
MviSta-1400-A1_A1	772	773	0.495	0	-0.373827
MviSta-1400-A1_A1	773	774	0.776	0	-0.0163032
MviSta-1400-A1_A1	774	775	1	0	-0.264493
MviSta-1400-A1_A1	775	776	0.035	0.149	-0.408276
MviSta-1400-A1_A1	776	777	0	0.185	-0.571461
MviSta-1400-A1_A1	777	778	0	1	-0.168831
MviSta-1400-A1_A1	778	779	0	0.651	-0.162809
MviSta-1400-A1_A1	779	780	0.038	0.104	0.247663
MviSta-1400-A1_A1	780	781	1	0	-0.0673913
MviSta-1400-A1_A1	781	782	1	0	-0.114522
MviSta-1400-A1_A1	782	783	0.497	0	0.125926
MviSta-1400-A1_A1	783	784	0.132	0	0.426435
MviSta-1400-A1_A1	784	785	1	0	-0.0485248
MviSta-1400-A1_A1	785	786	1	0	0.076349
MviSta-1400-A1_A1	786	787	1	0	-0.336538
MviSta-1400-A1_A1	787	788	0.484	0	-0.414666
MviSta-1400-A1_A1	788	789	1	0	-0.323404
MviSta-1400-A1_A1	789	790	1	0	-0.190616
MviSta-1400-A1_A1	790	791	1	0	-0.499498
MviSta-1400-A1_A1	791	792	0.601	0	-0.0793037
MviSta-1400-A1_A1	792	793	0	0	-0.58969
MviSta-1400-A1_A1	793	794	0	0	-0.200375
MviSta-1400-A1_A1	794	795	0	0	1.11111
MviSta-1400-A1_A1	795	796	0	0.655	0.234525
MviSta-1400-A1_A1	796	797	0	1	0.0945917
MviSta-1400-A1_A1	797	798	0	1	0.251021
MviSta-1400-A1_A1	798	799	0	0.917	0.41182
MviSta-1400-A1_A1	799	800	0	1	0.411448
MviSta-1400-A1_A1	800	801	0	1	0.184615
MviSta-1400-A1_A1	801	802	0	0.937	0.424983
MviSta-1400-A1_A1	802	803	0.434	0.451	0.193258
MviSta-1400-A1_A1	803	804	1	0	0.139399
MviSta-1400-A1_A1	804	805	1	0	0.0938596
MviSta-1400-A1_A1	805	806	1	0	0.140474
MviSta-1400-A1_A1	806	807	0.497	0.291	-0.243386
MviSta-1400-A1_A1	807	808	0	0.623	0.143702
MviSta-1400-A1_A1	808	809	0.215	0.212	-0.167918
MviSta-1400-A1_A1	809	810	0.94	0	0.410708
MviSta-1400-A1_A1	810	811	0.98	0	0.248313
MviSta-1400-A1_A1	811	812	0	0.779	0.910307
MviSta-1400-A1_A1	812	813	0	0.108	0.266667
MviSta-1400-A1_A1	813	814	0.937	0	-0.33124
MviSta-1400-A1_A1	814	815	1	0	-0.578779
MviSta-1400-A1_A1	815	816	1	0	-0.428824
MviSta-1400-A1_A1	816	817	0.056	0	-0.490385
MviSta-1400-A1_A1	817	818	0	0	-0.12605
MviSta-1400-A1_A1	818	819	0.864	0	-0.341326
MviSta-1400-A1_A1	819	820	0.766	0	-0.150483
MviSta-1400-A1_A1	820	821	1	0	-0.395432
MviSta-1400-A1_A1	821	822	1	0	-0.216418
MviSta-1400-A1_A1	822	823	0.478	0	-0.354167
MviSta-1400-A1_A1	823	824	0.64	0	-0.368707
MviSta-1400-A1_A1	824	825	1	0	-0.0595341
MviSta-1400-A1_A1	825	826	1	0	0.379808
MviSta-1400-A1_A1	826	827	1	0	-0.212007
MviSta-1400-A1_A1	827	828	1	0	-0.0359127
MviSta-1400-A1_A1	828	829	0.719	0	-0.304878
MviSta-1400-A1_A1	829	830	0.959	0	0.193402
MviSta-1400-A1_A1	830	831	0.565	0	0.21978
MviSta-1400-A1_A1	831	832	0.501	0	0.314474
MviSta-1400-A1_A1	832	833	1	0	-0.474977
MviSta-1400-A1_A1	833	834	0.942	0	-0.388107
MviSta-1400-A1_A1	834	835	0.125	0	-0.0541848
MviSta-1400-A1_A1	835	836	1	0	-0.0724638
MviSta-1400-A1_A1	836	837	0.865	0	-0.275905
MviSta-1400-A1_A1	837	838	0.511	0	-0.336898
MviSta-1400-A1_A1	838	839	1	0	-0.130087
MviSta-1400-A1_A1	839	840	1	0	-0.287037
MviSta-1400-A1_A1	840	841	1	0	-0.595041
MviSta-1400-A1_A1	841	842	0.79	0	-0.295858
MviSta-1400-A1_A1	842	843	0.862	0	-0.0429646
MviSta-1400-A1_A1	843	844	1	0	0.133174
MviSta-1400-A1_A1	844	845	1	0	-0.402065
MviSta-1400-A1_A1	845	846	1	0	-0.277108
MviSta-1400-A1_A1	846	847	1	0	-0.293037
MviSta-1400-A1_A1	847	848	0.436	0	-0.383572
MviSta-1400-A1_A1	848	849	1	0	-0.368889
MviSta-1400-A1_A1	849	850	0.977	0	-0.195223
MviSta-1400-A1_A1	850	851	0.937	0	-0.454829
MviSta-1400-A1_A1	851	852	1	0	-0.127279
MviSta-1400-A1_A1	852	853	0.028	0	-0.125
MviSta-1400-A1_A1	853	854	0.609	0	0.639102
MviSta-1400-A1_A1	854	855	0.264	0	0.0107527
MviSta-1400-A1_A1	855	856	1	0	0.0540541
MviSta-1400-A1_A1	856	857	0.534	0	0.205674
MviSta-1400-A1_A1	857	858	0	0	-0.367129
MviSta-1400-A1_A1	858	859	0	0	0.0909091
MviSta-1400-A1_A1	859	860	0.153	0.22	0.533014
MviSta-1400-A1_A1	860	861	0.168	0	-0.14557
MviSta-1400-A1_A1	861	862	0.281	0.15	-0.12381
MviSta-1400-A1_A1	862	863	0	1	-0.27619
MviSta-1400-A1_A1	863	864	0	0.993	-0.478927
MviSta-1400-A1_A1	864	865	0	0.8	-0.318767
MviSta-1400-A1_A1	865	866	0.906	0	-0.215564
MviSta-1400-A1_A1	866	867	1	0	-0.441576
MviSta-1400-A1_A1	867	868	0.881	0	-0.437949
MviSta-1400-A1_A1	868	869	0.928	0	-0.346804
MviSta-1400-A1_A1	869	870	1	0	-0.473958
MviSta-1400-A1_A1	870	871	1	0	0.176471
MviSta-1400-A1_A1	871	872	1	0	-0.362934
MviSta-1400-A1_A1	872	873	0.6	0	-0.541623
MviSta-1400-A1_A1	873	874	0.901	0	0.0185837
MviSta-1400-A1_A1	874	875	0.515	0	-0.246772
MviSta-1400-A1_A1	875	876	0.591	0	0.201465
MviSta-1400-A1_A1	876	877	0.626	0	0.32981
MviSta-1400-A1_A1	877	878	0.949	0	-0.0423117
MviSta-1400-A1_A1	878	879	1	0	0.27999
MviSta-1400-A1_A1	879	880	0.348	0	-0.254315
MviSta-1400-A1_A1	880	881	1	0	-0.351054
MviSta-1400-A1_A1	881	882	0.982	0	-0.157591
MviSta-1400-A1_A1	882	883	0.713	0	-0.165147
MviSta-1400-A1_A1	883	884	0.912	0	0.0324313
MviSta-1400-A1_A1	884	885	0.582	0	-0.324785
MviSta-1400-A1_A1	885	886	1	0	0.0867075
MviSta-1400-A1_A1	886	887	1	0	-0.142789
MviSta-1400-A1_A1	887	888	1	0	0.125373
MviSta-1400-A1_A1	888	889	0.105	0	-0.000787195
MviSta-1400-A1_A1	889	890	0.844	0	-0.42672
MviSta-1400-A1_A1	890	891	1	0	-0.140909
MviSta-1400-A1_A1	891	892	0.711	0	-0.139535
MviSta-1400-A1_A1	892	893	1	0	-0.333031
MviSta-1400-A1_A1	893	894	1	0	0.170175
MviSta-1400-A1_A1	894	895	1	0	-0.00869759
MviSta-1400-A1_A1	895	896	1	0	0.0225141
MviSta-1400-A1_A1	896	897	0.689	0	-0.0815471
MviSta-1400-A1_A1	897	898	0	0.923	0.40073
MviSta-1400-A1_A1	898	899	0	1	-0.0341322
MviSta-1400-A1_A1	899	900	0	0.947	0.294682
MviSta-1400-A1_A1	900	901	0	1	0.0945946
MviSta-1400-A1_A1	901	902	0	0.565	-0.159596
MviSta-1400-A1_A1	902	903	0.2	0	0.0150104
MviSta-1400-A1_A1	903	904	0.936	0	1.30749
MviSta-1400-A1_A1	904	905	0	0.178	-0.094186
MviSta-1400-A1_A1	905	906	0.864	0	-0.0234127
MviSta-1400-A1_A1	906	907	1	0	0.0255019
MviSta-1400-A1_A1	907	908	0.671	0	-0.323781
MviSta-1400-A1_A1	908	909	1	0	-0.330762
MviSta-1400-A1_A1	909	910	1	0	-0.211535
MviSta-1400-A1_A1	910	911	1	0	-0.210181
MviSta-1400-A1_A1	911	912	0.819	0	-0.102041
MviSta-1400-A1_A1	912	913	1	0	-0.134358
MviSta-1400-A1_A1	913	914	1	0	-0.301887
MviSta-1400-A1_A1	914	915	0.888	0	-0.267353
MviSta-1400-A1_A1	915	916	0	0.15	-0.157191
MviSta-1400-A1_A1	916	917	0.152	0.322	0.0289855
MviSta-1400-A1_A1	917	918	0.864	0	-0.473254
MviSta-1400-A1_A1	918	919	0.815	0	0.0291783
MviSta-1400-A1_A1	919	920	0.411	0	-0.16
MviSta-1400-A1_A1	920	921	0.441	0	0.0445363
MviSta-1400-A1_A1	921	922	0.296	0	-0.0580952
MviSta-1400-A1_A1	922	923	0.983	0	-0.22449
MviSta-1400-A1_A1	923	924	0.865	0	-0.0821712
MviSta-1400-A1_A1	924	925	0.647	0.169	0.192982
MviSta-1400-A1_A1	925	926	0.05	0.733	0.294737
MviSta-1400-A1_A1	926	927	0	0.762	0.291304
MviSta-1400-A1_A1	927	928	0	0.764	-0.207781
MviSta-1400-A1_A1	928	929	0.017	0.63	-0.05463
MviSta-1400-A1_A1	929	930	1	0	-0.00790123
MviSta-1400-A1_A1	930	931	1	0	-0.00392157
MviSta-1400-A1_A1	931	932	0.343	0.077	-0.2125
MviSta-1400-A1_A1	932	933	0	1	-0.0582627
MviSta-1400-A1_A1	933	934	0	1	-0.0998363
MviSta-1400-A1_A1	934	935	0	1	0.27619
MviSta-1400-A1_A1	935	936	0	0.278	-0.133609
MviSta-1400-A1_A1	936	937	0.202	0.314	-0.0137931
MviSta-1400-A1_A1	937	938	1	0	-0.137211
MviSta-1400-A1_A1	938	939	1	0	-0.233999
MviSta-1400-A1_A1	939	940	1	0	-0.351852
MviSta-1400-A1_A1	940	941	0.882	0	-0.238095
MviSta-1400-A1_A1	941	942	0	0.48	0.0428277
MviSta-1400-A1_A1	942	943	0	0.796	0.453243
MviSta-1400-A1_A1	943	944	0.927	0	0.0408163
MviSta-1400-A1_A1	944	945	0.811	0	-0.375883
MviSta-1400-A1_A1	945	946	0	0.812	-0.147891
MviSta-1400-A1_A1	946	947	0	1	0.156916
MviSta-1400-A1_A1	947	948	0	1	0.40056
MviSta-1400-A1_A1	948	949	0	1	0.0610183
MviSta-1400-A1_A1	949	950	0	1	-0.283803
MviSta-1400-A1_A1	950	951	0	1	-0.247612
MviSta-1400-A1_A1	951	952	0	0.878	-0.321358
MviSta-1400-A1_A1	952	953	0	1	-0.265823
MviSta-1400-A1_A1	953	954	0	1	-0.0646154
MviSta-1400-A1_A1	954	955	0	1	0.403571
MviSta-1400-A1_A1	955	956	0	1	-0.0498066
MviSta-1400-A1_A1	956	957	0	0.469	0.399633
MviSta-1400-A1_A1	957	958	0	0	0.333333
MviSta-1400-A1_A1	958	959	0.95	0	-0.534829
MviSta-1400-A1_A1	959	960	1	0	0.506747
MviSta-1400-A1_A1	960	961	1	0	-0.240807
MviSta-1400-A1_A1	961	962	0.369	0	0.215033
MviSta-1400-A1_A1	962	963	0.864	0	-0.315263
MviSta-1400-A1_A1	963	964	1	0	-0.495365
MviSta-1400-A1_A1	964	965	0.767	0	-0.140889
MviSta-1400-A1_A1	965	966	0.715	0	-0.197157
MviSta-1400-A1_A1	966	967	1	0	-0.60814
MviSta-1400-A1_A1	967	968	1	0	-0.337995
MviSta-1400-A1_A1	968	969	1	0	-0.280591
MviSta-1400-A1_A1	969	970	0.313	0.115	0.194555
MviSta-1400-A1_A1	970	971	1	0	-0.00959596
MviSta-1400-A1_A1	971	972	1	0	0.0145698
MviSta-1400-A1_A1	972	973	1	0	0.37803
MviSta-1400-A1_A1	973	974	0.993	0	-0.121839
MviSta-1400-A1_A1	974	975	0	0.67	-0.263636
MviSta-1400-A1_A1	975	976	0.263	0.202	-0.075
MviSta-1400-A1_A1	976	977	0.834	0.01	0.28085
MviSta-1400-A1_A1	977	978	1	0	0.492928
MviSta-1400-A1_A1	978	979	0.106	0.779	0.929825
MviSta-1400-A1_A1	979	980	0.243	0.416	0.0758621
MviSta-1400-A1_A1	980	981	0	1	-0.485095
MviSta-1400-A1_A1	981	982	0.287	0.216	0.237113
MviSta-1400-A1_A1	982	983	0.177	0.271	0.0240964
MviSta-1400-A1_A1	983	984	1	0	0.464809
MviSta-1400-A1_A1	984	985	0.747	0	0.290698
MviSta-1400-A1_A1	985	986	1	0	0.672062
MviSta-1400-A1_A1	986	987	0.202	0.087	0.125
MviSta-1400-A1_A1	987	988	0	0.507	-0.230159
MviSta-1400-A1_A1	988	989	0.467	0	0.214286
MviSta-1400-A1_A1	989	990	1	0	-0.0925528
MviSta-1400-A1_A1	990	991	0.587	0	0.0572082
MviSta-1400-A1_A1	991	992	0.756	0	-0.363636
MviSta-1400-A1_A1	992	993	1	0	-0.196841
MviSta-1400-A1_A1	993	994	0.327	0	-0.276644
MviSta-1400-A1_A1	994	995	0.617	0	-0.333333
MviSta-1400-A1_A1	995	996	0.822	0	-0.444444
MviSta-1400-A1_A1	996	997	0.804	0	-0.4375
MviSta-1400-A1_A1	997	998	1	0	-0.343915
MviSta-1400-A1_A1	998	999	0.773	0	-0.203021
MviSta-1400-A1_A1	999	1000	0.142	0	-0.431501
MviSta-1400-A1_A1	1000	1001	0.618	0	-0.160093
MviSta-1400-A1_A1	1001	1002	1	0	-0.0840049
MviSta-1400-A1_A1	1002	1003	0.712	0	-0.458142
MviSta-1400-A1_A1	1003	1004	0.375	0	-0.430108
MviSta-1400-A1_A1	1004	1005	0.651	0	-0.364583
MviSta-1400-A1_A1	1005	1006	0.565	0	-0.0421196
MviSta-1400-A1_A1	1006	1007	1	0	0.414292
MviSta-1400-A1_A1	1007	1008	0.814	0	-0.177143
MviSta-1400-A1_A1	1008	1009	0.852	0	-0.165718
MviSta-1400-A1_A1	1009	1010	0.829	0	0.20655
MviSta-1400-A1_A1	1010	1011	0.957	0	0.293854
MviSta-1400-A1_A1	1011	1012	1	0	-0.202142
MviSta-1400-A1_A1	1012	1013	1	0	-0.471867
MviSta-1400-A1_A1	1013	1014	0.253	0.426	-0.222222
MviSta-1400-A1_A1	1014	1015	1	0	-0.22043
MviSta-1400-A1_A1	1015	1016	1	0	-0.0329355
MviSta-1400-A1_A1	1016	1017	1	0	-0.435935
MviSta-1400-A1_A1	1017	1018	0.414	0.367	0.0267857
MviSta-1400-A1_A1	1018	1019	0	0.131	-0.544545
MviSta-1400-A1_A1	1019	1020	0.766	0	-0.364849
MviSta-1400-A1_A1	1020	1021	1	0	-0.405836
MviSta-1400-A1_A1	1021	1022	1	0	-0.457143
MviSta-1400-A1_A1	1022	1023	0.45	0	-0.0117647
MviSta-1400-A1_A1	1023	1024	1	0	-0.262
MviSta-1400-A1_A1	1024	1025	1	0	-0.310023
MviSta-1400-A1_A1	1025	1026	0.173	0	-0.478305
MviSta-1400-A1_A1	1026	1027	0.377	0	-0.306111
MviSta-1400-A1_A1	1027	1028	1	0	-0.0644811
MviSta-1400-A1_A1	1028	1029	0.996	0	-0.0510585
MviSta-1400-A1_A1	1029	1030	0.805	0	-0.374886
MviSta-1400-A1_A1	1030	1031	1	0	-0.356032
MviSta-1400-A1_A1	1031	1032	1	0	-0.298169
MviSta-1400-A1_A1	1032	1033	1	0	-0.433217
MviSta-1400-A1_A1	1033	1034	1	0	-0.284416
MviSta-1400-A1_A1	1034	1035	1	0	-0.410449
MviSta-1400-A1_A1	1035	1036	0.625	0	-0.365238
MviSta-1400-A1_A1	1036	1037	1	0	-0.180392
MviSta-1400-A1_A1	1037	1038	0.835	0	0.100487
MviSta-1400-A1_A1	1038	1039	1	0	-0.292549
MviSta-1400-A1_A1	1039	1040	1	0	-0.589381
MviSta-1400-A1_A1	1040	1041	0.095	0	-0.563353
MviSta-1400-A1_A1	1041	1042	0	0	-0.542761
MviSta-1400-A1_A1	1042	1043	0.989	0	0.00638298
MviSta-1400-A1_A1	1043	1044	0.57	0	0.125296
MviSta-1400-A1_A1	1044	1045	0.499	0	-0.269935
MviSta-1400-A1_A1	1045	1046	1	0	0.00056338
MviSta-1400-A1_A1	1046	1047	1	0	-0.420482
MviSta-1400-A1_A1	1047	1048	1	0	-0.55
MviSta-1400-A1_A1	1048	1049	1	0	-0.200802
MviSta-1400-A1_A1	1049	1050	0.386	0	-0.0986791
MviSta-1400-A1_A1	1050	1051	0.88	0	-0.635369
MviSta-1400-A1_A1	1051	1052	0.66	0	-0.488105
MviSta-1400-A1_A1	1052	1053	0.706	0	-0.53087
MviSta-1400-A1_A1	1053	1054	0.969	0	-0.0178571
MviSta-1400-A1_A1	1054	1055	1	0	-0.605128
MviSta-1400-A1_A1	1055	1056	0.112	0	-0.152488
MviSta-1400-A1_A1	1056	1057	0.672	0	-0.32452
MviSta-1400-A1_A1	1057	1058	0.55	0	-0.283424
MviSta-1400-A1_A1	1058	1059	1	0	-0.258721
MviSta-1400-A1_A1	1059	1060	1	0	-0.464694
MviSta-1400-A1_A1	1060	1061	0.053	0.272	0.516438
MviSta-1400-A1_A1	1061	1062	0.824	0.117	0.275853
MviSta-1400-A1_A1	1062	1063	1	0	-0.249536
MviSta-1400-A1_A1	1063	1064	1	0	-0.382716
MviSta-1400-A1_A1	1064	1065	1	0	-0.32588
MviSta-1400-A1_A1	1065	1066	0.552	0.17	-0.1056
MviSta-1400-A1_A1	1066	1067	0	0.766	0.0808824
MviSta-1400-A1_A1	1067	1068	0	0.676	0.0528053
MviSta-1400-A1_A1	1068	1069	0	0.892	-0.361582
MviSta-1400-A1_A1	1069	1070	0	0.948	-0.257937
MviSta-1400-A1_A1	1070	1071	0	0.741	0.0974228
MviSta-1400-A1_A1	1071	1072	0	0.855	0.268495
MviSta-1400-A1_A1	1072	1073	0	0.923	0.428127
MviSta-1400-A1_A1	1073	1074	0	1	0.331053
MviSta-1400-A1_A1	1074	1075	0	0.805	0.347703
MviSta-1400-A1_A1	1075	1076	0	0.802	0.100649
MviSta-1400-A1_A1	1076	1077	0	1	0.025
MviSta-1400-A1_A1	1077	1078	0	0.426	-0.0868533
MviSta-1400-A1_A1	1078	1079	0	0.839	0.340468
MviSta-1400-A1_A1	1079	1080	0	1	0.00450113
MviSta-1400-A1_A1	1080	1081	0	1	-0.00768049
MviSta-1400-A1_A1	1081	1082	0	0.195	-0.0707908
MviSta-1400-A1_A1	1082	1083	0	0.106	-0.0749838
MviSta-1400-A1_A1	1083	1084	0.956	0	-0.289936
MviSta-1400-A1_A1	1084	1085	1	0	-0.552665
MviSta-1400-A1_A1	1085	1086	0.954	0	-0.260933
MviSta-1400-A1_A1	1086	1087	0.379	0	-0.748928
MviSta-1400-A1_A1	1087	1088	1	0	0.00864198
MviSta-1400-A1_A1	1088	1089	1	0	-0.117708
MviSta-1400-A1_A1	1089	1090	1	0	-0.189974
MviSta-1400-A1_A1	1090	1091	0.885	0	-0.0490323
MviSta-1400-A1_A1	1091	1092	1	0	-0.460317
MviSta-1400-A1_A1	1092	1093	0.456	0.207	0.428647
MviSta-1400-A1_A1	1093	1094	0	1	0.555882
MviSta-1400-A1_A1	1094	1095	0	1	0.114165
MviSta-1400-A1_A1	1095	1096	0	1	0.184109
MviSta-1400-A1_A1	1096	1097	0	1	0.304825
MviSta-1400-A1_A1	1097	1098	0	1	-0.0202062
MviSta-1400-A1_A1	1098	1099	0	0.14	0.151786
MviSta-1400-A1_A1	1099	1100	0	0.339	-0.251359
MviSta-1400-A1_A1	1100	1101	0	1	0.196341
MviSta-1400-A1_A1	1101	1102	0.061	0.512	-0.242033
MviSta-1400-A1_A1	1102	1103	0.106	0.792	-0.467301
MviSta-1400-A1_A1	1103	1104	0	1	-0.04568
MviSta-1400-A1_A1	1104	1105	0	1	0.046268
MviSta-1400-A1_A1	1105	1106	0	1	-0.359091
MviSta-1400-A1_A1	1106	1107	0	1	-0.189903
MviSta-1400-A1_A1	1107	1108	0.291	0.703	-0.255063
MviSta-1400-A1_A1	1108	1109	0.875	0	0.10567
MviSta-1400-A1_A1	1109	1110	0.546	0	0.04
MviSta-1400-A1_A1	1110	1111	1	0	0.147335
MviSta-1400-A1_A1	1111	1112	0.375	0.549	0.0212766
MviSta-1400-A1_A1	1112	1113	0	0.736	1.62328
MviSta-1400-A1_A1	1113	1114	0	0.032	-0.0423538
MviSta-1400-A1_A1	1114	1115	0	0	0.0828148
MviSta-1400-A1_A1	1115	1116	0	0.061	-0.0363157
MviSta-1400-A1_A1	1116	1117	0	1	-0.465278
MviSta-1400-A1_A1	1117	1118	0	0.628	0.0100869
MviSta-1400-A1_A1	1118	1119	0	0.212	-0.406522
MviSta-1400-A1_A1	1119	1120	0.436	0.072	-0.334524
MviSta-1400-A1_A1	1120	1121	0.292	0.166	-0.166316
MviSta-1400-A1_A1	1121	1122	0	0.129	-0.207459
MviSta-1400-A1_A1	1122	1123	0	0.235	-0.169554
MviSta-1400-A1_A1	1123	1124	0.266	0.006	0.0702381
MviSta-1400-A1_A1	1124	1125	0	0.983	-0.113636
MviSta-1400-A1_A1	1125	1126	0	1	0.377315
MviSta-1400-A1_A1	1126	1127	0	1	-0.237438
MviSta-1400-A1_A1	1127	1128	0	1	-0.324895
MviSta-1400-A1_A1	1128	1129	0	1	0.0721003
MviSta-1400-A1_A1	1129	1130	0	1	-0.44838
MviSta-1400-A1_A1	1130	1131	0	1	0.473923
MviSta-1400-A1_A1	1131	1132	0	1	0.48659
MviSta-1400-A1_A1	1132	1133	0	1	-0.65908
MviSta-1400-A1_A1	1133	1134	0	0.846	-0.101639
MviSta-1400-A1_A1	1134	1135	0	0	-0.228565
MviSta-1400-A1_A1	1135	1136	0.452	0	0.368744
MviSta-1400-A1_A1	1136	1137	0.62	0.307	0.275986
MviSta-1400-A1_A1	1137	1138	0	1	-0.377778
MviSta-1400-A1_A1	1138	1139	0	0.701	0.413043
MviSta-1400-A1_A1	1139	1140	0.117	0.526	-0.101496
MviSta-1400-A1_A1	1140	1141	1	0	-0.409776
MviSta-1400-A1_A1	1141	1142	1	0	-0.0841751
MviSta-1400-A1_A1	1142	1143	0.35	0	0.169709
MviSta-1400-A1_A1	1143	1144	0.691	0	-0.178947
MviSta-1400-A1_A1	1144	1145	0.266	0.234	0.00675169
MviSta-1400-A1_A1	1145	1146	0	0.913	-0.223698
MviSta-1400-A1_A1	1146	1147	0	1	0.395534
MviSta-1400-A1_A1	1147	1148	0	1	-0.244071
MviSta-1400-A1_A1	1148	1149	0	1	-0.232955
MviSta-1400-A1_A1	1149	1150	0	1	-0.0188034
MviSta-1400-A1_A1	1150	1151	0	1	-0.438028
MviSta-1400-A1_A1	1151	1152	0	1	0.491503
MviSta-1400-A1_A1	1152	1153	0	1	0.488995
MviSta-1400-A1_A1	1153	1154	0	1	-0.642424
MviSta-1400-A1_A1	1154	1155	0	0.916	-0.207176
MviSta-1400-A1_A1	1155	1156	0	0	-0.0981013
MviSta-1400-A1_A1	1156	1157	0	0.439	-0.317111
MviSta-1400-A1_A1	1157	1158	0	1	0.148148
MviSta-1400-A1_A1	1158	1159	0	0.85	0.591837
MviSta-1400-A1_A1	1159	1160	0	1	0.0708812
MviSta-1400-A1_A1	1160	1161	0	1	0.156191
MviSta-1400-A1_A1	1161	1162	0	1	-0.377869
MviSta-1400-A1_A1	1162	1163	0	1	0.4579
MviSta-1400-A1_A1	1163	1164	0	0.968	0.00694444
MviSta-1400-A1_A1	1164	1165	0	0.12	0.134584
MviSta-1400-A1_A1	1165	1166	0.627	0	-0.125
MviSta-1400-A1_A1	1166	1167	1	0	0.00519481
MviSta-1400-A1_A1	1167	1168	0.733	0	0.0215264
MviSta-1400-A1_A1	1168	1169	0	0	-0.572049
MviSta-1400-A1_A1	1169	1170	0.491	0.101	0.477742
MviSta-1400-A1_A1	1170	1171	1	0	-0.219048
MviSta-1400-A1_A1	1171	1172	1	0	-0.0801034
MviSta-1400-A1_A1	1172	1173	1	0	-0.155556
MviSta-1400-A1_A1	1173	1174	0.846	0	-0.436503
MviSta-1400-A1_A1	1174	1175	1	0	-0.471698
MviSta-1400-A1_A1	1175	1176	1	0	-0.415091
MviSta-1400-A1_A1	1176	1177	1	0	0.00909091
MviSta-1400-A1_A1	1177	1178	0.56	0	-0.343202
MviSta-1400-A1_A1	1178	1179	0.514	0	-0.45
MviSta-1400-A1_A1	1179	1180	0.749	0	0.46955
MviSta-1400-A1_A1	1180	1181	1	0	-0.388969
MviSta-1400-A1_A1	1181	1182	1	0	0.0798762
MviSta-1400-A1_A1	1182	1183	1	0	-0.103505
MviSta-1400-A1_A1	1183	1184	0.001	0.057	2.083
MviSta-1400-A1_A1	1184	1185	0	0.94	-0.165871
MviSta-1400-A1_A1	1185	1186	0	1	0.979798
MviSta-1400-A1_A1	1186	1187	0	0.991	-0.269454
MviSta-1400-A1_A1	1187	1188	0	0	0.14246
MviSta-1400-A1_A1	1188	1189	0	0.848	0.0896057
MviSta-1400-A1_A1	1189	1190	0	0.291	0.112618
MviSta-1400-A1_A1	1190	1191	0	0	0.11738
MviSta-1400-A1_A1	1191	1192	0	0	-0.0555805
MviSta-1400-A1_A1	1192	1193	0	0	-0.287129
MviSta-1400-A1_A1	1193	1194	0	0.517	-0.217526
MviSta-1400-A1_A1	1194	1195	0	1	-0.153104
MviSta-1400-A1_A1	1195	1196	0	1	0.12523
MviSta-1400-A1_A1	1196	1197	0.47	0.43	-0.0794361
MviSta-1400-A1_A1	1197	1198	0.877	0	0.0714286
MviSta-1400-A1_A1	1198	1199	0	0.084	-0.69697
MviSta-1400-A1_A1	1199	1200	0.301	0.59	0.243697
MviSta-1400-A1_A1	1200	1201	0	1	-0.225275
MviSta-1400-A1_A1	1201	1202	0	1	-0.0763052
MviSta-1400-A1_A1	1202	1203	0	1	-0.285
MviSta-1400-A1_A1	1203	1204	0	1	-0.0278136
MviSta-1400-A1_A1	1204	1205	0.419	0.222	0.392894
MviSta-1400-A1_A1	1205	1206	0.305	0.446	-0.0985297
MviSta-1400-A1_A1	1206	1207	0	0.941	-0.123404
MviSta-1400-A1_A1	1207	1208	0	1	-0.0452447
MviSta-1400-A1_A1	1208	1209	0	1	-0.451479
MviSta-1400-A1_A1	1209	1210	0	0.383	-0.233838
MviSta-1400-A1_A1	1210	1211	0	0.126	0.22008
MviSta-1400-A1_A1	1211	1212	0	1	0.216495
MviSta-1400-A1_A1	1212	1213	0	1	0.178295
MviSta-1400-A1_A1	1213	1214	0	1	-0.396923
MviSta-1400-A1_A1	1214	1215	0	1	0.23268
MviSta-1400-A1_A1	1215	1216	0	0.978	0.102969
MviSta-1400-A1_A1	1216	1217	0	1	-0.290909
MviSta-1400-A1_A1	1217	1218	0	1	-0.265514
MviSta-1400-A1_A1	1218	1219	0.562	0.159	-0.0862348
MviSta-1400-A1_A1	1219	1220	0.45	0.068	-0.204082
MviSta-1400-A1_A1	1220	1221	0	1	-0.04
MviSta-1400-A1_A1	1221	1222	0	1	0.0564363
MviSta-1400-A1_A1	1222	1223	0	1	0.126679
MviSta-1400-A1_A1	1223	1224	0.205	0.543	0.0220315
MviSta-1400-A1_A1	1224	1225	0.368	0.63	1.36199
MviSta-1400-A1_A1	1225	1226	0.17	0.235	0.359184
MviSta-1400-A1_A1	1226	1227	0.389	0	-0.303608
MviSta-1400-A1_A1	1227	1228	0.218	0.523	-0.461336
MviSta-1400-A1_A1	1228	1229	0.641	0.084	-0.324801
MviSta-1400-A1_A1	1229	1230	0	0.225	0.281598
MviSta-1400-A1_A1	1230	1231	0	0.456	0.179085
MviSta-1400-A1_A1	1231	1232	0	0.747	-0.382609
MviSta-1400-A1_A1	1232	1233	0.125	0.363	-0.199592
MviSta-1400-A1_A1	1233	1234	0.742	0	-0.305161
MviSta-1400-A1_A1	1234	1235	1	0	0.0141844
MviSta-1400-A1_A1	1235	1236	0.814	0	-0.444858
MviSta-1400-A1_A1	1236	1237	0.595	0.244	-0.381224
MviSta-1400-A1_A1	1237	1238	0	0.96	-0.281187
MviSta-1400-A1_A1	1238	1239	0	0.818	0.0611321
MviSta-1400-A1_A1	1239	1240	0	1	0.11236
MviSta-1400-A1_A1	1240	1241	0	1	0.466402
MviSta-1400-A1_A1	1241	1242	0.096	0.518	0.256648
MviSta-1400-A1_A1	1242	1243	0.619	0	-0.127349
MviSta-1400-A1_A1	1243	1244	0.382	0	-0.303083
MviSta-1400-A1_A1	1244	1245	0.001	0.327	0.681013
MviSta-1400-A1_A1	1245	1246	1	0	-0.0776353
MviSta-1400-A1_A1	1246	1247	0.417	0	0.0471014
MviSta-1400-A1_A1	1247	1248	0	0.387	-0.0469256
MviSta-1400-A1_A1	1248	1249	0	1	-0.0498013
MviSta-1400-A1_A1	1249	1250	0	1	0.0304591
MviSta-1400-A1_A1	1250	1251	0	0.898	0.262843
MviSta-1400-A1_A1	1251	1252	0	1	0.18447
MviSta-1400-A1_A1	1252	1253	0	1	0.316327
MviSta-1400-A1_A1	1253	1254	0	1	0.0477801
MviSta-1400-A1_A1	1254	1255	0	0.913	0.247535
MviSta-1400-A1_A1	1255	1256	0	0.916	-0.30975
MviSta-1400-A1_A1	1256	1257	0	0.855	0.179739
MviSta-1400-A1_A1	1257	1258	0	0.801	0.133274
MviSta-1400-A1_A1	1258	1259	0	0.564	-0.0201485
MviSta-1400-A1_A1	1259	1260	0.999	0	0.177143
MviSta-1400-A1_A1	1260	1261	0.348	0.438	-0.134234
MviSta-1400-A1_A1	1261	1262	0	1	0.038833
MviSta-1400-A1_A1	1262	1263	0.051	0.412	0.542208
MviSta-1400-A1_A1	1263	1264	0.494	0	0.356856
MviSta-1400-A1_A1	1264	1265	0.69	0	-0.0606061
MviSta-1400-A1_A1	1265	1266	0	0.237	-0.175405
MviSta-1400-A1_A1	1266	1267	0.642	0	-0.125905
MviSta-1400-A1_A1	1267	1268	0.806	0	0.108333
MviSta-1400-A1_A1	1268	1269	0.23	0.293	-0.377143
MviSta-1400-A1_A1	1269	1270	1	0	0.116172
MviSta-1400-A1_A1	1270	1271	1	0	-0.199735
MviSta-1400-A1_A1	1271	1272	0.954	0	-0.242424
MviSta-1400-A1_A1	1272	1273	0.579	0	0.0857955
MviSta-1400-A1_A1	1273	1274	1	0	-0.268387
MviSta-1400-A1_A1	1274	1275	1	0	-0.329355
MviSta-1400-A1_A1	1275	1276	1	0	-0.258242
MviSta-1400-A1_A1	1276	1277	0.411	0	-0.296875
MviSta-1400-A1_A1	1277	1278	0.361	0	-0.223077
MviSta-1400-A1_A1	1278	1279	0	0.452	0.317617
MviSta-1400-A1_A1	1279	1280	0	0.946	0.194081
MviSta-1400-A1_A1	1280	1281	0.679	0	-0.239289
MviSta-1400-A1_A1	1281	1282	0.468	0.361	0.38125
MviSta-1400-A1_A1	1282	1283	0.3	0	-0.07436
MviSta-1400-A1_A1	1283	1284	1	0	-0.459758
MviSta-1400-A1_A1	1284	1285	1	0	-0.00740741
MviSta-1400-A1_A1	1285	1286	1	0	-0.288793
MviSta-1400-A1_A1	1286	1287	1	0	-0.245791
MviSta-1400-A1_A1	1287	1288	1	0	-0.101667
MviSta-1400-A1_A1	1288	1289	1	0	0.114437
MviSta-1400-A1_A1	1289	1290	0.597	0	-0.291713
MviSta-1400-A1_A1	1290	1291	0.222	0	-0.154393
MviSta-1400-A1_A1	1291	1292	0.662	0	-0.126458
MviSta-1400-A1_A1	1292	1293	0	0.653	-0.0345679
MviSta-1400-A1_A1	1293	1294	0	0.901	0.147325
MviSta-1400-A1_A1	1294	1295	0	1	0.652424
MviSta-1400-A1_A1	1295	1296	0	1	0.344837
MviSta-1400-A1_A1	1296	1297	0	1	-0.196885
MviSta-1400-A1_A1	1297	1298	0	0.89	-0.157495
MviSta-1400-A1_A1	1298	1299	0	0.121	-0.461311
MviSta-1400-A1_A1	1299	1300	0.254	0	-0.176918
MviSta-1400-A1_A1	1300	1301	1	0	0.524734
MviSta-1400-A1_A1	1301	1302	1	0	-0.105929
MviSta-1400-A1_A1	1302	1303	0.528	0	-0.343519
MviSta-1400-A1_A1	1303	1304	0	0.443	1.3309
MviSta-1400-A1_A1	1304	1305	0	1	-0.421053
MviSta-1400-A1_A1	1305	1306	0	0.701	0.571429
MviSta-1400-A1_A1	1306	1307	0	0.672	0.186275
MviSta-1400-A1_A1	1307	1308	0.581	0.164	-0.150922
MviSta-1400-A1_A1	1308	1309	1	0	-0.630974
MviSta-1400-A1_A1	1309	1310	0.844	0.116	-0.332756
MviSta-1400-A1_A1	1310	1311	0	1	-0.505682
MviSta-1400-A1_A1	1311	1312	0	1	0.450549
MviSta-1400-A1_A1	1312	1313	0.033	0.036	-0.0515894
MviSta-1400-A1_A1	1313	1314	1	0	-0.375726
MviSta-1400-A1_A1	1314	1315	0.824	0	-0.242424
MviSta-1400-A1_A1	1315	1316	0.218	0	-0.329837
MviSta-1400-A1_A1	1316	1317	0	0	-0.316667
MviSta-1400-A1_A1	1317	1318	0.958	0	0.236308
MviSta-1400-A1_A1	1318	1319	0.702	0	-0.337997
MviSta-1400-A1_A1	1319	1320	1	0	-0.028178
MviSta-1400-A1_A1	1320	1321	1	0	-0.211886
MviSta-1400-A1_A1	1321	1322	1	0	-0.375373
MviSta-1400-A1_A1	1322	1323	0.796	0	0.125637
MviSta-1400-A1_A1	1323	1324	1	0	-0.0295858
MviSta-1400-A1_A1	1324	1325	0.759	0	-0.475788
MviSta-1400-A1_A1	1325	1326	0.879	0	-0.417984
MviSta-1400-A1_A1	1326	1327	0.335	0	0.122449
MviSta-1400-A1_A1	1327	1328	0.007	0.878	-0.222039
MviSta-1400-A1_A1	1328	1329	0	1	-0.40251
MviSta-1400-A1_A1	1329	1330	0	0.843	-0.313606
MviSta-1400-A1_A1	1330	1331	0.339	0	0.0800634
MviSta-1400-A1_A1	1331	1332	0.212	0	-0.368972
MviSta-1400-A1_A1	1332	1333	0.081	0.52	-0.38769
MviSta-1400-A1_A1	1333	1334	0	1	-0.0256098
MviSta-1400-A1_A1	1334	1335	0	0.995	0.537757
MviSta-1400-A1_A1	1335	1336	0	1	-0.0340909
MviSta-1400-A1_A1	1336	1337	0	1	-0.169435
MviSta-1400-A1_A1	1337	1338	0	0.416	-0.131133
MviSta-1400-A1_A1	1338	1339	0	0	1.03918
MviSta-1400-A1_A1	1339	1340	0	0	-0.359322
MviSta-1400-A1_A1	1340	1341	0.576	0	0.105488
MviSta-1400-A1_A1	1341	1342	0.602	0	-0.172727
MviSta-1400-A1_A1	1342	1343	0.981	0	-0.0768707
MviSta-1400-A1_A1	1343	1344	1	0	-0.348276
MviSta-1400-A1_A1	1344	1345	0.455	0	-0.401001
MviSta-1400-A1_A1	1345	1346	1	0	-0.28917
MviSta-1400-A1_A1	1346	1347	0.556	0	-0.431818
MviSta-1400-A1_A1	1347	1348	0.894	0	0.00243506
MviSta-1400-A1_A1	1348	1349	0.491	0	0.182274
MviSta-1400-A1_A1	1349	1350	0.434	0	-0.370851
MviSta-1400-A1_A1	1350	1351	0.503	0	0.00683761
MviSta-1400-A1_A1	1351	1352	0	0	-0.1
MviSta-1400-A1_A1	1352	1353	0.742	0	0.0331825
MviSta-1400-A1_A1	1353	1354	0.891	0	-0.191549
MviSta-1400-A1_A1	1354	1355	0.568	0	-0.135185
MviSta-1400-A1_A1	1355	1356	1	0	-0.191489
MviSta-1400-A1_A1	1356	1357	0.462	0	-0.294595
MviSta-1400-A1_A1	1357	1358	0.547	0	-0.344609
MviSta-1400-A1_A1	1358	1359	0.865	0	0.115248
MviSta-1400-A1_A1	1359	1360	0.149	0.125	-0.0899598
MviSta-1400-A1_A1	1360	1361	0.821	0	-0.237317
MviSta-1400-A1_A1	1361	1362	0.638	0	0.0928363
MviSta-1400-A1_A1	1362	1363	0.316	0	-0.404615
MviSta-1400-A1_A1	1363	1364	1	0	-0.0796319
MviSta-1400-A1_A1	1364	1365	1	0	-0.133083
MviSta-1400-A1_A1	1365	1366	1	0	-0.26835
MviSta-1400-A1_A1	1366	1367	0.08	0	-0.0686275
MviSta-1400-A1_A1	1367	1368	0.54	0	-0.022761
MviSta-1400-A1_A1	1368	1369	0.494	0	-0.0117578
MviSta-1400-A1_A1	1369	1370	0.768	0	0.185662
MviSta-1400-A1_A1	1370	1371	0.907	0	-0.189815
MviSta-1400-A1_A1	1371	1372	1	0	-0.031997
MviSta-1400-A1_A1	1372	1373	0.885	0	-0.726219
MviSta-1400-A1_A1	1373	1374	0.3	0.261	0.171554
MviSta-1400-A1_A1	1374	1375	0.269	0.378	-0.0979021
MviSta-1400-A1_A1	1375	1376	0.605	0	-0.0740552
MviSta-1400-A1_A1	1376	1377	0	0	-0.0877193
MviSta-1400-A1_A1	1377	1378	0	0	-0.190074
MviSta-1400-A1_A1	1378	1379	0	0.629	-0.00796495
MviSta-1400-A1_A1	1379	1380	0	1	-0.26747
MviSta-1400-A1_A1	1380	1381	0	1	-0.251001
MviSta-1400-A1_A1	1381	1382	0	1	0.260611
MviSta-1400-A1_A1	1382	1383	0	1	-0.0025
MviSta-1400-A1_A1	1383	1384	0	0.632	-0.0823681
MviSta-1400-A1_A1	1384	1385	0.796	0	-0.309601
MviSta-1400-A1_A1	1385	1386	1	0	0.316742
MviSta-1400-A1_A1	1386	1387	1	0	-0.185185
MviSta-1400-A1_A1	1387	1388	0.381	0	-0.235979
MviSta-1400-A1_A1	1388	1389	1	0	-0.264151
MviSta-1400-A1_A1	1389	1390	0.558	0	-0.227864
MviSta-1400-A1_A1	1390	1391	0.858	0	-0.264735
MviSta-1400-A1_A1	1391	1392	0.052	0	-0.58021
MviSta-1400-A1_A1	1392	1393	1	0	-0.0077551
MviSta-1400-A1_A1	1393	1394	0.877	0	0.762542
MviSta-1400-A1_A1	1394	1395	0.691	0	0.111244
MviSta-1400-A1_A1	1395	1396	1	0	-0.604968
MviSta-1400-A1_A1	1396	1397	1	0	-0.250896
MviSta-1400-A1_A1	1397	1398	0.142	0	-0.312169
MviSta-1400-A1_A1	1398	1399	0	0	0.0483871
MviSta-1400-A1_A1	1399	1400	0.847	0	-0.471112
MviSta-1400-A1_A1	1400	1401	1	0	0.631485
MviSta-1400-A1_A1	1401	1402	0.91	0	0.418902
MviSta-1400-A1_A1	1402	1403	0.901	0	-0.234074
MviSta-1400-A1_A1	1403	1404	0.338	0	-0.0582386
MviSta-1400-A1_A1	1404	1405	0.632	0	0.114286
MviSta-1400-A1_A1	1405	1406	1	0	-0.51216
MviSta-1400-A1_A1	1406	1407	1	0	-0.450758
MviSta-1400-A1_A1	1407	1408	0.732	0	-0.0247083
MviSta-1400-A1_A1	1408	1409	1	0	0.112557
MviSta-1400-A1_A1	1409	1410	0.439	0	-0.0326531
MviSta-1400-A1_A1	1410	1411	0	0	0.101852
MviSta-1400-A1_A1	1411	1412	0.736	0	-0.247946
MviSta-1400-A1_A1	1412	1413	1	0	-0.0915179
MviSta-1400-A1_A1	1413	1414	0.451	0	0.363181
MviSta-1400-A1_A1	1414	1415	1	0	-0.148352
MviSta-1400-A1_A1	1415	1416	0.897	0	0.153069
MviSta-1400-A1_A1	1416	1417	0.919	0	0.475904
MviSta-1400-A1_A1	1417	1418	1	0	0.0888889
MviSta-1400-A1_A1	1418	1419	1	0	-0.278779
MviSta-1400-A1_A1	1419	1420	0.439	0	-0.39832
MviSta-1400-A1_A1	1420	1421	0	0	-0.197778
MviSta-1400-A1_A1	1421	1422	0	0.32	-0.125
MviSta-1400-A1_A1	1422	1423	0	0.158	-0.0943396
MviSta-1400-A1_A1	1423	1424	0	0	0.146156
MviSta-1400-A1_A1	1424	1425	0	0	-0.286927
MviSta-1400-A1_A1	1425	1426	0.15	0	-0.377645
MviSta-1400-A1_A1	1426	1427	1	0	0.114458
MviSta-1400-A1_A1	1427	1428	0.784	0	0.121739
MviSta-1400-A1_A1	1428	1429	0.792	0	-0.0190103
MviSta-1400-A1_A1	1429	1430	1	0	-0.0310559
MviSta-1400-A1_A1	1430	1431	0.463	0	-0.0146341
MviSta-1400-A1_A1	1431	1432	0	0.087	0.471591
MviSta-1400-A1_A1	1432	1433	0.023	0.09	-0.247846
MviSta-1400-A1_A1	1433	1434	0.49	0.09	-0.265846
MviSta-1400-A1_A1	1434	1435	0	1	0.0303894
MviSta-1400-A1_A1	1435	1436	0	0.587	-0.485417
MviSta-1400-A1_A1	1436	1437	0.719	0	0.0278054
MviSta-1400-A1_A1	1437	1438	1	0	-0.390949
MviSta-1400-A1_A1	1438	1439	1	0	-0.564867
MviSta-1400-A1_A1	1439	1440	0.476	0	-0.625455
MviSta-1400-A1_A1	1440	1441	0.66	0	-0.313721
MviSta-1400-A1_A1	1441	1442	1	0	-0.278549
MviSta-1400-A1_A1	1442	1443	0.661	0.085	-0.206242
MviSta-1400-A1_A1	1443	1444	0.725	0.051	1.56112
MviSta-1400-A1_A1	1444	1445	0.23	0.217	0.148479
MviSta-1400-A1_A1	1445	1446	0	1	-0.0999298
MviSta-1400-A1_A1	1446	1447	0	1	0.117683
MviSta-1400-A1_A1	1447	1448	0	0.305	-0.331624
MviSta-1400-A1_A1	1448	1449	0.248	0	-0.2
MviSta-1400-A1_A1	1449	1450	0.458	0	-0.132644
MviSta-1400-A1_A1	1450	1451	0.13	0.125	-0.272727
MviSta-1400-A1_A1	1451	1452	0	0	-0.36047
MviSta-1400-A1_A1	1452	1453	0	0	-0.039953
MviSta-1400-A1_A1	1453	1454	0	0.028	-0.0960961
MviSta-1400-A1_A1	1454	1455	0.673	0.168	-0.458269
MviSta-1400-A1_A1	1455	1456	1	0	-0.29872
MviSta-1400-A1_A1	1456	1457	0.818	0	-0.161017
MviSta-1400-A1_A1	1457	1458	0	0	0.0447048
MviSta-1400-A1_A1	1458	1459	0	0	0.325758
MviSta-1400-A1_A1	1459	1460	0.254	0	0.234043
MviSta-1400-A1_A1	1460	1461	1	0	0.210526
MviSta-1400-A1_A1	1461	1462	0.525	0	-0.348404
MviSta-1400-A1_A1	1462	1463	1	0	0.00876306
MviSta-1400-A1_A1	1463	1464	0.51	0	-0.279215
MviSta-1400-A1_A1	1464	1465	0.734	0	0.264663
MviSta-1400-A1_A1	1465	1466	0.109	0	-0.114706
MviSta-1400-A1_A1	1466	1467	1	0	-0.350986
MviSta-1400-A1_A1	1467	1468	0.949	0	-0.49354
MviSta-1400-A1_A1	1468	1469	0	0	0.0303738
MviSta-1400-A1_A1	1469	1470	0.003	0.102	-0.473852
MviSta-1400-A1_A1	1470	1471	1	0	-0.320886
MviSta-1400-A1_A1	1471	1472	1	0	-0.340525
MviSta-1400-A1_A1	1472	1473	0.523	0	-0.397942
MviSta-1400-A1_A1	1473	1474	0	0	-0.138496
MviSta-1400-A1_A1	1474	1475	0.488	0	-0.0507012
MviSta-1400-A1_A1	1475	1476	0.541	0	-0.30336
MviSta-1400-A1_A1	1476	1477	0.404	0	-0.235232
MviSta-1400-A1_A1	1477	1478	1	0	0.243672
MviSta-1400-A1_A1	1478	1479	0.558	0	-0.424727
MviSta-1400-A1_A1	1479	1480	0.918	0	-0.388243
MviSta-1400-A1_A1	1480	1481	1	0	-0.345679
MviSta-1400-A1_A1	1481	1482	0.938	0	-0.215995
MviSta-1400-A1_A1	1482	1483	0.833	0	-0.0562641
MviSta-1400-A1_A1	1483	1484	1	0	-0.0934218
MviSta-1400-A1_A1	1484	1485	0.836	0	-0.307692
MviSta-1400-A1_A1	1485	1486	0	0	-0.0892622
MviSta-1400-A1_A1	1486	1487	0.958	0	0.00240964
MviSta-1400-A1_A1	1487	1488	0.819	0	0.743243
MviSta-1400-A1_A1	1488	1489	0.768	0	0.502439
MviSta-1400-A1_A1	1489	1490	0	0.083	-0.129412
MviSta-1400-A1_A1	1490	1491	0	0.029	0.131048
MviSta-1400-A1_A1	1491	1492	0	0	-0.34488
MviSta-1400-A1_A1	1492	1493	0	0	0.2
MviSta-1400-A1_A1	1493	1494	0	0.018	0.0824588
MviSta-1400-A1_A1	1494	1495	0.615	0.26	0.0295213
MviSta-1400-A1_A1	1495	1496	0	0	0.00686499
MviSta-1400-A1_A1	1496	1497	0.659	0	-0.0155678
MviSta-1400-A1_A1	1497	1498	0.843	0	-0.164865
MviSta-1400-A1_A1	1498	1499	1	0	0.0632911
MviSta-1400-A1_A1	1499	1500	1	0	-0.000304321
MviSta-1400-A1_A1	1500	1501	1	0	-0.0592105
MviSta-1400-A1_A1	1501	1502	1	0	-0.659341
MviSta-1400-A1_A1	1502	1503	0.721	0	-0.372283
MviSta-1400-A1_A1	1503	1504	0.302	0	0.0633333
MviSta-1400-A1_A1	1504	1505	0.176	0	0.225
MviSta-1400-A1_A1	1505	1506	0.188	0	-0.181063
MviSta-1400-A1_A1	1506	1507	0.197	0	-0.101604
MviSta-1400-A1_A1	1507	1508	0	0	-0.333333
MviSta-1400-A1_A1	1508	1509	0.177	0	-0.328054
MviSta-1400-A1_A1	1509	1510	0.911	0	-0.196429
MviSta-1400-A1_A1	1510	1511	0.856	0	-0.282609
MviSta-1400-A1_A1	1511	1512	0.321	0	-0.356293
MviSta-1400-A1_A1	1512	1513	0	0	-0.0379085
MviSta-1400-A1_A1	1513	1514	0	0	-0.157895
MviSta-1400-A1_A1	1514	1515	0.011	0	-0.25
MviSta-1400-A1_A1	1515	1516	1	0	0.000823045
MviSta-1400-A1_A1	1516	1517	1	0	0.239831
MviSta-1400-A1_A1	1517	1518	1	0	-0.386344
MviSta-1400-A1_A1	1518	1519	0.584	0	0.153432
MviSta-1400-A1_A1	1519	1520	1	0	-0.194698
MviSta-1400-A1_A1	1520	1521	0.454	0	0.0416327
MviSta-1400-A1_A1	1521	1522	1	0	0.392435
MviSta-1400-A1_A1	1522	1523	1	0	-0.0534979
MviSta-1400-A1_A1	1523	1524	1	0	0.0268256
MviSta-1400-A1_A1	1524	1525	1	0	0.400522
MviSta-1400-A1_A1	1525	1526	1	0	-0.103713
MviSta-1400-A1_A1	1526	1527	0.476	0	-0.180556
MviSta-1400-A1_A1	1527	1528	1	0	-0.394948
MviSta-1400-A1_A1	1528	1529	0.526	0	0.219437
MviSta-1400-A1_A1	1529	1530	1	0	0.0797101
MviSta-1400-A1_A1	1530	1531	1	0	0.223125
MviSta-1400-A1_A1	1531	1532	1	0	-0.0903226
MviSta-1400-A1_A1	1532	1533	0.206	0	-0.0184679
MviSta-1400-A1_A1	1533	1534	0	0	-0.541207
MviSta-1400-A2_A2	0	1	0.584	0	0.150794
MviSta-1400-A2_A2	1	2	1	0	-0.248447
MviSta-1400-A2_A2	2	3	1	0	-0.167331
MviSta-1400-A2_A2	3	4	1	0	0.316265
MviSta-1400-A2_A2	4	5	0.158	0	-0.24962
MviSta-1400-A2_A2	5	6	0	0	-0.118114
MviSta-1400-A2_A2	6	7	0	0	-0.127789
MviSta-1400-A2_A2	7	8	0.174	0	-0.272875
MviSta-1400-A2_A2	8	9	1	0	-0.411795
MviSta-1400-A2_A2	9	10	0.767	0	-0.0894309
MviSta-1400-A2_A2	10	11	0.324	0	-0.412651
MviSta-1400-A2_A2	11	12	0	0	-0.192727
MviSta-1400-A2_A2	12	13	0.197	0	-0.238441
MviSta-1400-A2_A2	13	14	0.188	0	-0.261774
MviSta-1400-A2_A2	14	15	0.176	0	0.300774
MviSta-1400-A2_A2	15	16	0.154	0	0.185421
MviSta-1400-A2_A2	16	17	0.785	0	-0.408163
MviSta-1400-A2_A2	17	18	0.936	0	-0.633459
MviSta-1400-A2_A2	18	19	1	0	-0.0975232
MviSta-1400-A2_A2	19	20	1	0	-0.0102639
MviSta-1400-A2_A2	20	21	1	0	0.170569
MviSta-1400-A2_A2	21	22	0.843	0	-0.130024
MviSta-1400-A2_A2	22	23	0.809	0	-0.0681639
MviSta-1400-A2_A2	23	24	0	0	-0.107065
MviSta-1400-A2_A2	24	25	0.615	0.11	0.140351
MviSta-1400-A2_A2	25	26	0	0.168	-0.182756
MviSta-1400-A2_A2	26	27	0	0	0.282763
MviSta-1400-A2_A2	27	28	0	0	-0.345164
MviSta-1400-A2_A2	28	29	0	0	0.249317
MviSta-1400-A2_A2	29	30	0	0.112	-0.0506579
MviSta-1400-A2_A2	30	31	0.619	0	0.588889
MviSta-1400-A2_A2	31	32	0.819	0	0.350416
MviSta-1400-A2_A2	32	33	1	0	0.0766551
MviSta-1400-A2_A2	33	34	0.107	0	0.0673077
MviSta-1400-A2_A2	34	35	0.687	0	-0.282178
MviSta-1400-A2_A2	35	36	1	0	-0.12262
MviSta-1400-A2_A2	36	37	0.982	0	-0.0397727
MviSta-1400-A2_A2	37	38	0.789	0	-0.155112
MviSta-1400-A2_A2	38	39	1	0	-0.442857
MviSta-1400-A2_A2	39	40	1	0	-0.364593
MviSta-1400-A2_A2	40	41	0.476	0	-0.493506
MviSta-1400-A2_A2	41	42	1	0	0.408451
MviSta-1400-A2_A2	42	43	0.553	0	-0.0738191
MviSta-1400-A2_A2	43	44	0.392	0	-0.446087
MviSta-1400-A2_A2	44	45	0.637	0	-0.0993641
MviSta-1400-A2_A2	45	46	0	0	-0.201027
MviSta-1400-A2_A2	46	47	0.374	0	-0.290909
MviSta-1400-A2_A2	47	48	1	0	-0.425729
MviSta-1400-A2_A2	48	49	1	0	-0.263551
MviSta-1400-A2_A2	49	50	0.152	0.049	-0.372283
MviSta-1400-A2_A2	50	51	0	0.053	-0.119497
MviSta-1400-A2_A2	51	52	0.8	0	-0.559834
MviSta-1400-A2_A2	52	53	1	0	-0.38509
MviSta-1400-A2_A2	53	54	0.258	0	0.000208594
MviSta-1400-A2_A2	54	55	0.585	0	0.175549
MviSta-1400-A2_A2	55	56	0.601	0	-0.0722424
MviSta-1400-A2_A2	56	57	0.991	0	-0.0293763
MviSta-1400-A2_A2	57	58	0.525	0	-0.333546
MviSta-1400-A2_A2	58	59	1	0	0.0238095
MviSta-1400-A2_A2	59	60	0.402	0	0.173469
MviSta-1400-A2_A2	60	61	0	0	0.55102
MviSta-1400-A2_A2	61	62	0	0	-0.0606061
MviSta-1400-A2_A2	62	63	0.67	0	-0.141463
MviSta-1400-A2_A2	63	64	1	0	-0.348858
MviSta-1400-A2_A2	64	65	0.821	0.02	-0.415972
MviSta-1400-A2_A2	65	66	0	0.176	-0.183394
MviSta-1400-A2_A2	66	67	0	0	0.0981692
MviSta-1400-A2_A2	67	68	0	0	-0.320198
MviSta-1400-A2_A2	68	69	0	0.123	-0.341332
MviSta-1400-A2_A2	69	70	0.44	0.002	-0.293706
MviSta-1400-A2_A2	70	71	0.396	0	-0.0280374
MviSta-1400-A2_A2	71	72	0	0.157	-0.39168
MviSta-1400-A2_A2	72	73	0	1	0.196057
MviSta-1400-A2_A2	73	74	0	1	-0.201991
MviSta-1400-A2_A2	74	75	0.23	0.365	0.161067
MviSta-1400-A2_A2	75	76	0.724	0	1.31392
MviSta-1400-A2_A2	76	77	0.516	0.136	-0.190511
MviSta-1400-A2_A2	77	78	1	0	-0.364732
MviSta-1400-A2_A2	78	79	0.66	0	-0.210638
MviSta-1400-A2_A2	79	80	0.476	0	-0.568111
MviSta-1400-A2_A2	80	81	1	0	-0.643243
MviSta-1400-A2_A2	81	82	1	0	-0.462413
MviSta-1400-A2_A2	82	83	0.861	0	0.148325
MviSta-1400-A2_A2	83	84	0	0.445	-0.508595
MviSta-1400-A2_A2	84	85	0	1	-0.0224359
MviSta-1400-A2_A2	85	86	0.348	0.232	-0.217454
MviSta-1400-A2_A2	86	87	0.165	0	-0.222826
MviSta-1400-A2_A2	87	88	0	0.177	0.33003
MviSta-1400-A2_A2	88	89	0.321	0	-0.263502
MviSta-1400-A2_A2	89	90	1	0	0.393519
MviSta-1400-A2_A2	90	91	0.792	0	-0.162641
MviSta-1400-A2_A2	91	92	0.784	0	0.11358
MviSta-1400-A2_A2	92	93	1	0	0.0946328
MviSta-1400-A2_A2	93	94	0.29	0	-0.35479
MviSta-1400-A2_A2	94	95	0	0	-0.299576
MviSta-1400-A2_A2	95	96	0	0	0.111826
MviSta-1400-A2_A2	96	97	0	0.018	-0.196755
MviSta-1400-A2_A2	97	98	0	0.362	-0.0447542
MviSta-1400-A2_A2	98	99	0	0.098	-0.081537
MviSta-1400-A2_A2	99	100	0.299	0	-0.362287
MviSta-1400-A2_A2	100	101	1	0	-0.442502
MviSta-1400-A2_A2	101	102	1	0	0.140751
MviSta-1400-A2_A2	102	103	0.953	0	0.303704
MviSta-1400-A2_A2	103	104	0.863	0	0.204459
MviSta-1400-A2_A2	104	105	1	0	-0.0117647
MviSta-1400-A2_A2	105	106	0.451	0	0.186567
MviSta-1400-A2_A2	106	107	1	0	0.0558069
MviSta-1400-A2_A2	107	108	0.876	0	-0.19686
MviSta-1400-A2_A2	108	109	0	0	-0.0662055
MviSta-1400-A2_A2	109	110	0.299	0	0.0866667
MviSta-1400-A2_A2	110	111	1	0	0.0905983
MviSta-1400-A2_A2	111	112	0.732	0	-0.235884
MviSta-1400-A2_A2	112	113	1	0	-0.124507
MviSta-1400-A2_A2	113	114	1	0	-0.610298
MviSta-1400-A2_A2	114	115	0.632	0	0.12669
MviSta-1400-A2_A2	115	116	0.478	0	-0.126257
MviSta-1400-A2_A2	116	117	0.761	0	-0.187298
MviSta-1400-A2_A2	117	118	0.91	0	0.358375
MviSta-1400-A2_A2	118	119	1	0	0.397409
MviSta-1400-A2_A2	119	120	0.987	0	-0.382169
MviSta-1400-A2_A2	120	121	0	0	0.104458
MviSta-1400-A2_A2	121	122	0.002	0	-0.19011
MviSta-1400-A2_A2	122	123	1	0	-0.254362
MviSta-1400-A2_A2	123	124	1	0	-0.656542
MviSta-1400-A2_A2	124	125	0.831	0	0.053137
MviSta-1400-A2_A2	125	126	0.737	0	0.723346
MviSta-1400-A2_A2	126	127	1	0	-0.0635212
MviSta-1400-A2_A2	127	128	0.163	0	-0.451736
MviSta-1400-A2_A2	128	129	0.887	0	-0.33522
MviSta-1400-A2_A2	129	130	0.418	0	-0.314757
MviSta-1400-A2_A2	130	131	1	0	-0.0638513
MviSta-1400-A2_A2	131	132	0.425	0	-0.401294
MviSta-1400-A2_A2	132	133	0.956	0	-0.1027
MviSta-1400-A2_A2	133	134	1	0	0.0744681
MviSta-1400-A2_A2	134	135	0.936	0	-0.196078
MviSta-1400-A2_A2	135	136	0	0.492	-0.28223
MviSta-1400-A2_A2	136	137	0	1	0.0435713
MviSta-1400-A2_A2	137	138	0	1	0.345181
MviSta-1400-A2_A2	138	139	0	1	-0.173503
MviSta-1400-A2_A2	139	140	0	1	-0.400387
MviSta-1400-A2_A2	140	141	0	0.769	0.0199557
MviSta-1400-A2_A2	141	142	0	0	0.0355885
MviSta-1400-A2_A2	142	143	0	0	-0.258611
MviSta-1400-A2_A2	143	144	0.465	0	-0.0822501
MviSta-1400-A2_A2	144	145	0.408	0.267	-0.0163743
MviSta-1400-A2_A2	145	146	0.161	0.372	0.265788
MviSta-1400-A2_A2	146	147	0.885	0	-0.755916
MviSta-1400-A2_A2	147	148	1	0	-0.0316602
MviSta-1400-A2_A2	148	149	0.936	0	-0.163608
MviSta-1400-A2_A2	149	150	0.878	0	0.210526
MviSta-1400-A2_A2	150	151	0.355	0	-0.081862
MviSta-1400-A2_A2	151	152	0.679	0	0.0158325
MviSta-1400-A2_A2	152	153	0	0	0.032493
MviSta-1400-A2_A2	153	154	0.941	0	-0.241431
MviSta-1400-A2_A2	154	155	1	0	-0.304029
MviSta-1400-A2_A2	155	156	1	0	-0.126947
MviSta-1400-A2_A2	156	157	0.454	0	-0.23206
MviSta-1400-A2_A2	157	158	0.5	0	-0.0613027
MviSta-1400-A2_A2	158	159	0.821	0	-0.0822112
MviSta-1400-A2_A2	159	160	0.287	0.125	-0.184397
MviSta-1400-A2_A2	160	161	0.727	0	0.246936
MviSta-1400-A2_A2	161	162	0.685	0	-0.301205
MviSta-1400-A2_A2	162	163	0.324	0	-0.317073
MviSta-1400-A2_A2	163	164	1	0	-0.368554
MviSta-1400-A2_A2	164	165	0.706	0	0.0973937
MviSta-1400-A2_A2	165	166	0.753	0	-0.239437
MviSta-1400-A2_A2	166	167	0.88	0	-0.0700483
MviSta-1400-A2_A2	167	168	0	0	-0.106383
MviSta-1400-A2_A2	168	169	0.365	0	-0.0650794
MviSta-1400-A2_A2	169	170	0.572	0	-0.244898
MviSta-1400-A2_A2	170	171	0.353	0	0.0632642
MviSta-1400-A2_A2	171	172	1	0	-0.0769377
MviSta-1400-A2_A2	172	173	0.452	0	-0.135802
MviSta-1400-A2_A2	173	174	1	0	-0.4
MviSta-1400-A2_A2	174	175	0.574	0	-0.291959
MviSta-1400-A2_A2	175	176	0.881	0	-0.468268
MviSta-1400-A2_A2	176	177	1	0	0.0281891
MviSta-1400-A2_A2	177	178	0.583	0	-0.264503
MviSta-1400-A2_A2	178	179	0.712	0	-0.0333427
MviSta-1400-A2_A2	179	180	0	0	-0.0727273
MviSta-1400-A2_A2	180	181	0.921	0	-0.155
MviSta-1400-A2_A2	181	182	0.18	0	0.158967
MviSta-1400-A2_A2	182	183	0.649	0	0.398517
MviSta-1400-A2_A2	183	184	0.834	0	-0.346462
MviSta-1400-A2_A2	184	185	0.416	0	0.156126
MviSta-1400-A2_A2	185	186	0	0	0.0443948
MviSta-1400-A2_A2	186	187	0	0	-0.047619
MviSta-1400-A2_A2	187	188	0.95	0	-0.409524
MviSta-1400-A2_A2	188	189	0.283	0	-0.580224
MviSta-1400-A2_A2	189	190	1	0	0.271406
MviSta-1400-A2_A2	190	191	0.907	0	-0.0933333
MviSta-1400-A2_A2	191	192	0.912	0	-0.0451064
MviSta-1400-A2_A2	192	193	0.007	0.665	0.309253
MviSta-1400-A2_A2	193	194	0	1	-0.0654588
MviSta-1400-A2_A2	194	195	0	0.645	0.0990909
MviSta-1400-A2_A2	195	196	0	0.754	0.111882
MviSta-1400-A2_A2	196	197	0	0.36	0
MviSta-1400-A2_A2	197	198	0.421	0	0.0144928
MviSta-1400-A2_A2	198	199	1	0	-0.12381
MviSta-1400-A2_A2	199	200	1	0	0.348571
MviSta-1400-A2_A2	200	201	0.57	0	-0.198156
MviSta-1400-A2_A2	201	202	0	0.17	-0.0526316
MviSta-1400-A2_A2	202	203	0	0.25	0.407552
MviSta-1400-A2_A2	203	204	0.552	0	-0.145513
MviSta-1400-A2_A2	204	205	1	0	0.165248
MviSta-1400-A2_A2	205	206	1	0	-0.189109
MviSta-1400-A2_A2	206	207	1	0	0.0995124
MviSta-1400-A2_A2	207	208	0.376	0.528	0.133523
MviSta-1400-A2_A2	208	209	0	0.666	0.482993
MviSta-1400-A2_A2	209	210	0	0.32	1.78036
MviSta-1400-A2_A2	210	211	0.489	0.274	0.401379
MviSta-1400-A2_A2	211	212	0.946	0	0.46308
MviSta-1400-A2_A2	212	213	1	0	-0.0787524
MviSta-1400-A2_A2	213	214	1	0	-0.328358
MviSta-1400-A2_A2	214	215	1	0	-0.078566
MviSta-1400-A2_A2	215	216	0.514	0.219	0.104498
MviSta-1400-A2_A2	216	217	0.252	0.374	0.204556
MviSta-1400-A2_A2	217	218	1	0	-0.161905
MviSta-1400-A2_A2	218	219	0.995	0	0.0352941
MviSta-1400-A2_A2	219	220	0	0	-0.183519
MviSta-1400-A2_A2	220	221	0	0	-0.374889
MviSta-1400-A2_A2	221	222	0	0.806	-0.472527
MviSta-1400-A2_A2	222	223	0	1	-0.333257
MviSta-1400-A2_A2	223	224	0	0.277	0.0453483
MviSta-1400-A2_A2	224	225	0	0	0.286159
MviSta-1400-A2_A2	225	226	0.913	0	-0.592966
MviSta-1400-A2_A2	226	227	0.401	0	-0.443305
MviSta-1400-A2_A2	227	228	0.353	0	-0.534759
MviSta-1400-A2_A2	228	229	1	0	-0.00735294
MviSta-1400-A2_A2	229	230	1	0	0.0745968
MviSta-1400-A2_A2	230	231	1	0	-0.255195
MviSta-1400-A2_A2	231	232	1	0	-0.261967
MviSta-1400-A2_A2	232	233	1	0	0.0280971
MviSta-1400-A2_A2	233	234	0.743	0	-0.479478
MviSta-1400-A2_A2	234	235	0.505	0	0.05
MviSta-1400-A2_A2	235	236	0.997	0	-0.358819
MviSta-1400-A2_A2	236	237	1	0	-0.665578
MviSta-1400-A2_A2	237	238	0.435	0	0.145717
MviSta-1400-A2_A2	238	239	0.934	0	-0.255304
MviSta-1400-A2_A2	239	240	0.221	0	-0.35854
MviSta-1400-A2_A2	240	241	0.263	0	-0.116983
MviSta-1400-A2_A2	241	242	0.587	0	0.227907
MviSta-1400-A2_A2	242	243	1	0	-0.196189
MviSta-1400-A2_A2	243	244	0.059	0.144	-0.17612
MviSta-1400-A2_A2	244	245	0	0.34	-0.462535
MviSta-1400-A2_A2	245	246	0	1	0.0766504
MviSta-1400-A2_A2	246	247	0	1	-0.217914
MviSta-1400-A2_A2	247	248	0	1	0.305973
MviSta-1400-A2_A2	248	249	0	0.773	-0.112376
MviSta-1400-A2_A2	249	250	0	0.477	-0.122216
MviSta-1400-A2_A2	250	251	0.777	0	-0.371251
MviSta-1400-A2_A2	251	252	0.839	0.06	-0.176932
MviSta-1400-A2_A2	252	253	0	0.896	0.36865
MviSta-1400-A2_A2	253	254	0	0.5	-0.018283
MviSta-1400-A2_A2	254	255	0.819	0	-0.11683
MviSta-1400-A2_A2	255	256	1	0	-0.342222
MviSta-1400-A2_A2	256	257	1	0	-0.214815
MviSta-1400-A2_A2	257	258	1	0	-0.298942
MviSta-1400-A2_A2	258	259	0.761	0	-0.248207
MviSta-1400-A2_A2	259	260	0.533	0	-0.0368831
MviSta-1400-A2_A2	260	261	0.734	0	-0.0445995
MviSta-1400-A2_A2	261	262	0.957	0	-0.310891
MviSta-1400-A2_A2	262	263	1	0	0.177153
MviSta-1400-A2_A2	263	264	1	0	-0.406912
MviSta-1400-A2_A2	264	265	1	0	0.000572082
MviSta-1400-A2_A2	265	266	0.795	0	-0.29697
MviSta-1400-A2_A2	266	267	0.783	0	0.209375
MviSta-1400-A2_A2	267	268	1	0	-0.0860512
MviSta-1400-A2_A2	268	269	0.293	0	-0.454887
MviSta-1400-A2_A2	269	270	0.766	0	-0.392097
MviSta-1400-A2_A2	270	271	0	0	0.456474
MviSta-1400-A2_A2	271	272	0	0	-0.273077
MviSta-1400-A2_A2	272	273	0	0.001	-0.211957
MviSta-1400-A2_A2	273	274	0	1	-0.441754
MviSta-1400-A2_A2	274	275	0	1	-0.258621
MviSta-1400-A2_A2	275	276	0	1	0.0878489
MviSta-1400-A2_A2	276	277	0	1	-0.216518
MviSta-1400-A2_A2	277	278	0	0.935	-0.621739
MviSta-1400-A2_A2	278	279	0	0.285	0.273598
MviSta-1400-A2_A2	279	280	0.976	0	-0.430614
MviSta-1400-A2_A2	280	281	1	0	-0.254369
MviSta-1400-A2_A2	281	282	0.622	0	0.119889
MviSta-1400-A2_A2	282	283	0.321	0	-0.441182
MviSta-1400-A2_A2	283	284	1	0	-0.254518
MviSta-1400-A2_A2	284	285	1	0	-0.579181
MviSta-1400-A2_A2	285	286	0.513	0	-0.115535
MviSta-1400-A2_A2	286	287	0.804	0	-0.085044
MviSta-1400-A2_A2	287	288	1	0	-0.187396
MviSta-1400-A2_A2	288	289	0.838	0	-0.0698198
MviSta-1400-A2_A2	289	290	0.921	0	-0.32
MviSta-1400-A2_A2	290	291	0.933	0	-0.422222
MviSta-1400-A2_A2	291	292	0.783	0	-0.234848
MviSta-1400-A2_A2	292	293	0.465	0	-0.22865
MviSta-1400-A2_A2	293	294	0.327	0	-0.132141
MviSta-1400-A2_A2	294	295	1	0	-0.510773
MviSta-1400-A2_A2	295	296	0.57	0	-0.39751
MviSta-1400-A2_A2	296	297	1	0	-0.116162
MviSta-1400-A2_A2	297	298	1	0	0.0960065
MviSta-1400-A2_A2	298	299	0.528	0	-0.105806
MviSta-1400-A2_A2	299	300	1	0	-0.144737
MviSta-1400-A2_A2	300	301	1	0	-0.346605
MviSta-1400-A2_A2	301	302	1	0	-0.333129
MviSta-1400-A2_A2	302	303	1	0	-0.621107
MviSta-1400-A2_A2	303	304	1	0	-0.542607
MviSta-1400-A2_A2	304	305	1	0	-0.0881031
MviSta-1400-A2_A2	305	306	0.121	0	0.272947
MviSta-1400-A2_A2	306	307	0.341	0	0.744922
MviSta-1400-A2_A2	307	308	1	0	-0.265306
MviSta-1400-A2_A2	308	309	1	0	-0.417027
MviSta-1400-A2_A2	309	310	1	0	-0.466956
MviSta-1400-A2_A2	310	311	0.796	0	-0.132692
MviSta-1400-A2_A2	311	312	0	0	0.174194
MviSta-1400-A2_A2	312	313	0	0	-0.224924
MviSta-1400-A2_A2	313	314	0.605	0	-0.402204
MviSta-1400-A2_A2	314	315	0.813	0	-0.313725
MviSta-1400-A2_A2	315	316	0.74	0.072	-0.607805
MviSta-1400-A2_A2	316	317	0	0.927	-0.289873
MviSta-1400-A2_A2	317	318	0	1	-0.28169
MviSta-1400-A2_A2	318	319	0.649	0.231	-0.2334
MviSta-1400-A2_A2	319	320	1	0	-0.157184
MviSta-1400-A2_A2	320	321	0.369	0.289	0.0426321
MviSta-1400-A2_A2	321	322	0	0.57	-0.128125
MviSta-1400-A2_A2	322	323	0.774	0	-0.245489
MviSta-1400-A2_A2	323	324	1	0	-0.292929
MviSta-1400-A2_A2	324	325	0.315	0.496	-0.240718
MviSta-1400-A2_A2	325	326	0	1	-0.28125
MviSta-1400-A2_A2	326	327	0	1	-0.328356
MviSta-1400-A2_A2	327	328	0	1	-0.0695971
MviSta-1400-A2_A2	328	329	0	0.129	-0.429988
MviSta-1400-A2_A2	329	330	0	0	-0.419274
MviSta-1400-A2_A2	330	331	0	0.422	-0.112386
MviSta-1400-A2_A2	331	332	0	0.772	-0.457949
MviSta-1400-A2_A2	332	333	0.492	0.245	-0.133067
MviSta-1400-A2_A2	333	334	0	0.292	-0.237179
MviSta-1400-A2_A2	334	335	0.176	0.281	0.0151912
MviSta-1400-A2_A2	335	336	0	0.571	-0.00273224
MviSta-1400-A2_A2	336	337	0	0.846	-0.386602
MviSta-1400-A2_A2	337	338	0.274	0.499	0.671651
MviSta-1400-A2_A2	338	339	0.518	0	-0.374436
MviSta-1400-A2_A2	339	340	0.349	0	-0.265673
MviSta-1400-A2_A2	340	341	0.678	0	-0.441595
MviSta-1400-A2_A2	341	342	1	0	-0.278045
MviSta-1400-A2_A2	342	343	0.707	0	0.0794603
MviSta-1400-A2_A2	343	344	0	0.187	-0.299199
MviSta-1400-A2_A2	344	345	0.663	0.06	-0.48557
MviSta-1400-A2_A2	345	346	0	0.9	-0.07
MviSta-1400-A2_A2	346	347	0	1	-0.0667996
MviSta-1400-A2_A2	347	348	0	1	-0.217978
MviSta-1400-A2_A2	348	349	0	1	0.0835433
MviSta-1400-A2_A2	349	350	0	1	-0.229853
MviSta-1400-A2_A2	350	351	0	1	0.0909091
MviSta-1400-A2_A2	351	352	0	1	-0.156916
MviSta-1400-A2_A2	352	353	0	1	-0.31523
MviSta-1400-A2_A2	353	354	0	1	0.236601
MviSta-1400-A2_A2	354	355	0	1	-0.172583
MviSta-1400-A2_A2	355	356	0	1	0.0692308
MviSta-1400-A2_A2	356	357	0	1	-0.319149
MviSta-1400-A2_A2	357	358	0	1	0.0758116
MviSta-1400-A2_A2	358	359	0	1	-0.00849673
MviSta-1400-A2_A2	359	360	0	0.24	-0.3
MviSta-1400-A2_A2	360	361	0	0	-0.250928
MviSta-1400-A2_A2	361	362	0	0.665	-0.0172692
MviSta-1400-A2_A2	362	363	0	0.613	-0.0248331
MviSta-1400-A2_A2	363	364	0.437	0.182	0.0399075
MviSta-1400-A2_A2	364	365	1	0	-0.0996926
MviSta-1400-A2_A2	365	366	0.247	0.436	-0.267872
MviSta-1400-A2_A2	366	367	0.789	0	-0.239766
MviSta-1400-A2_A2	367	368	0.167	0	-0.275481
MviSta-1400-A2_A2	368	369	0.851	0	-0.0310638
MviSta-1400-A2_A2	369	370	1	0	0.487626
MviSta-1400-A2_A2	370	371	0.549	0	-0.154374
MviSta-1400-A2_A2	371	372	0.123	0	-0.225478
MviSta-1400-A2_A2	372	373	1	0	-0.0791276
MviSta-1400-A2_A2	373	374	1	0	-0.216697
MviSta-1400-A2_A2	374	375	0.838	0	-0.587715
MviSta-1400-A2_A2	375	376	0.727	0	-0.0253078
MviSta-1400-A2_A2	376	377	1	0	-0.292558
MviSta-1400-A2_A2	377	378	0.514	0	-0.3025
MviSta-1400-A2_A2	378	379	0.909	0	-0.134535
MviSta-1400-A2_A2	379	380	0	0.371	0.168323
MviSta-1400-A2_A2	380	381	0.664	0.095	0.0833333
MviSta-1400-A2_A2	381	382	1	0	-0.487594
MviSta-1400-A2_A2	382	383	0.627	0.107	0.727347
MviSta-1400-A2_A2	383	384	0.739	0	-0.142727
MviSta-1400-A2_A2	384	385	0.863	0.089	-0.0486364
MviSta-1400-A2_A2	385	386	0	0.057	-0.0985006
MviSta-1400-A2_A2	386	387	0.574	0	-0.279199
MviSta-1400-A2_A2	387	388	0.404	0	-0.426966
MviSta-1400-A2_A2	388	389	1	0	-0.0450836
MviSta-1400-A2_A2	389	390	0.986	0	-0.208846
MviSta-1400-A2_A2	390	391	0.545	0.12	-0.114286
MviSta-1400-A2_A2	391	392	0.59	0.032	-0.0298137
MviSta-1400-A2_A2	392	393	0	1	-0.0899029
MviSta-1400-A2_A2	393	394	0	1	0.175227
MviSta-1400-A2_A2	394	395	0	0.833	0.153711
MviSta-1400-A2_A2	395	396	0	1	-0.144294
MviSta-1400-A2_A2	396	397	0	0.404	0.0435644
MviSta-1400-A2_A2	397	398	0	0.816	-0.0783514
MviSta-1400-A2_A2	398	399	0	0.841	0.615152
MviSta-1400-A2_A2	399	400	0.814	0	0.129539
MviSta-1400-A2_A2	400	401	1	0	-0.237469
MviSta-1400-A2_A2	401	402	0.107	0	-0.308462
MviSta-1400-A2_A2	402	403	0	0.353	0.492347
MviSta-1400-A2_A2	403	404	0	1	-0.396135
MviSta-1400-A2_A2	404	405	0	1	-0.31411
MviSta-1400-A2_A2	405	406	0	0.608	-0.193145
MviSta-1400-A2_A2	406	407	0.6	0	-0.28288
MviSta-1400-A2_A2	407	408	0.79	0	-0.355062
MviSta-1400-A2_A2	408	409	1	0	0.0222222
MviSta-1400-A2_A2	409	410	1	0	0.0900794
MviSta-1400-A2_A2	410	411	1	0	-0.370332
MviSta-1400-A2_A2	411	412	1	0	-0.356553
MviSta-1400-A2_A2	412	413	0.498	0.176	-0.144747
MviSta-1400-A2_A2	413	414	0.884	0	-0.0269066
MviSta-1400-A2_A2	414	415	0.282	0.247	0.00490196
MviSta-1400-A2_A2	415	416	0.066	0.835	0.153549
MviSta-1400-A2_A2	416	417	0	1	-0.239609
MviSta-1400-A2_A2	417	418	0	0.683	0.406105
MviSta-1400-A2_A2	418	419	0	1	0.00299043
MviSta-1400-A2_A2	419	420	0	0.981	-0.0356014
MviSta-1400-A2_A2	420	421	0.642	0	0.057971
MviSta-1400-A2_A2	421	422	0.531	0	-0.17093
MviSta-1400-A2_A2	422	423	1	0	-0.233224
MviSta-1400-A2_A2	423	424	1	0	-0.0670588
MviSta-1400-A2_A2	424	425	0.352	0	-0.46328
MviSta-1400-A2_A2	425	426	0.574	0	-0.263393
MviSta-1400-A2_A2	426	427	0	0	-0.0508788
MviSta-1400-A2_A2	427	428	0.916	0	0.0223848
MviSta-1400-A2_A2	428	429	0.686	0	-0.00468604
MviSta-1400-A2_A2	429	430	0	0.802	0.666667
MviSta-1400-A2_A2	430	431	0	1	-0.148094
MviSta-1400-A2_A2	431	432	0	0.527	0.0108108
MviSta-1400-A2_A2	432	433	0.874	0	-0.0499533
MviSta-1400-A2_A2	433	434	1	0	0.455446
MviSta-1400-A2_A2	434	435	0.812	0	-0.043407
MviSta-1400-A2_A2	435	436	0	0.443	-0.214809
MviSta-1400-A2_A2	436	437	0	0.884	0.62931
MviSta-1400-A2_A2	437	438	0.7	0.273	-0.104074
MviSta-1400-A2_A2	438	439	1	0	0.88764
MviSta-1400-A2_A2	439	440	0.322	0.212	-0.317739
MviSta-1400-A2_A2	440	441	0.16	0.344	0.305556
MviSta-1400-A2_A2	441	442	0.414	0.375	-0.227994
MviSta-1400-A2_A2	442	443	1	0	0.177536
MviSta-1400-A2_A2	443	444	1	0	-0.112005
MviSta-1400-A2_A2	444	445	1	0	-0.00106293
MviSta-1400-A2_A2	445	446	0.515	0.429	0.0996169
MviSta-1400-A2_A2	446	447	0.542	0.31	0.0178571
MviSta-1400-A2_A2	447	448	1	0	-0.304291
MviSta-1400-A2_A2	448	449	0.916	0	0.00108225
MviSta-1400-A2_A2	449	450	0	0.462	0.299177
MviSta-1400-A2_A2	450	451	0	0.852	0.636984
MviSta-1400-A2_A2	451	452	0	0	0.384143
MviSta-1400-A2_A2	452	453	0	0.132	-0.240172
MviSta-1400-A2_A2	453	454	0	0.934	-0.047619
MviSta-1400-A2_A2	454	455	0	1	-0.25
MviSta-1400-A2_A2	455	456	0	1	-0.268908
MviSta-1400-A2_A2	456	457	0	1	-0.118291
MviSta-1400-A2_A2	457	458	0	0.907	0.306818
MviSta-1400-A2_A2	458	459	0	0.584	0.894081
MviSta-1400-A2_A2	459	460	0.64	0.13	-0.0990174
MviSta-1400-A2_A2	460	461	1	0	0.0287879
MviSta-1400-A2_A2	461	462	1	0	-0.0625937
MviSta-1400-A2_A2	462	463	1	0	-0.510947
MviSta-1400-A2_A2	463	464	0.945	0	-0.27605
MviSta-1400-A2_A2	464	465	0.375	0	-0.265397
[truncated: 7,650 more rows]
