# Supplementary material for: Dynamics of transposable element accumulation in the non-recombining regions of mating-type chromosomes in anther-smut fungi
Source: Nat Commun. 2023 Sep 14;14:5692. doi: 10.1038/s41467-023-41413-4 (PMC10502011; doi:10.1038/s41467-023-41413-4)
Supplement: Supplementary file 11 — Source Data [file 41467_2023_41413_MOESM11_ESM.zip › SupFig_5L_area.xlsx]

## Sheet: SupFig_5L_area
contig	start	end	feat
MvCa-1250-A1-R1_A1	243	2207	NRR
MvCa-1250-A2-R1_A2	232	2238	NRR
MvCa-1250-A1-R1_A1	1931	2206	lightblueStratum
MvCa-1250-A2-R1_A2	1947	2242	lightblueStratum
MvCa-1250-A1-R1_A1	1645	1809	centromere
MvCa-1250-A2-R1_A2	1243	1373	centromere
MvCa-1250-A1-R1_MC01-1	412	610	centromere
MvCa-1250-A2-R1_MC01	425	623	centromere
MvCa-1250-A1-R1_A1	1733	1733	contig_junction
MvCa-1250-A2-R1_A2	1063	1063	contig_junction
MvCa-1250-A2-R1_A2	2081	2081	contig_junction
