# Supplementary material for: Dynamics of transposable element accumulation in the non-recombining regions of mating-type chromosomes in anther-smut fungi
Source: Nat Commun. 2023 Sep 14;14:5692. doi: 10.1038/s41467-023-41413-4 (PMC10502011; doi:10.1038/s41467-023-41413-4)
Supplement: Supplementary file 11 — Source Data [file 41467_2023_41413_MOESM11_ESM.zip › SupFig_5L_density.xlsx]

## Sheet: SupFig_5L_density
Contig	start	end	gene	TE	RIPratioCorr
MvCa-1250-A1-R1_A1	0	1	0.638	0.225	-0.409201
MvCa-1250-A1-R1_A1	1	2	0.44	0.113	-0.0408654
MvCa-1250-A1-R1_A1	2	3	0.95	0	0.213793
MvCa-1250-A1-R1_A1	3	4	1	0	-0.0793651
MvCa-1250-A1-R1_A1	4	5	0.013	0	0.991716
MvCa-1250-A1-R1_A1	5	6	0.848	0	-0.301075
MvCa-1250-A1-R1_A1	6	7	0.962	0	-0.267021
MvCa-1250-A1-R1_A1	7	8	0.219	0.551	0.0292398
MvCa-1250-A1-R1_A1	8	9	0.95	0	0.122291
MvCa-1250-A1-R1_A1	9	10	1	0	-0.265086
MvCa-1250-A1-R1_A1	10	11	0.234	0	0.91067
MvCa-1250-A1-R1_A1	11	12	0	0.839	0.428571
MvCa-1250-A1-R1_A1	12	13	0	1	-0.28899
MvCa-1250-A1-R1_A1	13	14	0.688	0.014	-0.348255
MvCa-1250-A1-R1_A1	14	15	0.96	0	-0.0714286
MvCa-1250-A1-R1_A1	15	16	0.042	0.316	-0.0616175
MvCa-1250-A1-R1_A1	16	17	1	0	0.00923077
MvCa-1250-A1-R1_A1	17	18	1	0	-0.171795
MvCa-1250-A1-R1_A1	18	19	0.382	0	0.42116
MvCa-1250-A1-R1_A1	19	20	0	0.524	0.456044
MvCa-1250-A1-R1_A1	20	21	0	0	0.701632
MvCa-1250-A1-R1_A1	21	22	0	0.719	-0.373719
MvCa-1250-A1-R1_A1	22	23	0.413	0.58	-0.662758
MvCa-1250-A1-R1_A1	23	24	0.105	0.38	-0.0909502
MvCa-1250-A1-R1_A1	24	25	1	0	-0.40404
MvCa-1250-A1-R1_A1	25	26	1	0	-0.364635
MvCa-1250-A1-R1_A1	26	27	0.66	0.139	-0.0804598
MvCa-1250-A1-R1_A1	27	28	0.809	0	-0.194515
MvCa-1250-A1-R1_A1	28	29	0.76	0	-0.140909
MvCa-1250-A1-R1_A1	29	30	1	0	-0.0856559
MvCa-1250-A1-R1_A1	30	31	0.931	0	-0.246704
MvCa-1250-A1-R1_A1	31	32	0	0.754	-0.214035
MvCa-1250-A1-R1_A1	32	33	0	1	0.0254372
MvCa-1250-A1-R1_A1	33	34	0	0.691	-0.40213
MvCa-1250-A1-R1_A1	34	35	0	0.948	-0.509455
MvCa-1250-A1-R1_A1	35	36	0	0.544	-0.606691
MvCa-1250-A1-R1_A1	36	37	0	0	-0.144828
MvCa-1250-A1-R1_A1	37	38	0	0.182	-0.257143
MvCa-1250-A1-R1_A1	38	39	0	0	0.1375
MvCa-1250-A1-R1_A1	39	40	0	0.3	0.726079
MvCa-1250-A1-R1_A1	40	41	0.434	0.128	-0.289308
MvCa-1250-A1-R1_A1	41	42	0	0.885	-0.318182
MvCa-1250-A1-R1_A1	42	43	0	1	0.125916
MvCa-1250-A1-R1_A1	43	44	0	1	-0.350176
MvCa-1250-A1-R1_A1	44	45	0	1	-0.44086
MvCa-1250-A1-R1_A1	45	46	0	0.716	-0.047619
MvCa-1250-A1-R1_A1	46	47	0	0.107	-0.379172
MvCa-1250-A1-R1_A1	47	48	0	0.944	-0.1888
MvCa-1250-A1-R1_A1	48	49	0	0.386	0
MvCa-1250-A1-R1_A1	49	50	0.71	0	-0.106407
MvCa-1250-A1-R1_A1	50	51	1	0	0.148052
MvCa-1250-A1-R1_A1	51	52	1	0	0.244018
MvCa-1250-A1-R1_A1	52	53	0.773	0	0.267081
MvCa-1250-A1-R1_A1	53	54	0.752	0	0.0593965
MvCa-1250-A1-R1_A1	54	55	0.815	0	-0.1982
MvCa-1250-A1-R1_A1	55	56	0.504	0	-0.490196
MvCa-1250-A1-R1_A1	56	57	1	0	0.493833
MvCa-1250-A1-R1_A1	57	58	1	0	0.181191
MvCa-1250-A1-R1_A1	58	59	1	0	0.745877
MvCa-1250-A1-R1_A1	59	60	1	0	-0.230827
MvCa-1250-A1-R1_A1	60	61	0.683	0	-0.0779956
MvCa-1250-A1-R1_A1	61	62	0.794	0	0.53785
MvCa-1250-A1-R1_A1	62	63	0.853	0	-0.0186275
MvCa-1250-A1-R1_A1	63	64	0.746	0	0.328898
MvCa-1250-A1-R1_A1	64	65	1	0	-0.373565
MvCa-1250-A1-R1_A1	65	66	1	0	-0.10439
MvCa-1250-A1-R1_A1	66	67	0.948	0	-0.00129271
MvCa-1250-A1-R1_A1	67	68	0	0	0.388529
MvCa-1250-A1-R1_A1	68	69	0	0	-0.0501089
MvCa-1250-A1-R1_A1	69	70	0	0	-0.0759076
MvCa-1250-A1-R1_A1	70	71	0	0	0.0526316
MvCa-1250-A1-R1_A1	71	72	0	0.163	0.300515
MvCa-1250-A1-R1_A1	72	73	0.694	0	-0.245317
MvCa-1250-A1-R1_A1	73	74	0.734	0	0.282764
MvCa-1250-A1-R1_A1	74	75	0.845	0.015	-0.300345
MvCa-1250-A1-R1_A1	75	76	0	0.214	-0.206667
MvCa-1250-A1-R1_A1	76	77	0	0	0.149051
MvCa-1250-A1-R1_A1	77	78	0	0	0.13555
MvCa-1250-A1-R1_A1	78	79	0.203	0.022	-0.377358
MvCa-1250-A1-R1_A1	79	80	0.415	0.277	0.307516
MvCa-1250-A1-R1_A1	80	81	0.13	0	0.193548
MvCa-1250-A1-R1_A1	81	82	0	0	-0.201656
MvCa-1250-A1-R1_A1	82	83	0.179	0	-0.371091
MvCa-1250-A1-R1_A1	83	84	0.355	0	0.371429
MvCa-1250-A1-R1_A1	84	85	0.162	0	-0.134752
MvCa-1250-A1-R1_A1	85	86	0.421	0	0.2375
MvCa-1250-A1-R1_A1	86	87	0.08	0	0.0240518
MvCa-1250-A1-R1_A1	87	88	0.17	0	-0.113636
MvCa-1250-A1-R1_A1	88	89	0.849	0	-0.00413793
MvCa-1250-A1-R1_A1	89	90	0.761	0	-0.673961
MvCa-1250-A1-R1_A1	90	91	1	0	-0.380282
MvCa-1250-A1-R1_A1	91	92	1	0	0.0770751
MvCa-1250-A1-R1_A1	92	93	1	0	0.445906
MvCa-1250-A1-R1_A1	93	94	0.869	0	0.317512
MvCa-1250-A1-R1_A1	94	95	1	0	0.0836257
MvCa-1250-A1-R1_A1	95	96	0.034	0.194	0.013826
MvCa-1250-A1-R1_A1	96	97	0	0	-0.193253
MvCa-1250-A1-R1_A1	97	98	0.35	0	0.39428
MvCa-1250-A1-R1_A1	98	99	0.055	0	-0.342768
MvCa-1250-A1-R1_A1	99	100	1	0	-0.387862
MvCa-1250-A1-R1_A1	100	101	1	0	0.289412
MvCa-1250-A1-R1_A1	101	102	0.766	0	0.14532
MvCa-1250-A1-R1_A1	102	103	1	0	-0.2151
MvCa-1250-A1-R1_A1	103	104	1	0	-0.437797
MvCa-1250-A1-R1_A1	104	105	0.69	0	-0.511214
MvCa-1250-A1-R1_A1	105	106	0.813	0	-0.281633
MvCa-1250-A1-R1_A1	106	107	1	0	0.385075
MvCa-1250-A1-R1_A1	107	108	0.249	0	0.0320988
MvCa-1250-A1-R1_A1	108	109	1	0	-0.271713
MvCa-1250-A1-R1_A1	109	110	0.033	0.241	0.208829
MvCa-1250-A1-R1_A1	110	111	0	0	-0.228369
MvCa-1250-A1-R1_A1	111	112	0	0.172	0.0685231
MvCa-1250-A1-R1_A1	112	113	0.839	0	-0.267311
MvCa-1250-A1-R1_A1	113	114	1	0	-0.145298
MvCa-1250-A1-R1_A1	114	115	0.684	0	-0.130814
MvCa-1250-A1-R1_A1	115	116	0	0	-0.0769231
MvCa-1250-A1-R1_A1	116	117	0.978	0	-0.475232
MvCa-1250-A1-R1_A1	117	118	1	0	-0.356698
MvCa-1250-A1-R1_A1	118	119	0.089	0	0.277509
MvCa-1250-A1-R1_A1	119	120	0	0	-0.00872093
MvCa-1250-A1-R1_A1	120	121	0.601	0	0.29781
MvCa-1250-A1-R1_A1	121	122	0.522	0	-0.221606
MvCa-1250-A1-R1_A1	122	123	0.932	0	-0.271482
MvCa-1250-A1-R1_A1	123	124	0.604	0	-0.526144
MvCa-1250-A1-R1_A1	124	125	1	0	-0.129722
MvCa-1250-A1-R1_A1	125	126	0.298	0	0.181818
MvCa-1250-A1-R1_A1	126	127	0	0	0.292683
MvCa-1250-A1-R1_A1	127	128	0.314	0	-0.345908
MvCa-1250-A1-R1_A1	128	129	1	0	-0.285156
MvCa-1250-A1-R1_A1	129	130	1	0	-0.329489
MvCa-1250-A1-R1_A1	130	131	0.138	0	-0.0802316
MvCa-1250-A1-R1_A1	131	132	0	0	-0.334166
MvCa-1250-A1-R1_A1	132	133	0	0.036	0.1762
MvCa-1250-A1-R1_A1	133	134	0.273	0.335	0.0573913
MvCa-1250-A1-R1_A1	134	135	0.483	0.218	-0.397909
MvCa-1250-A1-R1_A1	135	136	0.854	0	-0.140909
MvCa-1250-A1-R1_A1	136	137	1	0	-0.302806
MvCa-1250-A1-R1_A1	137	138	0.386	0	-0.278846
MvCa-1250-A1-R1_A1	138	139	0	0.246	0.951807
MvCa-1250-A1-R1_A1	139	140	0.562	0	-0.248733
MvCa-1250-A1-R1_A1	140	141	1	0	-0.443322
MvCa-1250-A1-R1_A1	141	142	0.211	0	-0.298969
MvCa-1250-A1-R1_A1	142	143	0.769	0	-0.233043
MvCa-1250-A1-R1_A1	143	144	0.531	0	-0.495146
MvCa-1250-A1-R1_A1	144	145	1	0	-0.553333
MvCa-1250-A1-R1_A1	145	146	1	0	-0.326179
MvCa-1250-A1-R1_A1	146	147	0.712	0	-0.260997
MvCa-1250-A1-R1_A1	147	148	0	0	-0.14854
MvCa-1250-A1-R1_A1	148	149	0	0.485	-0.262088
MvCa-1250-A1-R1_A1	149	150	0	0.866	-0.153462
MvCa-1250-A1-R1_A1	150	151	0	1	-0.00650017
MvCa-1250-A1-R1_A1	151	152	0	0.262	0.0150843
MvCa-1250-A1-R1_A1	152	153	0.189	0	0.242424
MvCa-1250-A1-R1_A1	153	154	0.839	0	-0.251337
MvCa-1250-A1-R1_A1	154	155	0	0.811	-0.236842
MvCa-1250-A1-R1_A1	155	156	0	0.89	0.503193
MvCa-1250-A1-R1_A1	156	157	0	0.751	0.143494
MvCa-1250-A1-R1_A1	157	158	0	0	-0.406593
MvCa-1250-A1-R1_A1	158	159	0.885	0	-0.215852
MvCa-1250-A1-R1_A1	159	160	0.826	0	0.285178
MvCa-1250-A1-R1_A1	160	161	0.606	0	0.808974
MvCa-1250-A1-R1_A1	161	162	0.798	0	0.195711
MvCa-1250-A1-R1_A1	162	163	1	0	-0.195699
MvCa-1250-A1-R1_A1	163	164	0.133	0	-0.206175
MvCa-1250-A1-R1_A1	164	165	0	0	0.0799043
MvCa-1250-A1-R1_A1	165	166	0	0	-0.276596
MvCa-1250-A1-R1_A1	166	167	0	0	0.03125
MvCa-1250-A1-R1_A1	167	168	0	0	-0.483077
MvCa-1250-A1-R1_A1	168	169	0	0	-0.00439408
MvCa-1250-A1-R1_A1	169	170	0.251	0	-0.21816
MvCa-1250-A1-R1_A1	170	171	1	0	-0.37037
MvCa-1250-A1-R1_A1	171	172	1	0	0.0795181
MvCa-1250-A1-R1_A1	172	173	0.953	0	0.6406
MvCa-1250-A1-R1_A1	173	174	0.81	0	0.0822898
MvCa-1250-A1-R1_A1	174	175	0.849	0	0.248728
MvCa-1250-A1-R1_A1	175	176	0.445	0	-0.0355619
MvCa-1250-A1-R1_A1	176	177	1	0	-0.112914
MvCa-1250-A1-R1_A1	177	178	0.913	0	-0.0953947
MvCa-1250-A1-R1_A1	178	179	0	0	-0.228571
MvCa-1250-A1-R1_A1	179	180	0.276	0	0.102319
MvCa-1250-A1-R1_A1	180	181	1	0	0.0796238
MvCa-1250-A1-R1_A1	181	182	0.706	0	-0.22619
MvCa-1250-A1-R1_A1	182	183	0.939	0	0.012987
MvCa-1250-A1-R1_A1	183	184	0.607	0	-0.318408
MvCa-1250-A1-R1_A1	184	185	0.319	0	-0.126316
MvCa-1250-A1-R1_A1	185	186	1	0	-0.132075
MvCa-1250-A1-R1_A1	186	187	1	0	0.689492
MvCa-1250-A1-R1_A1	187	188	1	0	0.156397
MvCa-1250-A1-R1_A1	188	189	0.462	0	-0.145743
MvCa-1250-A1-R1_A1	189	190	0	0	-0.01
MvCa-1250-A1-R1_A1	190	191	0.625	0	-0.347658
MvCa-1250-A1-R1_A1	191	192	1	0	-0.433241
MvCa-1250-A1-R1_A1	192	193	1	0	-0.441595
MvCa-1250-A1-R1_A1	193	194	0.567	0	0.896118
MvCa-1250-A1-R1_A1	194	195	1	0	0.273629
MvCa-1250-A1-R1_A1	195	196	0.521	0	-0.408941
MvCa-1250-A1-R1_A1	196	197	0	0	-0.228571
MvCa-1250-A1-R1_A1	197	198	0.997	0	-0.418091
MvCa-1250-A1-R1_A1	198	199	0.268	0.333	-0.0497738
MvCa-1250-A1-R1_A1	199	200	0.397	0	-0.226379
MvCa-1250-A1-R1_A1	200	201	0.082	0.147	0.215517
MvCa-1250-A1-R1_A1	201	202	0	0.388	-0.355296
MvCa-1250-A1-R1_A1	202	203	0	0.675	-0.0243902
MvCa-1250-A1-R1_A1	203	204	0	1	0.0163997
MvCa-1250-A1-R1_A1	204	205	0.055	0.735	-0.382171
MvCa-1250-A1-R1_A1	205	206	0.624	0	-0.253911
MvCa-1250-A1-R1_A1	206	207	0.437	0	-0.380952
MvCa-1250-A1-R1_A1	207	208	0.552	0	-0.441548
MvCa-1250-A1-R1_A1	208	209	0.559	0	-0.307609
MvCa-1250-A1-R1_A1	209	210	1	0	-0.262401
MvCa-1250-A1-R1_A1	210	211	0.615	0	-0.29443
MvCa-1250-A1-R1_A1	211	212	1	0	-0.204255
MvCa-1250-A1-R1_A1	212	213	1	0	0.199534
MvCa-1250-A1-R1_A1	213	214	0.808	0	-0.222787
MvCa-1250-A1-R1_A1	214	215	0	0	-0.408163
MvCa-1250-A1-R1_A1	215	216	0	0	0.177591
MvCa-1250-A1-R1_A1	216	217	0.234	0	-0.434397
MvCa-1250-A1-R1_A1	217	218	0.865	0	0.766496
MvCa-1250-A1-R1_A1	218	219	1	0	-0.135364
MvCa-1250-A1-R1_A1	219	220	1	0	-0.19281
MvCa-1250-A1-R1_A1	220	221	1	0	-0.0810551
MvCa-1250-A1-R1_A1	221	222	0.307	0	-0.0734099
MvCa-1250-A1-R1_A1	222	223	0.52	0.326	-0.149404
MvCa-1250-A1-R1_A1	223	224	0.339	0	-0.273704
MvCa-1250-A1-R1_A1	224	225	0.827	0	0.616842
MvCa-1250-A1-R1_A1	225	226	0.654	0	-0.398819
MvCa-1250-A1-R1_A1	226	227	0.112	0	-0.121661
MvCa-1250-A1-R1_A1	227	228	1	0	-0.142019
MvCa-1250-A1-R1_A1	228	229	0.368	0	-0.412055
MvCa-1250-A1-R1_A1	229	230	0.637	0	-0.196829
MvCa-1250-A1-R1_A1	230	231	1	0	-0.196511
MvCa-1250-A1-R1_A1	231	232	0.376	0	-0.533944
MvCa-1250-A1-R1_A1	232	233	1	0	-0.423242
MvCa-1250-A1-R1_A1	233	234	0.523	0	-0.0544944
MvCa-1250-A1-R1_A1	234	235	0	0	-0.408986
MvCa-1250-A1-R1_A1	235	236	0.816	0	-0.185905
MvCa-1250-A1-R1_A1	236	237	0.061	0	-0.0692308
MvCa-1250-A1-R1_A1	237	238	0.988	0	-0.13559
MvCa-1250-A1-R1_A1	238	239	0.656	0	0.00923077
MvCa-1250-A1-R1_A1	239	240	1	0	-0.479273
MvCa-1250-A1-R1_A1	240	241	0.682	0	-0.500325
MvCa-1250-A1-R1_A1	241	242	0.811	0	-0.355769
MvCa-1250-A1-R1_A1	242	243	1	0	-0.0715667
MvCa-1250-A1-R1_A1	243	244	0.646	0	-0.757227
MvCa-1250-A1-R1_A1	244	245	0.92	0	0.328947
MvCa-1250-A1-R1_A1	245	246	0	0	-0.196016
MvCa-1250-A1-R1_A1	246	247	0	0	-0.107515
MvCa-1250-A1-R1_A1	247	248	0.417	0	-0.265152
MvCa-1250-A1-R1_A1	248	249	0.558	0	-0.116046
MvCa-1250-A1-R1_A1	249	250	0	0	-0.531091
MvCa-1250-A1-R1_A1	250	251	0	0.661	-0.128831
MvCa-1250-A1-R1_A1	251	252	0	1	-0.14023
MvCa-1250-A1-R1_A1	252	253	0	1	-0.109474
MvCa-1250-A1-R1_A1	253	254	0	1	0.132104
MvCa-1250-A1-R1_A1	254	255	0	0.722	-0.411416
MvCa-1250-A1-R1_A1	255	256	0	0.445	-0.179584
MvCa-1250-A1-R1_A1	256	257	0.235	0	-0.239316
MvCa-1250-A1-R1_A1	257	258	1	0	0.157049
MvCa-1250-A1-R1_A1	258	259	1	0	0.0603448
MvCa-1250-A1-R1_A1	259	260	0.993	0	-0.258741
MvCa-1250-A1-R1_A1	260	261	0	0.954	-0.0147707
MvCa-1250-A1-R1_A1	261	262	0	0.821	0.14716
MvCa-1250-A1-R1_A1	262	263	0	0	0.00557491
MvCa-1250-A1-R1_A1	263	264	0.842	0.005	-0.158044
MvCa-1250-A1-R1_A1	264	265	0.89	0.107	-0.012639
MvCa-1250-A1-R1_A1	265	266	0.86	0.002	-0.255512
MvCa-1250-A1-R1_A1	266	267	0.613	0.116	0.0572917
MvCa-1250-A1-R1_A1	267	268	1	0	0.179918
MvCa-1250-A1-R1_A1	268	269	0.772	0	0.047619
MvCa-1250-A1-R1_A1	269	270	0.507	0	-0.255833
MvCa-1250-A1-R1_A1	270	271	0.585	0	-0.220107
MvCa-1250-A1-R1_A1	271	272	0.597	0	-0.508171
MvCa-1250-A1-R1_A1	272	273	1	0	-0.282051
MvCa-1250-A1-R1_A1	273	274	0.697	0.091	-0.0532178
MvCa-1250-A1-R1_A1	274	275	0	0.311	1.93084
MvCa-1250-A1-R1_A1	275	276	0.571	0.051	1.12892
MvCa-1250-A1-R1_A1	276	277	0.146	0.733	0.80531
MvCa-1250-A1-R1_A1	277	278	0	1	0.475372
MvCa-1250-A1-R1_A1	278	279	0	1	1.28571
MvCa-1250-A1-R1_A1	279	280	0	1	-0.0597885
MvCa-1250-A1-R1_A1	280	281	0	1	0.564952
MvCa-1250-A1-R1_A1	281	282	0	0.491	1.16102
MvCa-1250-A1-R1_A1	282	283	0.696	0	0.738885
MvCa-1250-A1-R1_A1	283	284	0.455	0.125	0.346154
MvCa-1250-A1-R1_A1	284	285	0	0.928	-0.0603835
MvCa-1250-A1-R1_A1	285	286	0.052	0	-0.195231
MvCa-1250-A1-R1_A1	286	287	0.228	0.378	0.406074
MvCa-1250-A1-R1_A1	287	288	0	0.795	0.926882
MvCa-1250-A1-R1_A1	288	289	0	0.615	0.15625
MvCa-1250-A1-R1_A1	289	290	0	0.639	0.815789
MvCa-1250-A1-R1_A1	290	291	0	1	-0.0649351
MvCa-1250-A1-R1_A1	291	292	0	0.766	0.0130719
MvCa-1250-A1-R1_A1	292	293	0	0	-0.00390625
MvCa-1250-A1-R1_A1	293	294	0	0.337	0.165049
MvCa-1250-A1-R1_A1	294	295	0	0.77	0.243863
MvCa-1250-A1-R1_A1	295	296	0.071	0.359	0.174774
MvCa-1250-A1-R1_A1	296	297	0.99	0	-0.262406
MvCa-1250-A1-R1_A1	297	298	0	0.639	0.0618487
MvCa-1250-A1-R1_A1	298	299	0	0.001	0.294779
MvCa-1250-A1-R1_A1	299	300	0	0.995	0.188824
MvCa-1250-A1-R1_A1	300	301	0	1	0.436807
MvCa-1250-A1-R1_A1	301	302	0	1	-0.119355
MvCa-1250-A1-R1_A1	302	303	0	1	-0.125754
MvCa-1250-A1-R1_A1	303	304	0	0.917	-0.240964
MvCa-1250-A1-R1_A1	304	305	0	0.349	0.273455
MvCa-1250-A1-R1_A1	305	306	0	0	-0.0911361
MvCa-1250-A1-R1_A1	306	307	0.885	0	-0.197234
MvCa-1250-A1-R1_A1	307	308	0.973	0	-0.106538
MvCa-1250-A1-R1_A1	308	309	0.17	0	-0.0133929
MvCa-1250-A1-R1_A1	309	310	0.667	0	0.0563107
MvCa-1250-A1-R1_A1	310	311	0.775	0	0.439496
MvCa-1250-A1-R1_A1	311	312	1	0	-0.180484
MvCa-1250-A1-R1_A1	312	313	1	0	-0.207885
MvCa-1250-A1-R1_A1	313	314	0.905	0	0.459615
MvCa-1250-A1-R1_A1	314	315	0.908	0	-0.150146
MvCa-1250-A1-R1_A1	315	316	1	0	-0.514231
MvCa-1250-A1-R1_A1	316	317	1	0	-0.19351
MvCa-1250-A1-R1_A1	317	318	1	0	-0.364022
MvCa-1250-A1-R1_A1	318	319	0.047	0	-0.254918
MvCa-1250-A1-R1_A1	319	320	0	0	-0.000692521
MvCa-1250-A1-R1_A1	320	321	0	0.491	0.229744
MvCa-1250-A1-R1_A1	321	322	0.18	0.376	-0.294872
MvCa-1250-A1-R1_A1	322	323	0.65	0.269	-0.291667
MvCa-1250-A1-R1_A1	323	324	0	1	0.0786767
MvCa-1250-A1-R1_A1	324	325	0	1	0.212587
MvCa-1250-A1-R1_A1	325	326	0	1	0.191837
MvCa-1250-A1-R1_A1	326	327	0	0.197	-0.238402
MvCa-1250-A1-R1_A1	327	328	0	0.91	0.0201356
MvCa-1250-A1-R1_A1	328	329	0	1	0.391484
MvCa-1250-A1-R1_A1	329	330	0	1	-0.281283
MvCa-1250-A1-R1_A1	330	331	0	1	0.04
MvCa-1250-A1-R1_A1	331	332	0	1	-0.28373
MvCa-1250-A1-R1_A1	332	333	0	0.603	0.314496
MvCa-1250-A1-R1_A1	333	334	0	0	0.042073
MvCa-1250-A1-R1_A1	334	335	0	0.051	-0.0801887
MvCa-1250-A1-R1_A1	335	336	0	1	0.509236
MvCa-1250-A1-R1_A1	336	337	0	1	0.0616636
MvCa-1250-A1-R1_A1	337	338	0	0.817	0.00703565
MvCa-1250-A1-R1_A1	338	339	0	1	0.22639
MvCa-1250-A1-R1_A1	339	340	0	0.81	-0.166667
MvCa-1250-A1-R1_A1	340	341	0	0.601	0.387351
MvCa-1250-A1-R1_A1	341	342	0	1	-0.0754794
MvCa-1250-A1-R1_A1	342	343	0	0.78	-0.29593
MvCa-1250-A1-R1_A1	343	344	0.564	0.174	0.516129
MvCa-1250-A1-R1_A1	344	345	0.48	0.433	0.26998
MvCa-1250-A1-R1_A1	345	346	0.58	0	-0.0951374
MvCa-1250-A1-R1_A1	346	347	0.326	0.364	-0.123559
MvCa-1250-A1-R1_A1	347	348	1	0	0.202088
MvCa-1250-A1-R1_A1	348	349	0.982	0	0.145161
MvCa-1250-A1-R1_A1	349	350	0.551	0	-0.0736961
MvCa-1250-A1-R1_A1	350	351	1	0	-0.373984
MvCa-1250-A1-R1_A1	351	352	1	0	-0.197674
MvCa-1250-A1-R1_A1	352	353	1	0	-0.350937
MvCa-1250-A1-R1_A1	353	354	1	0	-0.564967
MvCa-1250-A1-R1_A1	354	355	1	0	-0.382111
MvCa-1250-A1-R1_A1	355	356	0.8	0	-0.152836
MvCa-1250-A1-R1_A1	356	357	0	0	0.0526316
MvCa-1250-A1-R1_A1	357	358	0.671	0	0.388092
MvCa-1250-A1-R1_A1	358	359	1	0	-0.206124
MvCa-1250-A1-R1_A1	359	360	1	0	-0.397677
MvCa-1250-A1-R1_A1	360	361	1	0	-0.335443
MvCa-1250-A1-R1_A1	361	362	0.452	0.146	0.222642
MvCa-1250-A1-R1_A1	362	363	0.234	0.357	0.544127
MvCa-1250-A1-R1_A1	363	364	0.88	0	-0.0192308
MvCa-1250-A1-R1_A1	364	365	0.651	0.15	-0.418801
MvCa-1250-A1-R1_A1	365	366	1	0	0.0524476
MvCa-1250-A1-R1_A1	366	367	1	0	-0.265201
MvCa-1250-A1-R1_A1	367	368	1	0	-0.311141
MvCa-1250-A1-R1_A1	368	369	0.78	0	-0.265823
MvCa-1250-A1-R1_A1	369	370	0.985	0	-0.464984
MvCa-1250-A1-R1_A1	370	371	0.691	0	-0.197105
MvCa-1250-A1-R1_A1	371	372	0.643	0	-0.244318
MvCa-1250-A1-R1_A1	372	373	0.153	0	-0.242272
MvCa-1250-A1-R1_A1	373	374	0	0.577	-0.452381
MvCa-1250-A1-R1_A1	374	375	0	0.035	0.195838
MvCa-1250-A1-R1_A1	375	376	0	0.708	0.224331
MvCa-1250-A1-R1_A1	376	377	0	1	-0.205818
MvCa-1250-A1-R1_A1	377	378	0	1	-0.357458
MvCa-1250-A1-R1_A1	378	379	0.842	0.115	-0.325245
MvCa-1250-A1-R1_A1	379	380	0.869	0	0.542169
MvCa-1250-A1-R1_A1	380	381	1	0	0.142857
MvCa-1250-A1-R1_A1	381	382	0.296	0.215	-0.265306
MvCa-1250-A1-R1_A1	382	383	1	0	0.295
MvCa-1250-A1-R1_A1	383	384	1	0	-0.470877
MvCa-1250-A1-R1_A1	384	385	1	0	-0.053442
MvCa-1250-A1-R1_A1	385	386	0.571	0	-0.0425532
MvCa-1250-A1-R1_A1	386	387	1	0	-0.237113
MvCa-1250-A1-R1_A1	387	388	1	0	-0.238095
MvCa-1250-A1-R1_A1	388	389	1	0	-0.249063
MvCa-1250-A1-R1_A1	389	390	0.1	0	-0.501569
MvCa-1250-A1-R1_A1	390	391	0	0.3	-0.454706
MvCa-1250-A1-R1_A1	391	392	0	1	-0.040404
MvCa-1250-A1-R1_A1	392	393	0	0.916	0.0416667
MvCa-1250-A1-R1_A1	393	394	0	0.191	-0.293052
MvCa-1250-A1-R1_A1	394	395	0	0	-0.0203993
MvCa-1250-A1-R1_A1	395	396	0	0.681	0.148858
MvCa-1250-A1-R1_A1	396	397	0	0.956	0.515464
MvCa-1250-A1-R1_A1	397	398	0.418	0.143	0.289474
MvCa-1250-A1-R1_A1	398	399	0.826	0	0.045098
MvCa-1250-A1-R1_A1	399	400	0	0.962	-0.0724518
MvCa-1250-A1-R1_A1	400	401	0	1	0.424989
MvCa-1250-A1-R1_A1	401	402	0	1	0.112624
MvCa-1250-A1-R1_A1	402	403	0.579	0.327	0.0880672
MvCa-1250-A1-R1_A1	403	404	1	0	-0.15051
MvCa-1250-A1-R1_A1	404	405	1	0	-0.403837
MvCa-1250-A1-R1_A1	405	406	0.597	0	-0.376492
MvCa-1250-A1-R1_A1	406	407	0.484	0	-0.506975
MvCa-1250-A1-R1_A1	407	408	0.775	0.116	-0.486291
MvCa-1250-A1-R1_A1	408	409	0.222	0.698	0.496164
MvCa-1250-A1-R1_A1	409	410	0.17	0.347	0.129384
MvCa-1250-A1-R1_A1	410	411	1	0	0.0204646
MvCa-1250-A1-R1_A1	411	412	0.281	0	0.283697
MvCa-1250-A1-R1_A1	412	413	0.401	0.157	-0.00892857
MvCa-1250-A1-R1_A1	413	414	0.92	0	0.0785525
MvCa-1250-A1-R1_A1	414	415	0.521	0	-0.109343
MvCa-1250-A1-R1_A1	415	416	0	0.619	-0.494681
MvCa-1250-A1-R1_A1	416	417	0	1	-0.0652632
MvCa-1250-A1-R1_A1	417	418	0	1	0.154733
MvCa-1250-A1-R1_A1	418	419	0	0.642	0.314554
MvCa-1250-A1-R1_A1	419	420	0	0.894	-0.0906952
MvCa-1250-A1-R1_A1	420	421	0	0	0.00227273
MvCa-1250-A1-R1_A1	421	422	0.396	0	-0.0905263
MvCa-1250-A1-R1_A1	422	423	1	0	-0.0839033
MvCa-1250-A1-R1_A1	423	424	0.396	0.259	-0.174938
MvCa-1250-A1-R1_A1	424	425	0	0.861	0.108388
MvCa-1250-A1-R1_A1	425	426	0	0.994	-0.312942
MvCa-1250-A1-R1_A1	426	427	0	0.801	0.873464
MvCa-1250-A1-R1_A1	427	428	0.709	0.217	-0.448
MvCa-1250-A1-R1_A1	428	429	1	0	-0.336735
MvCa-1250-A1-R1_A1	429	430	1	0	0.614828
MvCa-1250-A1-R1_A1	430	431	1	0	0.0592705
MvCa-1250-A1-R1_A1	431	432	1	0	-0.212121
MvCa-1250-A1-R1_A1	432	433	0.723	0	0.0824742
MvCa-1250-A1-R1_A1	433	434	0.474	0.103	0.0608611
MvCa-1250-A1-R1_A1	434	435	1	0	-0.261818
MvCa-1250-A1-R1_A1	435	436	1	0	-0.135294
MvCa-1250-A1-R1_A1	436	437	0.468	0	0.549451
MvCa-1250-A1-R1_A1	437	438	0.19	0.215	0.0150538
MvCa-1250-A1-R1_A1	438	439	0	0.897	0.695151
MvCa-1250-A1-R1_A1	439	440	0	1	-0.394154
MvCa-1250-A1-R1_A1	440	441	0	1	0.333152
MvCa-1250-A1-R1_A1	441	442	0	0.077	0.0319767
MvCa-1250-A1-R1_A1	442	443	0	0.953	0.515663
MvCa-1250-A1-R1_A1	443	444	0	0.475	0.630763
MvCa-1250-A1-R1_A1	444	445	0	0	-0.276586
MvCa-1250-A1-R1_A1	445	446	0	0.332	1.09256
MvCa-1250-A1-R1_A1	446	447	0	0.754	0.114865
MvCa-1250-A1-R1_A1	447	448	0.788	0	-0.110243
MvCa-1250-A1-R1_A1	448	449	0.903	0	-0.414295
MvCa-1250-A1-R1_A1	449	450	0.184	0.107	-0.0660377
MvCa-1250-A1-R1_A1	450	451	1	0	-0.359452
MvCa-1250-A1-R1_A1	451	452	0.865	0	0.132951
MvCa-1250-A1-R1_A1	452	453	0.992	0	-0.531384
MvCa-1250-A1-R1_A1	453	454	0.412	0	0.150129
MvCa-1250-A1-R1_A1	454	455	1	0	0.0490566
MvCa-1250-A1-R1_A1	455	456	1	0	1.37512
MvCa-1250-A1-R1_A1	456	457	0.931	0	0.0644934
MvCa-1250-A1-R1_A1	457	458	0.738	0	0.101789
MvCa-1250-A1-R1_A1	458	459	1	0	0.457143
MvCa-1250-A1-R1_A1	459	460	0.287	0	0.591398
MvCa-1250-A1-R1_A1	460	461	0	0.334	0.981538
MvCa-1250-A1-R1_A1	461	462	0.319	0.231	0.261261
MvCa-1250-A1-R1_A1	462	463	0	1	0.231055
MvCa-1250-A1-R1_A1	463	464	0	0.861	0.31358
MvCa-1250-A1-R1_A1	464	465	0	1	0.215789
MvCa-1250-A1-R1_A1	465	466	0.578	0.144	-0.110325
MvCa-1250-A1-R1_A1	466	467	1	0	-0.0506143
MvCa-1250-A1-R1_A1	467	468	1	0	-0.388281
MvCa-1250-A1-R1_A1	468	469	0.088	0	-0.150503
MvCa-1250-A1-R1_A1	469	470	0	0	-0.423529
MvCa-1250-A1-R1_A1	470	471	0	0.263	-0.570472
MvCa-1250-A1-R1_A1	471	472	0	1	-0.084643
MvCa-1250-A1-R1_A1	472	473	0	1	0.560769
MvCa-1250-A1-R1_A1	473	474	0	0.786	-0.092437
MvCa-1250-A1-R1_A1	474	475	0	0	-0.314237
MvCa-1250-A1-R1_A1	475	476	0.118	0	0.255048
MvCa-1250-A1-R1_A1	476	477	0.696	0.221	-0.303388
MvCa-1250-A1-R1_A1	477	478	0.487	0.06	-0.32285
MvCa-1250-A1-R1_A1	478	479	0.506	0	-0.0671488
MvCa-1250-A1-R1_A1	479	480	0.191	0.229	0.443834
MvCa-1250-A1-R1_A1	480	481	0.546	0	0.647975
MvCa-1250-A1-R1_A1	481	482	1	0	-0.148649
MvCa-1250-A1-R1_A1	482	483	0.978	0	0.092437
MvCa-1250-A1-R1_A1	483	484	0	0	1.01176
MvCa-1250-A1-R1_A1	484	485	0	0.737	-0.0995052
MvCa-1250-A1-R1_A1	485	486	0	0.842	0.118881
MvCa-1250-A1-R1_A1	486	487	0	0.116	0.491304
MvCa-1250-A1-R1_A1	487	488	0.556	0	1.20833
MvCa-1250-A1-R1_A1	488	489	0.783	0	0.379221
MvCa-1250-A1-R1_A1	489	490	1	0	-0.12
MvCa-1250-A1-R1_A1	490	491	0.741	0.099	0.341865
MvCa-1250-A1-R1_A1	491	492	0	1	0.0358127
MvCa-1250-A1-R1_A1	492	493	0	1	0.421875
MvCa-1250-A1-R1_A1	493	494	0	0.652	0.84959
MvCa-1250-A1-R1_A1	494	495	0	0.265	0.627119
MvCa-1250-A1-R1_A1	495	496	0	1	0.37205
MvCa-1250-A1-R1_A1	496	497	0	1	1.07781
MvCa-1250-A1-R1_A1	497	498	0	0.998	0.305195
MvCa-1250-A1-R1_A1	498	499	0	1	-0.0164706
MvCa-1250-A1-R1_A1	499	500	0	1	-0.0971357
MvCa-1250-A1-R1_A1	500	501	0	1	-0.0638112
MvCa-1250-A1-R1_A1	501	502	0	1	-0.251055
MvCa-1250-A1-R1_A1	502	503	0	0.743	0.148936
MvCa-1250-A1-R1_A1	503	504	0	1	0.870626
MvCa-1250-A1-R1_A1	504	505	0	0.656	0.135989
MvCa-1250-A1-R1_A1	505	506	0	0.419	0.576785
MvCa-1250-A1-R1_A1	506	507	0	1	-0.0956471
MvCa-1250-A1-R1_A1	507	508	0	0.226	0.559772
MvCa-1250-A1-R1_A1	508	509	0.149	0.306	0.432738
MvCa-1250-A1-R1_A1	509	510	0	0.459	0.461562
MvCa-1250-A1-R1_A1	510	511	0.604	0.266	0.188824
MvCa-1250-A1-R1_A1	511	512	0	1	0.168478
MvCa-1250-A1-R1_A1	512	513	0	0.803	-0.623134
MvCa-1250-A1-R1_A1	513	514	0	0.613	-0.121693
MvCa-1250-A1-R1_A1	514	515	0	0	0.326454
MvCa-1250-A1-R1_A1	515	516	0.87	0	-0.154105
MvCa-1250-A1-R1_A1	516	517	0.153	0.501	0.188202
MvCa-1250-A1-R1_A1	517	518	0	0.216	0.218227
MvCa-1250-A1-R1_A1	518	519	0	1	0.185122
MvCa-1250-A1-R1_A1	519	520	0	0.401	0.0131579
MvCa-1250-A1-R1_A1	520	521	0	0.024	1.00777
MvCa-1250-A1-R1_A1	521	522	0	1	-0.142636
MvCa-1250-A1-R1_A1	522	523	0.638	0.058	-0.221141
MvCa-1250-A1-R1_A1	523	524	1	0	-0.404255
MvCa-1250-A1-R1_A1	524	525	0.776	0	0.247547
MvCa-1250-A1-R1_A1	525	526	0	0.635	0.320469
MvCa-1250-A1-R1_A1	526	527	0.128	0.527	0.478084
MvCa-1250-A1-R1_A1	527	528	0.661	0	2.40136
MvCa-1250-A1-R1_A1	528	529	0.02	0.59	0.0917632
MvCa-1250-A1-R1_A1	529	530	0.866	0	0.423877
MvCa-1250-A1-R1_A1	530	531	0.841	0	0.719626
MvCa-1250-A1-R1_A1	531	532	0.164	0.548	0.583821
MvCa-1250-A1-R1_A1	532	533	0.378	0.324	1.35
MvCa-1250-A1-R1_A1	533	534	1	0	0.527742
MvCa-1250-A1-R1_A1	534	535	0.893	0	0.118393
MvCa-1250-A1-R1_A1	535	536	1	0	-0.288625
MvCa-1250-A1-R1_A1	536	537	0.911	0	0.233202
MvCa-1250-A1-R1_A1	537	538	1	0	-0.0514706
MvCa-1250-A1-R1_A1	538	539	1	0	-0.0338726
MvCa-1250-A1-R1_A1	539	540	0.776	0.118	0.263555
MvCa-1250-A1-R1_A1	540	541	0.768	0.143	0.255887
MvCa-1250-A1-R1_A1	541	542	0.4	0.214	0.620265
MvCa-1250-A1-R1_A1	542	543	0.552	0	-0.26401
MvCa-1250-A1-R1_A1	543	544	1	0	-0.346093
MvCa-1250-A1-R1_A1	544	545	0.688	0	0.15
MvCa-1250-A1-R1_A1	545	546	0.894	0	-0.593951
MvCa-1250-A1-R1_A1	546	547	1	0	0.19837
MvCa-1250-A1-R1_A1	547	548	1	0	-0.403614
MvCa-1250-A1-R1_A1	548	549	0.067	0	-0.443972
MvCa-1250-A1-R1_A1	549	550	0.609	0	-0.0886918
MvCa-1250-A1-R1_A1	550	551	1	0	0.510526
MvCa-1250-A1-R1_A1	551	552	0.802	0.07	0.594239
MvCa-1250-A1-R1_A1	552	553	0	1	0.00840336
MvCa-1250-A1-R1_A1	553	554	0	0.808	0.133333
MvCa-1250-A1-R1_A1	554	555	0	0.597	0.695652
MvCa-1250-A1-R1_A1	555	556	0	0.969	0.0588589
MvCa-1250-A1-R1_A1	556	557	0	1	-0.117733
MvCa-1250-A1-R1_A1	557	558	0	1	0.5981
MvCa-1250-A1-R1_A1	558	559	0	0.997	-0.194444
MvCa-1250-A1-R1_A1	559	560	0	1	-0.0384615
MvCa-1250-A1-R1_A1	560	561	0	1	0.243474
MvCa-1250-A1-R1_A1	561	562	0	1	0.413904
MvCa-1250-A1-R1_A1	562	563	0	1	0.414702
MvCa-1250-A1-R1_A1	563	564	0	0.815	-0.285889
MvCa-1250-A1-R1_A1	564	565	0	0.915	-0.109091
MvCa-1250-A1-R1_A1	565	566	0.268	0.149	-0.267408
MvCa-1250-A1-R1_A1	566	567	1	0	-0.376667
MvCa-1250-A1-R1_A1	567	568	0.712	0	0.152439
MvCa-1250-A1-R1_A1	568	569	1	0	-0.442654
MvCa-1250-A1-R1_A1	569	570	0.704	0	-0.338617
MvCa-1250-A1-R1_A1	570	571	0.65	0	0.0654511
MvCa-1250-A1-R1_A1	571	572	0.226	0	0.0695652
MvCa-1250-A1-R1_A1	572	573	0.801	0	-0.313268
MvCa-1250-A1-R1_A1	573	574	0.868	0	-0.314402
MvCa-1250-A1-R1_A1	574	575	0.952	0	0.134944
MvCa-1250-A1-R1_A1	575	576	0.208	0	0.438017
MvCa-1250-A1-R1_A1	576	577	0	0	-0.209865
MvCa-1250-A1-R1_A1	577	578	0.4	0.07	0.485652
MvCa-1250-A1-R1_A1	578	579	0	1	-0.38806
MvCa-1250-A1-R1_A1	579	580	0	1	0.0702614
MvCa-1250-A1-R1_A1	580	581	0	1	-0.0523756
MvCa-1250-A1-R1_A1	581	582	0	1	-0.0590087
MvCa-1250-A1-R1_A1	582	583	0	0.992	-0.0275344
MvCa-1250-A1-R1_A1	583	584	0	0	0.975926
MvCa-1250-A1-R1_A1	584	585	0	0.523	0.607843
MvCa-1250-A1-R1_A1	585	586	0.75	0.174	-0.511724
MvCa-1250-A1-R1_A1	586	587	1	0	0.53288
MvCa-1250-A1-R1_A1	587	588	1	0	-0.00107411
MvCa-1250-A1-R1_A1	588	589	0.376	0.363	0.570835
MvCa-1250-A1-R1_A1	589	590	0	0.539	0.0231023
MvCa-1250-A1-R1_A1	590	591	0	0.442	-0.125346
MvCa-1250-A1-R1_A1	591	592	0.051	0	-0.268086
MvCa-1250-A1-R1_A1	592	593	0.359	0	0.252874
MvCa-1250-A1-R1_A1	593	594	0	0.979	0.46857
MvCa-1250-A1-R1_A1	594	595	0	1	0.186957
MvCa-1250-A1-R1_A1	595	596	0	0.838	0.592802
MvCa-1250-A1-R1_A1	596	597	0.16	0.539	0.646845
MvCa-1250-A1-R1_A1	597	598	0.482	0	-0.133518
MvCa-1250-A1-R1_A1	598	599	0.51	0	-0.014629
MvCa-1250-A1-R1_A1	599	600	0.204	0	1.25
MvCa-1250-A1-R1_A1	600	601	0.679	0	0.0664266
MvCa-1250-A1-R1_A1	601	602	0.325	0	0.220275
MvCa-1250-A1-R1_A1	602	603	0.43	0	-0.113501
MvCa-1250-A1-R1_A1	603	604	1	0	-0.116093
MvCa-1250-A1-R1_A1	604	605	1	0	0.167515
MvCa-1250-A1-R1_A1	605	606	0.752	0	-0.534188
MvCa-1250-A1-R1_A1	606	607	0.898	0	-0.0610329
MvCa-1250-A1-R1_A1	607	608	0.239	0.308	-0.180712
MvCa-1250-A1-R1_A1	608	609	0	0.364	-0.0989011
MvCa-1250-A1-R1_A1	609	610	0	0.688	0.418919
MvCa-1250-A1-R1_A1	610	611	0.68	0.15	0.0208333
MvCa-1250-A1-R1_A1	611	612	0.479	0	0.417331
MvCa-1250-A1-R1_A1	612	613	0.354	0.169	0.002849
MvCa-1250-A1-R1_A1	613	614	0.68	0	0.0641616
MvCa-1250-A1-R1_A1	614	615	0.745	0	0.470468
MvCa-1250-A1-R1_A1	615	616	0.682	0.139	-0.303305
MvCa-1250-A1-R1_A1	616	617	0.167	0	-0.12963
MvCa-1250-A1-R1_A1	617	618	0	0	0.429549
MvCa-1250-A1-R1_A1	618	619	0	0.52	-0.239286
MvCa-1250-A1-R1_A1	619	620	0	0	0.0575615
MvCa-1250-A1-R1_A1	620	621	0	0.825	0.780912
MvCa-1250-A1-R1_A1	621	622	0	1	0.116043
MvCa-1250-A1-R1_A1	622	623	0	1	0.204301
MvCa-1250-A1-R1_A1	623	624	0	1	0.204853
MvCa-1250-A1-R1_A1	624	625	0	0.751	-0.192146
MvCa-1250-A1-R1_A1	625	626	0.111	0	1.11823
MvCa-1250-A1-R1_A1	626	627	0.119	0.161	0.692308
MvCa-1250-A1-R1_A1	627	628	0	0	-0.201774
MvCa-1250-A1-R1_A1	628	629	0	0.622	0.010244
MvCa-1250-A1-R1_A1	629	630	0	1	-0.175905
MvCa-1250-A1-R1_A1	630	631	0	1	0.0166468
MvCa-1250-A1-R1_A1	631	632	0	1	-0.233992
MvCa-1250-A1-R1_A1	632	633	0	0.593	0.290087
MvCa-1250-A1-R1_A1	633	634	0	0	-0.325926
MvCa-1250-A1-R1_A1	634	635	0	0	0.271739
MvCa-1250-A1-R1_A1	635	636	0	0.151	-0.453884
MvCa-1250-A1-R1_A1	636	637	0	0.833	0.210526
MvCa-1250-A1-R1_A1	637	638	0.1	0.778	-0.277455
MvCa-1250-A1-R1_A1	638	639	1	0	0.582181
MvCa-1250-A1-R1_A1	639	640	0.828	0.145	-0.0841711
MvCa-1250-A1-R1_A1	640	641	0	0.968	0.244643
MvCa-1250-A1-R1_A1	641	642	0	1	-0.471597
MvCa-1250-A1-R1_A1	642	643	0	0.359	-0.257972
MvCa-1250-A1-R1_A1	643	644	0.667	0	0.16
MvCa-1250-A1-R1_A1	644	645	0	0.196	0.719368
MvCa-1250-A1-R1_A1	645	646	0	0.293	0.865918
MvCa-1250-A1-R1_A1	646	647	0	0.889	0.116505
MvCa-1250-A1-R1_A1	647	648	0	1	-0.220974
MvCa-1250-A1-R1_A1	648	649	0	1	-0.151703
MvCa-1250-A1-R1_A1	649	650	0	1	0.226725
MvCa-1250-A1-R1_A1	650	651	0	1	0.547912
MvCa-1250-A1-R1_A1	651	652	0	1	0.158309
MvCa-1250-A1-R1_A1	652	653	0	0.971	0.0105402
MvCa-1250-A1-R1_A1	653	654	0	0	0.996695
MvCa-1250-A1-R1_A1	654	655	0	0.802	0.331092
MvCa-1250-A1-R1_A1	655	656	0	0	1.12963
MvCa-1250-A1-R1_A1	656	657	0	0.81	0.359806
MvCa-1250-A1-R1_A1	657	658	0	1	-0.0180995
MvCa-1250-A1-R1_A1	658	659	0	1	-0.322772
MvCa-1250-A1-R1_A1	659	660	0	0.886	0.188323
MvCa-1250-A1-R1_A1	660	661	0	0.352	-0.261364
MvCa-1250-A1-R1_A1	661	662	0	0	-0.401855
MvCa-1250-A1-R1_A1	662	663	0.673	0	-0.0858974
MvCa-1250-A1-R1_A1	663	664	0.3	0	-0.141908
MvCa-1250-A1-R1_A1	664	665	0	0	-0.200333
MvCa-1250-A1-R1_A1	665	666	0.038	0	-0.025641
MvCa-1250-A1-R1_A1	666	667	1	0	-0.0678295
MvCa-1250-A1-R1_A1	667	668	0.646	0	-0.661697
MvCa-1250-A1-R1_A1	668	669	0.925	0	-0.161674
MvCa-1250-A1-R1_A1	669	670	0.829	0	0.0338875
MvCa-1250-A1-R1_A1	670	671	0.934	0	0.237425
MvCa-1250-A1-R1_A1	671	672	1	0	-0.0787826
MvCa-1250-A1-R1_A1	672	673	1	0	-0.180757
MvCa-1250-A1-R1_A1	673	674	0.18	0.269	-0.0450599
MvCa-1250-A1-R1_A1	674	675	0	1	-0.294118
MvCa-1250-A1-R1_A1	675	676	0	0.533	-0.141959
MvCa-1250-A1-R1_A1	676	677	0	0.521	0.357276
MvCa-1250-A1-R1_A1	677	678	0	1	0.184916
MvCa-1250-A1-R1_A1	678	679	0	0.97	0.0343259
MvCa-1250-A1-R1_A1	679	680	0.455	0	0.528736
MvCa-1250-A1-R1_A1	680	681	0	0.302	-0.271979
MvCa-1250-A1-R1_A1	681	682	0	1	-0.164541
MvCa-1250-A1-R1_A1	682	683	0	1	0.340021
MvCa-1250-A1-R1_A1	683	684	0	0.999	0.456522
MvCa-1250-A1-R1_A1	684	685	0	0.969	0.182724
MvCa-1250-A1-R1_A1	685	686	0.542	0	0.264435
MvCa-1250-A1-R1_A1	686	687	0	0	1.32633
MvCa-1250-A1-R1_A1	687	688	0	0	0.5675
MvCa-1250-A1-R1_A1	688	689	0	0	0.442927
MvCa-1250-A1-R1_A1	689	690	0	0.244	0.696585
MvCa-1250-A1-R1_A1	690	691	0	1	0.0298583
MvCa-1250-A1-R1_A1	691	692	0	0.814	0.307544
MvCa-1250-A1-R1_A1	692	693	0	0	0.551636
MvCa-1250-A1-R1_A1	693	694	0	0.639	0.764032
MvCa-1250-A1-R1_A1	694	695	0	1	0.0910704
MvCa-1250-A1-R1_A1	695	696	0	0.444	-0.340268
MvCa-1250-A1-R1_A1	696	697	0	0.234	-0.306402
MvCa-1250-A1-R1_A1	697	698	0	0.839	-0.307004
MvCa-1250-A1-R1_A1	698	699	0	0.246	-0.149511
MvCa-1250-A1-R1_A1	699	700	0.058	0.457	-0.337066
MvCa-1250-A1-R1_A1	700	701	1	0	0.0672769
MvCa-1250-A1-R1_A1	701	702	0.501	0	-0.0687751
MvCa-1250-A1-R1_A1	702	703	0.542	0	-0.330305
MvCa-1250-A1-R1_A1	703	704	1	0	-0.224403
MvCa-1250-A1-R1_A1	704	705	1	0	-0.383864
MvCa-1250-A1-R1_A1	705	706	1	0	-0.501765
MvCa-1250-A1-R1_A1	706	707	1	0	-0.109277
MvCa-1250-A1-R1_A1	707	708	0.351	0.248	-0.0608229
MvCa-1250-A1-R1_A1	708	709	0.743	0	-0.272786
MvCa-1250-A1-R1_A1	709	710	0.473	0	-0.596154
MvCa-1250-A1-R1_A1	710	711	0.959	0	-0.608362
MvCa-1250-A1-R1_A1	711	712	0.71	0	-0.227058
MvCa-1250-A1-R1_A1	712	713	1	0	-0.148148
MvCa-1250-A1-R1_A1	713	714	0.428	0	-0.272794
MvCa-1250-A1-R1_A1	714	715	1	0	-0.395233
MvCa-1250-A1-R1_A1	715	716	0.522	0.174	-0.197021
MvCa-1250-A1-R1_A1	716	717	0	0.933	0.365079
MvCa-1250-A1-R1_A1	717	718	0	1	-0.0934881
MvCa-1250-A1-R1_A1	718	719	0	0.86	0.186589
MvCa-1250-A1-R1_A1	719	720	0	0.104	1.73913
MvCa-1250-A1-R1_A1	720	721	0	1	1.25277
MvCa-1250-A1-R1_A1	721	722	0	0.4	0.068372
MvCa-1250-A1-R1_A1	722	723	0.521	0	0.282178
MvCa-1250-A1-R1_A1	723	724	0.723	0	0.0737765
MvCa-1250-A1-R1_A1	724	725	0.392	0.114	0.0219523
MvCa-1250-A1-R1_A1	725	726	0	0.789	-0.296538
MvCa-1250-A1-R1_A1	726	727	0.048	0.13	-0.456522
MvCa-1250-A1-R1_A1	727	728	0.155	0.026	-0.011474
MvCa-1250-A1-R1_A1	728	729	0	1	-0.0917431
MvCa-1250-A1-R1_A1	729	730	0	1	0.237805
MvCa-1250-A1-R1_A1	730	731	0	0.91	-0.410136
MvCa-1250-A1-R1_A1	731	732	0	0	0.142352
MvCa-1250-A1-R1_A1	732	733	0.927	0	-0.400288
MvCa-1250-A1-R1_A1	733	734	1	0	-0.286891
MvCa-1250-A1-R1_A1	734	735	1	0	0.424382
MvCa-1250-A1-R1_A1	735	736	0.627	0	0.311987
MvCa-1250-A1-R1_A1	736	737	0.144	0.104	0.194664
MvCa-1250-A1-R1_A1	737	738	0.257	0.697	0.435789
MvCa-1250-A1-R1_A1	738	739	0	1	-0.292226
MvCa-1250-A1-R1_A1	739	740	0.044	0.314	-0.0148213
MvCa-1250-A1-R1_A1	740	741	1	0	-0.433673
MvCa-1250-A1-R1_A1	741	742	1	0	-0.253006
MvCa-1250-A1-R1_A1	742	743	0.581	0	-0.282609
MvCa-1250-A1-R1_A1	743	744	1	0	-0.191148
MvCa-1250-A1-R1_A1	744	745	0.516	0	0.247589
MvCa-1250-A1-R1_A1	745	746	0.364	0.111	-0.391429
MvCa-1250-A1-R1_A1	746	747	1	0	-0.353198
MvCa-1250-A1-R1_A1	747	748	1	0	-0.137709
MvCa-1250-A1-R1_A1	748	749	1	0	-0.198312
MvCa-1250-A1-R1_A1	749	750	0.287	0.458	0.0909091
MvCa-1250-A1-R1_A1	750	751	0.559	0.289	-0.267081
MvCa-1250-A1-R1_A1	751	752	0.911	0	0.252747
MvCa-1250-A1-R1_A1	752	753	0.361	0.135	-0.221672
MvCa-1250-A1-R1_A1	753	754	1	0	-0.271268
MvCa-1250-A1-R1_A1	754	755	0.822	0	-0.259281
MvCa-1250-A1-R1_A1	755	756	0	0	0.195674
MvCa-1250-A1-R1_A1	756	757	0.627	0	-0.0437198
MvCa-1250-A1-R1_A1	757	758	0.416	0	-0.314286
MvCa-1250-A1-R1_A1	758	759	1	0	-0.166667
MvCa-1250-A1-R1_A1	759	760	0.571	0	0.357595
MvCa-1250-A1-R1_A1	760	761	0	0.722	-0.112195
MvCa-1250-A1-R1_A1	761	762	0	1	-0.247863
MvCa-1250-A1-R1_A1	762	763	0	1	-0.281742
MvCa-1250-A1-R1_A1	763	764	0	1	-0.155008
MvCa-1250-A1-R1_A1	764	765	0	1	0.0481859
MvCa-1250-A1-R1_A1	765	766	0	0.321	-0.302086
MvCa-1250-A1-R1_A1	766	767	0	0.071	-0.275472
MvCa-1250-A1-R1_A1	767	768	0.268	0.062	-0.255172
MvCa-1250-A1-R1_A1	768	769	1	0	-0.152741
MvCa-1250-A1-R1_A1	769	770	1	0	-0.533925
MvCa-1250-A1-R1_A1	770	771	0.809	0	-0.221669
MvCa-1250-A1-R1_A1	771	772	1	0	-0.274712
MvCa-1250-A1-R1_A1	772	773	1	0	-0.212055
MvCa-1250-A1-R1_A1	773	774	1	0	-0.151816
MvCa-1250-A1-R1_A1	774	775	1	0	-0.380007
MvCa-1250-A1-R1_A1	775	776	0.577	0	-0.251025
MvCa-1250-A1-R1_A1	776	777	0.566	0.108	-0.0176261
MvCa-1250-A1-R1_A1	777	778	0	0	-0.157191
MvCa-1250-A1-R1_A1	778	779	0	0	-0.0398906
MvCa-1250-A1-R1_A1	779	780	0	0	-0.479405
MvCa-1250-A1-R1_A1	780	781	0	0.451	-0.0617647
MvCa-1250-A1-R1_A1	781	782	0	1	0.120513
MvCa-1250-A1-R1_A1	782	783	0	1	-0.0827586
MvCa-1250-A1-R1_A1	783	784	0	1	-0.106156
MvCa-1250-A1-R1_A1	784	785	0	1	0.405324
MvCa-1250-A1-R1_A1	785	786	0	0.663	-0.239062
MvCa-1250-A1-R1_A1	786	787	0	0	0.012449
MvCa-1250-A1-R1_A1	787	788	0	0.581	-0.177287
MvCa-1250-A1-R1_A1	788	789	0	0.868	-0.197133
MvCa-1250-A1-R1_A1	789	790	0.86	0	0.606
MvCa-1250-A1-R1_A1	790	791	0.922	0.051	0.140008
MvCa-1250-A1-R1_A1	791	792	0	0.85	0.125
MvCa-1250-A1-R1_A1	792	793	0	0.194	-0.090625
MvCa-1250-A1-R1_A1	793	794	0	0	0.00588235
MvCa-1250-A1-R1_A1	794	795	0	0.057	0.00657895
MvCa-1250-A1-R1_A1	795	796	0	1	0.09375
MvCa-1250-A1-R1_A1	796	797	0	1	0.134488
MvCa-1250-A1-R1_A1	797	798	0	1	0.405622
MvCa-1250-A1-R1_A1	798	799	0	1	-0.0597015
MvCa-1250-A1-R1_A1	799	800	0.371	0.54	-0.48233
MvCa-1250-A1-R1_A1	800	801	0.176	0.287	-0.330097
MvCa-1250-A1-R1_A1	801	802	1	0	-0.592625
MvCa-1250-A1-R1_A1	802	803	1	0	-0.033345
MvCa-1250-A1-R1_A1	803	804	0.85	0	-0.0371697
MvCa-1250-A1-R1_A1	804	805	0.675	0	-0.328424
MvCa-1250-A1-R1_A1	805	806	0.418	0.226	-0.027234
MvCa-1250-A1-R1_A1	806	807	1	0	-0.170763
MvCa-1250-A1-R1_A1	807	808	1	0	-0.251311
MvCa-1250-A1-R1_A1	808	809	1	0	-0.472659
MvCa-1250-A1-R1_A1	809	810	1	0	-0.398026
MvCa-1250-A1-R1_A1	810	811	1	0	-0.337079
MvCa-1250-A1-R1_A1	811	812	0.8	0	-0.237113
MvCa-1250-A1-R1_A1	812	813	1	0	-0.3375
MvCa-1250-A1-R1_A1	813	814	1	0	0.0018018
MvCa-1250-A1-R1_A1	814	815	0.053	0.284	-0.343915
MvCa-1250-A1-R1_A1	815	816	0.049	0	-0.480769
MvCa-1250-A1-R1_A1	816	817	1	0	-0.248094
MvCa-1250-A1-R1_A1	817	818	1	0	-0.258433
MvCa-1250-A1-R1_A1	818	819	0.446	0	-0.259769
MvCa-1250-A1-R1_A1	819	820	1	0	-0.457143
MvCa-1250-A1-R1_A1	820	821	1	0	-0.425509
MvCa-1250-A1-R1_A1	821	822	0.952	0	-0.287347
MvCa-1250-A1-R1_A1	822	823	0	0.246	-0.0374564
MvCa-1250-A1-R1_A1	823	824	0.557	0.21	-0.360748
MvCa-1250-A1-R1_A1	824	825	0.921	0	0.165966
MvCa-1250-A1-R1_A1	825	826	0	0.31	-0.0123377
MvCa-1250-A1-R1_A1	826	827	0.748	0	-0.0838889
MvCa-1250-A1-R1_A1	827	828	0.658	0	-0.110043
MvCa-1250-A1-R1_A1	828	829	1	0	0.225055
MvCa-1250-A1-R1_A1	829	830	0.843	0	-0.322936
MvCa-1250-A1-R1_A1	830	831	0.277	0	-0.545008
MvCa-1250-A1-R1_A1	831	832	1	0	-0.204577
MvCa-1250-A1-R1_A1	832	833	0.32	0	-0.304348
MvCa-1250-A1-R1_A1	833	834	0.713	0	-0.272681
MvCa-1250-A1-R1_A1	834	835	0.525	0	-0.314465
MvCa-1250-A1-R1_A1	835	836	1	0	-0.274682
MvCa-1250-A1-R1_A1	836	837	0.214	0.378	0.00848896
MvCa-1250-A1-R1_A1	837	838	0	0.978	0.239188
MvCa-1250-A1-R1_A1	838	839	0.305	0.272	-0.0134953
MvCa-1250-A1-R1_A1	839	840	0	0	0.433398
MvCa-1250-A1-R1_A1	840	841	0	0.635	-0.0445
MvCa-1250-A1-R1_A1	841	842	0	1	0.0805085
MvCa-1250-A1-R1_A1	842	843	0	1	0.0100877
MvCa-1250-A1-R1_A1	843	844	0	0.697	-0.010101
MvCa-1250-A1-R1_A1	844	845	0.563	0.318	0.253968
MvCa-1250-A1-R1_A1	845	846	0.945	0	0.32399
MvCa-1250-A1-R1_A1	846	847	1	0	-0.0961538
MvCa-1250-A1-R1_A1	847	848	0.403	0.296	-0.0516291
MvCa-1250-A1-R1_A1	848	849	0.705	0	0.235376
MvCa-1250-A1-R1_A1	849	850	0.059	0.603	0.153846
MvCa-1250-A1-R1_A1	850	851	1	0	0.133333
MvCa-1250-A1-R1_A1	851	852	1	0	0.085825
MvCa-1250-A1-R1_A1	852	853	0.196	0.243	0.0928309
MvCa-1250-A1-R1_A1	853	854	0	0.316	0.581197
MvCa-1250-A1-R1_A1	854	855	0	0.474	0.134387
MvCa-1250-A1-R1_A1	855	856	0	0.587	0.324786
MvCa-1250-A1-R1_A1	856	857	0	0.519	-0.362793
MvCa-1250-A1-R1_A1	857	858	0	0.417	0.861386
MvCa-1250-A1-R1_A1	858	859	0	1	0.0410256
MvCa-1250-A1-R1_A1	859	860	0	0.827	0.395153
MvCa-1250-A1-R1_A1	860	861	0	0	-0.427083
MvCa-1250-A1-R1_A1	861	862	0	0	0.0699301
MvCa-1250-A1-R1_A1	862	863	0	0	-0.037674
MvCa-1250-A1-R1_A1	863	864	0	0	0.0916409
MvCa-1250-A1-R1_A1	864	865	0	0.326	-0.220949
MvCa-1250-A1-R1_A1	865	866	0	0.678	-0.415703
MvCa-1250-A1-R1_A1	866	867	0	1	-0.0916342
MvCa-1250-A1-R1_A1	867	868	0	1	-0.132295
MvCa-1250-A1-R1_A1	868	869	0	1	-0.00656814
MvCa-1250-A1-R1_A1	869	870	0	0.877	0.05
MvCa-1250-A1-R1_A1	870	871	0	0	-0.467224
MvCa-1250-A1-R1_A1	871	872	0.467	0	-0.122249
MvCa-1250-A1-R1_A1	872	873	0.663	0	-0.451336
MvCa-1250-A1-R1_A1	873	874	0	0	-0.121411
MvCa-1250-A1-R1_A1	874	875	0.545	0	-0.307212
MvCa-1250-A1-R1_A1	875	876	1	0	-0.196573
MvCa-1250-A1-R1_A1	876	877	1	0	-0.238462
MvCa-1250-A1-R1_A1	877	878	0.462	0.324	0.681429
MvCa-1250-A1-R1_A1	878	879	0	1	0.183502
MvCa-1250-A1-R1_A1	879	880	0	1	0.513514
MvCa-1250-A1-R1_A1	880	881	0	1	-0.0461224
MvCa-1250-A1-R1_A1	881	882	0	1	-0.0155945
MvCa-1250-A1-R1_A1	882	883	0	1	-0.16649
MvCa-1250-A1-R1_A1	883	884	0	1	0.2
MvCa-1250-A1-R1_A1	884	885	0	1	0.430894
MvCa-1250-A1-R1_A1	885	886	0.41	0.135	0.168317
MvCa-1250-A1-R1_A1	886	887	0.593	0	-0.0129614
MvCa-1250-A1-R1_A1	887	888	0.048	0	-0.263245
MvCa-1250-A1-R1_A1	888	889	0.901	0	0.00367394
MvCa-1250-A1-R1_A1	889	890	0	0.644	0.172703
MvCa-1250-A1-R1_A1	890	891	0	1	-0.150428
MvCa-1250-A1-R1_A1	891	892	0	1	0.624892
MvCa-1250-A1-R1_A1	892	893	0	1	0.48374
MvCa-1250-A1-R1_A1	893	894	0	0.988	0.268359
MvCa-1250-A1-R1_A1	894	895	0.961	0	0.467181
MvCa-1250-A1-R1_A1	895	896	1	0	0.299501
MvCa-1250-A1-R1_A1	896	897	0.653	0.175	0.287879
MvCa-1250-A1-R1_A1	897	898	1	0	0.352941
MvCa-1250-A1-R1_A1	898	899	0.918	0	0.311111
MvCa-1250-A1-R1_A1	899	900	0.56	0.122	0.602529
MvCa-1250-A1-R1_A1	900	901	0.287	0.483	0.735714
MvCa-1250-A1-R1_A1	901	902	0.879	0	0.511111
MvCa-1250-A1-R1_A1	902	903	0	0	0.979506
MvCa-1250-A1-R1_A1	903	904	0	0.081	-0.287135
MvCa-1250-A1-R1_A1	904	905	0	1	0.861454
MvCa-1250-A1-R1_A1	905	906	0	1	0.0197759
MvCa-1250-A1-R1_A1	906	907	0	1	0.34121
MvCa-1250-A1-R1_A1	907	908	0	1	0.127273
MvCa-1250-A1-R1_A1	908	909	0	1	-0.209091
MvCa-1250-A1-R1_A1	909	910	0.164	0.066	-0.258936
MvCa-1250-A1-R1_A1	910	911	0.673	0.068	-0.134831
MvCa-1250-A1-R1_A1	911	912	0	0.949	-0.036223
MvCa-1250-A1-R1_A1	912	913	0	0.908	0.139762
MvCa-1250-A1-R1_A1	913	914	0	1	-0.252878
MvCa-1250-A1-R1_A1	914	915	0	0.918	-0.325864
MvCa-1250-A1-R1_A1	915	916	0.343	0.161	1.16764
MvCa-1250-A1-R1_A1	916	917	0.013	0.267	-0.025
MvCa-1250-A1-R1_A1	917	918	0	0.819	0.294737
MvCa-1250-A1-R1_A1	918	919	0	1	-0.287719
MvCa-1250-A1-R1_A1	919	920	0.131	0.672	0.113258
MvCa-1250-A1-R1_A1	920	921	1	0	-0.477567
MvCa-1250-A1-R1_A1	921	922	0.954	0	0.821201
MvCa-1250-A1-R1_A1	922	923	0.401	0	-0.0386905
MvCa-1250-A1-R1_A1	923	924	0.872	0	0.446957
MvCa-1250-A1-R1_A1	924	925	0.765	0.191	0.0996633
MvCa-1250-A1-R1_A1	925	926	0	0.49	1.06586
MvCa-1250-A1-R1_A1	926	927	0	0.414	0.140777
MvCa-1250-A1-R1_A1	927	928	0	1	0.642041
MvCa-1250-A1-R1_A1	928	929	0	1	0.620795
MvCa-1250-A1-R1_A1	929	930	0	1	1.21214
MvCa-1250-A1-R1_A1	930	931	0.576	0.406	0.121212
MvCa-1250-A1-R1_A1	931	932	0.606	0	-0.211948
MvCa-1250-A1-R1_A1	932	933	0	0.213	0.302
MvCa-1250-A1-R1_A1	933	934	0.657	0	-0.336113
MvCa-1250-A1-R1_A1	934	935	1	0	-0.315342
MvCa-1250-A1-R1_A1	935	936	0.954	0	-0.551899
MvCa-1250-A1-R1_A1	936	937	0.739	0	0.130563
MvCa-1250-A1-R1_A1	937	938	1	0	-0.50914
MvCa-1250-A1-R1_A1	938	939	1	0	0.221645
MvCa-1250-A1-R1_A1	939	940	1	0	0.396825
MvCa-1250-A1-R1_A1	940	941	0.312	0.545	0.311448
MvCa-1250-A1-R1_A1	941	942	0.515	0.037	-0.197603
MvCa-1250-A1-R1_A1	942	943	0.767	0.006	0.385452
MvCa-1250-A1-R1_A1	943	944	0.383	0.407	1.35986
MvCa-1250-A1-R1_A1	944	945	1	0	-0.357979
MvCa-1250-A1-R1_A1	945	946	0.452	0.25	-0.124752
MvCa-1250-A1-R1_A1	946	947	0.327	0	0.906323
MvCa-1250-A1-R1_A1	947	948	1	0	0.24294
MvCa-1250-A1-R1_A1	948	949	1	0	-0.3534
MvCa-1250-A1-R1_A1	949	950	0.918	0	-0.0211268
MvCa-1250-A1-R1_A1	950	951	1	0	-0.018759
MvCa-1250-A1-R1_A1	951	952	0.392	0	0.953265
MvCa-1250-A1-R1_A1	952	953	0.918	0	0.580499
MvCa-1250-A1-R1_A1	953	954	0.564	0.157	0.322581
MvCa-1250-A1-R1_A1	954	955	1	0	0.105
MvCa-1250-A1-R1_A1	955	956	0.953	0	-0.202899
MvCa-1250-A1-R1_A1	956	957	1	0	-0.272031
MvCa-1250-A1-R1_A1	957	958	0.942	0	-0.164773
MvCa-1250-A1-R1_A1	958	959	0.379	0	-0.640187
MvCa-1250-A1-R1_A1	959	960	0.565	0	-0.279838
MvCa-1250-A1-R1_A1	960	961	0.99	0	-0.146313
MvCa-1250-A1-R1_A1	961	962	1	0	-0.10255
MvCa-1250-A1-R1_A1	962	963	1	0	0.314695
MvCa-1250-A1-R1_A1	963	964	1	0	-0.213077
MvCa-1250-A1-R1_A1	964	965	1	0	-0.106
MvCa-1250-A1-R1_A1	965	966	0.288	0	-0.422015
MvCa-1250-A1-R1_A1	966	967	0.811	0	-0.128079
MvCa-1250-A1-R1_A1	967	968	0.682	0	-0.105806
MvCa-1250-A1-R1_A1	968	969	0	0.919	0.0599884
MvCa-1250-A1-R1_A1	969	970	0	0.425	0.339869
MvCa-1250-A1-R1_A1	970	971	0	0.771	0.28972
MvCa-1250-A1-R1_A1	971	972	0	0.966	-0.281175
MvCa-1250-A1-R1_A1	972	973	0	1	2.43012
MvCa-1250-A1-R1_A1	973	974	0	1	1.27572
MvCa-1250-A1-R1_A1	974	975	0	1	0.241935
MvCa-1250-A1-R1_A1	975	976	0	0.334	0.0588235
MvCa-1250-A1-R1_A1	976	977	0	1	0.0950081
MvCa-1250-A1-R1_A1	977	978	0.369	0.197	0.157143
MvCa-1250-A1-R1_A1	978	979	0	0.929	0.245014
MvCa-1250-A1-R1_A1	979	980	0	1	1.21259
MvCa-1250-A1-R1_A1	980	981	0	1	0.257093
MvCa-1250-A1-R1_A1	981	982	0	1	0.02
MvCa-1250-A1-R1_A1	982	983	0	0.623	-0.336406
MvCa-1250-A1-R1_A1	983	984	0	0.791	-0.125
MvCa-1250-A1-R1_A1	984	985	0	1	0.705882
MvCa-1250-A1-R1_A1	985	986	0	1	0.126126
MvCa-1250-A1-R1_A1	986	987	0	0.308	0.458967
MvCa-1250-A1-R1_A1	987	988	0	0.942	-0.09
MvCa-1250-A1-R1_A1	988	989	0.095	0.286	0.153371
MvCa-1250-A1-R1_A1	989	990	0.289	0.351	0.418478
MvCa-1250-A1-R1_A1	990	991	0.639	0	-0.34023
MvCa-1250-A1-R1_A1	991	992	1	0	-0.127451
MvCa-1250-A1-R1_A1	992	993	1	0	-0.286061
MvCa-1250-A1-R1_A1	993	994	0.539	0	-0.341494
MvCa-1250-A1-R1_A1	994	995	0.839	0	0.694118
MvCa-1250-A1-R1_A1	995	996	1	0	-0.0237288
MvCa-1250-A1-R1_A1	996	997	0.799	0	-0.175534
MvCa-1250-A1-R1_A1	997	998	0.595	0.145	0.61169
MvCa-1250-A1-R1_A1	998	999	1	0	0.388929
MvCa-1250-A1-R1_A1	999	1000	0.558	0.11	1.40667
MvCa-1250-A1-R1_A1	1000	1001	0.678	0	-0.147112
MvCa-1250-A1-R1_A1	1001	1002	0.05	0.483	2.16034
MvCa-1250-A1-R1_A1	1002	1003	0	1	0.419184
MvCa-1250-A1-R1_A1	1003	1004	0	1	0.555749
MvCa-1250-A1-R1_A1	1004	1005	0	0.502	-0.364989
MvCa-1250-A1-R1_A1	1005	1006	0.483	0	-0.269714
MvCa-1250-A1-R1_A1	1006	1007	1	0	-0.0106649
MvCa-1250-A1-R1_A1	1007	1008	1	0	-0.0945513
MvCa-1250-A1-R1_A1	1008	1009	1	0	0.549395
MvCa-1250-A1-R1_A1	1009	1010	0.43	0.164	0.53125
MvCa-1250-A1-R1_A1	1010	1011	0	0.569	0.207356
MvCa-1250-A1-R1_A1	1011	1012	0	0.959	-0.265224
MvCa-1250-A1-R1_A1	1012	1013	0.669	0	-0.00366838
MvCa-1250-A1-R1_A1	1013	1014	1	0	0.159091
MvCa-1250-A1-R1_A1	1014	1015	0.05	0.668	0.228288
MvCa-1250-A1-R1_A1	1015	1016	0	0	-0.0458211
MvCa-1250-A1-R1_A1	1016	1017	0	0	-0.327115
MvCa-1250-A1-R1_A1	1017	1018	0	0	-0.369565
MvCa-1250-A1-R1_A1	1018	1019	0	0.946	-0.382838
MvCa-1250-A1-R1_A1	1019	1020	0	1	0.46723
MvCa-1250-A1-R1_A1	1020	1021	0	1	0.0808081
MvCa-1250-A1-R1_A1	1021	1022	0	0.606	0.0258621
MvCa-1250-A1-R1_A1	1022	1023	0	0.463	0.507407
MvCa-1250-A1-R1_A1	1023	1024	0.248	0.109	0.254355
MvCa-1250-A1-R1_A1	1024	1025	0.731	0	-0.0926158
MvCa-1250-A1-R1_A1	1025	1026	0.667	0	-0.263056
MvCa-1250-A1-R1_A1	1026	1027	0.627	0	-0.297332
MvCa-1250-A1-R1_A1	1027	1028	0.592	0	-0.433942
MvCa-1250-A1-R1_A1	1028	1029	0	0.41	0.118919
MvCa-1250-A1-R1_A1	1029	1030	0.033	0	0.21
MvCa-1250-A1-R1_A1	1030	1031	0.128	0.552	0.0879074
MvCa-1250-A1-R1_A1	1031	1032	0.678	0	-0.241942
MvCa-1250-A1-R1_A1	1032	1033	1	0	-0.0904393
MvCa-1250-A1-R1_A1	1033	1034	1	0	-0.109375
MvCa-1250-A1-R1_A1	1034	1035	1	0	0.125
MvCa-1250-A1-R1_A1	1035	1036	0.389	0	-0.554884
MvCa-1250-A1-R1_A1	1036	1037	0.796	0	-0.626702
MvCa-1250-A1-R1_A1	1037	1038	1	0	-0.182839
MvCa-1250-A1-R1_A1	1038	1039	1	0	-0.425926
MvCa-1250-A1-R1_A1	1039	1040	0.43	0.193	0.106289
MvCa-1250-A1-R1_A1	1040	1041	0	1	0.0971193
MvCa-1250-A1-R1_A1	1041	1042	0	1	1.22478
MvCa-1250-A1-R1_A1	1042	1043	0	1	2.00738
MvCa-1250-A1-R1_A1	1043	1044	0	1	0.287685
MvCa-1250-A1-R1_A1	1044	1045	0.164	0.361	0.884083
MvCa-1250-A1-R1_A1	1045	1046	0	1	0.433333
MvCa-1250-A1-R1_A1	1046	1047	0.867	0.013	0.17756
MvCa-1250-A1-R1_A1	1047	1048	0.627	0	0.313572
MvCa-1250-A1-R1_A1	1048	1049	0.245	0.656	-0.171474
MvCa-1250-A1-R1_A1	1049	1050	0	1	0.120375
MvCa-1250-A1-R1_A1	1050	1051	0	0.977	0.89021
MvCa-1250-A1-R1_A1	1051	1052	0	1	0.110154
MvCa-1250-A1-R1_A1	1052	1053	0.417	0.212	-0.432245
MvCa-1250-A1-R1_A1	1053	1054	0.917	0	-0.212577
MvCa-1250-A1-R1_A1	1054	1055	0.697	0	0.19898
MvCa-1250-A1-R1_A1	1055	1056	0.798	0.106	-0.451429
MvCa-1250-A1-R1_A1	1056	1057	0.785	0.04	0.414373
MvCa-1250-A1-R1_A1	1057	1058	0.515	0	0.0936361
MvCa-1250-A1-R1_A1	1058	1059	0	0.437	0.475313
MvCa-1250-A1-R1_A1	1059	1060	0	0.922	0.0769231
MvCa-1250-A1-R1_A1	1060	1061	0	1	0.0356105
MvCa-1250-A1-R1_A1	1061	1062	0	1	-0.213323
MvCa-1250-A1-R1_A1	1062	1063	0	1	0.159816
MvCa-1250-A1-R1_A1	1063	1064	0	0.904	0.278509
MvCa-1250-A1-R1_A1	1064	1065	0	1	0.478369
MvCa-1250-A1-R1_A1	1065	1066	0	0.608	-0.477512
MvCa-1250-A1-R1_A1	1066	1067	0	0.631	-0.0163282
MvCa-1250-A1-R1_A1	1067	1068	0	0.908	-0.121212
MvCa-1250-A1-R1_A1	1068	1069	0	1	0.0323084
MvCa-1250-A1-R1_A1	1069	1070	0	1	-0.17419
MvCa-1250-A1-R1_A1	1070	1071	0	1	-0.161426
MvCa-1250-A1-R1_A1	1071	1072	0	0.092	-0.188467
MvCa-1250-A1-R1_A1	1072	1073	0	0	0.554527
MvCa-1250-A1-R1_A1	1073	1074	0	0	0.0876953
MvCa-1250-A1-R1_A1	1074	1075	0.914	0	-0.0437611
MvCa-1250-A1-R1_A1	1075	1076	0	0.454	0.539032
MvCa-1250-A1-R1_A1	1076	1077	0.381	0	-0.0491651
MvCa-1250-A1-R1_A1	1077	1078	1	0	0.408537
MvCa-1250-A1-R1_A1	1078	1079	1	0	-0.0715789
MvCa-1250-A1-R1_A1	1079	1080	0.93	0	0.102616
MvCa-1250-A1-R1_A1	1080	1081	0.708	0	-0.269663
MvCa-1250-A1-R1_A1	1081	1082	0.958	0	-0.27521
MvCa-1250-A1-R1_A1	1082	1083	1	0	-0.152778
MvCa-1250-A1-R1_A1	1083	1084	1	0	-0.314904
MvCa-1250-A1-R1_A1	1084	1085	1	0	-0.020202
MvCa-1250-A1-R1_A1	1085	1086	0.886	0	-0.355172
MvCa-1250-A1-R1_A1	1086	1087	0	0	-0.23125
MvCa-1250-A1-R1_A1	1087	1088	0.272	0	-0.249498
MvCa-1250-A1-R1_A1	1088	1089	0	0.114	-0.0692149
MvCa-1250-A1-R1_A1	1089	1090	0.593	0	0.0978991
MvCa-1250-A1-R1_A1	1090	1091	0.892	0	0.0232558
MvCa-1250-A1-R1_A1	1091	1092	0.758	0	-0.311111
MvCa-1250-A1-R1_A1	1092	1093	1	0	0.822917
MvCa-1250-A1-R1_A1	1093	1094	0.406	0.324	0.0238586
MvCa-1250-A1-R1_A1	1094	1095	0	0.181	-0.0787654
MvCa-1250-A1-R1_A1	1095	1096	0.644	0	0.381685
MvCa-1250-A1-R1_A1	1096	1097	0.898	0	0.0137694
MvCa-1250-A1-R1_A1	1097	1098	0.598	0	-0.141414
MvCa-1250-A1-R1_A1	1098	1099	1	0	-0.17284
MvCa-1250-A1-R1_A1	1099	1100	0.86	0	-0.229508
MvCa-1250-A1-R1_A1	1100	1101	0.999	0	0.0823529
MvCa-1250-A1-R1_A1	1101	1102	0.935	0	0.256917
MvCa-1250-A1-R1_A1	1102	1103	0.936	0	-0.266351
MvCa-1250-A1-R1_A1	1103	1104	1	0	-0.311111
MvCa-1250-A1-R1_A1	1104	1105	0.137	0.513	0.338614
MvCa-1250-A1-R1_A1	1105	1106	0	1	-0.0768121
MvCa-1250-A1-R1_A1	1106	1107	0	0.979	-0.419403
MvCa-1250-A1-R1_A1	1107	1108	0.357	0	0.55293
MvCa-1250-A1-R1_A1	1108	1109	0.402	0.455	-0.554839
MvCa-1250-A1-R1_A1	1109	1110	0.952	0	0.181944
MvCa-1250-A1-R1_A1	1110	1111	0.767	0.104	-0.263343
MvCa-1250-A1-R1_A1	1111	1112	0.83	0	-0.0619803
MvCa-1250-A1-R1_A1	1112	1113	0.904	0	-0.215873
MvCa-1250-A1-R1_A1	1113	1114	0.442	0	0.189896
MvCa-1250-A1-R1_A1	1114	1115	0.232	0.156	0.175711
MvCa-1250-A1-R1_A1	1115	1116	0.3	0	-0.518512
MvCa-1250-A1-R1_A1	1116	1117	0	0.727	0.123482
MvCa-1250-A1-R1_A1	1117	1118	0	0.995	-0.213284
MvCa-1250-A1-R1_A1	1118	1119	0	0.283	-0.200692
MvCa-1250-A1-R1_A1	1119	1120	0	0.802	0.275362
MvCa-1250-A1-R1_A1	1120	1121	0.305	0.149	0.175696
MvCa-1250-A1-R1_A1	1121	1122	0	0.3	-0.215777
MvCa-1250-A1-R1_A1	1122	1123	0.37	0.223	-0.0110742
MvCa-1250-A1-R1_A1	1123	1124	0	0.228	0.244478
MvCa-1250-A1-R1_A1	1124	1125	0	0.694	0.0397878
MvCa-1250-A1-R1_A1	1125	1126	0	1	-0.043653
MvCa-1250-A1-R1_A1	1126	1127	0	1	-0.292487
MvCa-1250-A1-R1_A1	1127	1128	0	1	-0.176113
MvCa-1250-A1-R1_A1	1128	1129	0	1	0.0641892
MvCa-1250-A1-R1_A1	1129	1130	0	1	0.159087
MvCa-1250-A1-R1_A1	1130	1131	0	1	-0.364876
MvCa-1250-A1-R1_A1	1131	1132	0	0.187	-0.158474
MvCa-1250-A1-R1_A1	1132	1133	0	0.022	0.163055
MvCa-1250-A1-R1_A1	1133	1134	0	0.9	-0.0586735
MvCa-1250-A1-R1_A1	1134	1135	0	0	0.0105263
MvCa-1250-A1-R1_A1	1135	1136	0.128	0	-0.116078
MvCa-1250-A1-R1_A1	1136	1137	1	0	-0.274977
MvCa-1250-A1-R1_A1	1137	1138	0.984	0	-0.0427273
MvCa-1250-A1-R1_A1	1138	1139	0	0.069	-0.209704
MvCa-1250-A1-R1_A1	1139	1140	0	0.628	0.325457
MvCa-1250-A1-R1_A1	1140	1141	0	0.455	0.35
MvCa-1250-A1-R1_A1	1141	1142	0	1	0.316239
MvCa-1250-A1-R1_A1	1142	1143	0	0.277	0.158537
MvCa-1250-A1-R1_A1	1143	1144	0	0.175	-0.163916
MvCa-1250-A1-R1_A1	1144	1145	0	0.887	0.383459
MvCa-1250-A1-R1_A1	1145	1146	0	0.532	1.50196
MvCa-1250-A1-R1_A1	1146	1147	0	0.455	-0.211514
MvCa-1250-A1-R1_A1	1147	1148	0.161	0.37	0.275503
MvCa-1250-A1-R1_A1	1148	1149	0.599	0.003	0.138824
MvCa-1250-A1-R1_A1	1149	1150	1	0	-0.391892
MvCa-1250-A1-R1_A1	1150	1151	1	0	-0.607678
MvCa-1250-A1-R1_A1	1151	1152	1	0	-0.350515
MvCa-1250-A1-R1_A1	1152	1153	0.699	0.124	0.3732
MvCa-1250-A1-R1_A1	1153	1154	0.752	0	-0.0815412
MvCa-1250-A1-R1_A1	1154	1155	0.736	0.148	-0.36671
MvCa-1250-A1-R1_A1	1155	1156	0.949	0	0.162614
MvCa-1250-A1-R1_A1	1156	1157	1	0	0.183732
MvCa-1250-A1-R1_A1	1157	1158	0.888	0	-0.2262
MvCa-1250-A1-R1_A1	1158	1159	1	0	-0.185066
MvCa-1250-A1-R1_A1	1159	1160	0.757	0	-0.240631
MvCa-1250-A1-R1_A1	1160	1161	0.308	0	-0.487883
MvCa-1250-A1-R1_A1	1161	1162	0.31	0.394	-0.196315
MvCa-1250-A1-R1_A1	1162	1163	0	0.768	0.31929
MvCa-1250-A1-R1_A1	1163	1164	0	1	-0.204278
MvCa-1250-A1-R1_A1	1164	1165	0	1	0.0346577
MvCa-1250-A1-R1_A1	1165	1166	0	1	-0.455378
MvCa-1250-A1-R1_A1	1166	1167	0	1	0.158009
MvCa-1250-A1-R1_A1	1167	1168	0	0.777	0.14375
MvCa-1250-A1-R1_A1	1168	1169	0	1	-0.171277
MvCa-1250-A1-R1_A1	1169	1170	0	1	-0.0174216
MvCa-1250-A1-R1_A1	1170	1171	0	1	-0.19837
MvCa-1250-A1-R1_A1	1171	1172	0	1	-0.0314218
MvCa-1250-A1-R1_A1	1172	1173	0	0.541	-0.0381579
MvCa-1250-A1-R1_A1	1173	1174	0	0.896	-0.0772433
MvCa-1250-A1-R1_A1	1174	1175	0	1	0.0283688
MvCa-1250-A1-R1_A1	1175	1176	0	0.769	0.0752351
MvCa-1250-A1-R1_A1	1176	1177	0.48	0	0.497479
MvCa-1250-A1-R1_A1	1177	1178	0.484	0.1	-0.0864525
MvCa-1250-A1-R1_A1	1178	1179	0	0.184	0.388889
MvCa-1250-A1-R1_A1	1179	1180	0	0.266	-0.04368
MvCa-1250-A1-R1_A1	1180	1181	0.414	0	-0.389996
MvCa-1250-A1-R1_A1	1181	1182	1	0	-0.216867
MvCa-1250-A1-R1_A1	1182	1183	0.656	0	-0.0427506
MvCa-1250-A1-R1_A1	1183	1184	1	0	0.191053
MvCa-1250-A1-R1_A1	1184	1185	0.807	0.033	1.33945
MvCa-1250-A1-R1_A1	1185	1186	0	0.549	0.605772
MvCa-1250-A1-R1_A1	1186	1187	0	0.608	0.166667
MvCa-1250-A1-R1_A1	1187	1188	0	0.229	-0.185965
MvCa-1250-A1-R1_A1	1188	1189	0.966	0	0.313411
MvCa-1250-A1-R1_A1	1189	1190	0.884	0	-0.004329
MvCa-1250-A1-R1_A1	1190	1191	0.684	0.155	0.0649602
MvCa-1250-A1-R1_A1	1191	1192	0.685	0	0.224167
MvCa-1250-A1-R1_A1	1192	1193	1	0	0.116111
MvCa-1250-A1-R1_A1	1193	1194	0.906	0	0.366667
MvCa-1250-A1-R1_A1	1194	1195	0	0.225	0.449901
MvCa-1250-A1-R1_A1	1195	1196	0	0.568	0.789367
MvCa-1250-A1-R1_A1	1196	1197	0	1	-0.133619
MvCa-1250-A1-R1_A1	1197	1198	0.515	0.214	0.439545
MvCa-1250-A1-R1_A1	1198	1199	0	0.177	0.609195
MvCa-1250-A1-R1_A1	1199	1200	0	1	-0.507181
MvCa-1250-A1-R1_A1	1200	1201	0	1	-0.0576923
MvCa-1250-A1-R1_A1	1201	1202	0	0.679	0.0675597
MvCa-1250-A1-R1_A1	1202	1203	0.451	0	-0.330437
MvCa-1250-A1-R1_A1	1203	1204	1	0	-0.295238
MvCa-1250-A1-R1_A1	1204	1205	0.618	0	-0.309622
MvCa-1250-A1-R1_A1	1205	1206	0.626	0	-0.422785
MvCa-1250-A1-R1_A1	1206	1207	1	0	-0.0764045
MvCa-1250-A1-R1_A1	1207	1208	1	0	-0.038961
MvCa-1250-A1-R1_A1	1208	1209	0.585	0.028	-0.530817
MvCa-1250-A1-R1_A1	1209	1210	0	1	2.16484
MvCa-1250-A1-R1_A1	1210	1211	0	0.887	0.169811
MvCa-1250-A1-R1_A1	1211	1212	0	0.451	0.120679
MvCa-1250-A1-R1_A1	1212	1213	0	0	0.0108696
MvCa-1250-A1-R1_A1	1213	1214	0	0.257	0.817335
MvCa-1250-A1-R1_A1	1214	1215	0	0.859	-0.101656
MvCa-1250-A1-R1_A1	1215	1216	0	0.683	1.45335
MvCa-1250-A1-R1_A1	1216	1217	0	0.885	0.453549
MvCa-1250-A1-R1_A1	1217	1218	0	0.969	0.00478469
MvCa-1250-A1-R1_A1	1218	1219	0	0.38	-0.207386
MvCa-1250-A1-R1_A1	1219	1220	0	0.697	-0.296875
MvCa-1250-A1-R1_A1	1220	1221	0	1	0.035503
MvCa-1250-A1-R1_A1	1221	1222	0	1	0.374066
MvCa-1250-A1-R1_A1	1222	1223	0	0.991	0.106311
MvCa-1250-A1-R1_A1	1223	1224	0	0.697	-0.0258824
MvCa-1250-A1-R1_A1	1224	1225	0	0	-0.489109
MvCa-1250-A1-R1_A1	1225	1226	0	0.248	0.0469043
MvCa-1250-A1-R1_A1	1226	1227	0.799	0	0.259451
MvCa-1250-A1-R1_A1	1227	1228	0	0.2	-0.316448
MvCa-1250-A1-R1_A1	1228	1229	0	1	0.162
MvCa-1250-A1-R1_A1	1229	1230	0	1	-0.0859903
MvCa-1250-A1-R1_A1	1230	1231	0	1	-0.35403
MvCa-1250-A1-R1_A1	1231	1232	0	1	-0.0336842
MvCa-1250-A1-R1_A1	1232	1233	0	1	-0.215909
MvCa-1250-A1-R1_A1	1233	1234	0	1	0.30719
MvCa-1250-A1-R1_A1	1234	1235	0	1	0.149725
MvCa-1250-A1-R1_A1	1235	1236	0	1	1.30929
MvCa-1250-A1-R1_A1	1236	1237	0	1	0.158621
MvCa-1250-A1-R1_A1	1237	1238	0	0.342	0.332801
MvCa-1250-A1-R1_A1	1238	1239	0	0.912	-0.0341346
MvCa-1250-A1-R1_A1	1239	1240	0	1	0.668639
MvCa-1250-A1-R1_A1	1240	1241	0	1	-0.0652174
MvCa-1250-A1-R1_A1	1241	1242	0	0.259	-0.585496
MvCa-1250-A1-R1_A1	1242	1243	0	0	-0.41938
MvCa-1250-A1-R1_A1	1243	1244	0.044	0	0.0319043
MvCa-1250-A1-R1_A1	1244	1245	1	0	-0.334663
MvCa-1250-A1-R1_A1	1245	1246	1	0	-0.233929
MvCa-1250-A1-R1_A1	1246	1247	0.617	0.06	-0.246236
MvCa-1250-A1-R1_A1	1247	1248	0	0.799	0.545455
MvCa-1250-A1-R1_A1	1248	1249	0	0.247	1.26486
MvCa-1250-A1-R1_A1	1249	1250	0.27	0.155	0.0549451
MvCa-1250-A1-R1_A1	1250	1251	0.771	0	0.204301
MvCa-1250-A1-R1_A1	1251	1252	0.789	0	-0.088359
MvCa-1250-A1-R1_A1	1252	1253	0	0.129	1.49893
MvCa-1250-A1-R1_A1	1253	1254	0	0.622	-0.334347
MvCa-1250-A1-R1_A1	1254	1255	0	1	0.0903541
MvCa-1250-A1-R1_A1	1255	1256	0	1	0.0870032
MvCa-1250-A1-R1_A1	1256	1257	0	1	-0.00131492
MvCa-1250-A1-R1_A1	1257	1258	0	0.659	0.347796
MvCa-1250-A1-R1_A1	1258	1259	0.158	0.535	0.29604
MvCa-1250-A1-R1_A1	1259	1260	0.329	0.273	0.678855
MvCa-1250-A1-R1_A1	1260	1261	0	0.427	0.277864
MvCa-1250-A1-R1_A1	1261	1262	0.87	0	0.127696
MvCa-1250-A1-R1_A1	1262	1263	0.668	0	0.0913265
MvCa-1250-A1-R1_A1	1263	1264	0.195	0.278	-0.160494
MvCa-1250-A1-R1_A1	1264	1265	0.363	0.556	-0.423007
MvCa-1250-A1-R1_A1	1265	1266	1	0	-0.0326087
MvCa-1250-A1-R1_A1	1266	1267	0.188	0	0.162736
MvCa-1250-A1-R1_A1	1267	1268	0	0.798	-0.329268
MvCa-1250-A1-R1_A1	1268	1269	0.068	0.138	0.369806
MvCa-1250-A1-R1_A1	1269	1270	1	0	0.129757
MvCa-1250-A1-R1_A1	1270	1271	0.483	0.281	-0.410552
MvCa-1250-A1-R1_A1	1271	1272	0	0.753	-0.20381
MvCa-1250-A1-R1_A1	1272	1273	0	0.926	0.313097
MvCa-1250-A1-R1_A1	1273	1274	0	0.274	0.95019
MvCa-1250-A1-R1_A1	1274	1275	0	0.861	-0.0172414
MvCa-1250-A1-R1_A1	1275	1276	0.015	0.654	0.345107
MvCa-1250-A1-R1_A1	1276	1277	1	0	-0.267434
MvCa-1250-A1-R1_A1	1277	1278	0.847	0	-0.0533922
MvCa-1250-A1-R1_A1	1278	1279	1	0	-0.435806
MvCa-1250-A1-R1_A1	1279	1280	1	0	-0.61947
MvCa-1250-A1-R1_A1	1280	1281	1	0	-0.206582
MvCa-1250-A1-R1_A1	1281	1282	0.917	0	-0.434889
MvCa-1250-A1-R1_A1	1282	1283	0.407	0	-0.0657109
MvCa-1250-A1-R1_A1	1283	1284	0	0.669	-0.0436782
MvCa-1250-A1-R1_A1	1284	1285	0	1	-0.104938
MvCa-1250-A1-R1_A1	1285	1286	0	1	0.275227
MvCa-1250-A1-R1_A1	1286	1287	0	1	-0.116774
MvCa-1250-A1-R1_A1	1287	1288	0	1	-0.021419
MvCa-1250-A1-R1_A1	1288	1289	0	0.547	1.0202
MvCa-1250-A1-R1_A1	1289	1290	0	0.66	-0.0810811
MvCa-1250-A1-R1_A1	1290	1291	0	0.473	0.00682192
MvCa-1250-A1-R1_A1	1291	1292	0.904	0	0.509158
MvCa-1250-A1-R1_A1	1292	1293	0.348	0	0.385714
MvCa-1250-A1-R1_A1	1293	1294	0	0.745	-0.406061
MvCa-1250-A1-R1_A1	1294	1295	0	1	-0.150722
MvCa-1250-A1-R1_A1	1295	1296	0	1	-0.0464744
MvCa-1250-A1-R1_A1	1296	1297	0	1	0.0144665
MvCa-1250-A1-R1_A1	1297	1298	0	1	-0.233177
MvCa-1250-A1-R1_A1	1298	1299	0	0.827	-0.11804
MvCa-1250-A1-R1_A1	1299	1300	0	0	0.206763
MvCa-1250-A1-R1_A1	1300	1301	0	0.895	-0.113614
MvCa-1250-A1-R1_A1	1301	1302	0	0.333	0.00266667
MvCa-1250-A1-R1_A1	1302	1303	0.796	0.019	0.00519818
MvCa-1250-A1-R1_A1	1303	1304	0.418	0	-0.165132
MvCa-1250-A1-R1_A1	1304	1305	0.773	0	-0.207052
MvCa-1250-A1-R1_A1	1305	1306	0	0.281	-0.264851
MvCa-1250-A1-R1_A1	1306	1307	0.692	0	-0.19596
MvCa-1250-A1-R1_A1	1307	1308	1	0	-0.0947776
MvCa-1250-A1-R1_A1	1308	1309	0.056	0	-0.0779956
MvCa-1250-A1-R1_A1	1309	1310	0	0.106	-0.0597564
MvCa-1250-A1-R1_A1	1310	1311	0	1	-0.22973
MvCa-1250-A1-R1_A1	1311	1312	0	0.127	0.470344
MvCa-1250-A1-R1_A1	1312	1313	0	0	-0.135135
MvCa-1250-A1-R1_A1	1313	1314	0	0.524	0.078125
MvCa-1250-A1-R1_A1	1314	1315	0	1	0.0995151
MvCa-1250-A1-R1_A1	1315	1316	0	1	0.517258
MvCa-1250-A1-R1_A1	1316	1317	0	1	-0.0709677
MvCa-1250-A1-R1_A1	1317	1318	0	1	-0.0672515
MvCa-1250-A1-R1_A1	1318	1319	0	0.616	1.02759
MvCa-1250-A1-R1_A1	1319	1320	0	0.632	2.36199
MvCa-1250-A1-R1_A1	1320	1321	0	1	2.82941
MvCa-1250-A1-R1_A1	1321	1322	0	0.909	0.15417
MvCa-1250-A1-R1_A1	1322	1323	0	0.475	0.543793
MvCa-1250-A1-R1_A1	1323	1324	0.263	0.193	0.665306
MvCa-1250-A1-R1_A1	1324	1325	1	0	0.48295
MvCa-1250-A1-R1_A1	1325	1326	1	0	0.655105
MvCa-1250-A1-R1_A1	1326	1327	0.715	0	0.31115
MvCa-1250-A1-R1_A1	1327	1328	0	0.551	0.0629213
MvCa-1250-A1-R1_A1	1328	1329	0	0.302	0.0386189
MvCa-1250-A1-R1_A1	1329	1330	0	1	-0.0636735
MvCa-1250-A1-R1_A1	1330	1331	0	1	0.130257
MvCa-1250-A1-R1_A1	1331	1332	0	0.83	-0.269469
MvCa-1250-A1-R1_A1	1332	1333	0.187	0.29	0.293586
MvCa-1250-A1-R1_A1	1333	1334	1	0	-0.395022
MvCa-1250-A1-R1_A1	1334	1335	1	0	0.447816
MvCa-1250-A1-R1_A1	1335	1336	1	0	-0.418124
MvCa-1250-A1-R1_A1	1336	1337	0.369	0.136	0.414035
MvCa-1250-A1-R1_A1	1337	1338	0.634	0.133	0.247525
MvCa-1250-A1-R1_A1	1338	1339	0	0.27	0.473303
MvCa-1250-A1-R1_A1	1339	1340	0	0	-0.00108554
MvCa-1250-A1-R1_A1	1340	1341	0	0	-0.230769
MvCa-1250-A1-R1_A1	1341	1342	0	0.763	-0.0433333
MvCa-1250-A1-R1_A1	1342	1343	0	1	0.250568
MvCa-1250-A1-R1_A1	1343	1344	0	1	1.28571
MvCa-1250-A1-R1_A1	1344	1345	0	1	0.465021
MvCa-1250-A1-R1_A1	1345	1346	0	0.996	-0.0706977
MvCa-1250-A1-R1_A1	1346	1347	0	0.931	0.27551
MvCa-1250-A1-R1_A1	1347	1348	0	0.633	0.0909091
MvCa-1250-A1-R1_A1	1348	1349	0	1	0.548908
MvCa-1250-A1-R1_A1	1349	1350	0	0.868	1.0641
MvCa-1250-A1-R1_A1	1350	1351	0	0.446	0.97757
MvCa-1250-A1-R1_A1	1351	1352	0.13	0.287	0.655844
MvCa-1250-A1-R1_A1	1352	1353	1	0	0.346273
MvCa-1250-A1-R1_A1	1353	1354	0.408	0.337	0.979701
MvCa-1250-A1-R1_A1	1354	1355	0.855	0.016	0.15534
MvCa-1250-A1-R1_A1	1355	1356	0.957	0	-0.142088
MvCa-1250-A1-R1_A1	1356	1357	0.313	0	0.906823
MvCa-1250-A1-R1_A1	1357	1358	0.484	0.18	-0.0598789
MvCa-1250-A1-R1_A1	1358	1359	0	1	-0.213223
MvCa-1250-A1-R1_A1	1359	1360	0.354	0.258	-0.415205
MvCa-1250-A1-R1_A1	1360	1361	0.28	0	0.00363636
MvCa-1250-A1-R1_A1	1361	1362	0	0.639	-0.356973
MvCa-1250-A1-R1_A1	1362	1363	0	0.901	-0.0799293
MvCa-1250-A1-R1_A1	1363	1364	0.35	0	-0.0362301
MvCa-1250-A1-R1_A1	1364	1365	0.65	0	-0.00833333
MvCa-1250-A1-R1_A1	1365	1366	1	0	-0.669975
MvCa-1250-A1-R1_A1	1366	1367	1	0	-0.407257
MvCa-1250-A1-R1_A1	1367	1368	0.349	0	-0.410891
MvCa-1250-A1-R1_A1	1368	1369	0.059	0.315	0.263158
MvCa-1250-A1-R1_A1	1369	1370	0.165	0	1.2201
MvCa-1250-A1-R1_A1	1370	1371	0.319	0.438	0.28659
MvCa-1250-A1-R1_A1	1371	1372	0	0.727	0.507849
MvCa-1250-A1-R1_A1	1372	1373	0	1	0.522352
MvCa-1250-A1-R1_A1	1373	1374	0	1	-0.0594118
MvCa-1250-A1-R1_A1	1374	1375	0	0.804	0.510264
MvCa-1250-A1-R1_A1	1375	1376	0	0.37	0.448471
MvCa-1250-A1-R1_A1	1376	1377	0	1	0.161049
MvCa-1250-A1-R1_A1	1377	1378	0	1	-0.0866256
MvCa-1250-A1-R1_A1	1378	1379	0	1	-0.31939
MvCa-1250-A1-R1_A1	1379	1380	0	0.998	-0.245283
MvCa-1250-A1-R1_A1	1380	1381	0	0.39	0.146245
MvCa-1250-A1-R1_A1	1381	1382	0.532	0	0.0034965
MvCa-1250-A1-R1_A1	1382	1383	1	0	0.153343
MvCa-1250-A1-R1_A1	1383	1384	0.185	0.674	-0.368981
MvCa-1250-A1-R1_A1	1384	1385	0	1	-0.523214
MvCa-1250-A1-R1_A1	1385	1386	0	1	0.160279
MvCa-1250-A1-R1_A1	1386	1387	0.202	0.296	0.967409
MvCa-1250-A1-R1_A1	1387	1388	1	0	0.14832
MvCa-1250-A1-R1_A1	1388	1389	0.396	0.022	0.566957
MvCa-1250-A1-R1_A1	1389	1390	0	0.711	1.05192
MvCa-1250-A1-R1_A1	1390	1391	0	0.626	1.21429
MvCa-1250-A1-R1_A1	1391	1392	0	1	0.396104
MvCa-1250-A1-R1_A1	1392	1393	0	0.873	0.277419
MvCa-1250-A1-R1_A1	1393	1394	0	0.777	0.0214318
MvCa-1250-A1-R1_A1	1394	1395	0	0.735	-0.151033
MvCa-1250-A1-R1_A1	1395	1396	0.199	0.168	0.119512
MvCa-1250-A1-R1_A1	1396	1397	1	0	0.182057
MvCa-1250-A1-R1_A1	1397	1398	1	0	-0.386538
MvCa-1250-A1-R1_A1	1398	1399	0.504	0	-0.00490196
MvCa-1250-A1-R1_A1	1399	1400	0.574	0.055	-0.384058
MvCa-1250-A1-R1_A1	1400	1401	0	0.823	0.182692
MvCa-1250-A1-R1_A1	1401	1402	0	0.196	1.31617
MvCa-1250-A1-R1_A1	1402	1403	0	0.645	0.495601
MvCa-1250-A1-R1_A1	1403	1404	0	0.082	0.356796
MvCa-1250-A1-R1_A1	1404	1405	0	0.882	-0.00090009
MvCa-1250-A1-R1_A1	1405	1406	0	1	0.349325
MvCa-1250-A1-R1_A1	1406	1407	0	0.73	0.904344
MvCa-1250-A1-R1_A1	1407	1408	0	0.211	0.683284
MvCa-1250-A1-R1_A1	1408	1409	0	1	-0.0061706
MvCa-1250-A1-R1_A1	1409	1410	0	1	0.681818
MvCa-1250-A1-R1_A1	1410	1411	0	0.915	2.36862
MvCa-1250-A1-R1_A1	1411	1412	0	0.577	0.776632
MvCa-1250-A1-R1_A1	1412	1413	0	0.105	0.021789
MvCa-1250-A1-R1_A1	1413	1414	0	0.641	1.33558
MvCa-1250-A1-R1_A1	1414	1415	0.298	0.359	0.268088
MvCa-1250-A1-R1_A1	1415	1416	1	0	-0.251304
MvCa-1250-A1-R1_A1	1416	1417	0.78	0	-0.00548176
MvCa-1250-A1-R1_A1	1417	1418	0.762	0	0.00624721
MvCa-1250-A1-R1_A1	1418	1419	0.552	0.205	0.121581
MvCa-1250-A1-R1_A1	1419	1420	0.906	0	-0.0226556
MvCa-1250-A1-R1_A1	1420	1421	1	0	-0.241453
MvCa-1250-A1-R1_A1	1421	1422	0.093	0.571	0.309091
MvCa-1250-A1-R1_A1	1422	1423	1	0	-0.28362
MvCa-1250-A1-R1_A1	1423	1424	0.988	0	-0.0930818
MvCa-1250-A1-R1_A1	1424	1425	0.209	0.302	0.304545
MvCa-1250-A1-R1_A1	1425	1426	1	0	-0.302899
MvCa-1250-A1-R1_A1	1426	1427	0.57	0	0.231061
MvCa-1250-A1-R1_A1	1427	1428	0.144	0.252	-0.228548
MvCa-1250-A1-R1_A1	1428	1429	1	0	0.230252
MvCa-1250-A1-R1_A1	1429	1430	0.213	0.276	0.324957
MvCa-1250-A1-R1_A1	1430	1431	0.74	0	-0.289252
MvCa-1250-A1-R1_A1	1431	1432	0.767	0	0.605787
MvCa-1250-A1-R1_A1	1432	1433	1	0	-0.189335
MvCa-1250-A1-R1_A1	1433	1434	1	0	-0.347504
MvCa-1250-A1-R1_A1	1434	1435	0.521	0	-0.375524
MvCa-1250-A1-R1_A1	1435	1436	1	0	-0.0461117
MvCa-1250-A1-R1_A1	1436	1437	0.827	0	0.273109
MvCa-1250-A1-R1_A1	1437	1438	1	0	-0.0254464
MvCa-1250-A1-R1_A1	1438	1439	0.921	0	-0.28
MvCa-1250-A1-R1_A1	1439	1440	0.766	0.192	0.00544662
MvCa-1250-A1-R1_A1	1440	1441	0.498	0.231	0.378964
MvCa-1250-A1-R1_A1	1441	1442	1	0	0.413462
MvCa-1250-A1-R1_A1	1442	1443	1	0	-0.0364583
MvCa-1250-A1-R1_A1	1443	1444	1	0	-0.277905
MvCa-1250-A1-R1_A1	1444	1445	0.463	0	-0.483083
MvCa-1250-A1-R1_A1	1445	1446	0.834	0	-0.552201
MvCa-1250-A1-R1_A1	1446	1447	0.947	0	-0.503115
MvCa-1250-A1-R1_A1	1447	1448	0	0.769	-0.0153246
MvCa-1250-A1-R1_A1	1448	1449	0	1	0.667297
MvCa-1250-A1-R1_A1	1449	1450	0.348	0.51	-0.27033
MvCa-1250-A1-R1_A1	1450	1451	1	0	0.321429
MvCa-1250-A1-R1_A1	1451	1452	0.853	0	0.382576
MvCa-1250-A1-R1_A1	1452	1453	0.958	0	0.650771
MvCa-1250-A1-R1_A1	1453	1454	0.189	0.118	0.633476
MvCa-1250-A1-R1_A1	1454	1455	0	0.872	0.276042
MvCa-1250-A1-R1_A1	1455	1456	0	0.969	0.255814
MvCa-1250-A1-R1_A1	1456	1457	0	0.769	0.232732
MvCa-1250-A1-R1_A1	1457	1458	0	1	0.298958
MvCa-1250-A1-R1_A1	1458	1459	0	0.902	0.36035
MvCa-1250-A1-R1_A1	1459	1460	0	0.646	0.464052
MvCa-1250-A1-R1_A1	1460	1461	0	1	0.574614
MvCa-1250-A1-R1_A1	1461	1462	0	0.796	0.408571
MvCa-1250-A1-R1_A1	1462	1463	0	0.763	0.726482
MvCa-1250-A1-R1_A1	1463	1464	0	1	0.29661
MvCa-1250-A1-R1_A1	1464	1465	0	0.586	0.27619
MvCa-1250-A1-R1_A1	1465	1466	0	0	-0.0838596
MvCa-1250-A1-R1_A1	1466	1467	0	0	0.38
MvCa-1250-A1-R1_A1	1467	1468	0	0	0.0417638
MvCa-1250-A1-R1_A1	1468	1469	0	0.532	0.367089
MvCa-1250-A1-R1_A1	1469	1470	0	1	-0.213504
MvCa-1250-A1-R1_A1	1470	1471	0	0.08	-0.0143369
MvCa-1250-A1-R1_A1	1471	1472	0	0	-0.122774
MvCa-1250-A1-R1_A1	1472	1473	0	0	-0.492895
MvCa-1250-A1-R1_A1	1473	1474	0	0	0.302573
MvCa-1250-A1-R1_A1	1474	1475	0.463	0	-0.29052
MvCa-1250-A1-R1_A1	1475	1476	1	0	0.565977
MvCa-1250-A1-R1_A1	1476	1477	1	0	-0.110915
MvCa-1250-A1-R1_A1	1477	1478	0.32	0.023	0.190722
MvCa-1250-A1-R1_A1	1478	1479	0	0.364	-0.189474
MvCa-1250-A1-R1_A1	1479	1480	0	0	0.248248
MvCa-1250-A1-R1_A1	1480	1481	0	0.766	-0.183397
MvCa-1250-A1-R1_A1	1481	1482	0	1	-0.409165
MvCa-1250-A1-R1_A1	1482	1483	0	0.988	0.204705
MvCa-1250-A1-R1_A1	1483	1484	0	1	0.707447
MvCa-1250-A1-R1_A1	1484	1485	0	1	0.212245
MvCa-1250-A1-R1_A1	1485	1486	0	1	-0.225806
MvCa-1250-A1-R1_A1	1486	1487	0	1	-0.117358
MvCa-1250-A1-R1_A1	1487	1488	0	1	0.170477
MvCa-1250-A1-R1_A1	1488	1489	0	1	0.180124
MvCa-1250-A1-R1_A1	1489	1490	0	1	0.511517
MvCa-1250-A1-R1_A1	1490	1491	0	1	0.335223
MvCa-1250-A1-R1_A1	1491	1492	0	0.907	0.552419
MvCa-1250-A1-R1_A1	1492	1493	0	0.381	-0.0201889
MvCa-1250-A1-R1_A1	1493	1494	0	0	0.175
MvCa-1250-A1-R1_A1	1494	1495	0.341	0.434	0.14099
MvCa-1250-A1-R1_A1	1495	1496	0.512	0.243	0.0398693
MvCa-1250-A1-R1_A1	1496	1497	0	0.102	-0.157658
MvCa-1250-A1-R1_A1	1497	1498	0	0.519	0.36128
MvCa-1250-A1-R1_A1	1498	1499	0	0	0.449799
MvCa-1250-A1-R1_A1	1499	1500	0	0	0.731586
MvCa-1250-A1-R1_A1	1500	1501	0	0	0.0570787
MvCa-1250-A1-R1_A1	1501	1502	0	0	0.466496
MvCa-1250-A1-R1_A1	1502	1503	0	0	0.75098
MvCa-1250-A1-R1_A1	1503	1504	0	0	0.246212
MvCa-1250-A1-R1_A1	1504	1505	0	0	2.76942
MvCa-1250-A1-R1_A1	1505	1506	0	0.759	2.69705
MvCa-1250-A1-R1_A1	1506	1507	0	0.829	0.292063
MvCa-1250-A1-R1_A1	1507	1508	0.399	0.319	-0.130127
MvCa-1250-A1-R1_A1	1508	1509	1	0	-0.143619
MvCa-1250-A1-R1_A1	1509	1510	0.416	0.411	-0.351916
MvCa-1250-A1-R1_A1	1510	1511	0	1	-0.0983607
MvCa-1250-A1-R1_A1	1511	1512	0	1	0.167901
MvCa-1250-A1-R1_A1	1512	1513	0	1	-0.144056
MvCa-1250-A1-R1_A1	1513	1514	0	1	-0.416
MvCa-1250-A1-R1_A1	1514	1515	0	1	-0.384168
MvCa-1250-A1-R1_A1	1515	1516	0	1	-0.0574713
MvCa-1250-A1-R1_A1	1516	1517	0	1	0.298137
MvCa-1250-A1-R1_A1	1517	1518	0	1	0.316071
MvCa-1250-A1-R1_A1	1518	1519	0	1	-0.309554
MvCa-1250-A1-R1_A1	1519	1520	0	1	-0.0731707
MvCa-1250-A1-R1_A1	1520	1521	0	0.623	3.5614
MvCa-1250-A1-R1_A1	1521	1522	0	0.599	0.0118861
MvCa-1250-A1-R1_A1	1522	1523	0	0.681	-0.22658
MvCa-1250-A1-R1_A1	1523	1524	0	0.993	-0.343977
MvCa-1250-A1-R1_A1	1524	1525	0	1	-0.0584416
MvCa-1250-A1-R1_A1	1525	1526	0	0.79	0.300853
MvCa-1250-A1-R1_A1	1526	1527	0	0	-0.359125
MvCa-1250-A1-R1_A1	1527	1528	0.815	0	-0.522913
MvCa-1250-A1-R1_A1	1528	1529	0.956	0	-0.284574
MvCa-1250-A1-R1_A1	1529	1530	0.324	0	-0.0598291
MvCa-1250-A1-R1_A1	1530	1531	0.454	0.151	-0.222802
MvCa-1250-A1-R1_A1	1531	1532	1	0	-0.346451
MvCa-1250-A1-R1_A1	1532	1533	1	0	-0.218871
MvCa-1250-A1-R1_A1	1533	1534	0.892	0	-0.0699454
MvCa-1250-A1-R1_A1	1534	1535	0	0.421	0.0519608
MvCa-1250-A1-R1_A1	1535	1536	0	1	-0.0714286
MvCa-1250-A1-R1_A1	1536	1537	0	0.318	-0.155194
MvCa-1250-A1-R1_A1	1537	1538	0.158	0.286	0.290046
MvCa-1250-A1-R1_A1	1538	1539	0.102	0.347	0.266185
MvCa-1250-A1-R1_A1	1539	1540	0.196	0.331	-0.0768025
MvCa-1250-A1-R1_A1	1540	1541	1	0	-0.243902
MvCa-1250-A1-R1_A1	1541	1542	1	0	0.108696
MvCa-1250-A1-R1_A1	1542	1543	0.599	0	-0.468943
MvCa-1250-A1-R1_A1	1543	1544	1	0	-0.436903
MvCa-1250-A1-R1_A1	1544	1545	0.827	0	0.385246
MvCa-1250-A1-R1_A1	1545	1546	0.757	0	-0.236364
MvCa-1250-A1-R1_A1	1546	1547	0.699	0	0.0442968
MvCa-1250-A1-R1_A1	1547	1548	0.443	0	-0.153011
MvCa-1250-A1-R1_A1	1548	1549	1	0	0.0551724
MvCa-1250-A1-R1_A1	1549	1550	1	0	-0.21875
MvCa-1250-A1-R1_A1	1550	1551	0.878	0	-0.0540541
MvCa-1250-A1-R1_A1	1551	1552	0.276	0.19	1.29689
MvCa-1250-A1-R1_A1	1552	1553	0.276	0.477	0.0882353
MvCa-1250-A1-R1_A1	1553	1554	0.29	0.457	2.09825
MvCa-1250-A1-R1_A1	1554	1555	0.177	0.3	0.909722
MvCa-1250-A1-R1_A1	1555	1556	1	0	-0.0566893
MvCa-1250-A1-R1_A1	1556	1557	1	0	0.0174777
MvCa-1250-A1-R1_A1	1557	1558	0.394	0	-0.4829
MvCa-1250-A1-R1_A1	1558	1559	1	0	-0.433449
MvCa-1250-A1-R1_A1	1559	1560	1	0	-0.135802
MvCa-1250-A1-R1_A1	1560	1561	1	0	-0.256924
MvCa-1250-A1-R1_A1	1561	1562	1	0	-0.318768
MvCa-1250-A1-R1_A1	1562	1563	1	0	0.303926
MvCa-1250-A1-R1_A1	1563	1564	0.83	0	-0.12
MvCa-1250-A1-R1_A1	1564	1565	0.837	0	-0.287895
MvCa-1250-A1-R1_A1	1565	1566	0	0.446	1.74074
MvCa-1250-A1-R1_A1	1566	1567	0	0	-0.200747
MvCa-1250-A1-R1_A1	1567	1568	0	0.442	-0.00156986
MvCa-1250-A1-R1_A1	1568	1569	0	1	0.117129
MvCa-1250-A1-R1_A1	1569	1570	0	0.194	-0.278162
MvCa-1250-A1-R1_A1	1570	1571	0	0.179	-0.0709382
MvCa-1250-A1-R1_A1	1571	1572	0.315	0.477	0.482662
MvCa-1250-A1-R1_A1	1572	1573	0.588	0.153	0.810345
MvCa-1250-A1-R1_A1	1573	1574	0.99	0	-0.271222
MvCa-1250-A1-R1_A1	1574	1575	0.521	0	0.515556
MvCa-1250-A1-R1_A1	1575	1576	0.682	0	-0.314465
MvCa-1250-A1-R1_A1	1576	1577	1	0	-0.276404
MvCa-1250-A1-R1_A1	1577	1578	1	0	0.0576497
MvCa-1250-A1-R1_A1	1578	1579	1	0	-0.12
MvCa-1250-A1-R1_A1	1579	1580	1	0	-0.276937
MvCa-1250-A1-R1_A1	1580	1581	0.687	0	-0.235
MvCa-1250-A1-R1_A1	1581	1582	0.991	0	0.169778
MvCa-1250-A1-R1_A1	1582	1583	0.533	0	0.384083
MvCa-1250-A1-R1_A1	1583	1584	0.55	0	0.165333
MvCa-1250-A1-R1_A1	1584	1585	1	0	-0.4984
MvCa-1250-A1-R1_A1	1585	1586	0.863	0	-0.310638
MvCa-1250-A1-R1_A1	1586	1587	0.219	0	0.391553
MvCa-1250-A1-R1_A1	1587	1588	1	0	-0.0962162
MvCa-1250-A1-R1_A1	1588	1589	0.786	0	-0.276221
MvCa-1250-A1-R1_A1	1589	1590	0.581	0	-0.129392
MvCa-1250-A1-R1_A1	1590	1591	1	0	-0.204513
MvCa-1250-A1-R1_A1	1591	1592	1	0	-0.415
MvCa-1250-A1-R1_A1	1592	1593	1	0	-0.364278
MvCa-1250-A1-R1_A1	1593	1594	0.683	0	-0.140625
MvCa-1250-A1-R1_A1	1594	1595	1	0	-0.158696
MvCa-1250-A1-R1_A1	1595	1596	1	0	-0.0244776
MvCa-1250-A1-R1_A1	1596	1597	1	0	-0.313272
MvCa-1250-A1-R1_A1	1597	1598	1	0	-0.42344
MvCa-1250-A1-R1_A1	1598	1599	1	0	-0.236364
MvCa-1250-A1-R1_A1	1599	1600	0.422	0	-0.425287
MvCa-1250-A1-R1_A1	1600	1601	1	0	-0.241425
MvCa-1250-A1-R1_A1	1601	1602	0.709	0	-0.409836
MvCa-1250-A1-R1_A1	1602	1603	0	0.608	-0.433333
MvCa-1250-A1-R1_A1	1603	1604	0	1	1.05988
MvCa-1250-A1-R1_A1	1604	1605	0	0.138	-0.0970238
MvCa-1250-A1-R1_A1	1605	1606	0	0.623	-0.0197314
MvCa-1250-A1-R1_A1	1606	1607	0	0.998	1.23104
MvCa-1250-A1-R1_A1	1607	1608	0	1	1.02041
MvCa-1250-A1-R1_A1	1608	1609	0	0.749	0.85098
MvCa-1250-A1-R1_A1	1609	1610	0.236	0.156	0.258224
MvCa-1250-A1-R1_A1	1610	1611	0.158	0.377	0.647773
MvCa-1250-A1-R1_A1	1611	1612	0.478	0.434	-0.149485
MvCa-1250-A1-R1_A1	1612	1613	0.46	0	1.55061
MvCa-1250-A1-R1_A1	1613	1614	0.558	0	0.806087
MvCa-1250-A1-R1_A1	1614	1615	0.244	0	1.95779
MvCa-1250-A1-R1_A1	1615	1616	0.646	0.213	0.42471
MvCa-1250-A1-R1_A1	1616	1617	1	0	1.59901
MvCa-1250-A1-R1_A1	1617	1618	1	0	1.08437
MvCa-1250-A1-R1_A1	1618	1619	0.264	0.53	0.0202546
MvCa-1250-A1-R1_A1	1619	1620	0	1	-0.0769231
MvCa-1250-A1-R1_A1	1620	1621	0	0.364	0.0709691
MvCa-1250-A1-R1_A1	1621	1622	0	0.437	0.149762
MvCa-1250-A1-R1_A1	1622	1623	0	0.526	0.0353982
MvCa-1250-A1-R1_A1	1623	1624	0	0.014	-0.180077
MvCa-1250-A1-R1_A1	1624	1625	0.164	0.654	-0.0336279
MvCa-1250-A1-R1_A1	1625	1626	0.554	0.16	0.0552729
MvCa-1250-A1-R1_A1	1626	1627	0.491	0.106	0.279339
MvCa-1250-A1-R1_A1	1627	1628	0.853	0	0.262513
MvCa-1250-A1-R1_A1	1628	1629	1	0	0.350716
MvCa-1250-A1-R1_A1	1629	1630	1	0	0.0208333
MvCa-1250-A1-R1_A1	1630	1631	1	0	0.401026
MvCa-1250-A1-R1_A1	1631	1632	1	0	-0.158229
MvCa-1250-A1-R1_A1	1632	1633	0.917	0	0.187888
MvCa-1250-A1-R1_A1	1633	1634	1	0	0.418945
MvCa-1250-A1-R1_A1	1634	1635	0.839	0	-0.204044
MvCa-1250-A1-R1_A1	1635	1636	0.721	0.251	0.381513
MvCa-1250-A1-R1_A1	1636	1637	0	0.303	-0.248893
MvCa-1250-A1-R1_A1	1637	1638	0.952	0	0.0321266
MvCa-1250-A1-R1_A1	1638	1639	0.948	0	0.164679
MvCa-1250-A1-R1_A1	1639	1640	0	0.594	0.467962
MvCa-1250-A1-R1_A1	1640	1641	0	0	-0.0198413
MvCa-1250-A1-R1_A1	1641	1642	0	0.734	-0.1146
MvCa-1250-A1-R1_A1	1642	1643	0	0.039	0.164626
MvCa-1250-A1-R1_A1	1643	1644	0	0	0.387994
MvCa-1250-A1-R1_A1	1644	1645	0	0.461	0.334311
MvCa-1250-A1-R1_A1	1645	1646	0	0.051	0.0487805
MvCa-1250-A1-R1_A1	1646	1647	0	0.419	0.482759
MvCa-1250-A1-R1_A1	1647	1648	0	0	-0.102785
MvCa-1250-A1-R1_A1	1648	1649	0	0.192	-0.135802
MvCa-1250-A1-R1_A1	1649	1650	0	0.755	-0.253842
MvCa-1250-A1-R1_A1	1650	1651	0	1	0.0773913
MvCa-1250-A1-R1_A1	1651	1652	0	1	0.0790028
MvCa-1250-A1-R1_A1	1652	1653	0	0.999	-0.0280073
MvCa-1250-A1-R1_A1	1653	1654	0	1	-0.316414
MvCa-1250-A1-R1_A1	1654	1655	0	0.952	1.06494
MvCa-1250-A1-R1_A1	1655	1656	0	0.369	0.515464
MvCa-1250-A1-R1_A1	1656	1657	0	1	-0.000701262
MvCa-1250-A1-R1_A1	1657	1658	0	1	-0.205955
MvCa-1250-A1-R1_A1	1658	1659	0	1	0.346436
MvCa-1250-A1-R1_A1	1659	1660	0	1	-0.294872
MvCa-1250-A1-R1_A1	1660	1661	0	1	0.0458389
MvCa-1250-A1-R1_A1	1661	1662	0	0.974	0.145572
MvCa-1250-A1-R1_A1	1662	1663	0	0.562	-0.0588235
MvCa-1250-A1-R1_A1	1663	1664	0	0.662	0.579693
MvCa-1250-A1-R1_A1	1664	1665	0.352	0	-0.125236
MvCa-1250-A1-R1_A1	1665	1666	1	0	-0.000750188
MvCa-1250-A1-R1_A1	1666	1667	1	0	-0.0955701
MvCa-1250-A1-R1_A1	1667	1668	0.007	0.67	-0.0383275
MvCa-1250-A1-R1_A1	1668	1669	0	1	0.0148957
MvCa-1250-A1-R1_A1	1669	1670	0	1	0.0486891
MvCa-1250-A1-R1_A1	1670	1671	0	0.492	0.0460312
MvCa-1250-A1-R1_A1	1671	1672	0	0.541	-0.317984
MvCa-1250-A1-R1_A1	1672	1673	0	0.682	0.00145138
MvCa-1250-A1-R1_A1	1673	1674	0	1	-0.00529101
MvCa-1250-A1-R1_A1	1674	1675	0	1	0.227273
MvCa-1250-A1-R1_A1	1675	1676	0	1	0.728261
MvCa-1250-A1-R1_A1	1676	1677	0	0.404	0.0372466
MvCa-1250-A1-R1_A1	1677	1678	0	0.339	-0.375
MvCa-1250-A1-R1_A1	1678	1679	0	0.458	-0.0342954
MvCa-1250-A1-R1_A1	1679	1680	0	0.005	0.732372
MvCa-1250-A1-R1_A1	1680	1681	0	0.254	-0.0400962
MvCa-1250-A1-R1_A1	1681	1682	0	0.88	-0.157502
MvCa-1250-A1-R1_A1	1682	1683	0	0.021	0.024975
MvCa-1250-A1-R1_A1	1683	1684	0	0.821	-0.346877
MvCa-1250-A1-R1_A1	1684	1685	0	0.837	-0.304348
MvCa-1250-A1-R1_A1	1685	1686	0	0.931	-0.150915
MvCa-1250-A1-R1_A1	1686	1687	0	1	-0.135081
MvCa-1250-A1-R1_A1	1687	1688	0	1	1.07959
MvCa-1250-A1-R1_A1	1688	1689	0	1	-0.357689
MvCa-1250-A1-R1_A1	1689	1690	0	1	0.0490664
MvCa-1250-A1-R1_A1	1690	1691	0	0.635	-0.381443
MvCa-1250-A1-R1_A1	1691	1692	0	1	-0.359606
MvCa-1250-A1-R1_A1	1692	1693	0	0.687	0.316596
MvCa-1250-A1-R1_A1	1693	1694	0	1	-0.248076
MvCa-1250-A1-R1_A1	1694	1695	0	0.876	0.216749
MvCa-1250-A1-R1_A1	1695	1696	0	0.97	-0.261905
MvCa-1250-A1-R1_A1	1696	1697	0	0.74	0.959222
MvCa-1250-A1-R1_A1	1697	1698	0.518	0.103	-0.0623085
MvCa-1250-A1-R1_A1	1698	1699	0	1	0.291639
MvCa-1250-A1-R1_A1	1699	1700	0	0.858	0.271178
MvCa-1250-A1-R1_A1	1700	1701	0	1	-0.188571
MvCa-1250-A1-R1_A1	1701	1702	0	1	0.270903
MvCa-1250-A1-R1_A1	1702	1703	0	0.995	0.381085
MvCa-1250-A1-R1_A1	1703	1704	0	1	0.117988
MvCa-1250-A1-R1_A1	1704	1705	0	1	-0.347022
MvCa-1250-A1-R1_A1	1705	1706	0	1	1.13579
MvCa-1250-A1-R1_A1	1706	1707	0	1	-0.143413
MvCa-1250-A1-R1_A1	1707	1708	0	0.532	-0.298573
MvCa-1250-A1-R1_A1	1708	1709	0	0.164	-0.315152
MvCa-1250-A1-R1_A1	1709	1710	0	0.84	1.60973
MvCa-1250-A1-R1_A1	1710	1711	0	0.597	0.115001
MvCa-1250-A1-R1_A1	1711	1712	0	1	0.202841
MvCa-1250-A1-R1_A1	1712	1713	0	1	-0.318918
MvCa-1250-A1-R1_A1	1713	1714	0	1	0.481395
MvCa-1250-A1-R1_A1	1714	1715	0	1	0.195286
MvCa-1250-A1-R1_A1	1715	1716	0	1	-0.356787
MvCa-1250-A1-R1_A1	1716	1717	0	0.85	0.36159
MvCa-1250-A1-R1_A1	1717	1718	0.549	0	0.271207
MvCa-1250-A1-R1_A1	1718	1719	0.304	0.676	-0.206349
MvCa-1250-A1-R1_A1	1719	1720	0	1	0.0316742
MvCa-1250-A1-R1_A1	1720	1721	0	1	-0.253466
MvCa-1250-A1-R1_A1	1721	1722	0	1	1.16623
MvCa-1250-A1-R1_A1	1722	1723	0	1	-0.235294
MvCa-1250-A1-R1_A1	1723	1724	0	0.456	-0.0403061
MvCa-1250-A1-R1_A1	1724	1725	0	0.573	-0.278723
MvCa-1250-A1-R1_A1	1725	1726	0	1	-0.158241
MvCa-1250-A1-R1_A1	1726	1727	0	1	1.06643
MvCa-1250-A1-R1_A1	1727	1728	0	1	-0.262281
MvCa-1250-A1-R1_A1	1728	1729	0	1	0.126882
MvCa-1250-A1-R1_A1	1729	1730	0	0.515	-0.336538
MvCa-1250-A1-R1_A1	1730	1731	0	0.774	-0.0634545
MvCa-1250-A1-R1_A1	1731	1732	0	0	-0.172147
MvCa-1250-A1-R1_A1	1732	1733	0	0	0.0983796
MvCa-1250-A1-R1_A1	1733	1734	0	0	1.03646
MvCa-1250-A1-R1_A1	1734	1735	0	0	-0.130435
MvCa-1250-A1-R1_A1	1735	1736	0	0	-0.107474
MvCa-1250-A1-R1_A1	1736	1737	0	0	0.0444393
MvCa-1250-A1-R1_A1	1737	1738	0	0	-0.298387
MvCa-1250-A1-R1_A1	1738	1739	0	0	0.323529
MvCa-1250-A1-R1_A1	1739	1740	0	0	-0.013593
MvCa-1250-A1-R1_A1	1740	1741	0	0	0.0454173
MvCa-1250-A1-R1_A1	1741	1742	0	0	-0.210814
MvCa-1250-A1-R1_A1	1742	1743	0	0	-0.013299
MvCa-1250-A1-R1_A1	1743	1744	0	0	-0.362956
MvCa-1250-A1-R1_A1	1744	1745	0	0	0.276786
MvCa-1250-A1-R1_A1	1745	1746	0	0	-0.306818
MvCa-1250-A1-R1_A1	1746	1747	0	0	0.0456885
MvCa-1250-A1-R1_A1	1747	1748	0	0	0.3
MvCa-1250-A1-R1_A1	1748	1749	0	0	-0.260031
MvCa-1250-A1-R1_A1	1749	1750	0	0	-0.511303
MvCa-1250-A1-R1_A1	1750	1751	0	0	-0.2107
MvCa-1250-A1-R1_A1	1751	1752	0	0	-0.304304
MvCa-1250-A1-R1_A1	1752	1753	0	0	-0.17677
MvCa-1250-A1-R1_A1	1753	1754	0	0	0.153061
MvCa-1250-A1-R1_A1	1754	1755	0	0	0.787546
MvCa-1250-A1-R1_A1	1755	1756	0	0	-0.248504
MvCa-1250-A1-R1_A1	1756	1757	0	0	-0.20202
MvCa-1250-A1-R1_A1	1757	1758	0	0	0.0296296
MvCa-1250-A1-R1_A1	1758	1759	0	0	0.0981612
MvCa-1250-A1-R1_A1	1759	1760	0	0	0.1514
MvCa-1250-A1-R1_A1	1760	1761	0	0	0.338923
MvCa-1250-A1-R1_A1	1761	1762	0	0	0.101101
MvCa-1250-A1-R1_A1	1762	1763	0	0	-0.266667
MvCa-1250-A1-R1_A1	1763	1764	0	0	0.495845
MvCa-1250-A1-R1_A1	1764	1765	0	0	0.486246
MvCa-1250-A1-R1_A1	1765	1766	0	0	-0.344729
MvCa-1250-A1-R1_A1	1766	1767	0	0	0.145238
MvCa-1250-A1-R1_A1	1767	1768	0	0	-0.222989
MvCa-1250-A1-R1_A1	1768	1769	0	0	0.0392157
MvCa-1250-A1-R1_A1	1769	1770	0	0	-0.127821
MvCa-1250-A1-R1_A1	1770	1771	0	0	0.199597
MvCa-1250-A1-R1_A1	1771	1772	0	0	0.506061
MvCa-1250-A1-R1_A1	1772	1773	0	0	0.125996
MvCa-1250-A1-R1_A1	1773	1774	0	0	0.27939
MvCa-1250-A1-R1_A1	1774	1775	0	0	0.197446
MvCa-1250-A1-R1_A1	1775	1776	0	0	0.330574
MvCa-1250-A1-R1_A1	1776	1777	0	0	-0.295379
MvCa-1250-A1-R1_A1	1777	1778	0	0	-0.282051
MvCa-1250-A1-R1_A1	1778	1779	0	0	0.22
MvCa-1250-A1-R1_A1	1779	1780	0	0	0.533267
MvCa-1250-A1-R1_A1	1780	1781	0	0	1.10615
MvCa-1250-A1-R1_A1	1781	1782	0	0	-0.304796
MvCa-1250-A1-R1_A1	1782	1783	0	0	0.0263032
MvCa-1250-A1-R1_A1	1783	1784	0	0	-0.208867
MvCa-1250-A1-R1_A1	1784	1785	0	0	0.251317
MvCa-1250-A1-R1_A1	1785	1786	0	0	0.26491
MvCa-1250-A1-R1_A1	1786	1787	0	0	0.262903
MvCa-1250-A1-R1_A1	1787	1788	0	0	-0.105637
MvCa-1250-A1-R1_A1	1788	1789	0	0	-0.210472
MvCa-1250-A1-R1_A1	1789	1790	0	0	0.488926
MvCa-1250-A1-R1_A1	1790	1791	0	0	0.021645
MvCa-1250-A1-R1_A1	1791	1792	0	0	0.103384
MvCa-1250-A1-R1_A1	1792	1793	0	0	0.167453
MvCa-1250-A1-R1_A1	1793	1794	0	0	0.204
MvCa-1250-A1-R1_A1	1794	1795	0	0	-0.0715094
MvCa-1250-A1-R1_A1	1795	1796	0	0	-0.215739
MvCa-1250-A1-R1_A1	1796	1797	0	0	-0.205195
MvCa-1250-A1-R1_A1	1797	1798	0	0	-0.237288
MvCa-1250-A1-R1_A1	1798	1799	0	0	-0.170732
MvCa-1250-A1-R1_A1	1799	1800	0	0	0.540404
MvCa-1250-A1-R1_A1	1800	1801	0	0	-0.178571
MvCa-1250-A1-R1_A1	1801	1802	0	0	0.328244
MvCa-1250-A1-R1_A1	1802	1803	0	0	0.0200957
MvCa-1250-A1-R1_A1	1803	1804	0	0	0.375035
MvCa-1250-A1-R1_A1	1804	1805	0	0	0.102798
MvCa-1250-A1-R1_A1	1805	1806	0	0	-0.0840816
MvCa-1250-A1-R1_A1	1806	1807	0	0	0.0521317
MvCa-1250-A1-R1_A1	1807	1808	0	0	-0.296353
MvCa-1250-A1-R1_A1	1808	1809	0	0.23	0.5919
MvCa-1250-A1-R1_A1	1809	1810	0	1	-0.0628604
MvCa-1250-A1-R1_A1	1810	1811	0	0.673	0.541084
MvCa-1250-A1-R1_A1	1811	1812	0	1	-0.166925
MvCa-1250-A1-R1_A1	1812	1813	0	1	0.683871
MvCa-1250-A1-R1_A1	1813	1814	0.07	0.191	-0.0378401
MvCa-1250-A1-R1_A1	1814	1815	0.877	0	-0.325397
MvCa-1250-A1-R1_A1	1815	1816	0.11	0.55	-0.133333
MvCa-1250-A1-R1_A1	1816	1817	0.191	0.183	0.600733
MvCa-1250-A1-R1_A1	1817	1818	0.769	0	-0.331818
MvCa-1250-A1-R1_A1	1818	1819	0.286	0	-0.0235641
MvCa-1250-A1-R1_A1	1819	1820	0.158	0.261	0.388021
MvCa-1250-A1-R1_A1	1820	1821	0	0.566	0.206897
MvCa-1250-A1-R1_A1	1821	1822	0	1	0.313617
MvCa-1250-A1-R1_A1	1822	1823	0	1	0.0682609
MvCa-1250-A1-R1_A1	1823	1824	0	0.77	0.389818
MvCa-1250-A1-R1_A1	1824	1825	0	0.28	0.230952
MvCa-1250-A1-R1_A1	1825	1826	0	0.103	1.62971
MvCa-1250-A1-R1_A1	1826	1827	0	1	-0.13332
MvCa-1250-A1-R1_A1	1827	1828	0	1	0.45
MvCa-1250-A1-R1_A1	1828	1829	0	1	1.12737
MvCa-1250-A1-R1_A1	1829	1830	0.522	0.183	0.623195
MvCa-1250-A1-R1_A1	1830	1831	0.954	0	-0.0747664
MvCa-1250-A1-R1_A1	1831	1832	0.075	0.396	0.85
MvCa-1250-A1-R1_A1	1832	1833	0.74	0	0.0465608
MvCa-1250-A1-R1_A1	1833	1834	0.709	0	0.760508
MvCa-1250-A1-R1_A1	1834	1835	0.896	0	1.3913
MvCa-1250-A1-R1_A1	1835	1836	0	0.711	-0.149321
MvCa-1250-A1-R1_A1	1836	1837	0	0.832	0.0607617
MvCa-1250-A1-R1_A1	1837	1838	0	0	0.376871
MvCa-1250-A1-R1_A1	1838	1839	0	0.139	0.955556
MvCa-1250-A1-R1_A1	1839	1840	0	0.606	0.588982
MvCa-1250-A1-R1_A1	1840	1841	0	0.995	0.120219
MvCa-1250-A1-R1_A1	1841	1842	0	0.719	0.161159
MvCa-1250-A1-R1_A1	1842	1843	0	0.697	0.448864
MvCa-1250-A1-R1_A1	1843	1844	0.188	0.47	-0.0280797
MvCa-1250-A1-R1_A1	1844	1845	0.158	0.477	0.171717
MvCa-1250-A1-R1_A1	1845	1846	0	0.65	0.977117
MvCa-1250-A1-R1_A1	1846	1847	0.158	0.166	0.26581
MvCa-1250-A1-R1_A1	1847	1848	0	1	0.102521
MvCa-1250-A1-R1_A1	1848	1849	0	1	0.268411
MvCa-1250-A1-R1_A1	1849	1850	0	1	-0.102041
MvCa-1250-A1-R1_A1	1850	1851	0	1	-0.114248
MvCa-1250-A1-R1_A1	1851	1852	0	1	-0.132867
MvCa-1250-A1-R1_A1	1852	1853	0	1	-0.0272727
MvCa-1250-A1-R1_A1	1853	1854	0.342	0.267	0.00675325
MvCa-1250-A1-R1_A1	1854	1855	1	0	-0.263299
MvCa-1250-A1-R1_A1	1855	1856	1	0	-0.257075
MvCa-1250-A1-R1_A1	1856	1857	0.766	0	-0.280695
MvCa-1250-A1-R1_A1	1857	1858	1	0	-0.175824
MvCa-1250-A1-R1_A1	1858	1859	0.113	0.173	-0.371593
MvCa-1250-A1-R1_A1	1859	1860	0.399	0.547	-0.153488
MvCa-1250-A1-R1_A1	1860	1861	0	1	0.629726
MvCa-1250-A1-R1_A1	1861	1862	0	1	1.17426
MvCa-1250-A1-R1_A1	1862	1863	0	0.421	1.11014
MvCa-1250-A1-R1_A1	1863	1864	0	0	0.571816
MvCa-1250-A1-R1_A1	1864	1865	0	0.692	0.016129
MvCa-1250-A1-R1_A1	1865	1866	0	0.758	-0.13586
MvCa-1250-A1-R1_A1	1866	1867	0	1	0.338723
MvCa-1250-A1-R1_A1	1867	1868	0	0.975	0.199834
MvCa-1250-A1-R1_A1	1868	1869	0	0.389	0.20098
MvCa-1250-A1-R1_A1	1869	1870	0	0.938	0.165689
MvCa-1250-A1-R1_A1	1870	1871	0	1	-0.102778
MvCa-1250-A1-R1_A1	1871	1872	0	1	-0.196951
MvCa-1250-A1-R1_A1	1872	1873	0	1	0.719902
MvCa-1250-A1-R1_A1	1873	1874	0	1	-0.217949
MvCa-1250-A1-R1_A1	1874	1875	0	1	-0.457778
MvCa-1250-A1-R1_A1	1875	1876	0	1	-0.148341
MvCa-1250-A1-R1_A1	1876	1877	0	0.922	0.0685871
MvCa-1250-A1-R1_A1	1877	1878	0	1	0.14
MvCa-1250-A1-R1_A1	1878	1879	0	1	-0.0377083
MvCa-1250-A1-R1_A1	1879	1880	0	1	0.544402
MvCa-1250-A1-R1_A1	1880	1881	0	1	1.05042
MvCa-1250-A1-R1_A1	1881	1882	0	0.965	0.738714
MvCa-1250-A1-R1_A1	1882	1883	0	0.548	0.932249
MvCa-1250-A1-R1_A1	1883	1884	0.025	0.524	0.653007
MvCa-1250-A1-R1_A1	1884	1885	0.939	0	-0.239437
MvCa-1250-A1-R1_A1	1885	1886	1	0	-0.281934
MvCa-1250-A1-R1_A1	1886	1887	0.935	0	0.183232
MvCa-1250-A1-R1_A1	1887	1888	0.498	0.13	0.753525
MvCa-1250-A1-R1_A1	1888	1889	0	0.236	0.190276
MvCa-1250-A1-R1_A1	1889	1890	0.393	0.295	0.0900901
MvCa-1250-A1-R1_A1	1890	1891	0.421	0.125	0.00293255
MvCa-1250-A1-R1_A1	1891	1892	0.955	0	-0.351596
MvCa-1250-A1-R1_A1	1892	1893	0.71	0	0.143915
MvCa-1250-A1-R1_A1	1893	1894	0.86	0	0.0517493
MvCa-1250-A1-R1_A1	1894	1895	0.444	0	-0.123386
MvCa-1250-A1-R1_A1	1895	1896	0	0.775	-0.0774933
MvCa-1250-A1-R1_A1	1896	1897	0	0.86	0.370707
MvCa-1250-A1-R1_A1	1897	1898	0	0.671	0.367521
MvCa-1250-A1-R1_A1	1898	1899	0	0.861	-0.108988
MvCa-1250-A1-R1_A1	1899	1900	0	0.478	0.0987342
MvCa-1250-A1-R1_A1	1900	1901	0	0.829	-0.254386
MvCa-1250-A1-R1_A1	1901	1902	0	1	-0.103608
MvCa-1250-A1-R1_A1	1902	1903	0	1	0.569524
MvCa-1250-A1-R1_A1	1903	1904	0	1	1.36836
MvCa-1250-A1-R1_A1	1904	1905	0	1	-0.0475367
MvCa-1250-A1-R1_A1	1905	1906	0.516	0.21	-0.00049975
MvCa-1250-A1-R1_A1	1906	1907	1	0	-0.029899
MvCa-1250-A1-R1_A1	1907	1908	1	0	0.343574
MvCa-1250-A1-R1_A1	1908	1909	0.104	0.343	-0.28191
MvCa-1250-A1-R1_A1	1909	1910	0	1	-0.150781
MvCa-1250-A1-R1_A1	1910	1911	0	1	0.662978
MvCa-1250-A1-R1_A1	1911	1912	0	1	0.025165
MvCa-1250-A1-R1_A1	1912	1913	0	1	-0.0361446
MvCa-1250-A1-R1_A1	1913	1914	0	0.202	0.294118
MvCa-1250-A1-R1_A1	1914	1915	0.411	0	0.0863112
MvCa-1250-A1-R1_A1	1915	1916	1	0	0.659394
MvCa-1250-A1-R1_A1	1916	1917	0.505	0.131	-0.0519315
MvCa-1250-A1-R1_A1	1917	1918	0.471	0.289	-0.164942
MvCa-1250-A1-R1_A1	1918	1919	1	0	0.346413
MvCa-1250-A1-R1_A1	1919	1920	0.791	0	0.308511
MvCa-1250-A1-R1_A1	1920	1921	1	0	-0.391582
MvCa-1250-A1-R1_A1	1921	1922	1	0	-0.175949
MvCa-1250-A1-R1_A1	1922	1923	0.513	0	-0.469038
MvCa-1250-A1-R1_A1	1923	1924	0	0	-0.348148
MvCa-1250-A1-R1_A1	1924	1925	0.263	0.245	-0.0419794
MvCa-1250-A1-R1_A1	1925	1926	0	0	0.581395
MvCa-1250-A1-R1_A1	1926	1927	0	0	0.118
MvCa-1250-A1-R1_A1	1927	1928	0	0	-0.108392
MvCa-1250-A1-R1_A1	1928	1929	0	0.359	1.35897
MvCa-1250-A1-R1_A1	1929	1930	0.296	0.209	1.09872
MvCa-1250-A1-R1_A1	1930	1931	0.377	0	-0.136961
MvCa-1250-A1-R1_A1	1931	1932	1	0	-0.388604
MvCa-1250-A1-R1_A1	1932	1933	1	0	-0.323274
MvCa-1250-A1-R1_A1	1933	1934	1	0	-0.215368
MvCa-1250-A1-R1_A1	1934	1935	1	0	-0.316539
MvCa-1250-A1-R1_A1	1935	1936	1	0	-0.254808
MvCa-1250-A1-R1_A1	1936	1937	1	0	-0.176812
MvCa-1250-A1-R1_A1	1937	1938	1	0	-0.260392
MvCa-1250-A1-R1_A1	1938	1939	0.599	0	0.119082
MvCa-1250-A1-R1_A1	1939	1940	0	0.142	-0.305556
MvCa-1250-A1-R1_A1	1940	1941	0.427	0.215	-0.0825203
MvCa-1250-A1-R1_A1	1941	1942	0.821	0	-0.155674
MvCa-1250-A1-R1_A1	1942	1943	0.77	0	-0.185297
MvCa-1250-A1-R1_A1	1943	1944	1	0	-0.0175585
MvCa-1250-A1-R1_A1	1944	1945	0.419	0	0.212093
MvCa-1250-A1-R1_A1	1945	1946	1	0	-0.211765
MvCa-1250-A1-R1_A1	1946	1947	1	0	0.0930931
MvCa-1250-A1-R1_A1	1947	1948	1	0	-0.448116
MvCa-1250-A1-R1_A1	1948	1949	1	0	0.061024
MvCa-1250-A1-R1_A1	1949	1950	0.871	0	0.167134
MvCa-1250-A1-R1_A1	1950	1951	0.716	0	-0.272065
MvCa-1250-A1-R1_A1	1951	1952	1	0	-0.415101
MvCa-1250-A1-R1_A1	1952	1953	1	0	-0.262006
MvCa-1250-A1-R1_A1	1953	1954	0.036	0.104	-0.320799
MvCa-1250-A1-R1_A1	1954	1955	0.623	0	0.295652
MvCa-1250-A1-R1_A1	1955	1956	0.622	0	0.773041
MvCa-1250-A1-R1_A1	1956	1957	0.586	0	-0.102976
MvCa-1250-A1-R1_A1	1957	1958	0	0	-0.222546
MvCa-1250-A1-R1_A1	1958	1959	0.895	0	0.0764706
MvCa-1250-A1-R1_A1	1959	1960	0.123	0	-0.131759
MvCa-1250-A1-R1_A1	1960	1961	0.265	0.207	0.646259
MvCa-1250-A1-R1_A1	1961	1962	0.444	0.306	-0.0318072
MvCa-1250-A1-R1_A1	1962	1963	0.218	0.19	0.0987654
MvCa-1250-A1-R1_A1	1963	1964	1	0	-0.134775
MvCa-1250-A1-R1_A1	1964	1965	0.535	0.443	0.264758
MvCa-1250-A1-R1_A1	1965	1966	0	0.696	-0.514192
MvCa-1250-A1-R1_A1	1966	1967	0	1	-0.0266473
MvCa-1250-A1-R1_A1	1967	1968	0	1	-0.0387352
MvCa-1250-A1-R1_A1	1968	1969	0	0.205	0.0565742
MvCa-1250-A1-R1_A1	1969	1970	0.417	0.2	-0.0512422
MvCa-1250-A1-R1_A1	1970	1971	1	0	0.263298
MvCa-1250-A1-R1_A1	1971	1972	0.587	0.221	-0.213675
MvCa-1250-A1-R1_A1	1972	1973	1	0	-0.16558
MvCa-1250-A1-R1_A1	1973	1974	0.566	0.339	0.397436
MvCa-1250-A1-R1_A1	1974	1975	0.275	0.125	0.073055
MvCa-1250-A1-R1_A1	1975	1976	0	0.24	0.224201
MvCa-1250-A1-R1_A1	1976	1977	0	0	-0.169925
MvCa-1250-A1-R1_A1	1977	1978	0.109	0.428	0.00782609
MvCa-1250-A1-R1_A1	1978	1979	1	0	0.0913012
MvCa-1250-A1-R1_A1	1979	1980	1	0	-0.337616
MvCa-1250-A1-R1_A1	1980	1981	0.152	0.558	-0.223684
MvCa-1250-A1-R1_A1	1981	1982	0.761	0	0.0510204
MvCa-1250-A1-R1_A1	1982	1983	1	0	0.0957324
MvCa-1250-A1-R1_A1	1983	1984	1	0	0.00108554
MvCa-1250-A1-R1_A1	1984	1985	0.715	0.02	0.199588
MvCa-1250-A1-R1_A1	1985	1986	0	0.321	0.0218069
MvCa-1250-A1-R1_A1	1986	1987	0	0.906	-0.212143
MvCa-1250-A1-R1_A1	1987	1988	0	1	-0.133391
MvCa-1250-A1-R1_A1	1988	1989	0	0.842	-0.322115
MvCa-1250-A1-R1_A1	1989	1990	0.237	0.434	0.34018
MvCa-1250-A1-R1_A1	1990	1991	1	0	-0.340426
MvCa-1250-A1-R1_A1	1991	1992	0.516	0	0.361111
MvCa-1250-A1-R1_A1	1992	1993	0.424	0.294	-0.190753
MvCa-1250-A1-R1_A1	1993	1994	0.658	0	0.51577
MvCa-1250-A1-R1_A1	1994	1995	0.902	0	-0.0263459
MvCa-1250-A1-R1_A1	1995	1996	0.018	0.552	-0.232127
MvCa-1250-A1-R1_A1	1996	1997	1	0	-0.290828
MvCa-1250-A1-R1_A1	1997	1998	1	0	0.125234
MvCa-1250-A1-R1_A1	1998	1999	0.331	0.526	-0.0512821
[truncated: 8,425 more rows]
