# Supplementary material for: Dynamics of transposable element accumulation in the non-recombining regions of mating-type chromosomes in anther-smut fungi
Source: Nat Commun. 2023 Sep 14;14:5692. doi: 10.1038/s41467-023-41413-4 (PMC10502011; doi:10.1038/s41467-023-41413-4)
Supplement: Supplementary file 11 — Source Data [file 41467_2023_41413_MOESM11_ESM.zip › SupFig_5M_area.xlsx]

## Sheet: SupFig_5M_area
contig	start	end	feat
MvSilpar-01510-A1_A1	327	2306	NRR
MvSilpar-01510-A2_A2	328	3104	NRR
MvSilpar-01510-A1_A1	1319	1358	centromere
MvSilpar-01510-A2_A2	1104	1205	centromere
MvSilpar-01510-A1_C001	2828	2977	centromere
MvSilpar-01510-A2_C001	384	533	centromere
MvSilpar-01510-A2_A2	989	989	contig_junction
MvSilpar-01510-A2_A2	1603	1603	contig_junction
MvSilpar-01510-A2_A2	2083	2083	contig_junction
