# Supplementary material for: Dynamics of transposable element accumulation in the non-recombining regions of mating-type chromosomes in anther-smut fungi
Source: Nat Commun. 2023 Sep 14;14:5692. doi: 10.1038/s41467-023-41413-4 (PMC10502011; doi:10.1038/s41467-023-41413-4)
Supplement: Supplementary file 11 — Source Data [file 41467_2023_41413_MOESM11_ESM.zip › SupFig_5M_density.xlsx]

## Sheet: SupFig_5M_density
Contig	start	end	gene	TE	RIPratioCorr
MvSilpar-01510-A1_A1	0	1	0	0.523	-0.567164
MvSilpar-01510-A1_A1	1	2	0	0.571	-0.183131
MvSilpar-01510-A1_A1	2	3	0	0.879	-0.42246
MvSilpar-01510-A1_A1	3	4	0	0.432	-0.235772
MvSilpar-01510-A1_A1	4	5	0	0.811	-0.509179
MvSilpar-01510-A1_A1	5	6	0.209	0.518	-0.662104
MvSilpar-01510-A1_A1	6	7	0.579	0	-0.363836
MvSilpar-01510-A1_A1	7	8	0.624	0	-0.160069
MvSilpar-01510-A1_A1	8	9	1	0	-0.0933822
MvSilpar-01510-A1_A1	9	10	1	0	-0.352381
MvSilpar-01510-A1_A1	10	11	0.067	0.298	-0.257282
MvSilpar-01510-A1_A1	11	12	0.843	0	-0.320129
MvSilpar-01510-A1_A1	12	13	0.462	0.299	-0.148084
MvSilpar-01510-A1_A1	13	14	0	1	0.0888151
MvSilpar-01510-A1_A1	14	15	0	1	-0.439538
MvSilpar-01510-A1_A1	15	16	0	0.252	-0.308496
MvSilpar-01510-A1_A1	16	17	0	0.246	-0.417045
MvSilpar-01510-A1_A1	17	18	0.067	0.357	-0.641182
MvSilpar-01510-A1_A1	18	19	0.849	0	-0.0445649
MvSilpar-01510-A1_A1	19	20	0.609	0	0.0861576
MvSilpar-01510-A1_A1	20	21	1	0	0.176731
MvSilpar-01510-A1_A1	21	22	0.813	0.042	-0.329563
MvSilpar-01510-A1_A1	22	23	0	0.519	-0.453689
MvSilpar-01510-A1_A1	23	24	0	0	-0.187462
MvSilpar-01510-A1_A1	24	25	0	0	-0.147465
MvSilpar-01510-A1_A1	25	26	0.76	0	-0.102252
MvSilpar-01510-A1_A1	26	27	0.127	0.472	0.272956
MvSilpar-01510-A1_A1	27	28	0.525	0	-0.323564
MvSilpar-01510-A1_A1	28	29	0.765	0	0.392431
MvSilpar-01510-A1_A1	29	30	0.751	0	0.0362571
MvSilpar-01510-A1_A1	30	31	0	0.78	-0.377193
MvSilpar-01510-A1_A1	31	32	0	1	-0.00791139
MvSilpar-01510-A1_A1	32	33	0	1	-0.319641
MvSilpar-01510-A1_A1	33	34	0	1	-0.422033
MvSilpar-01510-A1_A1	34	35	0	0.769	0.0243632
MvSilpar-01510-A1_A1	35	36	0.334	0	-0.376623
MvSilpar-01510-A1_A1	36	37	0.711	0.03	-0.056266
MvSilpar-01510-A1_A1	37	38	0	0.144	1.23077
MvSilpar-01510-A1_A1	38	39	0.806	0	0.0924262
MvSilpar-01510-A1_A1	39	40	1	0	-0.131522
MvSilpar-01510-A1_A1	40	41	0.599	0	0.0725146
MvSilpar-01510-A1_A1	41	42	0.747	0	0.45614
MvSilpar-01510-A1_A1	42	43	1	0	-0.382024
MvSilpar-01510-A1_A1	43	44	0.205	0	0.634684
MvSilpar-01510-A1_A1	44	45	1	0	-0.163
MvSilpar-01510-A1_A1	45	46	1	0	-0.166597
MvSilpar-01510-A1_A1	46	47	1	0	-0.353772
MvSilpar-01510-A1_A1	47	48	0.584	0	-0.204244
MvSilpar-01510-A1_A1	48	49	1	0	-0.178052
MvSilpar-01510-A1_A1	49	50	0.735	0	-0.000904159
MvSilpar-01510-A1_A1	50	51	0	0	-0.0442688
MvSilpar-01510-A1_A1	51	52	0.856	0	-0.285374
MvSilpar-01510-A1_A1	52	53	0.664	0	-0.193153
MvSilpar-01510-A1_A1	53	54	1	0	-0.497992
MvSilpar-01510-A1_A1	54	55	0.677	0	-0.0402982
MvSilpar-01510-A1_A1	55	56	1	0	0.438322
MvSilpar-01510-A1_A1	56	57	1	0	-0.0925684
MvSilpar-01510-A1_A1	57	58	0.515	0	-0.42273
MvSilpar-01510-A1_A1	58	59	0.518	0	0.453216
MvSilpar-01510-A1_A1	59	60	0.926	0	-0.293565
MvSilpar-01510-A1_A1	60	61	0.046	0.177	-0.434851
MvSilpar-01510-A1_A1	61	62	0	0.844	-0.4506
MvSilpar-01510-A1_A1	62	63	0	1	0.222771
MvSilpar-01510-A1_A1	63	64	0	1	0.459643
MvSilpar-01510-A1_A1	64	65	0	0.8	-0.167763
MvSilpar-01510-A1_A1	65	66	0.537	0	-0.288589
MvSilpar-01510-A1_A1	66	67	0.924	0	0.455211
MvSilpar-01510-A1_A1	67	68	0.879	0	-0.403614
MvSilpar-01510-A1_A1	68	69	1	0	0.407607
MvSilpar-01510-A1_A1	69	70	0.698	0	0.058297
MvSilpar-01510-A1_A1	70	71	0	0	-0.14486
MvSilpar-01510-A1_A1	71	72	0.502	0.275	-0.374124
MvSilpar-01510-A1_A1	72	73	0.842	0	-0.175413
MvSilpar-01510-A1_A1	73	74	1	0	-0.238079
MvSilpar-01510-A1_A1	74	75	1	0	-0.13468
MvSilpar-01510-A1_A1	75	76	0.089	0.469	-0.0103699
MvSilpar-01510-A1_A1	76	77	0	0.397	-0.182296
MvSilpar-01510-A1_A1	77	78	0.233	0	-0.0666249
MvSilpar-01510-A1_A1	78	79	1	0	-0.195283
MvSilpar-01510-A1_A1	79	80	1	0	-0.283088
MvSilpar-01510-A1_A1	80	81	0.374	0.211	0.385943
MvSilpar-01510-A1_A1	81	82	0	0.176	-0.263566
MvSilpar-01510-A1_A1	82	83	0	1	0.0502804
MvSilpar-01510-A1_A1	83	84	0	1	0.453793
MvSilpar-01510-A1_A1	84	85	0	1	-0.0695971
MvSilpar-01510-A1_A1	85	86	0	1	-0.29521
MvSilpar-01510-A1_A1	86	87	0	0.412	0.0196078
MvSilpar-01510-A1_A1	87	88	0.58	0	-0.577851
MvSilpar-01510-A1_A1	88	89	1	0	-0.325591
MvSilpar-01510-A1_A1	89	90	1	0	-0.165814
MvSilpar-01510-A1_A1	90	91	0.815	0	-0.303632
MvSilpar-01510-A1_A1	91	92	1	0	-0.0209184
MvSilpar-01510-A1_A1	92	93	0.309	0	-0.195699
MvSilpar-01510-A1_A1	93	94	1	0	-0.110112
MvSilpar-01510-A1_A1	94	95	0.393	0	-0.252
MvSilpar-01510-A1_A1	95	96	0	0.13	-0.385714
MvSilpar-01510-A1_A1	96	97	0.169	0	-0.313341
MvSilpar-01510-A1_A1	97	98	0.762	0	0.05
MvSilpar-01510-A1_A1	98	99	1	0	0.15914
MvSilpar-01510-A1_A1	99	100	0.244	0	0.314091
MvSilpar-01510-A1_A1	100	101	1	0	-0.0136986
MvSilpar-01510-A1_A1	101	102	0.423	0	-0.354508
MvSilpar-01510-A1_A1	102	103	1	0	-0.419925
MvSilpar-01510-A1_A1	103	104	0.392	0	-0.384236
MvSilpar-01510-A1_A1	104	105	0.274	0	-0.191549
MvSilpar-01510-A1_A1	105	106	1	0	0.0184223
MvSilpar-01510-A1_A1	106	107	1	0	0.169435
MvSilpar-01510-A1_A1	107	108	0.898	0	-0.344913
MvSilpar-01510-A1_A1	108	109	0	0	-0.00948509
MvSilpar-01510-A1_A1	109	110	0.301	0	-0.579659
MvSilpar-01510-A1_A1	110	111	1	0	0.245397
MvSilpar-01510-A1_A1	111	112	1	0	0.682425
MvSilpar-01510-A1_A1	112	113	1	0	0.466132
MvSilpar-01510-A1_A1	113	114	1	0	0.739185
MvSilpar-01510-A1_A1	114	115	0.569	0	0.280188
MvSilpar-01510-A1_A1	115	116	1	0	-0.127367
MvSilpar-01510-A1_A1	116	117	0.293	0	0.414634
MvSilpar-01510-A1_A1	117	118	0.679	0	-0.264706
MvSilpar-01510-A1_A1	118	119	0	0	-0.554286
MvSilpar-01510-A1_A1	119	120	0.821	0	-0.3678
MvSilpar-01510-A1_A1	120	121	0.772	0	-0.26251
MvSilpar-01510-A1_A1	121	122	0.291	0	-0.314994
MvSilpar-01510-A1_A1	122	123	1	0	-0.313975
MvSilpar-01510-A1_A1	123	124	0.644	0	-0.178609
MvSilpar-01510-A1_A1	124	125	1	0	0.125806
MvSilpar-01510-A1_A1	125	126	0.096	0	-0.19731
MvSilpar-01510-A1_A1	126	127	0.051	0	0.0116279
MvSilpar-01510-A1_A1	127	128	1	0	-0.163142
MvSilpar-01510-A1_A1	128	129	1	0	-0.199468
MvSilpar-01510-A1_A1	129	130	0.603	0	-0.390214
MvSilpar-01510-A1_A1	130	131	0	0.14	-0.184
MvSilpar-01510-A1_A1	131	132	0	0.052	-0.215686
MvSilpar-01510-A1_A1	132	133	0.903	0	-0.205016
MvSilpar-01510-A1_A1	133	134	0.581	0	0.0438048
MvSilpar-01510-A1_A1	134	135	0.495	0	-0.005345
MvSilpar-01510-A1_A1	135	136	0.434	0	-0.0494228
MvSilpar-01510-A1_A1	136	137	0.772	0	-0.555094
MvSilpar-01510-A1_A1	137	138	1	0	-0.18
MvSilpar-01510-A1_A1	138	139	0.86	0	-0.221909
MvSilpar-01510-A1_A1	139	140	0.681	0	-0.207322
MvSilpar-01510-A1_A1	140	141	0.6	0	-0.343158
MvSilpar-01510-A1_A1	141	142	0.476	0	0.210843
MvSilpar-01510-A1_A1	142	143	0.637	0	-0.250856
MvSilpar-01510-A1_A1	143	144	0.047	0	-0.216867
MvSilpar-01510-A1_A1	144	145	1	0	-0.0066388
MvSilpar-01510-A1_A1	145	146	1	0	0.0591017
MvSilpar-01510-A1_A1	146	147	0.731	0	-0.36143
MvSilpar-01510-A1_A1	147	148	0	0	-0.253086
MvSilpar-01510-A1_A1	148	149	0.245	0	-0.31014
MvSilpar-01510-A1_A1	149	150	0.447	0	0.00794764
MvSilpar-01510-A1_A1	150	151	1	0	0.0904575
MvSilpar-01510-A1_A1	151	152	1	0	-0.184
MvSilpar-01510-A1_A1	152	153	0.245	0	-0.48
MvSilpar-01510-A1_A1	153	154	1	0	0.205303
MvSilpar-01510-A1_A1	154	155	0.37	0	-0.244318
MvSilpar-01510-A1_A1	155	156	0	0	0.0676379
MvSilpar-01510-A1_A1	156	157	0.366	0	-0.231963
MvSilpar-01510-A1_A1	157	158	1	0	-0.0245081
MvSilpar-01510-A1_A1	158	159	1	0	-0.0435886
MvSilpar-01510-A1_A1	159	160	1	0	-0.587484
MvSilpar-01510-A1_A1	160	161	1	0	-0.282491
MvSilpar-01510-A1_A1	161	162	0.627	0	-0.479167
MvSilpar-01510-A1_A1	162	163	1	0	-0.360731
MvSilpar-01510-A1_A1	163	164	1	0	-0.0836586
MvSilpar-01510-A1_A1	164	165	0.658	0	-0.487291
MvSilpar-01510-A1_A1	165	166	0	0	-0.277409
MvSilpar-01510-A1_A1	166	167	0.728	0	-0.0732938
MvSilpar-01510-A1_A1	167	168	1	0	-0.13848
MvSilpar-01510-A1_A1	168	169	0.706	0	-0.195335
MvSilpar-01510-A1_A1	169	170	1	0	0.177502
MvSilpar-01510-A1_A1	170	171	0.897	0	-0.291788
MvSilpar-01510-A1_A1	171	172	0	0	-0.294884
MvSilpar-01510-A1_A1	172	173	0.004	0	-0.235635
MvSilpar-01510-A1_A1	173	174	1	0	-0.060241
MvSilpar-01510-A1_A1	174	175	0.459	0	-0.346154
MvSilpar-01510-A1_A1	175	176	0.378	0	0.0478992
MvSilpar-01510-A1_A1	176	177	1	0	-0.289095
MvSilpar-01510-A1_A1	177	178	0.941	0	-0.525773
MvSilpar-01510-A1_A1	178	179	0.472	0	-0.346667
MvSilpar-01510-A1_A1	179	180	0.734	0	0.042957
MvSilpar-01510-A1_A1	180	181	0.815	0	-0.165152
MvSilpar-01510-A1_A1	181	182	0.749	0	0.281734
MvSilpar-01510-A1_A1	182	183	1	0	0.0409483
MvSilpar-01510-A1_A1	183	184	1	0	0.133547
MvSilpar-01510-A1_A1	184	185	0.224	0	-0.552956
MvSilpar-01510-A1_A1	185	186	1	0	-0.244771
MvSilpar-01510-A1_A1	186	187	0.549	0	-0.0640913
MvSilpar-01510-A1_A1	187	188	0.461	0	0.0972591
MvSilpar-01510-A1_A1	188	189	0.727	0	0.0745021
MvSilpar-01510-A1_A1	189	190	1	0	0.701493
MvSilpar-01510-A1_A1	190	191	1	0	0.0168889
MvSilpar-01510-A1_A1	191	192	1	0	0.0390513
MvSilpar-01510-A1_A1	192	193	1	0	-0.358597
MvSilpar-01510-A1_A1	193	194	0.532	0	0.0941176
MvSilpar-01510-A1_A1	194	195	0.421	0.072	-0.303241
MvSilpar-01510-A1_A1	195	196	0.496	0.113	0.290698
MvSilpar-01510-A1_A1	196	197	1	0	-0.457345
MvSilpar-01510-A1_A1	197	198	0.3	0	-0.0567434
MvSilpar-01510-A1_A1	198	199	0.693	0	0.475017
MvSilpar-01510-A1_A1	199	200	1	0	-0.385739
MvSilpar-01510-A1_A1	200	201	0.094	0.577	0.0690209
MvSilpar-01510-A1_A1	201	202	0.624	0.32	-0.212472
MvSilpar-01510-A1_A1	202	203	0.988	0	-0.278176
MvSilpar-01510-A1_A1	203	204	0	0.296	-0.234783
MvSilpar-01510-A1_A1	204	205	0.278	0	0.0625
MvSilpar-01510-A1_A1	205	206	1	0	-0.171913
MvSilpar-01510-A1_A1	206	207	0.593	0	-0.509209
MvSilpar-01510-A1_A1	207	208	1	0	-0.323222
MvSilpar-01510-A1_A1	208	209	1	0	-0.317647
MvSilpar-01510-A1_A1	209	210	1	0	-0.449275
MvSilpar-01510-A1_A1	210	211	0.031	0	-0.0317579
MvSilpar-01510-A1_A1	211	212	0.522	0	0.143275
MvSilpar-01510-A1_A1	212	213	0	0	-0.280936
MvSilpar-01510-A1_A1	213	214	0	0	-0.317838
MvSilpar-01510-A1_A1	214	215	0.453	0	-0.135809
MvSilpar-01510-A1_A1	215	216	1	0	-0.254176
MvSilpar-01510-A1_A1	216	217	1	0	-0.446005
MvSilpar-01510-A1_A1	217	218	0.408	0	-0.348684
MvSilpar-01510-A1_A1	218	219	0	0	-0.222222
MvSilpar-01510-A1_A1	219	220	0	0	-0.0459184
MvSilpar-01510-A1_A1	220	221	0	0	0
MvSilpar-01510-A1_A1	221	222	0	0	-0.349608
MvSilpar-01510-A1_A1	222	223	0.412	0	0.992157
MvSilpar-01510-A1_A1	223	224	1	0	-0.15873
MvSilpar-01510-A1_A1	224	225	0.52	0	-0.318109
MvSilpar-01510-A1_A1	225	226	0.503	0	0.217786
MvSilpar-01510-A1_A1	226	227	0.927	0	0.517001
MvSilpar-01510-A1_A1	227	228	0.983	0	-0.0523649
MvSilpar-01510-A1_A1	228	229	1	0	-0.0188679
MvSilpar-01510-A1_A1	229	230	0.776	0	-0.0285982
MvSilpar-01510-A1_A1	230	231	1	0	-0.280303
MvSilpar-01510-A1_A1	231	232	0.889	0	-0.248299
MvSilpar-01510-A1_A1	232	233	0.289	0	-0.272194
MvSilpar-01510-A1_A1	233	234	1	0	0.293103
MvSilpar-01510-A1_A1	234	235	1	0	-0.242571
MvSilpar-01510-A1_A1	235	236	0.947	0	-0.273694
MvSilpar-01510-A1_A1	236	237	0.246	0	-0.194872
MvSilpar-01510-A1_A1	237	238	1	0	0.941176
MvSilpar-01510-A1_A1	238	239	1	0	0.329007
MvSilpar-01510-A1_A1	239	240	0.742	0	-0.0987993
MvSilpar-01510-A1_A1	240	241	0.927	0	-0.238095
MvSilpar-01510-A1_A1	241	242	0.614	0	0.0206897
MvSilpar-01510-A1_A1	242	243	0	0.427	-0.291515
MvSilpar-01510-A1_A1	243	244	0	0.335	-0.423377
MvSilpar-01510-A1_A1	244	245	0.15	0.203	0.179573
MvSilpar-01510-A1_A1	245	246	1	0	-0.313559
MvSilpar-01510-A1_A1	246	247	1	0	0.128811
MvSilpar-01510-A1_A1	247	248	0.481	0	-0.118421
MvSilpar-01510-A1_A1	248	249	0.305	0	-0.333069
MvSilpar-01510-A1_A1	249	250	0.389	0	-0.0278746
MvSilpar-01510-A1_A1	250	251	0	0.471	-0.0908285
MvSilpar-01510-A1_A1	251	252	0	1	-0.246309
MvSilpar-01510-A1_A1	252	253	0.344	0.225	0.793258
MvSilpar-01510-A1_A1	253	254	0.964	0	-0.174528
MvSilpar-01510-A1_A1	254	255	0.24	0	-0.428947
MvSilpar-01510-A1_A1	255	256	0.905	0	-0.288462
MvSilpar-01510-A1_A1	256	257	0.502	0	-0.492379
MvSilpar-01510-A1_A1	257	258	0	0	0.0183752
MvSilpar-01510-A1_A1	258	259	0	0	0.00420787
MvSilpar-01510-A1_A1	259	260	0	0	0.0714286
MvSilpar-01510-A1_A1	260	261	0.768	0	-0.187885
MvSilpar-01510-A1_A1	261	262	1	0	0.093857
MvSilpar-01510-A1_A1	262	263	0.742	0	-0.147368
MvSilpar-01510-A1_A1	263	264	0.328	0	-0.341448
MvSilpar-01510-A1_A1	264	265	0	0	-0.364449
MvSilpar-01510-A1_A1	265	266	0	0	-0.278487
MvSilpar-01510-A1_A1	266	267	0.345	0.105	0.0625
MvSilpar-01510-A1_A1	267	268	0.597	0	-0.0628627
MvSilpar-01510-A1_A1	268	269	1	0	-0.283156
MvSilpar-01510-A1_A1	269	270	0.672	0.059	-0.0631434
MvSilpar-01510-A1_A1	270	271	0.19	0.189	-0.302885
MvSilpar-01510-A1_A1	271	272	1	0	-0.349697
MvSilpar-01510-A1_A1	272	273	1	0	-0.14
MvSilpar-01510-A1_A1	273	274	0.362	0.207	0.095191
MvSilpar-01510-A1_A1	274	275	0.05	0.833	-0.0243243
MvSilpar-01510-A1_A1	275	276	0	0.963	0.294255
MvSilpar-01510-A1_A1	276	277	0	1	-0.299754
MvSilpar-01510-A1_A1	277	278	0	1	0.073509
MvSilpar-01510-A1_A1	278	279	0	1	-0.172093
MvSilpar-01510-A1_A1	279	280	0	0.615	0.235772
MvSilpar-01510-A1_A1	280	281	0.755	0	-0.188144
MvSilpar-01510-A1_A1	281	282	1	0	0.163793
MvSilpar-01510-A1_A1	282	283	1	0	-0.181546
MvSilpar-01510-A1_A1	283	284	1	0	0.0336918
MvSilpar-01510-A1_A1	284	285	1	0	0.727273
MvSilpar-01510-A1_A1	285	286	0.603	0	-0.429333
MvSilpar-01510-A1_A1	286	287	0.586	0	-0.0517241
MvSilpar-01510-A1_A1	287	288	0.582	0	-0.447684
MvSilpar-01510-A1_A1	288	289	0.664	0	-0.0910362
MvSilpar-01510-A1_A1	289	290	1	0	-0.0785555
MvSilpar-01510-A1_A1	290	291	0.021	0	-0.0950984
MvSilpar-01510-A1_A1	291	292	0.366	0	0.0436217
MvSilpar-01510-A1_A1	292	293	0.27	0	0.355389
MvSilpar-01510-A1_A1	293	294	0.88	0	-0.36214
MvSilpar-01510-A1_A1	294	295	1	0	-0.581111
MvSilpar-01510-A1_A1	295	296	1	0	-0.242547
MvSilpar-01510-A1_A1	296	297	0.583	0	0.180364
MvSilpar-01510-A1_A1	297	298	0.782	0	-0.187883
MvSilpar-01510-A1_A1	298	299	0.251	0	-0.569426
MvSilpar-01510-A1_A1	299	300	1	0	0.0584007
MvSilpar-01510-A1_A1	300	301	1	0	0.129469
MvSilpar-01510-A1_A1	301	302	1	0	-0.470588
MvSilpar-01510-A1_A1	302	303	1	0	0.370175
MvSilpar-01510-A1_A1	303	304	0.7	0	-0.371769
MvSilpar-01510-A1_A1	304	305	0.26	0.325	-0.27619
MvSilpar-01510-A1_A1	305	306	0.621	0	0.00227273
MvSilpar-01510-A1_A1	306	307	0.597	0.158	-0.22658
MvSilpar-01510-A1_A1	307	308	0.362	0.294	-0.216667
MvSilpar-01510-A1_A1	308	309	0.277	0.104	-0.0529661
MvSilpar-01510-A1_A1	309	310	1	0	-0.131141
MvSilpar-01510-A1_A1	310	311	1	0	-0.105882
MvSilpar-01510-A1_A1	311	312	1	0	-0.424467
MvSilpar-01510-A1_A1	312	313	1	0	0.152941
MvSilpar-01510-A1_A1	313	314	0.851	0	-0.1
MvSilpar-01510-A1_A1	314	315	0.685	0	-0.211957
MvSilpar-01510-A1_A1	315	316	1	0	-0.431244
MvSilpar-01510-A1_A1	316	317	0.872	0	-0.271147
MvSilpar-01510-A1_A1	317	318	0	0.132	0.10043
MvSilpar-01510-A1_A1	318	319	0.76	0	0.00243902
MvSilpar-01510-A1_A1	319	320	1	0	0.503048
MvSilpar-01510-A1_A1	320	321	0.372	0	-0.113475
MvSilpar-01510-A1_A1	321	322	0.098	0	-0.273372
MvSilpar-01510-A1_A1	322	323	0.923	0	0.108891
MvSilpar-01510-A1_A1	323	324	0	0	0.169183
MvSilpar-01510-A1_A1	324	325	0	0	-0.275862
MvSilpar-01510-A1_A1	325	326	0.568	0.165	-0.133333
MvSilpar-01510-A1_A1	326	327	1	0	-0.0915832
MvSilpar-01510-A1_A1	327	328	0.597	0.158	-0.193548
MvSilpar-01510-A1_A1	328	329	0.278	0.541	-0.13213
MvSilpar-01510-A1_A1	329	330	0	0.197	-0.242424
MvSilpar-01510-A1_A1	330	331	0	0	0.0126582
MvSilpar-01510-A1_A1	331	332	0.927	0	-0.037037
MvSilpar-01510-A1_A1	332	333	1	0	-0.231707
MvSilpar-01510-A1_A1	333	334	1	0	-0.190213
MvSilpar-01510-A1_A1	334	335	1	0	-0.2
MvSilpar-01510-A1_A1	335	336	1	0	-0.289756
MvSilpar-01510-A1_A1	336	337	1	0	-0.176815
MvSilpar-01510-A1_A1	337	338	1	0	-0.223404
MvSilpar-01510-A1_A1	338	339	0.927	0	-0.566243
MvSilpar-01510-A1_A1	339	340	0	0.241	0.742857
MvSilpar-01510-A1_A1	340	341	0.56	0	0.0376471
MvSilpar-01510-A1_A1	341	342	1	0	-0.120491
MvSilpar-01510-A1_A1	342	343	0.548	0.209	0.473891
MvSilpar-01510-A1_A1	343	344	0.507	0.13	-0.0110285
MvSilpar-01510-A1_A1	344	345	0.992	0	-0.0833333
MvSilpar-01510-A1_A1	345	346	0	0.799	0.152893
MvSilpar-01510-A1_A1	346	347	0	1	0.260163
MvSilpar-01510-A1_A1	347	348	0	0.952	-0.115707
MvSilpar-01510-A1_A1	348	349	0	0.99	-0.186047
MvSilpar-01510-A1_A1	349	350	0	1	-0.356458
MvSilpar-01510-A1_A1	350	351	0	1	-0.0116719
MvSilpar-01510-A1_A1	351	352	0	0.525	0.11436
MvSilpar-01510-A1_A1	352	353	0	0.428	0.884259
MvSilpar-01510-A1_A1	353	354	0	1	0.556818
MvSilpar-01510-A1_A1	354	355	0	1	1.0069
MvSilpar-01510-A1_A1	355	356	0	1	-0.0827033
MvSilpar-01510-A1_A1	356	357	0	1	0.0260714
MvSilpar-01510-A1_A1	357	358	0	0.8	0.553398
MvSilpar-01510-A1_A1	358	359	0	0.999	0.30774
MvSilpar-01510-A1_A1	359	360	0	1	0.482984
MvSilpar-01510-A1_A1	360	361	0	1	1.21569
MvSilpar-01510-A1_A1	361	362	0	1	0.991489
MvSilpar-01510-A1_A1	362	363	0	0.773	0.431624
MvSilpar-01510-A1_A1	363	364	0	0.39	-0.19382
MvSilpar-01510-A1_A1	364	365	0	0.083	0.00816327
MvSilpar-01510-A1_A1	365	366	0	1	-0.106754
MvSilpar-01510-A1_A1	366	367	0	1	0.37486
MvSilpar-01510-A1_A1	367	368	0	1	-0.325879
MvSilpar-01510-A1_A1	368	369	0	1	0.763668
MvSilpar-01510-A1_A1	369	370	0	1	-0.236111
MvSilpar-01510-A1_A1	370	371	0	0.417	-0.145854
MvSilpar-01510-A1_A1	371	372	0	0.788	0.506192
MvSilpar-01510-A1_A1	372	373	0	0.964	0.0738777
MvSilpar-01510-A1_A1	373	374	0	1	-0.601351
MvSilpar-01510-A1_A1	374	375	0	1	0.0758621
MvSilpar-01510-A1_A1	375	376	0	1	-0.336324
MvSilpar-01510-A1_A1	376	377	0	0.852	-0.160138
MvSilpar-01510-A1_A1	377	378	0.787	0.095	0.142712
MvSilpar-01510-A1_A1	378	379	0.648	0	0.155405
MvSilpar-01510-A1_A1	379	380	0	0.542	-0.00332226
MvSilpar-01510-A1_A1	380	381	0	0.633	-0.0967742
MvSilpar-01510-A1_A1	381	382	0.653	0	-0.42821
MvSilpar-01510-A1_A1	382	383	0	0.681	0.361111
MvSilpar-01510-A1_A1	383	384	0	1	-0.00161031
MvSilpar-01510-A1_A1	384	385	0	1	0.0397541
MvSilpar-01510-A1_A1	385	386	0	0.524	-0.219814
MvSilpar-01510-A1_A1	386	387	0.415	0	-0.374536
MvSilpar-01510-A1_A1	387	388	1	0	-0.245158
MvSilpar-01510-A1_A1	388	389	1	0	0.23956
MvSilpar-01510-A1_A1	389	390	1	0	0.0198058
MvSilpar-01510-A1_A1	390	391	0.175	0	0.267281
MvSilpar-01510-A1_A1	391	392	0.416	0.176	0.674133
MvSilpar-01510-A1_A1	392	393	0	1	-0.00279811
MvSilpar-01510-A1_A1	393	394	0	1	-0.157333
MvSilpar-01510-A1_A1	394	395	0.572	0.067	0.782857
MvSilpar-01510-A1_A1	395	396	0.5	0.1	0.0840108
MvSilpar-01510-A1_A1	396	397	1	0	-0.289039
MvSilpar-01510-A1_A1	397	398	1	0	0.0549451
MvSilpar-01510-A1_A1	398	399	1	0	-0.343364
MvSilpar-01510-A1_A1	399	400	0.153	0.112	-0.415543
MvSilpar-01510-A1_A1	400	401	0.734	0	0.262195
MvSilpar-01510-A1_A1	401	402	1	0	-0.180999
MvSilpar-01510-A1_A1	402	403	0.463	0	0.0072314
MvSilpar-01510-A1_A1	403	404	1	0	-0.272727
MvSilpar-01510-A1_A1	404	405	0.966	0	-0.268851
MvSilpar-01510-A1_A1	405	406	0	0.539	0.0909091
MvSilpar-01510-A1_A1	406	407	0	1	0.376414
MvSilpar-01510-A1_A1	407	408	0	0.912	0.920127
MvSilpar-01510-A1_A1	408	409	0	1	-0.487847
MvSilpar-01510-A1_A1	409	410	0	1	-0.174365
MvSilpar-01510-A1_A1	410	411	0	1	-0.00794439
MvSilpar-01510-A1_A1	411	412	0	1	0.197607
MvSilpar-01510-A1_A1	412	413	0	1	0.108108
MvSilpar-01510-A1_A1	413	414	0	0.22	1.0354
MvSilpar-01510-A1_A1	414	415	0	1	-0.168
MvSilpar-01510-A1_A1	415	416	0.161	0.362	0.0921626
MvSilpar-01510-A1_A1	416	417	0	0.838	0.30453
MvSilpar-01510-A1_A1	417	418	0	1	-0.0210061
MvSilpar-01510-A1_A1	418	419	0	1	0.624149
MvSilpar-01510-A1_A1	419	420	0	1	1.46309
MvSilpar-01510-A1_A1	420	421	0	1	0.0949612
MvSilpar-01510-A1_A1	421	422	0	0.826	0.733254
MvSilpar-01510-A1_A1	422	423	0	1	0.20743
MvSilpar-01510-A1_A1	423	424	0	1	-0.155152
MvSilpar-01510-A1_A1	424	425	0	1	0.798142
MvSilpar-01510-A1_A1	425	426	0	1	-0.0750751
MvSilpar-01510-A1_A1	426	427	0	1	0.663717
MvSilpar-01510-A1_A1	427	428	0.829	0.053	0.303855
MvSilpar-01510-A1_A1	428	429	0.249	0.456	0.422776
MvSilpar-01510-A1_A1	429	430	0	1	0.0282132
MvSilpar-01510-A1_A1	430	431	0.104	0.585	0.0383117
MvSilpar-01510-A1_A1	431	432	0.704	0.014	-0.425981
MvSilpar-01510-A1_A1	432	433	0	0.967	-0.0608696
MvSilpar-01510-A1_A1	433	434	0	0.734	-0.521883
MvSilpar-01510-A1_A1	434	435	0	1	-0.25
MvSilpar-01510-A1_A1	435	436	0	0.215	-0.191737
MvSilpar-01510-A1_A1	436	437	0.382	0.131	-0.256241
MvSilpar-01510-A1_A1	437	438	0.314	0	-0.453347
MvSilpar-01510-A1_A1	438	439	0.37	0.274	0.0675489
MvSilpar-01510-A1_A1	439	440	0.258	0	-0.397004
MvSilpar-01510-A1_A1	440	441	0	0.215	-0.0704096
MvSilpar-01510-A1_A1	441	442	0	0.998	0.489362
MvSilpar-01510-A1_A1	442	443	0.448	0	0.235294
MvSilpar-01510-A1_A1	443	444	0.898	0	-0.208618
MvSilpar-01510-A1_A1	444	445	0.83	0	-0.0914787
MvSilpar-01510-A1_A1	445	446	0.506	0	0.237113
MvSilpar-01510-A1_A1	446	447	1	0	-0.336735
MvSilpar-01510-A1_A1	447	448	0.871	0	-0.221538
MvSilpar-01510-A1_A1	448	449	1	0	0.218513
MvSilpar-01510-A1_A1	449	450	1	0	0.0338733
MvSilpar-01510-A1_A1	450	451	1	0	-0.0884848
MvSilpar-01510-A1_A1	451	452	0.653	0.141	-0.326801
MvSilpar-01510-A1_A1	452	453	1	0	-0.156468
MvSilpar-01510-A1_A1	453	454	0.48	0.114	-0.157191
MvSilpar-01510-A1_A1	454	455	0.199	0.51	0.113043
MvSilpar-01510-A1_A1	455	456	0.249	0.288	0.0675105
MvSilpar-01510-A1_A1	456	457	0.754	0.113	0.033264
MvSilpar-01510-A1_A1	457	458	0.01	0.551	0.3125
MvSilpar-01510-A1_A1	458	459	1	0	0.412273
MvSilpar-01510-A1_A1	459	460	0.909	0	0.310355
MvSilpar-01510-A1_A1	460	461	0	0.73	-0.153353
MvSilpar-01510-A1_A1	461	462	0	0.895	0.0142544
MvSilpar-01510-A1_A1	462	463	0.925	0.002	-0.19951
MvSilpar-01510-A1_A1	463	464	1	0	0.328315
MvSilpar-01510-A1_A1	464	465	1	0	-0.402516
MvSilpar-01510-A1_A1	465	466	1	0	-0.0330616
MvSilpar-01510-A1_A1	466	467	0.003	0.491	-0.16997
MvSilpar-01510-A1_A1	467	468	0	1	-0.480287
MvSilpar-01510-A1_A1	468	469	0	1	-0.161458
MvSilpar-01510-A1_A1	469	470	0	1	-0.240451
MvSilpar-01510-A1_A1	470	471	0	1	-0.369549
MvSilpar-01510-A1_A1	471	472	0	0.907	0.315623
MvSilpar-01510-A1_A1	472	473	0	1	0.0438198
MvSilpar-01510-A1_A1	473	474	0	1	0.121637
MvSilpar-01510-A1_A1	474	475	0	1	0.0849802
MvSilpar-01510-A1_A1	475	476	0	1	-0.422273
MvSilpar-01510-A1_A1	476	477	0	1	-0.0283019
MvSilpar-01510-A1_A1	477	478	0	0.991	-0.331959
MvSilpar-01510-A1_A1	478	479	0	0	-0.151064
MvSilpar-01510-A1_A1	479	480	0	0.897	0.256825
MvSilpar-01510-A1_A1	480	481	0	1	-0.201719
MvSilpar-01510-A1_A1	481	482	0	1	-0.0165785
MvSilpar-01510-A1_A1	482	483	0	1	-0.399725
MvSilpar-01510-A1_A1	483	484	0	1	-0.0983051
MvSilpar-01510-A1_A1	484	485	0	1	0.148384
MvSilpar-01510-A1_A1	485	486	0	0.677	0.103488
MvSilpar-01510-A1_A1	486	487	0	0	-0.232323
MvSilpar-01510-A1_A1	487	488	0	0.486	0.148148
MvSilpar-01510-A1_A1	488	489	0.921	0	-0.00546822
MvSilpar-01510-A1_A1	489	490	1	0	0.46724
MvSilpar-01510-A1_A1	490	491	0.507	0	-0.142373
MvSilpar-01510-A1_A1	491	492	0.771	0	-0.265895
MvSilpar-01510-A1_A1	492	493	0.276	0	-0.295059
MvSilpar-01510-A1_A1	493	494	0.916	0	-0.172881
MvSilpar-01510-A1_A1	494	495	0.031	0.282	-0.26725
MvSilpar-01510-A1_A1	495	496	0	0.591	-0.237172
MvSilpar-01510-A1_A1	496	497	0	1	-0.32739
MvSilpar-01510-A1_A1	497	498	0	1	-0.110947
MvSilpar-01510-A1_A1	498	499	0	1	0.00115634
MvSilpar-01510-A1_A1	499	500	0	1	-0.233333
MvSilpar-01510-A1_A1	500	501	0	1	0.191975
MvSilpar-01510-A1_A1	501	502	0	1	-0.123188
MvSilpar-01510-A1_A1	502	503	0	1	0.279669
MvSilpar-01510-A1_A1	503	504	0	1	0.0436947
MvSilpar-01510-A1_A1	504	505	0.043	0.774	-0.314056
MvSilpar-01510-A1_A1	505	506	1	0	-0.430368
MvSilpar-01510-A1_A1	506	507	0.02	0	-0.17757
MvSilpar-01510-A1_A1	507	508	0.872	0	-0.395568
MvSilpar-01510-A1_A1	508	509	0.95	0	-0.197704
MvSilpar-01510-A1_A1	509	510	0.68	0	-0.220273
MvSilpar-01510-A1_A1	510	511	0.837	0	0.395894
MvSilpar-01510-A1_A1	511	512	1	0	-0.216003
MvSilpar-01510-A1_A1	512	513	1	0	-0.351303
MvSilpar-01510-A1_A1	513	514	1	0	-0.288052
MvSilpar-01510-A1_A1	514	515	1	0	-0.335825
MvSilpar-01510-A1_A1	515	516	0.033	0.468	0.424887
MvSilpar-01510-A1_A1	516	517	0	0.918	0.277228
MvSilpar-01510-A1_A1	517	518	0.798	0	-0.17457
MvSilpar-01510-A1_A1	518	519	0.94	0	-0.144737
MvSilpar-01510-A1_A1	519	520	0.018	0.434	-0.0624445
MvSilpar-01510-A1_A1	520	521	0	0.818	-0.127653
MvSilpar-01510-A1_A1	521	522	0	1	-0.211545
MvSilpar-01510-A1_A1	522	523	0	1	0.17455
MvSilpar-01510-A1_A1	523	524	0	1	0.302128
MvSilpar-01510-A1_A1	524	525	0	1	-0.265432
MvSilpar-01510-A1_A1	525	526	0	1	-0.0357143
MvSilpar-01510-A1_A1	526	527	0	1	-0.444608
MvSilpar-01510-A1_A1	527	528	0	1	0.0629213
MvSilpar-01510-A1_A1	528	529	0	1	-0.00642899
MvSilpar-01510-A1_A1	529	530	0	1	0.227716
MvSilpar-01510-A1_A1	530	531	0	1	-0.283985
MvSilpar-01510-A1_A1	531	532	0	1	-0.110455
MvSilpar-01510-A1_A1	532	533	0	0.998	-0.0290179
MvSilpar-01510-A1_A1	533	534	0	0.553	0.353327
MvSilpar-01510-A1_A1	534	535	0.22	0.537	-0.0464396
MvSilpar-01510-A1_A1	535	536	1	0	0.147615
MvSilpar-01510-A1_A1	536	537	0.958	0	0.675
MvSilpar-01510-A1_A1	537	538	1	0	-0.471426
MvSilpar-01510-A1_A1	538	539	1	0	0.224045
MvSilpar-01510-A1_A1	539	540	0.958	0	-0.0757264
MvSilpar-01510-A1_A1	540	541	1	0	0.0204082
MvSilpar-01510-A1_A1	541	542	0.393	0.163	-0.135734
MvSilpar-01510-A1_A1	542	543	0.144	0.467	0.0595349
MvSilpar-01510-A1_A1	543	544	1	0	0.285714
MvSilpar-01510-A1_A1	544	545	0.946	0	-0.150182
MvSilpar-01510-A1_A1	545	546	1	0	-0.113502
MvSilpar-01510-A1_A1	546	547	1	0	0.837398
MvSilpar-01510-A1_A1	547	548	1	0	-0.0604255
MvSilpar-01510-A1_A1	548	549	1	0	-0.209441
MvSilpar-01510-A1_A1	549	550	1	0	0.170213
MvSilpar-01510-A1_A1	550	551	0.472	0.325	0.365979
MvSilpar-01510-A1_A1	551	552	0.866	0.088	0
MvSilpar-01510-A1_A1	552	553	1	0	-0.278763
MvSilpar-01510-A1_A1	553	554	1	0	0.0118577
MvSilpar-01510-A1_A1	554	555	1	0	0.0562771
MvSilpar-01510-A1_A1	555	556	0.062	0.604	-0.259711
MvSilpar-01510-A1_A1	556	557	0	0.89	0.247059
MvSilpar-01510-A1_A1	557	558	0.399	0.296	-0.132317
MvSilpar-01510-A1_A1	558	559	1	0	0.435065
MvSilpar-01510-A1_A1	559	560	0.37	0.589	0.168067
MvSilpar-01510-A1_A1	560	561	0.416	0.177	-0.255515
MvSilpar-01510-A1_A1	561	562	1	0	-0.112696
MvSilpar-01510-A1_A1	562	563	1	0	-0.0433333
MvSilpar-01510-A1_A1	563	564	0.425	0	0.517455
MvSilpar-01510-A1_A1	564	565	0	0.601	0.149826
MvSilpar-01510-A1_A1	565	566	0	1	0.295238
MvSilpar-01510-A1_A1	566	567	0	1	0.167179
MvSilpar-01510-A1_A1	567	568	0	1	-0.0521997
MvSilpar-01510-A1_A1	568	569	0	1	0.135117
MvSilpar-01510-A1_A1	569	570	0	0.409	0.32512
MvSilpar-01510-A1_A1	570	571	0	0.974	-0.174462
MvSilpar-01510-A1_A1	571	572	0	1	0.0217778
MvSilpar-01510-A1_A1	572	573	0.682	0.189	0.222701
MvSilpar-01510-A1_A1	573	574	1	0	0.246677
MvSilpar-01510-A1_A1	574	575	0.728	0	-0.0891938
MvSilpar-01510-A1_A1	575	576	0	0	-0.365
MvSilpar-01510-A1_A1	576	577	0.894	0	-0.395439
MvSilpar-01510-A1_A1	577	578	1	0	-0.0609952
MvSilpar-01510-A1_A1	578	579	1	0	-0.560606
MvSilpar-01510-A1_A1	579	580	0.582	0	0.103439
MvSilpar-01510-A1_A1	580	581	1	0	-0.397436
MvSilpar-01510-A1_A1	581	582	0.74	0	-0.337374
MvSilpar-01510-A1_A1	582	583	0.621	0	0.34922
MvSilpar-01510-A1_A1	583	584	1	0	0.174479
MvSilpar-01510-A1_A1	584	585	1	0	-0.304439
MvSilpar-01510-A1_A1	585	586	1	0	-0.0816327
MvSilpar-01510-A1_A1	586	587	1	0	0.867284
MvSilpar-01510-A1_A1	587	588	1	0	-0.161773
MvSilpar-01510-A1_A1	588	589	0.485	0.171	-0.115327
MvSilpar-01510-A1_A1	589	590	0	0.566	0.817952
MvSilpar-01510-A1_A1	590	591	0	1	0.354191
MvSilpar-01510-A1_A1	591	592	0.538	0.444	-0.295351
MvSilpar-01510-A1_A1	592	593	0.775	0	-0.0271377
MvSilpar-01510-A1_A1	593	594	0.711	0	0.515328
MvSilpar-01510-A1_A1	594	595	0.866	0	-0.454526
MvSilpar-01510-A1_A1	595	596	1	0	-0.0493802
MvSilpar-01510-A1_A1	596	597	0.594	0	0.307368
MvSilpar-01510-A1_A1	597	598	0.851	0	1.47264
MvSilpar-01510-A1_A1	598	599	0.77	0.047	0.332945
MvSilpar-01510-A1_A1	599	600	0.467	0.298	-0.00980392
MvSilpar-01510-A1_A1	600	601	0.968	0	-0.25
MvSilpar-01510-A1_A1	601	602	1	0	-0.0121864
MvSilpar-01510-A1_A1	602	603	0.856	0	0.0529032
MvSilpar-01510-A1_A1	603	604	0.954	0	-0.206127
MvSilpar-01510-A1_A1	604	605	0.185	0.425	0.0657596
MvSilpar-01510-A1_A1	605	606	0.07	0.744	-0.558095
MvSilpar-01510-A1_A1	606	607	1	0	-0.356576
MvSilpar-01510-A1_A1	607	608	1	0	-0.247312
MvSilpar-01510-A1_A1	608	609	1	0	0.161799
MvSilpar-01510-A1_A1	609	610	0.516	0.118	-0.209804
MvSilpar-01510-A1_A1	610	611	0.396	0	-0.569838
MvSilpar-01510-A1_A1	611	612	0.551	0	-0.329654
MvSilpar-01510-A1_A1	612	613	1	0	-0.0185676
MvSilpar-01510-A1_A1	613	614	1	0	0.106631
MvSilpar-01510-A1_A1	614	615	1	0	0.114674
MvSilpar-01510-A1_A1	615	616	1	0	-0.253214
MvSilpar-01510-A1_A1	616	617	0.929	0	-0.325397
MvSilpar-01510-A1_A1	617	618	0.174	0.278	-0.294415
MvSilpar-01510-A1_A1	618	619	0.203	0.216	0.0842105
MvSilpar-01510-A1_A1	619	620	0	0.538	0.213057
MvSilpar-01510-A1_A1	620	621	0	0.117	1.93101
MvSilpar-01510-A1_A1	621	622	0.252	0	0.547368
MvSilpar-01510-A1_A1	622	623	0.792	0.192	0.17595
MvSilpar-01510-A1_A1	623	624	1	0	-0.00735294
MvSilpar-01510-A1_A1	624	625	0.304	0.198	1.55
MvSilpar-01510-A1_A1	625	626	0	0.638	0.0761494
MvSilpar-01510-A1_A1	626	627	0	1	0.293741
MvSilpar-01510-A1_A1	627	628	0	1	-0.178463
MvSilpar-01510-A1_A1	628	629	0.372	0.309	-0.232848
MvSilpar-01510-A1_A1	629	630	0.018	0.575	-0.0208333
MvSilpar-01510-A1_A1	630	631	0	0.909	0.607692
MvSilpar-01510-A1_A1	631	632	0	1	0.291347
MvSilpar-01510-A1_A1	632	633	0	1	-0.22449
MvSilpar-01510-A1_A1	633	634	0	1	0.108929
MvSilpar-01510-A1_A1	634	635	0	1	-0.0798319
MvSilpar-01510-A1_A1	635	636	0.114	0.631	0.0325555
MvSilpar-01510-A1_A1	636	637	1	0	0.0866873
MvSilpar-01510-A1_A1	637	638	0.711	0.111	0.357143
MvSilpar-01510-A1_A1	638	639	0.87	0	0.0190476
MvSilpar-01510-A1_A1	639	640	0.456	0.15	-0.0893997
MvSilpar-01510-A1_A1	640	641	1	0	0.837975
MvSilpar-01510-A1_A1	641	642	0.866	0	0.0327652
MvSilpar-01510-A1_A1	642	643	0.667	0	-0.199802
MvSilpar-01510-A1_A1	643	644	1	0	-0.241192
MvSilpar-01510-A1_A1	644	645	1	0	0.00542495
MvSilpar-01510-A1_A1	645	646	1	0	-0.276575
MvSilpar-01510-A1_A1	646	647	1	0	-0.688541
MvSilpar-01510-A1_A1	647	648	1	0	-0.363038
MvSilpar-01510-A1_A1	648	649	0.779	0	-0.280999
MvSilpar-01510-A1_A1	649	650	0	0	0.0533563
MvSilpar-01510-A1_A1	650	651	0.678	0	0.640104
MvSilpar-01510-A1_A1	651	652	1	0	-0.206272
MvSilpar-01510-A1_A1	652	653	1	0	-0.47868
MvSilpar-01510-A1_A1	653	654	1	0	-0.39961
MvSilpar-01510-A1_A1	654	655	0.424	0	0.320856
MvSilpar-01510-A1_A1	655	656	0.474	0.231	1.04762
MvSilpar-01510-A1_A1	656	657	0.655	0.157	0.0148601
MvSilpar-01510-A1_A1	657	658	0	0.838	-0.200617
MvSilpar-01510-A1_A1	658	659	0	1	-0.0148555
MvSilpar-01510-A1_A1	659	660	0	1	1.21852
MvSilpar-01510-A1_A1	660	661	0	1	-0.0130566
MvSilpar-01510-A1_A1	661	662	0	0.911	0.09375
MvSilpar-01510-A1_A1	662	663	0	1	-0.0865626
MvSilpar-01510-A1_A1	663	664	0	1	-0.19257
MvSilpar-01510-A1_A1	664	665	0	1	-0.00701262
MvSilpar-01510-A1_A1	665	666	0	1	-0.185606
MvSilpar-01510-A1_A1	666	667	0	1	0.0363636
MvSilpar-01510-A1_A1	667	668	0	1	0.34576
MvSilpar-01510-A1_A1	668	669	0	1	0.316327
MvSilpar-01510-A1_A1	669	670	0	1	-0.151203
MvSilpar-01510-A1_A1	670	671	0	1	0.174296
MvSilpar-01510-A1_A1	671	672	0	0.783	-0.0608696
MvSilpar-01510-A1_A1	672	673	0.396	0.273	0.111111
MvSilpar-01510-A1_A1	673	674	0.527	0	0.0769231
MvSilpar-01510-A1_A1	674	675	0.39	0.293	0.198381
MvSilpar-01510-A1_A1	675	676	0	0.3	0.322293
MvSilpar-01510-A1_A1	676	677	0	0.634	-0.0249475
MvSilpar-01510-A1_A1	677	678	0	0.361	0.030303
MvSilpar-01510-A1_A1	678	679	0	0.645	-0.077359
MvSilpar-01510-A1_A1	679	680	0.563	0.125	-0.39383
MvSilpar-01510-A1_A1	680	681	0	1	-0.144163
MvSilpar-01510-A1_A1	681	682	0	1	1.5176
MvSilpar-01510-A1_A1	682	683	0	1	0.823289
MvSilpar-01510-A1_A1	683	684	0	1	0.599737
MvSilpar-01510-A1_A1	684	685	0	0.239	0.052415
MvSilpar-01510-A1_A1	685	686	0	0	-0.0958231
MvSilpar-01510-A1_A1	686	687	0	0.05	0.0356863
MvSilpar-01510-A1_A1	687	688	0	0.942	-0.135802
MvSilpar-01510-A1_A1	688	689	0	0.975	0.294131
MvSilpar-01510-A1_A1	689	690	0	0.404	0.0131661
MvSilpar-01510-A1_A1	690	691	0	0.346	0.669787
MvSilpar-01510-A1_A1	691	692	0	0	-0.207207
MvSilpar-01510-A1_A1	692	693	0	0	0.26165
MvSilpar-01510-A1_A1	693	694	0	0.4	-0.344121
MvSilpar-01510-A1_A1	694	695	0.937	0	-0.387524
MvSilpar-01510-A1_A1	695	696	1	0	-0.388889
MvSilpar-01510-A1_A1	696	697	1	0	0.045809
MvSilpar-01510-A1_A1	697	698	0.055	0.203	0.142415
MvSilpar-01510-A1_A1	698	699	0.035	0	-0.0702479
MvSilpar-01510-A1_A1	699	700	1	0	-0.222654
MvSilpar-01510-A1_A1	700	701	0.892	0	0.121279
MvSilpar-01510-A1_A1	701	702	0	0.579	0.445652
MvSilpar-01510-A1_A1	702	703	0	1	0.731111
MvSilpar-01510-A1_A1	703	704	0	1	1.41552
MvSilpar-01510-A1_A1	704	705	0	1	0.340297
MvSilpar-01510-A1_A1	705	706	0	1	0.24137
MvSilpar-01510-A1_A1	706	707	0	0.693	0.110577
MvSilpar-01510-A1_A1	707	708	0.488	0	-0.27451
MvSilpar-01510-A1_A1	708	709	0	0	0.355319
MvSilpar-01510-A1_A1	709	710	0	0.508	0.285714
MvSilpar-01510-A1_A1	710	711	0	1	0.0930135
MvSilpar-01510-A1_A1	711	712	0	1	0.0208455
MvSilpar-01510-A1_A1	712	713	0	1	-0.18891
MvSilpar-01510-A1_A1	713	714	0	1	-0.139971
MvSilpar-01510-A1_A1	714	715	0	0.368	0.246485
MvSilpar-01510-A1_A1	715	716	0	0.92	1.42711
MvSilpar-01510-A1_A1	716	717	0	1	1.04942
MvSilpar-01510-A1_A1	717	718	0	1	0.973597
MvSilpar-01510-A1_A1	718	719	0	1	0.987578
MvSilpar-01510-A1_A1	719	720	0	1	1.14516
MvSilpar-01510-A1_A1	720	721	0	1	-0.260186
MvSilpar-01510-A1_A1	721	722	0	1	1.09901
MvSilpar-01510-A1_A1	722	723	0	0.86	0.43472
MvSilpar-01510-A1_A1	723	724	0	1	-0.0368541
MvSilpar-01510-A1_A1	724	725	0	1	0.273519
MvSilpar-01510-A1_A1	725	726	0	1	-0.137683
MvSilpar-01510-A1_A1	726	727	0.126	0.548	0.20679
MvSilpar-01510-A1_A1	727	728	0.645	0	0.753247
MvSilpar-01510-A1_A1	728	729	0.739	0	0.00645161
MvSilpar-01510-A1_A1	729	730	1	0	0.00988764
MvSilpar-01510-A1_A1	730	731	1	0	-0.145059
MvSilpar-01510-A1_A1	731	732	0.813	0	-0.00555042
MvSilpar-01510-A1_A1	732	733	1	0	-0.344522
MvSilpar-01510-A1_A1	733	734	1	0	-0.213075
MvSilpar-01510-A1_A1	734	735	1	0	-0.414404
MvSilpar-01510-A1_A1	735	736	0.405	0	-0.599318
MvSilpar-01510-A1_A1	736	737	0	0	0.0942761
MvSilpar-01510-A1_A1	737	738	0	0.214	-0.279938
MvSilpar-01510-A1_A1	738	739	0	1	0.211607
MvSilpar-01510-A1_A1	739	740	0	0.662	0.0431267
MvSilpar-01510-A1_A1	740	741	0	0.396	-0.292778
MvSilpar-01510-A1_A1	741	742	0	0.789	0.180396
MvSilpar-01510-A1_A1	742	743	0	0.793	0.283333
MvSilpar-01510-A1_A1	743	744	0	0	0
MvSilpar-01510-A1_A1	744	745	0.12	0.113	0.119864
MvSilpar-01510-A1_A1	745	746	0.935	0	-0.298806
MvSilpar-01510-A1_A1	746	747	0.191	0.012	0.374205
MvSilpar-01510-A1_A1	747	748	0	0.513	0.137689
MvSilpar-01510-A1_A1	748	749	0	0.881	0.0272873
MvSilpar-01510-A1_A1	749	750	0.841	0	0.255462
MvSilpar-01510-A1_A1	750	751	0	0.489	-0.264103
MvSilpar-01510-A1_A1	751	752	0	0.696	-0.160354
MvSilpar-01510-A1_A1	752	753	0	0.977	0.16967
MvSilpar-01510-A1_A1	753	754	0	0.763	0.0651341
MvSilpar-01510-A1_A1	754	755	0.842	0	0.239855
MvSilpar-01510-A1_A1	755	756	1	0	-0.471074
MvSilpar-01510-A1_A1	756	757	1	0	-0.386261
MvSilpar-01510-A1_A1	757	758	0.154	0.526	0.00432526
MvSilpar-01510-A1_A1	758	759	0	0.478	-0.00278293
MvSilpar-01510-A1_A1	759	760	0	0.945	0.218406
MvSilpar-01510-A1_A1	760	761	0	0.97	0.502255
MvSilpar-01510-A1_A1	761	762	0	1	0.0352564
MvSilpar-01510-A1_A1	762	763	0	1	0.220909
MvSilpar-01510-A1_A1	763	764	0	1	-0.412974
MvSilpar-01510-A1_A1	764	765	0.204	0.589	-0.21147
MvSilpar-01510-A1_A1	765	766	0.892	0	0.23221
MvSilpar-01510-A1_A1	766	767	0.915	0	-0.0763143
MvSilpar-01510-A1_A1	767	768	1	0	-0.347792
MvSilpar-01510-A1_A1	768	769	0.26	0.334	-0.0434783
MvSilpar-01510-A1_A1	769	770	0.418	0.361	-0.0782241
MvSilpar-01510-A1_A1	770	771	0.419	0.379	0.263623
MvSilpar-01510-A1_A1	771	772	0	0.384	0.163194
MvSilpar-01510-A1_A1	772	773	0	0	-0.0867384
MvSilpar-01510-A1_A1	773	774	0	0	0.33218
MvSilpar-01510-A1_A1	774	775	0	0.949	-0.070568
MvSilpar-01510-A1_A1	775	776	0	1	0.0887238
MvSilpar-01510-A1_A1	776	777	0	1	-0.0766653
MvSilpar-01510-A1_A1	777	778	0	1	-0.0948276
MvSilpar-01510-A1_A1	778	779	0	1	-0.153595
MvSilpar-01510-A1_A1	779	780	0	0.026	0.294602
MvSilpar-01510-A1_A1	780	781	0	0	0.0714286
MvSilpar-01510-A1_A1	781	782	0.195	0	-0.2656
MvSilpar-01510-A1_A1	782	783	0.734	0	0.164082
MvSilpar-01510-A1_A1	783	784	0	0.436	0.280488
MvSilpar-01510-A1_A1	784	785	0.067	0.835	-0.215686
MvSilpar-01510-A1_A1	785	786	1	0	0.497222
MvSilpar-01510-A1_A1	786	787	0.532	0.111	0.568966
MvSilpar-01510-A1_A1	787	788	0.927	0	0.337079
MvSilpar-01510-A1_A1	788	789	0.933	0	0.653061
MvSilpar-01510-A1_A1	789	790	0.802	0.098	0.0438596
MvSilpar-01510-A1_A1	790	791	0.828	0.154	0.35989
MvSilpar-01510-A1_A1	791	792	0.564	0	0.0020202
MvSilpar-01510-A1_A1	792	793	1	0	-0.416906
MvSilpar-01510-A1_A1	793	794	1	0	-0.288265
MvSilpar-01510-A1_A1	794	795	1	0	-0.12612
MvSilpar-01510-A1_A1	795	796	0.253	0	-0.337487
MvSilpar-01510-A1_A1	796	797	1	0	0.0770541
MvSilpar-01510-A1_A1	797	798	0.801	0.095	-0.0275862
MvSilpar-01510-A1_A1	798	799	0.335	0.548	0.268608
MvSilpar-01510-A1_A1	799	800	0.598	0	0.151515
MvSilpar-01510-A1_A1	800	801	0.691	0.104	-0.0444444
MvSilpar-01510-A1_A1	801	802	0.345	0.299	-0.0323777
MvSilpar-01510-A1_A1	802	803	0.12	0.42	0.0340067
MvSilpar-01510-A1_A1	803	804	0.502	0	0.333333
MvSilpar-01510-A1_A1	804	805	0.624	0.005	-0.375209
MvSilpar-01510-A1_A1	805	806	0	1	-0.0534759
MvSilpar-01510-A1_A1	806	807	0	0.656	-0.384058
MvSilpar-01510-A1_A1	807	808	0	0.783	0.486846
MvSilpar-01510-A1_A1	808	809	0	1	1.0117
MvSilpar-01510-A1_A1	809	810	0	1	0.160556
MvSilpar-01510-A1_A1	810	811	0	0.488	0.41773
MvSilpar-01510-A1_A1	811	812	0	1	1.28947
MvSilpar-01510-A1_A1	812	813	0	0.939	0.939242
MvSilpar-01510-A1_A1	813	814	0	0.244	-0.278859
MvSilpar-01510-A1_A1	814	815	0	1	-0.302745
MvSilpar-01510-A1_A1	815	816	0	1	-0.0604167
MvSilpar-01510-A1_A1	816	817	0	1	-0.15244
MvSilpar-01510-A1_A1	817	818	0	1	0.58822
MvSilpar-01510-A1_A1	818	819	0	0.783	0.042988
MvSilpar-01510-A1_A1	819	820	0	1	0.799641
MvSilpar-01510-A1_A1	820	821	0	0.612	0.0236934
MvSilpar-01510-A1_A1	821	822	0	0	-0.209203
MvSilpar-01510-A1_A1	822	823	0	0.331	0.499851
MvSilpar-01510-A1_A1	823	824	0.378	0	0.541487
MvSilpar-01510-A1_A1	824	825	0.191	0.241	-0.18463
MvSilpar-01510-A1_A1	825	826	0	1	0.248094
MvSilpar-01510-A1_A1	826	827	0	1	-0.0576068
MvSilpar-01510-A1_A1	827	828	0	1	0.221172
MvSilpar-01510-A1_A1	828	829	0	1	0.551795
MvSilpar-01510-A1_A1	829	830	0	1	0.380392
MvSilpar-01510-A1_A1	830	831	0	1	-0.166586
MvSilpar-01510-A1_A1	831	832	0	1	-0.456114
MvSilpar-01510-A1_A1	832	833	0	1	-0.257815
MvSilpar-01510-A1_A1	833	834	0	1	0.205742
MvSilpar-01510-A1_A1	834	835	0	0.911	-0.0483254
MvSilpar-01510-A1_A1	835	836	0	1	-0.00576923
MvSilpar-01510-A1_A1	836	837	0	0.742	-0.396491
MvSilpar-01510-A1_A1	837	838	0	1	0.345109
MvSilpar-01510-A1_A1	838	839	0	0.735	0.705926
MvSilpar-01510-A1_A1	839	840	0	1	0.0649002
MvSilpar-01510-A1_A1	840	841	0	1	-0.0997749
MvSilpar-01510-A1_A1	841	842	0	1	0.0837427
MvSilpar-01510-A1_A1	842	843	0	1	-0.238971
MvSilpar-01510-A1_A1	843	844	0	0.594	-0.34143
MvSilpar-01510-A1_A1	844	845	0	0.538	0.331144
MvSilpar-01510-A1_A1	845	846	0.078	0.684	0.509598
MvSilpar-01510-A1_A1	846	847	0.677	0	-0.500369
MvSilpar-01510-A1_A1	847	848	1	0	0.118791
MvSilpar-01510-A1_A1	848	849	1	0	-0.503776
MvSilpar-01510-A1_A1	849	850	1	0	-0.584009
MvSilpar-01510-A1_A1	850	851	0.846	0	-0.359127
MvSilpar-01510-A1_A1	851	852	1	0	-0.0710187
MvSilpar-01510-A1_A1	852	853	0.55	0.318	-0.00934579
MvSilpar-01510-A1_A1	853	854	0	0.98	0.250256
MvSilpar-01510-A1_A1	854	855	0	0.8	-0.0396737
MvSilpar-01510-A1_A1	855	856	0	0.137	0.742268
MvSilpar-01510-A1_A1	856	857	0	1	0.362088
MvSilpar-01510-A1_A1	857	858	0	0.462	-0.155573
MvSilpar-01510-A1_A1	858	859	0.749	0.144	-0.280899
MvSilpar-01510-A1_A1	859	860	0.875	0	-0.0217225
MvSilpar-01510-A1_A1	860	861	0	0.114	-0.213817
MvSilpar-01510-A1_A1	861	862	0	0.866	-0.118881
MvSilpar-01510-A1_A1	862	863	0.373	0.025	0.590055
MvSilpar-01510-A1_A1	863	864	1	0	0.311864
MvSilpar-01510-A1_A1	864	865	0.325	0.672	0.569281
MvSilpar-01510-A1_A1	865	866	0	1	0.992713
MvSilpar-01510-A1_A1	866	867	0	1	0.476884
MvSilpar-01510-A1_A1	867	868	0	1	0.132462
MvSilpar-01510-A1_A1	868	869	0	0.869	-0.36873
MvSilpar-01510-A1_A1	869	870	0	0.379	0.0884104
MvSilpar-01510-A1_A1	870	871	0.228	0.185	0.270825
MvSilpar-01510-A1_A1	871	872	0	0.725	1.50481
MvSilpar-01510-A1_A1	872	873	0.797	0	0.223184
MvSilpar-01510-A1_A1	873	874	0.886	0	0.321283
MvSilpar-01510-A1_A1	874	875	0.333	0.108	0.847826
MvSilpar-01510-A1_A1	875	876	0.919	0	0.53125
MvSilpar-01510-A1_A1	876	877	0.927	0	0.215278
MvSilpar-01510-A1_A1	877	878	0.737	0	0.12549
MvSilpar-01510-A1_A1	878	879	1	0	0.325026
MvSilpar-01510-A1_A1	879	880	0.07	0.617	0.0166667
MvSilpar-01510-A1_A1	880	881	0	0.605	-0.261538
MvSilpar-01510-A1_A1	881	882	0.734	0.112	0.395916
MvSilpar-01510-A1_A1	882	883	1	0	0.483516
MvSilpar-01510-A1_A1	883	884	0.491	0	0.257732
MvSilpar-01510-A1_A1	884	885	0.967	0	0.374352
MvSilpar-01510-A1_A1	885	886	1	0	0.102137
MvSilpar-01510-A1_A1	886	887	0.29	0.393	0.120093
MvSilpar-01510-A1_A1	887	888	0	0.798	0.492895
MvSilpar-01510-A1_A1	888	889	0	1	0.515957
MvSilpar-01510-A1_A1	889	890	0	1	0.15942
MvSilpar-01510-A1_A1	890	891	0	1	0.0883721
MvSilpar-01510-A1_A1	891	892	0	1	1.38189
MvSilpar-01510-A1_A1	892	893	0	0.346	0.427184
MvSilpar-01510-A1_A1	893	894	0.163	0.585	0.304211
MvSilpar-01510-A1_A1	894	895	0.23	0.144	0.406015
MvSilpar-01510-A1_A1	895	896	0.964	0	-0.287079
MvSilpar-01510-A1_A1	896	897	0.636	0	-0.111111
MvSilpar-01510-A1_A1	897	898	0	0.028	-0.182971
MvSilpar-01510-A1_A1	898	899	0	1	0.0970745
MvSilpar-01510-A1_A1	899	900	0	0.397	0.0716912
MvSilpar-01510-A1_A1	900	901	0	0.942	-0.085327
MvSilpar-01510-A1_A1	901	902	0	1	0.00226757
MvSilpar-01510-A1_A1	902	903	0	1	-0.228954
MvSilpar-01510-A1_A1	903	904	0	0.464	0.961722
MvSilpar-01510-A1_A1	904	905	0	1	-0.0842105
MvSilpar-01510-A1_A1	905	906	0	0.994	-0.116484
MvSilpar-01510-A1_A1	906	907	0	1	-0.345496
MvSilpar-01510-A1_A1	907	908	0	1	0.22093
MvSilpar-01510-A1_A1	908	909	0	1	-0.0863394
MvSilpar-01510-A1_A1	909	910	0	1	0.121581
MvSilpar-01510-A1_A1	910	911	0	1	0.0116279
MvSilpar-01510-A1_A1	911	912	0	0.872	-0.277306
MvSilpar-01510-A1_A1	912	913	0.786	0.007	-0.0375887
MvSilpar-01510-A1_A1	913	914	1	0	0.239295
MvSilpar-01510-A1_A1	914	915	0.667	0.202	-0.189011
MvSilpar-01510-A1_A1	915	916	0.376	0.156	-0.218944
MvSilpar-01510-A1_A1	916	917	0	1	0.368932
MvSilpar-01510-A1_A1	917	918	0	0.505	0.742306
MvSilpar-01510-A1_A1	918	919	0	1	-0.146141
MvSilpar-01510-A1_A1	919	920	0	0.694	0.0646552
MvSilpar-01510-A1_A1	920	921	0	1	0.099093
MvSilpar-01510-A1_A1	921	922	0	1	-0.13281
MvSilpar-01510-A1_A1	922	923	0.145	0.614	0.0743872
MvSilpar-01510-A1_A1	923	924	0.492	0.022	-0.16751
MvSilpar-01510-A1_A1	924	925	0	1	-0.198756
MvSilpar-01510-A1_A1	925	926	0	1	-0.0303595
MvSilpar-01510-A1_A1	926	927	0	1	0.280899
MvSilpar-01510-A1_A1	927	928	0	1	-0.107277
MvSilpar-01510-A1_A1	928	929	0	1	-0.236427
MvSilpar-01510-A1_A1	929	930	0	1	-0.199351
MvSilpar-01510-A1_A1	930	931	0	1	-0.255507
MvSilpar-01510-A1_A1	931	932	0	1	-0.0121581
MvSilpar-01510-A1_A1	932	933	0.152	0.229	-0.018797
MvSilpar-01510-A1_A1	933	934	1	0	0.248283
MvSilpar-01510-A1_A1	934	935	1	0	-0.45628
MvSilpar-01510-A1_A1	935	936	0.957	0	-0.00806271
MvSilpar-01510-A1_A1	936	937	0.571	0	0.0252976
MvSilpar-01510-A1_A1	937	938	1	0	-0.239486
MvSilpar-01510-A1_A1	938	939	1	0	-0.360625
MvSilpar-01510-A1_A1	939	940	1	0	-0.211475
MvSilpar-01510-A1_A1	940	941	0.114	0	-0.499556
MvSilpar-01510-A1_A1	941	942	0	0.298	-0.212549
MvSilpar-01510-A1_A1	942	943	0	1	0.0766388
MvSilpar-01510-A1_A1	943	944	0	0.784	-0.0141743
MvSilpar-01510-A1_A1	944	945	0.722	0.129	-0.248352
MvSilpar-01510-A1_A1	945	946	1	0	-0.151764
MvSilpar-01510-A1_A1	946	947	0.337	0.566	0.673563
MvSilpar-01510-A1_A1	947	948	0.848	0	0.0572917
MvSilpar-01510-A1_A1	948	949	0.488	0.411	-0.0864469
MvSilpar-01510-A1_A1	949	950	0	0.69	0.616327
MvSilpar-01510-A1_A1	950	951	0.49	0	-0.109966
MvSilpar-01510-A1_A1	951	952	1	0	0.564815
MvSilpar-01510-A1_A1	952	953	1	0	0.286923
MvSilpar-01510-A1_A1	953	954	1	0	-0.474839
MvSilpar-01510-A1_A1	954	955	0.444	0.302	0.270819
MvSilpar-01510-A1_A1	955	956	0	1	-0.398222
MvSilpar-01510-A1_A1	956	957	0	0.189	0.0141287
MvSilpar-01510-A1_A1	957	958	0	0	-0.342667
MvSilpar-01510-A1_A1	958	959	0	0.902	0.178571
MvSilpar-01510-A1_A1	959	960	0	1	0.0322581
MvSilpar-01510-A1_A1	960	961	0	1	-0.375291
MvSilpar-01510-A1_A1	961	962	0	1	0.33994
MvSilpar-01510-A1_A1	962	963	0	1	-0.132228
MvSilpar-01510-A1_A1	963	964	0	1	0.0737935
MvSilpar-01510-A1_A1	964	965	0	1	0.344828
MvSilpar-01510-A1_A1	965	966	0	0.956	0.0201531
MvSilpar-01510-A1_A1	966	967	0.533	0	0.622294
MvSilpar-01510-A1_A1	967	968	0.004	0.316	-0.116447
MvSilpar-01510-A1_A1	968	969	1	0	-0.00731452
MvSilpar-01510-A1_A1	969	970	0.731	0.209	-0.375357
MvSilpar-01510-A1_A1	970	971	0.332	0.578	0.062253
MvSilpar-01510-A1_A1	971	972	0.547	0.256	0.131831
MvSilpar-01510-A1_A1	972	973	0.291	0.66	0.135826
MvSilpar-01510-A1_A1	973	974	0	0.961	0.377311
MvSilpar-01510-A1_A1	974	975	0	1	0.00356824
MvSilpar-01510-A1_A1	975	976	0	1	0.15102
MvSilpar-01510-A1_A1	976	977	0	1	-0.0425973
MvSilpar-01510-A1_A1	977	978	0	0.896	0.206522
MvSilpar-01510-A1_A1	978	979	0	0.801	0.178571
MvSilpar-01510-A1_A1	979	980	0	0.883	0.146039
MvSilpar-01510-A1_A1	980	981	0	0.666	-0.1
MvSilpar-01510-A1_A1	981	982	0	1	0.81306
MvSilpar-01510-A1_A1	982	983	0	1	-0.0266272
MvSilpar-01510-A1_A1	983	984	0	1	0.0878547
MvSilpar-01510-A1_A1	984	985	0	1	0.545743
MvSilpar-01510-A1_A1	985	986	0	0.337	-0.180717
MvSilpar-01510-A1_A1	986	987	0	0.419	0.194743
MvSilpar-01510-A1_A1	987	988	0.816	0	-0.360602
MvSilpar-01510-A1_A1	988	989	0.884	0	-0.30125
MvSilpar-01510-A1_A1	989	990	1	0	-0.234205
MvSilpar-01510-A1_A1	990	991	1	0	-0.120558
MvSilpar-01510-A1_A1	991	992	0.626	0.144	-0.00610501
MvSilpar-01510-A1_A1	992	993	0.893	0	0.509121
MvSilpar-01510-A1_A1	993	994	0.453	0.114	0.111466
MvSilpar-01510-A1_A1	994	995	0	0.533	0.109584
MvSilpar-01510-A1_A1	995	996	0	0.238	0.400392
MvSilpar-01510-A1_A1	996	997	0	0.915	0.166381
MvSilpar-01510-A1_A1	997	998	0	1	-0.23913
MvSilpar-01510-A1_A1	998	999	0	1	-0.145807
MvSilpar-01510-A1_A1	999	1000	0	1	-0.0426559
MvSilpar-01510-A1_A1	1000	1001	0	0.398	-0.581904
MvSilpar-01510-A1_A1	1001	1002	0.683	0.128	-0.0707134
MvSilpar-01510-A1_A1	1002	1003	0.954	0	1.19101
MvSilpar-01510-A1_A1	1003	1004	0.161	0	0.0907877
MvSilpar-01510-A1_A1	1004	1005	0	0	0.395429
MvSilpar-01510-A1_A1	1005	1006	0	0	-0.0174583
MvSilpar-01510-A1_A1	1006	1007	0	0	-0.32419
MvSilpar-01510-A1_A1	1007	1008	0	0	-0.343795
MvSilpar-01510-A1_A1	1008	1009	0	0.246	0.782178
MvSilpar-01510-A1_A1	1009	1010	0.26	0.294	0.0731444
MvSilpar-01510-A1_A1	1010	1011	1	0	-0.306869
MvSilpar-01510-A1_A1	1011	1012	0.731	0	0.0614379
MvSilpar-01510-A1_A1	1012	1013	0	0.201	-0.00255754
MvSilpar-01510-A1_A1	1013	1014	0.888	0	-0.261581
MvSilpar-01510-A1_A1	1014	1015	0.447	0.29	0.0659341
MvSilpar-01510-A1_A1	1015	1016	0	0.677	0.139195
MvSilpar-01510-A1_A1	1016	1017	0	0	1.84354
MvSilpar-01510-A1_A1	1017	1018	0	0.536	0.298701
MvSilpar-01510-A1_A1	1018	1019	0	0.907	-0.344538
MvSilpar-01510-A1_A1	1019	1020	0	1	1.03479
MvSilpar-01510-A1_A1	1020	1021	0	1	-0.127308
MvSilpar-01510-A1_A1	1021	1022	0	1	-0.00934579
MvSilpar-01510-A1_A1	1022	1023	0	1	0.0434783
MvSilpar-01510-A1_A1	1023	1024	0	0.323	-0.222556
MvSilpar-01510-A1_A1	1024	1025	0	0	0.144567
MvSilpar-01510-A1_A1	1025	1026	0	0	-0.0102951
MvSilpar-01510-A1_A1	1026	1027	0	0	-0.232048
MvSilpar-01510-A1_A1	1027	1028	0	0.473	-0.235294
MvSilpar-01510-A1_A1	1028	1029	0	0.982	-0.21968
MvSilpar-01510-A1_A1	1029	1030	0.818	0.067	-0.522828
MvSilpar-01510-A1_A1	1030	1031	0.774	0	0.111759
MvSilpar-01510-A1_A1	1031	1032	0	0.88	0.287084
MvSilpar-01510-A1_A1	1032	1033	0.422	0.082	0.535613
MvSilpar-01510-A1_A1	1033	1034	0.518	0	0.146643
MvSilpar-01510-A1_A1	1034	1035	0.555	0	-0.16129
MvSilpar-01510-A1_A1	1035	1036	0.956	0	-0.0279973
MvSilpar-01510-A1_A1	1036	1037	0.369	0	0.141975
MvSilpar-01510-A1_A1	1037	1038	0	0.813	-0.451974
MvSilpar-01510-A1_A1	1038	1039	0	1	-0.0638298
MvSilpar-01510-A1_A1	1039	1040	0	1	0.205433
MvSilpar-01510-A1_A1	1040	1041	0	1	0.46326
MvSilpar-01510-A1_A1	1041	1042	0	0.795	-0.336338
MvSilpar-01510-A1_A1	1042	1043	0.486	0	-0.367992
MvSilpar-01510-A1_A1	1043	1044	0.456	0	-0.275862
MvSilpar-01510-A1_A1	1044	1045	0.878	0	-0.201351
MvSilpar-01510-A1_A1	1045	1046	0.797	0	-0.435611
MvSilpar-01510-A1_A1	1046	1047	0.785	0	-0.223592
MvSilpar-01510-A1_A1	1047	1048	1	0	-0.0468144
MvSilpar-01510-A1_A1	1048	1049	1	0	-0.575617
MvSilpar-01510-A1_A1	1049	1050	1	0	0.0764289
MvSilpar-01510-A1_A1	1050	1051	0.864	0.015	-0.35512
MvSilpar-01510-A1_A1	1051	1052	0	0.679	-0.0159574
MvSilpar-01510-A1_A1	1052	1053	0	0.945	0.0136025
MvSilpar-01510-A1_A1	1053	1054	0	1	0.347475
MvSilpar-01510-A1_A1	1054	1055	0	1	-0.0909992
MvSilpar-01510-A1_A1	1055	1056	0	0.958	0.1669
MvSilpar-01510-A1_A1	1056	1057	0	0.399	0.761515
MvSilpar-01510-A1_A1	1057	1058	0	0.663	0.725041
MvSilpar-01510-A1_A1	1058	1059	0	1	0.508242
MvSilpar-01510-A1_A1	1059	1060	0	1	0.237188
MvSilpar-01510-A1_A1	1060	1061	0	1	0.69697
MvSilpar-01510-A1_A1	1061	1062	0	0.82	1.67602
MvSilpar-01510-A1_A1	1062	1063	0	0	0.0193326
MvSilpar-01510-A1_A1	1063	1064	0	0.875	0.394336
MvSilpar-01510-A1_A1	1064	1065	0	1	-0.253472
MvSilpar-01510-A1_A1	1065	1066	0	1	-0.0112676
MvSilpar-01510-A1_A1	1066	1067	0	1	-0.11257
MvSilpar-01510-A1_A1	1067	1068	0	1	0.154544
MvSilpar-01510-A1_A1	1068	1069	0.434	0.128	0.653495
MvSilpar-01510-A1_A1	1069	1070	0	0.621	3.61538
MvSilpar-01510-A1_A1	1070	1071	0	1	1.34783
MvSilpar-01510-A1_A1	1071	1072	0	0.636	-0.0576923
MvSilpar-01510-A1_A1	1072	1073	0.041	0.395	0.455526
MvSilpar-01510-A1_A1	1073	1074	0.824	0	0.632997
MvSilpar-01510-A1_A1	1074	1075	0.733	0.103	0.255534
MvSilpar-01510-A1_A1	1075	1076	0.764	0	0.68083
MvSilpar-01510-A1_A1	1076	1077	1	0	-0.244423
MvSilpar-01510-A1_A1	1077	1078	0.954	0	-0.268858
MvSilpar-01510-A1_A1	1078	1079	0	0.629	-0.132021
MvSilpar-01510-A1_A1	1079	1080	0	1	-0.0748718
MvSilpar-01510-A1_A1	1080	1081	0	1	0.744529
MvSilpar-01510-A1_A1	1081	1082	0	0.863	-0.429239
MvSilpar-01510-A1_A1	1082	1083	0.551	0	-0.293164
MvSilpar-01510-A1_A1	1083	1084	0.775	0	-0.302193
MvSilpar-01510-A1_A1	1084	1085	1	0	0.0321569
MvSilpar-01510-A1_A1	1085	1086	0.537	0	0.0253968
MvSilpar-01510-A1_A1	1086	1087	0	0	-0.202793
MvSilpar-01510-A1_A1	1087	1088	0.802	0	-0.215385
MvSilpar-01510-A1_A1	1088	1089	0.84	0	0.104992
MvSilpar-01510-A1_A1	1089	1090	1	0	0.277174
MvSilpar-01510-A1_A1	1090	1091	0.504	0.041	-0.152546
MvSilpar-01510-A1_A1	1091	1092	0	0.601	-0.22292
MvSilpar-01510-A1_A1	1092	1093	0	0.154	1.01523
MvSilpar-01510-A1_A1	1093	1094	0	0.546	0.464953
MvSilpar-01510-A1_A1	1094	1095	0	0.11	0.204336
MvSilpar-01510-A1_A1	1095	1096	0	0.238	-0.236407
MvSilpar-01510-A1_A1	1096	1097	0	0	-0.192118
MvSilpar-01510-A1_A1	1097	1098	0	0	0.429474
MvSilpar-01510-A1_A1	1098	1099	0	0.217	-0.333075
MvSilpar-01510-A1_A1	1099	1100	0	1	-0.271297
MvSilpar-01510-A1_A1	1100	1101	0	0.906	-0.272211
MvSilpar-01510-A1_A1	1101	1102	0	0.965	-0.123517
MvSilpar-01510-A1_A1	1102	1103	0	1	0.997895
MvSilpar-01510-A1_A1	1103	1104	0	1	1.4057
MvSilpar-01510-A1_A1	1104	1105	0	0.66	0.432857
MvSilpar-01510-A1_A1	1105	1106	0	0.813	-0.0795848
MvSilpar-01510-A1_A1	1106	1107	0	1	0.25448
MvSilpar-01510-A1_A1	1107	1108	0	1	0.828406
MvSilpar-01510-A1_A1	1108	1109	0	1	0.114437
MvSilpar-01510-A1_A1	1109	1110	0	1	0.552739
MvSilpar-01510-A1_A1	1110	1111	0	0.294	0.615854
MvSilpar-01510-A1_A1	1111	1112	0	0.317	-0.243446
MvSilpar-01510-A1_A1	1112	1113	0	0	-0.419484
MvSilpar-01510-A1_A1	1113	1114	0	0	-0.262626
MvSilpar-01510-A1_A1	1114	1115	0.887	0	-0.261031
MvSilpar-01510-A1_A1	1115	1116	0.581	0	0.0969388
MvSilpar-01510-A1_A1	1116	1117	0	0.179	0.332468
MvSilpar-01510-A1_A1	1117	1118	0	1	0.514851
MvSilpar-01510-A1_A1	1118	1119	0.25	0.57	-0.325729
MvSilpar-01510-A1_A1	1119	1120	0.4	0.342	-0.422676
MvSilpar-01510-A1_A1	1120	1121	0	0.354	0.085614
MvSilpar-01510-A1_A1	1121	1122	0	0.83	0.0693069
MvSilpar-01510-A1_A1	1122	1123	0	0.092	-0.288889
MvSilpar-01510-A1_A1	1123	1124	0	1	0.447619
MvSilpar-01510-A1_A1	1124	1125	0	1	-0.0975202
MvSilpar-01510-A1_A1	1125	1126	0	1	0.663043
MvSilpar-01510-A1_A1	1126	1127	0	1	-0.142296
MvSilpar-01510-A1_A1	1127	1128	0	1	0.729323
MvSilpar-01510-A1_A1	1128	1129	0	1	-0.251177
MvSilpar-01510-A1_A1	1129	1130	0	0.83	0.0611067
MvSilpar-01510-A1_A1	1130	1131	0.46	0.068	0.156627
MvSilpar-01510-A1_A1	1131	1132	0	0.865	-0.161919
MvSilpar-01510-A1_A1	1132	1133	0	1	-0.26019
MvSilpar-01510-A1_A1	1133	1134	0	1	-0.158977
MvSilpar-01510-A1_A1	1134	1135	0	1	0.0363308
MvSilpar-01510-A1_A1	1135	1136	0	1	-0.194838
MvSilpar-01510-A1_A1	1136	1137	0	1	-0.405042
MvSilpar-01510-A1_A1	1137	1138	0	1	0.273117
MvSilpar-01510-A1_A1	1138	1139	0	0.785	0.0235294
MvSilpar-01510-A1_A1	1139	1140	0	1	0.0387409
MvSilpar-01510-A1_A1	1140	1141	0	1	-0.107143
MvSilpar-01510-A1_A1	1141	1142	0	1	-0.0542968
MvSilpar-01510-A1_A1	1142	1143	0	1	-0.0777439
MvSilpar-01510-A1_A1	1143	1144	0	0.148	0.37069
MvSilpar-01510-A1_A1	1144	1145	0	0	0.134328
MvSilpar-01510-A1_A1	1145	1146	0.011	0.308	-0.0800866
MvSilpar-01510-A1_A1	1146	1147	1	0	-0.045911
MvSilpar-01510-A1_A1	1147	1148	1	0	-0.196537
MvSilpar-01510-A1_A1	1148	1149	0.39	0	-0.0343902
MvSilpar-01510-A1_A1	1149	1150	0.923	0	-0.369458
MvSilpar-01510-A1_A1	1150	1151	0.674	0	-0.310253
MvSilpar-01510-A1_A1	1151	1152	0.534	0	-0.349325
MvSilpar-01510-A1_A1	1152	1153	0.179	0.214	-0.19457
MvSilpar-01510-A1_A1	1153	1154	0.321	0.26	-0.0887021
MvSilpar-01510-A1_A1	1154	1155	1	0	-0.136383
MvSilpar-01510-A1_A1	1155	1156	0.382	0.337	0.0631579
MvSilpar-01510-A1_A1	1156	1157	0	0.942	0.177739
MvSilpar-01510-A1_A1	1157	1158	0.388	0.445	-0.0633484
MvSilpar-01510-A1_A1	1158	1159	0.594	0	-0.342105
MvSilpar-01510-A1_A1	1159	1160	0	0.702	0.965116
MvSilpar-01510-A1_A1	1160	1161	0	0.853	0.0408163
MvSilpar-01510-A1_A1	1161	1162	0	0.586	0.322581
MvSilpar-01510-A1_A1	1162	1163	0	1	0.674591
MvSilpar-01510-A1_A1	1163	1164	0	1	0.0252525
MvSilpar-01510-A1_A1	1164	1165	0	1	0.382325
MvSilpar-01510-A1_A1	1165	1166	0	0.851	-0.0333333
MvSilpar-01510-A1_A1	1166	1167	0.626	0.105	0.272727
MvSilpar-01510-A1_A1	1167	1168	0.733	0	-0.426425
MvSilpar-01510-A1_A1	1168	1169	1	0	0.183134
MvSilpar-01510-A1_A1	1169	1170	1	0	-0.248788
MvSilpar-01510-A1_A1	1170	1171	1	0	-0.163414
MvSilpar-01510-A1_A1	1171	1172	1	0	-0.177215
MvSilpar-01510-A1_A1	1172	1173	1	0	-0.362303
MvSilpar-01510-A1_A1	1173	1174	0.866	0	-0.50677
MvSilpar-01510-A1_A1	1174	1175	0.847	0	0.020598
MvSilpar-01510-A1_A1	1175	1176	1	0	-0.252544
MvSilpar-01510-A1_A1	1176	1177	0.752	0.149	0.53355
MvSilpar-01510-A1_A1	1177	1178	0.368	0.269	1.62536
MvSilpar-01510-A1_A1	1178	1179	0	0.683	0.721913
MvSilpar-01510-A1_A1	1179	1180	0	0.522	0.402512
MvSilpar-01510-A1_A1	1180	1181	0.562	0.076	0.287741
MvSilpar-01510-A1_A1	1181	1182	1	0	0.00877193
MvSilpar-01510-A1_A1	1182	1183	1	0	0.017915
MvSilpar-01510-A1_A1	1183	1184	0.751	0	-0.17862
MvSilpar-01510-A1_A1	1184	1185	0.391	0	-0.179487
MvSilpar-01510-A1_A1	1185	1186	1	0	-0.3125
MvSilpar-01510-A1_A1	1186	1187	0.176	0.112	-0.138307
MvSilpar-01510-A1_A1	1187	1188	0	0.582	-0.209597
MvSilpar-01510-A1_A1	1188	1189	0.947	0	-0.0135405
MvSilpar-01510-A1_A1	1189	1190	0.27	0	-0.12493
MvSilpar-01510-A1_A1	1190	1191	0.359	0	-0.268293
MvSilpar-01510-A1_A1	1191	1192	1	0	-0.422657
MvSilpar-01510-A1_A1	1192	1193	0.542	0	0.321875
MvSilpar-01510-A1_A1	1193	1194	0	0.75	0.568335
MvSilpar-01510-A1_A1	1194	1195	0.882	0	-0.120879
MvSilpar-01510-A1_A1	1195	1196	1	0	-0.275989
MvSilpar-01510-A1_A1	1196	1197	0.176	0.177	0.519481
MvSilpar-01510-A1_A1	1197	1198	0.894	0	-0.343038
MvSilpar-01510-A1_A1	1198	1199	1	0	-0.225556
MvSilpar-01510-A1_A1	1199	1200	1	0	-0.379688
MvSilpar-01510-A1_A1	1200	1201	1	0	-0.0102516
MvSilpar-01510-A1_A1	1201	1202	0.935	0	0.619114
MvSilpar-01510-A1_A1	1202	1203	1	0	-0.306391
MvSilpar-01510-A1_A1	1203	1204	0.514	0	-0.450574
MvSilpar-01510-A1_A1	1204	1205	1	0	-0.152667
MvSilpar-01510-A1_A1	1205	1206	1	0	0.00980392
MvSilpar-01510-A1_A1	1206	1207	0.256	0.165	-0.00910384
MvSilpar-01510-A1_A1	1207	1208	0	1	-0.212844
MvSilpar-01510-A1_A1	1208	1209	0	1	0.191457
MvSilpar-01510-A1_A1	1209	1210	0	1	-0.154175
MvSilpar-01510-A1_A1	1210	1211	0	0.748	-0.476776
MvSilpar-01510-A1_A1	1211	1212	0	0.634	-0.165398
MvSilpar-01510-A1_A1	1212	1213	0	1	-0.148148
MvSilpar-01510-A1_A1	1213	1214	0	0.954	0.0144796
MvSilpar-01510-A1_A1	1214	1215	0	0.715	-0.43956
MvSilpar-01510-A1_A1	1215	1216	0	0	0.0851064
MvSilpar-01510-A1_A1	1216	1217	0	0	0.0770294
MvSilpar-01510-A1_A1	1217	1218	0	0.414	0.171946
MvSilpar-01510-A1_A1	1218	1219	0	0.318	0.885965
MvSilpar-01510-A1_A1	1219	1220	0.987	0	-0.329502
MvSilpar-01510-A1_A1	1220	1221	0.806	0	0.362289
MvSilpar-01510-A1_A1	1221	1222	0.306	0.461	-0.310698
MvSilpar-01510-A1_A1	1222	1223	0	0.992	0.177839
MvSilpar-01510-A1_A1	1223	1224	0	0.615	-0.305195
MvSilpar-01510-A1_A1	1224	1225	0	1	-0.358257
MvSilpar-01510-A1_A1	1225	1226	0	0.5	-0.125
MvSilpar-01510-A1_A1	1226	1227	0.585	0.23	0.0844419
MvSilpar-01510-A1_A1	1227	1228	1	0	-0.308807
MvSilpar-01510-A1_A1	1228	1229	0.435	0.45	-0.306266
MvSilpar-01510-A1_A1	1229	1230	0	0.992	0.067029
MvSilpar-01510-A1_A1	1230	1231	0	1	0.216393
MvSilpar-01510-A1_A1	1231	1232	0	1	0.41596
MvSilpar-01510-A1_A1	1232	1233	0	1	-0.0886288
MvSilpar-01510-A1_A1	1233	1234	0	1	0.536831
MvSilpar-01510-A1_A1	1234	1235	0	0.226	0.75
MvSilpar-01510-A1_A1	1235	1236	0.19	0.351	-0.471954
MvSilpar-01510-A1_A1	1236	1237	0.393	0	0.430058
MvSilpar-01510-A1_A1	1237	1238	0.484	0.105	-0.0454545
MvSilpar-01510-A1_A1	1238	1239	0	0.111	0.0352588
MvSilpar-01510-A1_A1	1239	1240	0	0.364	0.0875332
MvSilpar-01510-A1_A1	1240	1241	0	1	1.00657
MvSilpar-01510-A1_A1	1241	1242	0	1	0.389175
MvSilpar-01510-A1_A1	1242	1243	0	1	0.467847
MvSilpar-01510-A1_A1	1243	1244	0	0.993	0.834656
MvSilpar-01510-A1_A1	1244	1245	0	1	0.782178
MvSilpar-01510-A1_A1	1245	1246	0	1	0.250125
MvSilpar-01510-A1_A1	1246	1247	0	1	0.366397
MvSilpar-01510-A1_A1	1247	1248	0	1	1.22047
MvSilpar-01510-A1_A1	1248	1249	0	0.16	0.904297
MvSilpar-01510-A1_A1	1249	1250	0.65	0	-0.111648
MvSilpar-01510-A1_A1	1250	1251	1	0	-0.118637
MvSilpar-01510-A1_A1	1251	1252	0.734	0	-0.0687783
MvSilpar-01510-A1_A1	1252	1253	0.58	0.2	-0.0263158
MvSilpar-01510-A1_A1	1253	1254	0.927	0	0.0679612
MvSilpar-01510-A1_A1	1254	1255	0.531	0	-0.234413
MvSilpar-01510-A1_A1	1255	1256	0	0.591	0.425926
MvSilpar-01510-A1_A1	1256	1257	0.909	0	-0.35625
MvSilpar-01510-A1_A1	1257	1258	1	0	-0.230205
MvSilpar-01510-A1_A1	1258	1259	0.069	0	-0.177778
MvSilpar-01510-A1_A1	1259	1260	0	0	0.0654511
MvSilpar-01510-A1_A1	1260	1261	0	0	-0.290346
MvSilpar-01510-A1_A1	1261	1262	0	0.435	-0.0795455
MvSilpar-01510-A1_A1	1262	1263	0	0.107	0.0208333
MvSilpar-01510-A1_A1	1263	1264	0.242	0.457	-0.230756
MvSilpar-01510-A1_A1	1264	1265	0	0.262	-0.105227
MvSilpar-01510-A1_A1	1265	1266	0	1	-0.333678
MvSilpar-01510-A1_A1	1266	1267	0	0.481	-0.213793
MvSilpar-01510-A1_A1	1267	1268	0	0.993	-0.269943
MvSilpar-01510-A1_A1	1268	1269	0.007	0.865	-0.0659341
MvSilpar-01510-A1_A1	1269	1270	1	0	-0.261081
MvSilpar-01510-A1_A1	1270	1271	1	0	-0.015059
MvSilpar-01510-A1_A1	1271	1272	1	0	0.0133272
MvSilpar-01510-A1_A1	1272	1273	0.827	0	0.273897
MvSilpar-01510-A1_A1	1273	1274	0.814	0	-0.432927
MvSilpar-01510-A1_A1	1274	1275	0	0.52	0.213736
MvSilpar-01510-A1_A1	1275	1276	0.922	0	0.191605
MvSilpar-01510-A1_A1	1276	1277	0.22	0.489	0.168539
MvSilpar-01510-A1_A1	1277	1278	0	1	0.30303
MvSilpar-01510-A1_A1	1278	1279	0	1	0.699346
MvSilpar-01510-A1_A1	1279	1280	0	1	0.342048
MvSilpar-01510-A1_A1	1280	1281	0	1	0.025641
MvSilpar-01510-A1_A1	1281	1282	0.326	0.175	0.94958
MvSilpar-01510-A1_A1	1282	1283	0.288	0.425	0.321321
MvSilpar-01510-A1_A1	1283	1284	0	0.512	0.187614
MvSilpar-01510-A1_A1	1284	1285	0.635	0	-0.249191
MvSilpar-01510-A1_A1	1285	1286	1	0	-0.158534
MvSilpar-01510-A1_A1	1286	1287	1	0	0.00446429
MvSilpar-01510-A1_A1	1287	1288	1	0	-0.350282
MvSilpar-01510-A1_A1	1288	1289	0.233	0.101	-0.0843023
MvSilpar-01510-A1_A1	1289	1290	0.754	0	-0.237422
MvSilpar-01510-A1_A1	1290	1291	0.93	0	-0.136364
MvSilpar-01510-A1_A1	1291	1292	0.884	0	-0.532075
MvSilpar-01510-A1_A1	1292	1293	0.292	0.294	0.105651
MvSilpar-01510-A1_A1	1293	1294	0.977	0	0.182946
MvSilpar-01510-A1_A1	1294	1295	0.832	0	0.328624
MvSilpar-01510-A1_A1	1295	1296	0	0	3.79237
MvSilpar-01510-A1_A1	1296	1297	0	0.672	0.263889
MvSilpar-01510-A1_A1	1297	1298	0	1	0.303071
MvSilpar-01510-A1_A1	1298	1299	0	1	0.514269
MvSilpar-01510-A1_A1	1299	1300	0	1	0.530612
MvSilpar-01510-A1_A1	1300	1301	0	1	0.0196078
MvSilpar-01510-A1_A1	1301	1302	0.341	0.287	1.36193
MvSilpar-01510-A1_A1	1302	1303	0.473	0.34	3.5459
MvSilpar-01510-A1_A1	1303	1304	0	0.768	0.680672
MvSilpar-01510-A1_A1	1304	1305	0	0.979	1.58824
MvSilpar-01510-A1_A1	1305	1306	0	0.739	1.09189
MvSilpar-01510-A1_A1	1306	1307	0.971	0	-0.0434473
MvSilpar-01510-A1_A1	1307	1308	1	0	-0.174839
MvSilpar-01510-A1_A1	1308	1309	0.799	0	-0.168133
MvSilpar-01510-A1_A1	1309	1310	0.274	0.418	0.332826
MvSilpar-01510-A1_A1	1310	1311	0	1	-0.038
MvSilpar-01510-A1_A1	1311	1312	0	1	1.27806
MvSilpar-01510-A1_A1	1312	1313	0	0.959	0.763956
MvSilpar-01510-A1_A1	1313	1314	0.725	0	0.0914543
MvSilpar-01510-A1_A1	1314	1315	0.879	0	0.012444
MvSilpar-01510-A1_A1	1315	1316	0.502	0.139	-0.42268
MvSilpar-01510-A1_A1	1316	1317	1	0	-0.0278733
MvSilpar-01510-A1_A1	1317	1318	1	0	0.330579
MvSilpar-01510-A1_A1	1318	1319	0.819	0	-0.207207
MvSilpar-01510-A1_A1	1319	1320	0	0.501	0.646809
MvSilpar-01510-A1_A1	1320	1321	0	1	-0.186508
MvSilpar-01510-A1_A1	1321	1322	0	1	0.41978
MvSilpar-01510-A1_A1	1322	1323	0	0.311	-0.0340939
MvSilpar-01510-A1_A1	1323	1324	0	1	0.073046
MvSilpar-01510-A1_A1	1324	1325	0	0.492	0.678397
MvSilpar-01510-A1_A1	1325	1326	0.866	0.048	0.0658882
MvSilpar-01510-A1_A1	1326	1327	0.599	0	0.287685
MvSilpar-01510-A1_A1	1327	1328	1	0	1.04682
MvSilpar-01510-A1_A1	1328	1329	1	0	0.281793
MvSilpar-01510-A1_A1	1329	1330	0.086	0.586	0.360825
MvSilpar-01510-A1_A1	1330	1331	0	0.837	-0.367678
MvSilpar-01510-A1_A1	1331	1332	0	0.72	0.202801
MvSilpar-01510-A1_A1	1332	1333	0	0.63	-0.122279
MvSilpar-01510-A1_A1	1333	1334	0	1	0.816124
MvSilpar-01510-A1_A1	1334	1335	0	1	0.363171
MvSilpar-01510-A1_A1	1335	1336	0	0.32	1.09243
MvSilpar-01510-A1_A1	1336	1337	0	0.658	0.595597
MvSilpar-01510-A1_A1	1337	1338	0	1	0.554571
MvSilpar-01510-A1_A1	1338	1339	0	0.514	1.1136
MvSilpar-01510-A1_A1	1339	1340	0	0.501	1.00755
MvSilpar-01510-A1_A1	1340	1341	0	0.183	0.95671
MvSilpar-01510-A1_A1	1341	1342	0	0.913	-0.0512821
MvSilpar-01510-A1_A1	1342	1343	0	1	0.33528
MvSilpar-01510-A1_A1	1343	1344	0	0.648	0.347348
MvSilpar-01510-A1_A1	1344	1345	0	0	0.888736
MvSilpar-01510-A1_A1	1345	1346	0	0.953	0.275311
MvSilpar-01510-A1_A1	1346	1347	0	1	0.137781
MvSilpar-01510-A1_A1	1347	1348	0	0.186	1.09314
MvSilpar-01510-A1_A1	1348	1349	0	0	0.962963
MvSilpar-01510-A1_A1	1349	1350	0	0.845	0.563679
MvSilpar-01510-A1_A1	1350	1351	0	0.817	0.754717
MvSilpar-01510-A1_A1	1351	1352	0.356	0.275	1.94393
MvSilpar-01510-A1_A1	1352	1353	0.389	0.365	1.77121
MvSilpar-01510-A1_A1	1353	1354	0.728	0.233	0.676884
MvSilpar-01510-A1_A1	1354	1355	0	1	0.0893691
MvSilpar-01510-A1_A1	1355	1356	0	1	0.0727463
MvSilpar-01510-A1_A1	1356	1357	0	1	-0.297462
MvSilpar-01510-A1_A1	1357	1358	0	1	-0.183673
MvSilpar-01510-A1_A1	1358	1359	0	0.762	-0.166667
MvSilpar-01510-A1_A1	1359	1360	0	0.243	1.06889
MvSilpar-01510-A1_A1	1360	1361	0.356	0.021	0.314798
MvSilpar-01510-A1_A1	1361	1362	1	0	0.203145
MvSilpar-01510-A1_A1	1362	1363	1	0	1.13649
MvSilpar-01510-A1_A1	1363	1364	1	0	0.243178
MvSilpar-01510-A1_A1	1364	1365	0.609	0.152	-0.229303
MvSilpar-01510-A1_A1	1365	1366	0	0.693	1.22139
MvSilpar-01510-A1_A1	1366	1367	0	1	0.872085
MvSilpar-01510-A1_A1	1367	1368	0.246	0.088	-0.467117
MvSilpar-01510-A1_A1	1368	1369	1	0	-0.123471
MvSilpar-01510-A1_A1	1369	1370	0.896	0	-0.436853
MvSilpar-01510-A1_A1	1370	1371	0.528	0	-0.29728
MvSilpar-01510-A1_A1	1371	1372	1	0	-0.489937
MvSilpar-01510-A1_A1	1372	1373	1	0	-0.204082
MvSilpar-01510-A1_A1	1373	1374	1	0	-0.345696
MvSilpar-01510-A1_A1	1374	1375	1	0	0.0191976
MvSilpar-01510-A1_A1	1375	1376	0.684	0	-0.104643
MvSilpar-01510-A1_A1	1376	1377	1	0	-0.356639
MvSilpar-01510-A1_A1	1377	1378	1	0	-0.432624
MvSilpar-01510-A1_A1	1378	1379	1	0	-0.165052
MvSilpar-01510-A1_A1	1379	1380	1	0	-0.143769
MvSilpar-01510-A1_A1	1380	1381	0.343	0	-0.172302
MvSilpar-01510-A1_A1	1381	1382	1	0	-0.238095
MvSilpar-01510-A1_A1	1382	1383	0.747	0	0.207895
MvSilpar-01510-A1_A1	1383	1384	0.327	0	-0.08625
MvSilpar-01510-A1_A1	1384	1385	1	0	-0.502012
MvSilpar-01510-A1_A1	1385	1386	1	0	-0.540361
MvSilpar-01510-A1_A1	1386	1387	0.119	0	1.21484
MvSilpar-01510-A1_A1	1387	1388	0.958	0	0.454605
MvSilpar-01510-A1_A1	1388	1389	0.675	0	0.0634835
MvSilpar-01510-A1_A1	1389	1390	1	0	-0.407559
MvSilpar-01510-A1_A1	1390	1391	1	0	-0.15282
MvSilpar-01510-A1_A1	1391	1392	1	0	0.0425532
MvSilpar-01510-A1_A1	1392	1393	1	0	-0.212578
MvSilpar-01510-A1_A1	1393	1394	0.792	0	-0.100041
MvSilpar-01510-A1_A1	1394	1395	0.472	0	0.0125074
MvSilpar-01510-A1_A1	1395	1396	1	0	-0.0909613
MvSilpar-01510-A1_A1	1396	1397	1	0	-0.128734
MvSilpar-01510-A1_A1	1397	1398	0.21	0.404	-0.00884354
MvSilpar-01510-A1_A1	1398	1399	0.229	0.406	-0.0070922
MvSilpar-01510-A1_A1	1399	1400	1	0	0.498599
MvSilpar-01510-A1_A1	1400	1401	0.065	0	0.248
MvSilpar-01510-A1_A1	1401	1402	0	0.907	-0.297391
MvSilpar-01510-A1_A1	1402	1403	0	0.408	0.025641
MvSilpar-01510-A1_A1	1403	1404	0	0.774	0.0782369
MvSilpar-01510-A1_A1	1404	1405	0	0.98	-0.0189373
MvSilpar-01510-A1_A1	1405	1406	0	0.46	0.0823805
MvSilpar-01510-A1_A1	1406	1407	0	0.392	-0.262215
MvSilpar-01510-A1_A1	1407	1408	0	0.86	0.000615258
MvSilpar-01510-A1_A1	1408	1409	0	0.544	0.0901483
MvSilpar-01510-A1_A1	1409	1410	0	0.833	-0.105263
MvSilpar-01510-A1_A1	1410	1411	0.773	0	-0.338967
MvSilpar-01510-A1_A1	1411	1412	1	0	-0.279412
MvSilpar-01510-A1_A1	1412	1413	0.827	0	0.180416
MvSilpar-01510-A1_A1	1413	1414	0.939	0	-0.196429
MvSilpar-01510-A1_A1	1414	1415	0.562	0.086	-0.428369
MvSilpar-01510-A1_A1	1415	1416	0.581	0.147	-0.332026
MvSilpar-01510-A1_A1	1416	1417	0.032	0.524	0.483696
MvSilpar-01510-A1_A1	1417	1418	0	1	-0.272502
MvSilpar-01510-A1_A1	1418	1419	0	1	-0.11445
MvSilpar-01510-A1_A1	1419	1420	0	1	-0.200104
MvSilpar-01510-A1_A1	1420	1421	0	0.577	0.241758
MvSilpar-01510-A1_A1	1421	1422	0	1	0.285131
MvSilpar-01510-A1_A1	1422	1423	0	1	0.313716
MvSilpar-01510-A1_A1	1423	1424	0	0.602	0.637991
MvSilpar-01510-A1_A1	1424	1425	0	0	0.729542
MvSilpar-01510-A1_A1	1425	1426	0	0.91	2.49398
MvSilpar-01510-A1_A1	1426	1427	0	0.865	0.823276
MvSilpar-01510-A1_A1	1427	1428	0	1	0.656947
MvSilpar-01510-A1_A1	1428	1429	0	0.964	0.910112
MvSilpar-01510-A1_A1	1429	1430	0	1	1.73926
MvSilpar-01510-A1_A1	1430	1431	0	1	1.268
MvSilpar-01510-A1_A1	1431	1432	0	1	1.87395
MvSilpar-01510-A1_A1	1432	1433	0	0.629	-0.0789474
MvSilpar-01510-A1_A1	1433	1434	0	0.525	0.432558
MvSilpar-01510-A1_A1	1434	1435	0	1	0.645978
MvSilpar-01510-A1_A1	1435	1436	0	0.678	0.632806
MvSilpar-01510-A1_A1	1436	1437	0	1	-0.327674
MvSilpar-01510-A1_A1	1437	1438	0	1	0.217694
MvSilpar-01510-A1_A1	1438	1439	0	0.916	-0.193362
MvSilpar-01510-A1_A1	1439	1440	0	1	-0.208791
MvSilpar-01510-A1_A1	1440	1441	0	0.544	0.0939535
MvSilpar-01510-A1_A1	1441	1442	0	1	1.80045
MvSilpar-01510-A1_A1	1442	1443	0	0.678	0.61875
MvSilpar-01510-A1_A1	1443	1444	0.305	0.187	0.642631
MvSilpar-01510-A1_A1	1444	1445	0.185	0.507	0.094401
MvSilpar-01510-A1_A1	1445	1446	0.067	0.618	0.11413
MvSilpar-01510-A1_A1	1446	1447	0.772	0.189	0.16129
MvSilpar-01510-A1_A1	1447	1448	0.02	0.746	-0.314421
MvSilpar-01510-A1_A1	1448	1449	0.798	0	-0.046332
MvSilpar-01510-A1_A1	1449	1450	0	0.123	-0.256528
MvSilpar-01510-A1_A1	1450	1451	0	0.161	0.0364693
MvSilpar-01510-A1_A1	1451	1452	0	1	-0.533719
MvSilpar-01510-A1_A1	1452	1453	0	1	-0.212431
MvSilpar-01510-A1_A1	1453	1454	0	0.743	-0.118738
MvSilpar-01510-A1_A1	1454	1455	0.801	0	-0.385445
MvSilpar-01510-A1_A1	1455	1456	1	0	0.353184
MvSilpar-01510-A1_A1	1456	1457	1	0	-0.0105263
MvSilpar-01510-A1_A1	1457	1458	1	0	0.272313
MvSilpar-01510-A1_A1	1458	1459	0.111	0.307	0.105904
MvSilpar-01510-A1_A1	1459	1460	0	0.928	-0.14393
MvSilpar-01510-A1_A1	1460	1461	0.15	0.478	-0.290909
MvSilpar-01510-A1_A1	1461	1462	1	0	0.217391
MvSilpar-01510-A1_A1	1462	1463	0.569	0.258	0.161553
MvSilpar-01510-A1_A1	1463	1464	0.398	0.41	0.508485
MvSilpar-01510-A1_A1	1464	1465	0.176	0.447	-0.0813397
MvSilpar-01510-A1_A1	1465	1466	0.387	0.203	-0.404344
MvSilpar-01510-A1_A1	1466	1467	1	0	-0.0055336
MvSilpar-01510-A1_A1	1467	1468	0.426	0	0.169837
MvSilpar-01510-A1_A1	1468	1469	0.716	0.021	-0.149843
MvSilpar-01510-A1_A1	1469	1470	0.334	0.332	0.697647
MvSilpar-01510-A1_A1	1470	1471	1	0	-0.295567
MvSilpar-01510-A1_A1	1471	1472	0.364	0	-0.244377
MvSilpar-01510-A1_A1	1472	1473	0.967	0	-0.261653
MvSilpar-01510-A1_A1	1473	1474	1	0	-0.196158
MvSilpar-01510-A1_A1	1474	1475	1	0	-0.378887
MvSilpar-01510-A1_A1	1475	1476	1	0	-0.164727
MvSilpar-01510-A1_A1	1476	1477	0.888	0	-0.300992
MvSilpar-01510-A1_A1	1477	1478	0	0.206	-0.255307
MvSilpar-01510-A1_A1	1478	1479	0	0.004	-0.156427
MvSilpar-01510-A1_A1	1479	1480	0	1	-0.139867
MvSilpar-01510-A1_A1	1480	1481	0.278	0.536	0.00910853
MvSilpar-01510-A1_A1	1481	1482	0.072	0	0.275362
MvSilpar-01510-A1_A1	1482	1483	0.981	0	-0.23177
MvSilpar-01510-A1_A1	1483	1484	1	0	-0.656039
MvSilpar-01510-A1_A1	1484	1485	1	0	-0.461352
MvSilpar-01510-A1_A1	1485	1486	0.012	0	-0.249525
MvSilpar-01510-A1_A1	1486	1487	0	0	-0.470789
MvSilpar-01510-A1_A1	1487	1488	0.725	0	-0.173747
MvSilpar-01510-A1_A1	1488	1489	1	0	0.147589
MvSilpar-01510-A1_A1	1489	1490	0.939	0	0.0214494
MvSilpar-01510-A1_A1	1490	1491	0.519	0.181	-0.00765077
MvSilpar-01510-A1_A1	1491	1492	0	0.625	-0.162264
MvSilpar-01510-A1_A1	1492	1493	0	1	0.131075
MvSilpar-01510-A1_A1	1493	1494	0	0.127	0.0839161
MvSilpar-01510-A1_A1	1494	1495	0	0.82	0.0463415
MvSilpar-01510-A1_A1	1495	1496	0	1	0.125176
MvSilpar-01510-A1_A1	1496	1497	0	0.505	-0.0188679
MvSilpar-01510-A1_A1	1497	1498	0	0.986	-0.0540426
MvSilpar-01510-A1_A1	1498	1499	0.191	0.104	0.241379
MvSilpar-01510-A1_A1	1499	1500	0.114	0.145	-0.0444338
MvSilpar-01510-A1_A1	1500	1501	0	0.432	-0.198078
MvSilpar-01510-A1_A1	1501	1502	0.574	0.159	0.494792
MvSilpar-01510-A1_A1	1502	1503	0.377	0.394	0.373592
MvSilpar-01510-A1_A1	1503	1504	1	0	0.0765495
MvSilpar-01510-A1_A1	1504	1505	0.342	0.299	-0.247368
MvSilpar-01510-A1_A1	1505	1506	0	0.915	-0.159483
MvSilpar-01510-A1_A1	1506	1507	0	0.732	0.220427
MvSilpar-01510-A1_A1	1507	1508	0.919	0.015	0.296399
MvSilpar-01510-A1_A1	1508	1509	1	0	-0.0161031
MvSilpar-01510-A1_A1	1509	1510	1	0	0.421006
MvSilpar-01510-A1_A1	1510	1511	0.993	0	-0.563625
MvSilpar-01510-A1_A1	1511	1512	0	0.559	0.360248
MvSilpar-01510-A1_A1	1512	1513	0	0.982	0.232143
MvSilpar-01510-A1_A1	1513	1514	0	0.487	-0.393453
MvSilpar-01510-A1_A1	1514	1515	0.311	0.276	0.171617
MvSilpar-01510-A1_A1	1515	1516	1	0	0.491918
MvSilpar-01510-A1_A1	1516	1517	0.608	0.031	-0.0778816
MvSilpar-01510-A1_A1	1517	1518	0	0.902	0.175758
MvSilpar-01510-A1_A1	1518	1519	0.228	0.694	-0.388846
MvSilpar-01510-A1_A1	1519	1520	1	0	0.193629
MvSilpar-01510-A1_A1	1520	1521	1	0	-0.0625658
MvSilpar-01510-A1_A1	1521	1522	1	0	-0.111594
MvSilpar-01510-A1_A1	1522	1523	0.688	0	-0.0503876
MvSilpar-01510-A1_A1	1523	1524	0	0.794	0.295347
MvSilpar-01510-A1_A1	1524	1525	0	1	-0.371484
MvSilpar-01510-A1_A1	1525	1526	0.484	0.383	-0.249008
MvSilpar-01510-A1_A1	1526	1527	0.86	0	0.235493
MvSilpar-01510-A1_A1	1527	1528	0	0.789	-0.212428
MvSilpar-01510-A1_A1	1528	1529	0	1	0.000949668
MvSilpar-01510-A1_A1	1529	1530	0.554	0.309	-0.402659
MvSilpar-01510-A1_A1	1530	1531	0.17	0	-0.370959
MvSilpar-01510-A1_A1	1531	1532	0.981	0	-0.241647
MvSilpar-01510-A1_A1	1532	1533	0.403	0	-0.351351
MvSilpar-01510-A1_A1	1533	1534	0.133	0.438	0.896552
MvSilpar-01510-A1_A1	1534	1535	1	0	-0.115789
MvSilpar-01510-A1_A1	1535	1536	0.901	0	0.341726
MvSilpar-01510-A1_A1	1536	1537	0.987	0	-0.255304
MvSilpar-01510-A1_A1	1537	1538	0.223	0.517	0.100452
MvSilpar-01510-A1_A1	1538	1539	0.704	0	0.87931
MvSilpar-01510-A1_A1	1539	1540	1	0	-0.456716
MvSilpar-01510-A1_A1	1540	1541	1	0	-0.651433
MvSilpar-01510-A1_A1	1541	1542	1	0	-0.304491
MvSilpar-01510-A1_A1	1542	1543	0.861	0	-0.270833
MvSilpar-01510-A1_A1	1543	1544	0.161	0	1.00455
MvSilpar-01510-A1_A1	1544	1545	0	0.677	0.273676
MvSilpar-01510-A1_A1	1545	1546	0.355	0	0.802595
MvSilpar-01510-A1_A1	1546	1547	0.757	0.119	0.465867
MvSilpar-01510-A1_A1	1547	1548	1	0	-0.250397
MvSilpar-01510-A1_A1	1548	1549	0.179	0.666	-0.0113821
MvSilpar-01510-A1_A1	1549	1550	0	1	-0.30566
MvSilpar-01510-A1_A1	1550	1551	0	1	0.731307
MvSilpar-01510-A1_A1	1551	1552	0	0.847	3.42105
MvSilpar-01510-A1_A1	1552	1553	0	0.985	1.27663
MvSilpar-01510-A1_A1	1553	1554	0.277	0.514	0.486702
MvSilpar-01510-A1_A1	1554	1555	0.098	0.827	0.277031
MvSilpar-01510-A1_A1	1555	1556	0	1	0.648889
MvSilpar-01510-A1_A1	1556	1557	0	0.628	-0.150505
MvSilpar-01510-A1_A1	1557	1558	0	1	0.128205
MvSilpar-01510-A1_A1	1558	1559	0	1	-0.413075
MvSilpar-01510-A1_A1	1559	1560	0	1	-0.255411
MvSilpar-01510-A1_A1	1560	1561	0	1	0.00519818
MvSilpar-01510-A1_A1	1561	1562	0	1	0.295767
MvSilpar-01510-A1_A1	1562	1563	0	0.872	0.0505772
MvSilpar-01510-A1_A1	1563	1564	0	1	0.348062
MvSilpar-01510-A1_A1	1564	1565	0	0.993	0.0803324
MvSilpar-01510-A1_A1	1565	1566	0	1	0.288144
MvSilpar-01510-A1_A1	1566	1567	0	1	0.583149
MvSilpar-01510-A1_A1	1567	1568	0	0.832	-0.185714
MvSilpar-01510-A1_A1	1568	1569	0	1	0.407982
MvSilpar-01510-A1_A1	1569	1570	0	1	0.157471
MvSilpar-01510-A1_A1	1570	1571	0	1	0.210586
MvSilpar-01510-A1_A1	1571	1572	0	1	0.0657895
MvSilpar-01510-A1_A1	1572	1573	0.224	0.593	-0.0762463
MvSilpar-01510-A1_A1	1573	1574	0.697	0	-0.310397
MvSilpar-01510-A1_A1	1574	1575	0.916	0	-0.0305233
MvSilpar-01510-A1_A1	1575	1576	1	0	-0.297264
MvSilpar-01510-A1_A1	1576	1577	0.244	0.501	-0.564356
MvSilpar-01510-A1_A1	1577	1578	0	1	0.209302
MvSilpar-01510-A1_A1	1578	1579	0.418	0.308	0.670103
MvSilpar-01510-A1_A1	1579	1580	0.845	0	-0.345095
MvSilpar-01510-A1_A1	1580	1581	0	0	0.492857
MvSilpar-01510-A1_A1	1581	1582	0.28	0.106	-0.324403
MvSilpar-01510-A1_A1	1582	1583	1	0	-0.37037
MvSilpar-01510-A1_A1	1583	1584	1	0	-0.329412
MvSilpar-01510-A1_A1	1584	1585	0.304	0.054	-0.114943
MvSilpar-01510-A1_A1	1585	1586	0	0.663	-0.0833333
MvSilpar-01510-A1_A1	1586	1587	0	0.908	-0.0185664
MvSilpar-01510-A1_A1	1587	1588	0.432	0.547	0.00217865
MvSilpar-01510-A1_A1	1588	1589	0.883	0	-0.0518395
MvSilpar-01510-A1_A1	1589	1590	0.137	0.608	0.942685
MvSilpar-01510-A1_A1	1590	1591	1	0	-0.298384
MvSilpar-01510-A1_A1	1591	1592	0.091	0.428	0.141439
MvSilpar-01510-A1_A1	1592	1593	0	1	0.0384417
MvSilpar-01510-A1_A1	1593	1594	0	0.855	-0.263705
MvSilpar-01510-A1_A1	1594	1595	0.66	0.172	0.977487
MvSilpar-01510-A1_A1	1595	1596	0.97	0	-0.291667
MvSilpar-01510-A1_A1	1596	1597	0	0.603	0.221439
MvSilpar-01510-A1_A1	1597	1598	0	0.884	2.94022
MvSilpar-01510-A1_A1	1598	1599	0	1	0.51902
MvSilpar-01510-A1_A1	1599	1600	0	1	0.38984
MvSilpar-01510-A1_A1	1600	1601	0	0.858	0.348342
MvSilpar-01510-A1_A1	1601	1602	0	0.799	0.236686
MvSilpar-01510-A1_A1	1602	1603	0.391	0.015	-0.0119318
MvSilpar-01510-A1_A1	1603	1604	0	0	1.07071
MvSilpar-01510-A1_A1	1604	1605	0.82	0.036	1.0117
MvSilpar-01510-A1_A1	1605	1606	0	1	1.35852
MvSilpar-01510-A1_A1	1606	1607	0	1	1.62358
MvSilpar-01510-A1_A1	1607	1608	0	1	0.7875
MvSilpar-01510-A1_A1	1608	1609	0	1	0.824112
MvSilpar-01510-A1_A1	1609	1610	0	0.793	-0.238473
MvSilpar-01510-A1_A1	1610	1611	0.223	0	0.144113
MvSilpar-01510-A1_A1	1611	1612	0.339	0.053	0.743161
MvSilpar-01510-A1_A1	1612	1613	0.822	0.06	-0.0486891
MvSilpar-01510-A1_A1	1613	1614	1	0	-0.28356
MvSilpar-01510-A1_A1	1614	1615	1	0	0.126718
MvSilpar-01510-A1_A1	1615	1616	0.208	0.565	-0.201087
MvSilpar-01510-A1_A1	1616	1617	0	1	-0.429876
MvSilpar-01510-A1_A1	1617	1618	0	1	0.207076
MvSilpar-01510-A1_A1	1618	1619	0	1	1.42744
MvSilpar-01510-A1_A1	1619	1620	0	1	0.668305
MvSilpar-01510-A1_A1	1620	1621	0	0.659	-0.0528872
MvSilpar-01510-A1_A1	1621	1622	0.476	0.21	0.591512
MvSilpar-01510-A1_A1	1622	1623	1	0	-0.300375
MvSilpar-01510-A1_A1	1623	1624	1	0	0.0285714
MvSilpar-01510-A1_A1	1624	1625	0.794	0	-0.18915
MvSilpar-01510-A1_A1	1625	1626	0.799	0	0.124362
MvSilpar-01510-A1_A1	1626	1627	0.731	0	0.108962
MvSilpar-01510-A1_A1	1627	1628	0.17	0.432	0.76
MvSilpar-01510-A1_A1	1628	1629	0.705	0.121	0.101174
MvSilpar-01510-A1_A1	1629	1630	1	0	0.258427
MvSilpar-01510-A1_A1	1630	1631	0.014	0.619	-0.211538
MvSilpar-01510-A1_A1	1631	1632	0	0.701	-0.124731
MvSilpar-01510-A1_A1	1632	1633	0.065	0.631	0.0438144
MvSilpar-01510-A1_A1	1633	1634	1	0	0.390909
MvSilpar-01510-A1_A1	1634	1635	1	0	0.0425532
MvSilpar-01510-A1_A1	1635	1636	1	0	0.571243
MvSilpar-01510-A1_A1	1636	1637	0.846	0	-0.527751
MvSilpar-01510-A1_A1	1637	1638	0	0.765	0.110805
MvSilpar-01510-A1_A1	1638	1639	0	1	0.827586
MvSilpar-01510-A1_A1	1639	1640	0	1	0.600791
MvSilpar-01510-A1_A1	1640	1641	0	1	0.783033
MvSilpar-01510-A1_A1	1641	1642	0	0.787	0.545265
MvSilpar-01510-A1_A1	1642	1643	0	0.962	-0.341672
MvSilpar-01510-A1_A1	1643	1644	0	1	-0.32433
MvSilpar-01510-A1_A1	1644	1645	0	1	-0.129677
MvSilpar-01510-A1_A1	1645	1646	0	1	-0.25495
MvSilpar-01510-A1_A1	1646	1647	0.114	0.68	0.329545
MvSilpar-01510-A1_A1	1647	1648	1	0	-0.199271
MvSilpar-01510-A1_A1	1648	1649	1	0	1.32806
MvSilpar-01510-A1_A1	1649	1650	1	0	1.19149
MvSilpar-01510-A1_A1	1650	1651	0.148	0.377	1.02187
MvSilpar-01510-A1_A1	1651	1652	0.55	0.134	-0.356839
MvSilpar-01510-A1_A1	1652	1653	0.5	0	0.223135
MvSilpar-01510-A1_A1	1653	1654	0	0.425	0.436351
MvSilpar-01510-A1_A1	1654	1655	0	0.51	1.41073
MvSilpar-01510-A1_A1	1655	1656	0	1	0.195804
MvSilpar-01510-A1_A1	1656	1657	0	1	0.851852
MvSilpar-01510-A1_A1	1657	1658	0	0.931	0.734384
MvSilpar-01510-A1_A1	1658	1659	0	1	0.809756
MvSilpar-01510-A1_A1	1659	1660	0	1	0.15625
MvSilpar-01510-A1_A1	1660	1661	0	1	0.442308
MvSilpar-01510-A1_A1	1661	1662	0	1	1.95031
MvSilpar-01510-A1_A1	1662	1663	0	0.48	0.804128
MvSilpar-01510-A1_A1	1663	1664	0	0.588	0.36034
MvSilpar-01510-A1_A1	1664	1665	0.135	0.13	0.816822
MvSilpar-01510-A1_A1	1665	1666	0.529	0.131	0.293921
MvSilpar-01510-A1_A1	1666	1667	0.873	0.047	1.43312
MvSilpar-01510-A1_A1	1667	1668	0.919	0	-0.145106
MvSilpar-01510-A1_A1	1668	1669	0.498	0.135	-0.039501
MvSilpar-01510-A1_A1	1669	1670	0.91	0	0.389583
MvSilpar-01510-A1_A1	1670	1671	0.429	0	0.37037
MvSilpar-01510-A1_A1	1671	1672	1	0	0.0299029
MvSilpar-01510-A1_A1	1672	1673	0.642	0.186	-0.295918
MvSilpar-01510-A1_A1	1673	1674	0	1	-0.0478936
MvSilpar-01510-A1_A1	1674	1675	0	0.865	-0.12963
MvSilpar-01510-A1_A1	1675	1676	0	0.671	-0.0805723
MvSilpar-01510-A1_A1	1676	1677	0	1	-0.417791
MvSilpar-01510-A1_A1	1677	1678	0	0.023	-0.131874
MvSilpar-01510-A1_A1	1678	1679	0	0	0.344702
MvSilpar-01510-A1_A1	1679	1680	0	0.278	-0.0939506
MvSilpar-01510-A1_A1	1680	1681	0	0.608	0.593682
MvSilpar-01510-A1_A1	1681	1682	0	0.123	0.0815888
MvSilpar-01510-A1_A1	1682	1683	0	1	1.13975
MvSilpar-01510-A1_A1	1683	1684	0	1	0.861702
MvSilpar-01510-A1_A1	1684	1685	0	0.953	-0.339867
MvSilpar-01510-A1_A1	1685	1686	0	1	0.349696
MvSilpar-01510-A1_A1	1686	1687	0	1	2.52104
MvSilpar-01510-A1_A1	1687	1688	0	1	1.70476
MvSilpar-01510-A1_A1	1688	1689	0	1	2.89691
MvSilpar-01510-A1_A1	1689	1690	0	0.209	0.0291871
MvSilpar-01510-A1_A1	1690	1691	0	0	0.380044
MvSilpar-01510-A1_A1	1691	1692	0.653	0.165	-0.212766
MvSilpar-01510-A1_A1	1692	1693	1	0	-0.139409
MvSilpar-01510-A1_A1	1693	1694	0.329	0.45	0.789773
MvSilpar-01510-A1_A1	1694	1695	0.848	0	0.182979
MvSilpar-01510-A1_A1	1695	1696	0.763	0.136	-0.0659706
MvSilpar-01510-A1_A1	1696	1697	0	0.705	0.464632
MvSilpar-01510-A1_A1	1697	1698	0.384	0.21	0.109043
MvSilpar-01510-A1_A1	1698	1699	1	0	0.00319043
MvSilpar-01510-A1_A1	1699	1700	1	0	0.277778
MvSilpar-01510-A1_A1	1700	1701	1	0	-0.431375
MvSilpar-01510-A1_A1	1701	1702	1	0	-0.0696279
MvSilpar-01510-A1_A1	1702	1703	0.633	0.133	-0.172727
MvSilpar-01510-A1_A1	1703	1704	0	0.259	-0.224242
MvSilpar-01510-A1_A1	1704	1705	0.599	0.239	-0.532449
MvSilpar-01510-A1_A1	1705	1706	1	0	-0.0901099
MvSilpar-01510-A1_A1	1706	1707	1	0	0.01
MvSilpar-01510-A1_A1	1707	1708	1	0	-0.394231
MvSilpar-01510-A1_A1	1708	1709	0.251	0.344	-0.206569
MvSilpar-01510-A1_A1	1709	1710	0.452	0	-0.371468
MvSilpar-01510-A1_A1	1710	1711	1	0	-0.113933
MvSilpar-01510-A1_A1	1711	1712	1	0	-0.585836
MvSilpar-01510-A1_A1	1712	1713	0.8	0	-0.164905
MvSilpar-01510-A1_A1	1713	1714	0.646	0	-0.37149
MvSilpar-01510-A1_A1	1714	1715	1	0	-0.18008
MvSilpar-01510-A1_A1	1715	1716	0.546	0	-0.471728
MvSilpar-01510-A1_A1	1716	1717	0	0.156	-0.303849
MvSilpar-01510-A1_A1	1717	1718	0.616	0.098	-0.171115
MvSilpar-01510-A1_A1	1718	1719	1	0	-0.347931
MvSilpar-01510-A1_A1	1719	1720	0.8	0	-0.109477
MvSilpar-01510-A1_A1	1720	1721	1	0	-0.404758
MvSilpar-01510-A1_A1	1721	1722	1	0	-0.370532
MvSilpar-01510-A1_A1	1722	1723	1	0	-0.278399
MvSilpar-01510-A1_A1	1723	1724	1	0	-0.360143
MvSilpar-01510-A1_A1	1724	1725	1	0	-0.320844
MvSilpar-01510-A1_A1	1725	1726	0.889	0	-0.697115
MvSilpar-01510-A1_A1	1726	1727	0.741	0	-0.29966
MvSilpar-01510-A1_A1	1727	1728	0.846	0	0.220212
MvSilpar-01510-A1_A1	1728	1729	1	0	0.102068
MvSilpar-01510-A1_A1	1729	1730	1	0	-0.580563
MvSilpar-01510-A1_A1	1730	1731	0.282	0.304	-0.437228
MvSilpar-01510-A1_A1	1731	1732	0.581	0.182	-0.394622
MvSilpar-01510-A1_A1	1732	1733	0.896	0	0.187465
MvSilpar-01510-A1_A1	1733	1734	1	0	-0.054634
MvSilpar-01510-A1_A1	1734	1735	0.105	0.256	0.01443
MvSilpar-01510-A1_A1	1735	1736	0.842	0	-0.33413
MvSilpar-01510-A1_A1	1736	1737	1	0	-0.226017
MvSilpar-01510-A1_A1	1737	1738	1	0	0.199668
MvSilpar-01510-A1_A1	1738	1739	0.776	0	0.0231481
MvSilpar-01510-A1_A1	1739	1740	1	0	0.0645161
MvSilpar-01510-A1_A1	1740	1741	0.691	0	-0.317898
MvSilpar-01510-A1_A1	1741	1742	1	0	-0.29942
MvSilpar-01510-A1_A1	1742	1743	0.384	0.276	-0.0514671
MvSilpar-01510-A1_A1	1743	1744	0.432	0.17	0.162055
MvSilpar-01510-A1_A1	1744	1745	1	0	0.698562
MvSilpar-01510-A1_A1	1745	1746	0.487	0	-0.251748
MvSilpar-01510-A1_A1	1746	1747	0.263	0.283	0.469534
MvSilpar-01510-A1_A1	1747	1748	0.359	0.572	-0.349668
MvSilpar-01510-A1_A1	1748	1749	1	0	0.138594
MvSilpar-01510-A1_A1	1749	1750	1	0	-0.200495
MvSilpar-01510-A1_A1	1750	1751	1	0	-0.0166667
MvSilpar-01510-A1_A1	1751	1752	0.289	0.133	-0.279968
MvSilpar-01510-A1_A1	1752	1753	0.317	0	0.428408
MvSilpar-01510-A1_A1	1753	1754	0.303	0	-0.29694
MvSilpar-01510-A1_A1	1754	1755	0.756	0	-0.292453
MvSilpar-01510-A1_A1	1755	1756	1	0	-0.0813008
MvSilpar-01510-A1_A1	1756	1757	0.235	0	-0.111111
MvSilpar-01510-A1_A1	1757	1758	0	0	-0.387387
MvSilpar-01510-A1_A1	1758	1759	0	0.167	-0.223112
MvSilpar-01510-A1_A1	1759	1760	0.838	0	-0.0579923
MvSilpar-01510-A1_A1	1760	1761	1	0	-0.598525
MvSilpar-01510-A1_A1	1761	1762	0.956	0	-0.440718
MvSilpar-01510-A1_A1	1762	1763	0.853	0	-0.0930233
MvSilpar-01510-A1_A1	1763	1764	1	0	-0.417325
MvSilpar-01510-A1_A1	1764	1765	1	0	-0.139801
MvSilpar-01510-A1_A1	1765	1766	1	0	-0.245312
MvSilpar-01510-A1_A1	1766	1767	0.669	0	-0.52809
MvSilpar-01510-A1_A1	1767	1768	0.9	0	-0.252864
MvSilpar-01510-A1_A1	1768	1769	0.659	0	0.133629
MvSilpar-01510-A1_A1	1769	1770	1	0	-0.19035
MvSilpar-01510-A1_A1	1770	1771	1	0	-0.39241
MvSilpar-01510-A1_A1	1771	1772	1	0	-0.155537
MvSilpar-01510-A1_A1	1772	1773	0.194	0.685	0.172973
MvSilpar-01510-A1_A1	1773	1774	0	0.273	-0.202968
MvSilpar-01510-A1_A1	1774	1775	0.743	0.25	-0.0416667
MvSilpar-01510-A1_A1	1775	1776	0.817	0	-0.361423
MvSilpar-01510-A1_A1	1776	1777	0	0.367	-0.0168539
MvSilpar-01510-A1_A1	1777	1778	0.666	0	0.201037
MvSilpar-01510-A1_A1	1778	1779	0.58	0	0.0602815
MvSilpar-01510-A1_A1	1779	1780	0.829	0	0.252793
MvSilpar-01510-A1_A1	1780	1781	0.447	0.3	0.365333
MvSilpar-01510-A1_A1	1781	1782	0	1	0.150968
MvSilpar-01510-A1_A1	1782	1783	0	1	-0.212806
MvSilpar-01510-A1_A1	1783	1784	0	1	0.0754627
MvSilpar-01510-A1_A1	1784	1785	0	1	-0.200578
MvSilpar-01510-A1_A1	1785	1786	0.41	0.394	0.411483
MvSilpar-01510-A1_A1	1786	1787	1	0	0.14017
MvSilpar-01510-A1_A1	1787	1788	0.43	0.383	0.25
MvSilpar-01510-A1_A1	1788	1789	0.661	0.292	-0.434505
MvSilpar-01510-A1_A1	1789	1790	0	1	-0.05
MvSilpar-01510-A1_A1	1790	1791	0	0.797	0.905926
MvSilpar-01510-A1_A1	1791	1792	0	1	0.125284
MvSilpar-01510-A1_A1	1792	1793	0	0.975	0.047619
MvSilpar-01510-A1_A1	1793	1794	0	1	0.190476
MvSilpar-01510-A1_A1	1794	1795	0	1	-0.0620915
MvSilpar-01510-A1_A1	1795	1796	0	1	-0.125702
MvSilpar-01510-A1_A1	1796	1797	0	1	-0.01
MvSilpar-01510-A1_A1	1797	1798	0	1	0.373832
MvSilpar-01510-A1_A1	1798	1799	0	0.273	-0.491345
MvSilpar-01510-A1_A1	1799	1800	0	0.158	-0.278462
MvSilpar-01510-A1_A1	1800	1801	0	1	0.200433
MvSilpar-01510-A1_A1	1801	1802	0	0.628	-0.276405
MvSilpar-01510-A1_A1	1802	1803	0.865	0.001	0.164682
MvSilpar-01510-A1_A1	1803	1804	0.653	0	-0.294547
MvSilpar-01510-A1_A1	1804	1805	1	0	-0.419048
MvSilpar-01510-A1_A1	1805	1806	1	0	-0.000658328
MvSilpar-01510-A1_A1	1806	1807	0.835	0	-0.0993509
MvSilpar-01510-A1_A1	1807	1808	0	0	-0.265152
MvSilpar-01510-A1_A1	1808	1809	0	0.538	-0.00907029
MvSilpar-01510-A1_A1	1809	1810	0	0.545	-0.137692
MvSilpar-01510-A1_A1	1810	1811	0.229	0	0.148847
MvSilpar-01510-A1_A1	1811	1812	0.091	0.585	0.0751618
MvSilpar-01510-A1_A1	1812	1813	0.458	0.319	0.21721
MvSilpar-01510-A1_A1	1813	1814	1	0	0.0988182
MvSilpar-01510-A1_A1	1814	1815	1	0	-0.0342262
MvSilpar-01510-A1_A1	1815	1816	1	0	0.0053313
MvSilpar-01510-A1_A1	1816	1817	0.573	0	-0.0193609
MvSilpar-01510-A1_A1	1817	1818	0.058	0.864	0.0860149
MvSilpar-01510-A1_A1	1818	1819	0	0.493	0.0658901
MvSilpar-01510-A1_A1	1819	1820	0	0.511	0.327973
MvSilpar-01510-A1_A1	1820	1821	0	1	-0.0530484
MvSilpar-01510-A1_A1	1821	1822	0	0.826	-0.0126523
MvSilpar-01510-A1_A1	1822	1823	0.67	0.05	0.634964
MvSilpar-01510-A1_A1	1823	1824	0.927	0	-0.173333
MvSilpar-01510-A1_A1	1824	1825	1	0	-0.274399
MvSilpar-01510-A1_A1	1825	1826	1	0	-0.255172
MvSilpar-01510-A1_A1	1826	1827	0.522	0.204	0.501698
MvSilpar-01510-A1_A1	1827	1828	0	1	0.137931
MvSilpar-01510-A1_A1	1828	1829	0	0.95	0.488722
MvSilpar-01510-A1_A1	1829	1830	0	0	0.548177
MvSilpar-01510-A1_A1	1830	1831	0	0	-0.316311
MvSilpar-01510-A1_A1	1831	1832	0.229	0	-0.26015
MvSilpar-01510-A1_A1	1832	1833	0.72	0	-0.156888
MvSilpar-01510-A1_A1	1833	1834	0	0.643	0.24513
MvSilpar-01510-A1_A1	1834	1835	0	1	0.578571
MvSilpar-01510-A1_A1	1835	1836	0	0.532	-0.0888889
MvSilpar-01510-A1_A1	1836	1837	0.558	0.24	0.875969
MvSilpar-01510-A1_A1	1837	1838	1	0	-0.183119
MvSilpar-01510-A1_A1	1838	1839	1	0	-0.0887743
MvSilpar-01510-A1_A1	1839	1840	0.676	0.165	-0.155074
MvSilpar-01510-A1_A1	1840	1841	1	0	-0.162714
MvSilpar-01510-A1_A1	1841	1842	0.329	0.452	0.655172
MvSilpar-01510-A1_A1	1842	1843	0.848	0	0.1875
MvSilpar-01510-A1_A1	1843	1844	0.752	0.147	-0.0527059
MvSilpar-01510-A1_A1	1844	1845	0	0.859	0.538897
MvSilpar-01510-A1_A1	1845	1846	0.207	0.417	0.350212
MvSilpar-01510-A1_A1	1846	1847	1	0	-0.0865052
MvSilpar-01510-A1_A1	1847	1848	1	0	0.13587
MvSilpar-01510-A1_A1	1848	1849	1	0	-0.458124
MvSilpar-01510-A1_A1	1849	1850	0.733	0.186	0.0937073
MvSilpar-01510-A1_A1	1850	1851	0.717	0.013	-0.522342
MvSilpar-01510-A1_A1	1851	1852	0.81	0	-0.388889
MvSilpar-01510-A1_A1	1852	1853	0.624	0	-0.611686
MvSilpar-01510-A1_A1	1853	1854	0	0.349	0.124812
MvSilpar-01510-A1_A1	1854	1855	0	0.293	0.22807
MvSilpar-01510-A1_A1	1855	1856	0	0.649	0.0670315
MvSilpar-01510-A1_A1	1856	1857	0	1	0.325581
MvSilpar-01510-A1_A1	1857	1858	0	0.432	-0.414141
MvSilpar-01510-A1_A1	1858	1859	0	0	-0.480051
MvSilpar-01510-A1_A1	1859	1860	0	0	-0.217914
MvSilpar-01510-A1_A1	1860	1861	0.92	0	-0.376238
MvSilpar-01510-A1_A1	1861	1862	1	0	-0.298913
MvSilpar-01510-A1_A1	1862	1863	0.734	0	-0.056701
MvSilpar-01510-A1_A1	1863	1864	0	0.473	-0.325228
MvSilpar-01510-A1_A1	1864	1865	0.849	0	0.508065
MvSilpar-01510-A1_A1	1865	1866	1	0	-0.336476
MvSilpar-01510-A1_A1	1866	1867	1	0	0.127127
MvSilpar-01510-A1_A1	1867	1868	0.714	0.106	-0.0913642
MvSilpar-01510-A1_A1	1868	1869	0	0.423	0.178654
MvSilpar-01510-A1_A1	1869	1870	0	0.814	-0.201309
MvSilpar-01510-A1_A1	1870	1871	0	1	0.228879
MvSilpar-01510-A1_A1	1871	1872	0	1	-0.109486
MvSilpar-01510-A1_A1	1872	1873	0	1	0.447552
MvSilpar-01510-A1_A1	1873	1874	0	1	0.0163043
MvSilpar-01510-A1_A1	1874	1875	0	0.716	0.896408
MvSilpar-01510-A1_A1	1875	1876	0	0.263	-0.0522876
MvSilpar-01510-A1_A1	1876	1877	0.583	0.088	-0.0111759
MvSilpar-01510-A1_A1	1877	1878	0.309	0	0.391865
MvSilpar-01510-A1_A1	1878	1879	0.201	0.216	-0.0872947
MvSilpar-01510-A1_A1	1879	1880	0.892	0	-0.049959
MvSilpar-01510-A1_A1	1880	1881	0.736	0	-0.169008
MvSilpar-01510-A1_A1	1881	1882	0.133	0.114	-0.130526
MvSilpar-01510-A1_A1	1882	1883	1	0	-0.34058
MvSilpar-01510-A1_A1	1883	1884	1	0	-0.186384
MvSilpar-01510-A1_A1	1884	1885	0.084	0.371	0.547511
MvSilpar-01510-A1_A1	1885	1886	0	0.095	-0.132212
MvSilpar-01510-A1_A1	1886	1887	0	0.812	-0.1125
MvSilpar-01510-A1_A1	1887	1888	0	0.442	-0.230496
MvSilpar-01510-A1_A1	1888	1889	0	0.196	-0.278469
MvSilpar-01510-A1_A1	1889	1890	0.601	0.063	0.857806
MvSilpar-01510-A1_A1	1890	1891	0	0.417	-0.279835
MvSilpar-01510-A1_A1	1891	1892	0	1	-0.0243194
MvSilpar-01510-A1_A1	1892	1893	0.261	0.513	0.591146
MvSilpar-01510-A1_A1	1893	1894	0.41	0.449	0.837838
MvSilpar-01510-A1_A1	1894	1895	0	1	-0.231628
MvSilpar-01510-A1_A1	1895	1896	0	1	0.0121723
MvSilpar-01510-A1_A1	1896	1897	0	1	-0.258427
MvSilpar-01510-A1_A1	1897	1898	0	1	0.287821
MvSilpar-01510-A1_A1	1898	1899	0	1	-0.107843
MvSilpar-01510-A1_A1	1899	1900	0	1	0.344017
MvSilpar-01510-A1_A1	1900	1901	0	1	-0.0909944
MvSilpar-01510-A1_A1	1901	1902	0	0.604	0.127107
MvSilpar-01510-A1_A1	1902	1903	0	1	0.336957
MvSilpar-01510-A1_A1	1903	1904	0	0.861	0.112355
MvSilpar-01510-A1_A1	1904	1905	0	0.88	0.397436
MvSilpar-01510-A1_A1	1905	1906	0	1	1.01187
MvSilpar-01510-A1_A1	1906	1907	0	0.645	1.1314
MvSilpar-01510-A1_A1	1907	1908	0	0.588	0.204766
MvSilpar-01510-A1_A1	1908	1909	0	1	-0.0390625
MvSilpar-01510-A1_A1	1909	1910	0	0.838	0.0564024
MvSilpar-01510-A1_A1	1910	1911	0.442	0.246	-0.51714
MvSilpar-01510-A1_A1	1911	1912	0.631	0	0.239583
MvSilpar-01510-A1_A1	1912	1913	0.876	0	-0.548387
MvSilpar-01510-A1_A1	1913	1914	1	0	0.463203
MvSilpar-01510-A1_A1	1914	1915	0.328	0.064	-0.116071
MvSilpar-01510-A1_A1	1915	1916	0.532	0.112	0.975965
MvSilpar-01510-A1_A1	1916	1917	0.052	0.665	-0.352741
MvSilpar-01510-A1_A1	1917	1918	0	0.849	0.158416
MvSilpar-01510-A1_A1	1918	1919	0	0.458	0.100917
MvSilpar-01510-A1_A1	1919	1920	0	0.799	-0.160491
MvSilpar-01510-A1_A1	1920	1921	0	0.295	0.217316
MvSilpar-01510-A1_A1	1921	1922	0.336	0.2	0.234906
MvSilpar-01510-A1_A1	1922	1923	0.563	0	-0.12
MvSilpar-01510-A1_A1	1923	1924	0.84	0	-0.227742
MvSilpar-01510-A1_A1	1924	1925	0.227	0.27	0.326531
MvSilpar-01510-A1_A1	1925	1926	0.278	0	-0.322034
MvSilpar-01510-A1_A1	1926	1927	1	0	-0.336115
MvSilpar-01510-A1_A1	1927	1928	0.582	0.307	-0.340421
MvSilpar-01510-A1_A1	1928	1929	0	1	0.28714
MvSilpar-01510-A1_A1	1929	1930	0	0.969	-0.00990099
MvSilpar-01510-A1_A1	1930	1931	0.704	0	0.0511111
MvSilpar-01510-A1_A1	1931	1932	1	0	-0.382723
MvSilpar-01510-A1_A1	1932	1933	0.591	0	0.0156863
MvSilpar-01510-A1_A1	1933	1934	1	0	0.0582233
MvSilpar-01510-A1_A1	1934	1935	1	0	0.558543
MvSilpar-01510-A1_A1	1935	1936	0.507	0.478	0.921569
MvSilpar-01510-A1_A1	1936	1937	0	1	-0.0850722
MvSilpar-01510-A1_A1	1937	1938	0	0.316	0.240929
MvSilpar-01510-A1_A1	1938	1939	0	0	0.473241
MvSilpar-01510-A1_A1	1939	1940	0	0.703	0.219888
MvSilpar-01510-A1_A1	1940	1941	0	1	-0.0594595
MvSilpar-01510-A1_A1	1941	1942	0	1	-0.109321
MvSilpar-01510-A1_A1	1942	1943	0	1	0.578082
MvSilpar-01510-A1_A1	1943	1944	0	1	-0.0242718
MvSilpar-01510-A1_A1	1944	1945	0	0.873	0.228632
MvSilpar-01510-A1_A1	1945	1946	0	1	0.000628931
MvSilpar-01510-A1_A1	1946	1947	0	1	0.697943
MvSilpar-01510-A1_A1	1947	1948	0	1	0.142296
MvSilpar-01510-A1_A1	1948	1949	0	1	0.948287
MvSilpar-01510-A1_A1	1949	1950	0	0.952	0.619674
MvSilpar-01510-A1_A1	1950	1951	0	1	0.0945455
MvSilpar-01510-A1_A1	1951	1952	0	0.861	0.477273
MvSilpar-01510-A1_A1	1952	1953	0	1	0.125
MvSilpar-01510-A1_A1	1953	1954	0	0.88	0.287833
MvSilpar-01510-A1_A1	1954	1955	0	0.87	2.25077
MvSilpar-01510-A1_A1	1955	1956	0	0.51	0.465562
MvSilpar-01510-A1_A1	1956	1957	0.478	0.419	0.10447
MvSilpar-01510-A1_A1	1957	1958	0.769	0.13	0.746591
MvSilpar-01510-A1_A1	1958	1959	0.618	0	0.128738
MvSilpar-01510-A1_A1	1959	1960	0	0.689	-0.305253
MvSilpar-01510-A1_A1	1960	1961	0	0.698	-0.136972
MvSilpar-01510-A1_A1	1961	1962	0	1	-0.19803
MvSilpar-01510-A1_A1	1962	1963	0	1	-0.286294
MvSilpar-01510-A1_A1	1963	1964	0	0.035	0.816098
MvSilpar-01510-A1_A1	1964	1965	0	0.098	0.0238095
MvSilpar-01510-A1_A1	1965	1966	0	1	-0.403186
MvSilpar-01510-A1_A1	1966	1967	0	0.652	0.143725
MvSilpar-01510-A1_A1	1967	1968	0	1	-0.413289
MvSilpar-01510-A1_A1	1968	1969	0	0.993	-0.139228
MvSilpar-01510-A1_A1	1969	1970	0	1	-0.364681
MvSilpar-01510-A1_A1	1970	1971	0	0.99	0.458333
MvSilpar-01510-A1_A1	1971	1972	0	1	-0.585106
MvSilpar-01510-A1_A1	1972	1973	0	1	-0.327189
MvSilpar-01510-A1_A1	1973	1974	0	0.422	0.308576
MvSilpar-01510-A1_A1	1974	1975	0	0	0.131507
MvSilpar-01510-A1_A1	1975	1976	0	0	0.325985
MvSilpar-01510-A1_A1	1976	1977	0	0.416	-0.0242424
MvSilpar-01510-A1_A1	1977	1978	0.741	0	-0.308989
MvSilpar-01510-A1_A1	1978	1979	1	0	0.137269
MvSilpar-01510-A1_A1	1979	1980	1	0	0.261491
MvSilpar-01510-A1_A1	1980	1981	0.04	0.255	-0.11947
MvSilpar-01510-A1_A1	1981	1982	0.529	0.163	-0.0766355
MvSilpar-01510-A1_A1	1982	1983	0.579	0	-0.142342
MvSilpar-01510-A1_A1	1983	1984	0.234	0.296	0.045977
MvSilpar-01510-A1_A1	1984	1985	0	0.594	-0.371897
MvSilpar-01510-A1_A1	1985	1986	0	0.518	0.456726
MvSilpar-01510-A1_A1	1986	1987	0	0.489	-0.334866
MvSilpar-01510-A1_A1	1987	1988	0	1	-0.1225
MvSilpar-01510-A1_A1	1988	1989	0	1	-0.186976
MvSilpar-01510-A1_A1	1989	1990	0	1	0.403391
MvSilpar-01510-A1_A1	1990	1991	0	1	-0.208333
MvSilpar-01510-A1_A1	1991	1992	0	1	0.659452
MvSilpar-01510-A1_A1	1992	1993	0	1	-0.0562832
MvSilpar-01510-A1_A1	1993	1994	0	0.951	0.14324
MvSilpar-01510-A1_A1	1994	1995	0	1	0.0779661
MvSilpar-01510-A1_A1	1995	1996	0	1	0.187485
MvSilpar-01510-A1_A1	1996	1997	0	1	0.224265
MvSilpar-01510-A1_A1	1997	1998	0	0.906	0.833333
MvSilpar-01510-A1_A1	1998	1999	0	0	0.114796
[truncated: 10,644 more rows]
