# Supplementary material for: Dynamics of transposable element accumulation in the non-recombining regions of mating-type chromosomes in anther-smut fungi
Source: Nat Commun. 2023 Sep 14;14:5692. doi: 10.1038/s41467-023-41413-4 (PMC10502011; doi:10.1038/s41467-023-41413-4)
Supplement: Supplementary file 11 — Source Data [file 41467_2023_41413_MOESM11_ESM.zip › SupFig_5N_area.xlsx]

## Sheet: SupFig_5N_area
contig	start	end	feat
MvKn-1118-A1-R2_A1	155	834	NRR
MvKn-1118-A2-R2_A2	162	1003	NRR
MvKn-1118-A1-R2_A1	193	269	centromere
MvKn-1118-A2-R2_A2	222	403	centromere
MvKn-1118-A1-R2_C00009	2229	2366	centromere
MvKn-1118-A2-R2_C00010	1127	1324	centromere
MvKn-1118-A1-R2_A1	216	216	contig_junction
