# Supplementary material for: Dynamics of transposable element accumulation in the non-recombining regions of mating-type chromosomes in anther-smut fungi
Source: Nat Commun. 2023 Sep 14;14:5692. doi: 10.1038/s41467-023-41413-4 (PMC10502011; doi:10.1038/s41467-023-41413-4)
Supplement: Supplementary file 11 — Source Data [file 41467_2023_41413_MOESM11_ESM.zip › SupFig_5N_density.xlsx]

## Sheet: SupFig_5N_density
Contig	start	end	gene	TE	RIPratioCorr
MvKn-1118-A1-R2_A1	0	1	1	0	0.505106
MvKn-1118-A1-R2_A1	1	2	0.127	0	-0.177778
MvKn-1118-A1-R2_A1	2	3	1	0	0.207217
MvKn-1118-A1-R2_A1	3	4	0.384	0	-0.260504
MvKn-1118-A1-R2_A1	4	5	0	0.224	2.16438
MvKn-1118-A1-R2_A1	5	6	0.534	0	0.154269
MvKn-1118-A1-R2_A1	6	7	1	0	-0.18124
MvKn-1118-A1-R2_A1	7	8	1	0	-0.257971
MvKn-1118-A1-R2_A1	8	9	0.153	0.111	-0.377976
MvKn-1118-A1-R2_A1	9	10	0	0	0.441558
MvKn-1118-A1-R2_A1	10	11	0.756	0	-0.147059
MvKn-1118-A1-R2_A1	11	12	0.507	0.342	-0.0714286
MvKn-1118-A1-R2_A1	12	13	0.55	0.274	-0.266804
MvKn-1118-A1-R2_A1	13	14	1	0	0.111876
MvKn-1118-A1-R2_A1	14	15	1	0	-0.268602
MvKn-1118-A1-R2_A1	15	16	0.907	0	0.04
MvKn-1118-A1-R2_A1	16	17	0.682	0	0.048433
MvKn-1118-A1-R2_A1	17	18	0.82	0	-0.209866
MvKn-1118-A1-R2_A1	18	19	0.245	0	-0.459627
MvKn-1118-A1-R2_A1	19	20	1	0	-0.25567
MvKn-1118-A1-R2_A1	20	21	1	0	0.134897
MvKn-1118-A1-R2_A1	21	22	1	0	0.0810521
MvKn-1118-A1-R2_A1	22	23	1	0	0.304906
MvKn-1118-A1-R2_A1	23	24	0.64	0	-0.540958
MvKn-1118-A1-R2_A1	24	25	0	0	0.113219
MvKn-1118-A1-R2_A1	25	26	0.289	0	-0.15614
MvKn-1118-A1-R2_A1	26	27	0.744	0	-0.274854
MvKn-1118-A1-R2_A1	27	28	0.514	0	-0.0626667
MvKn-1118-A1-R2_A1	28	29	0	0	0.15117
MvKn-1118-A1-R2_A1	29	30	0.032	0.227	-0.0763889
MvKn-1118-A1-R2_A1	30	31	1	0	-0.170259
MvKn-1118-A1-R2_A1	31	32	0.585	0	-0.297955
MvKn-1118-A1-R2_A1	32	33	0	0	0.189593
MvKn-1118-A1-R2_A1	33	34	0	0	0.205882
MvKn-1118-A1-R2_A1	34	35	0	0	0.67452
MvKn-1118-A1-R2_A1	35	36	0	0	-0.196739
MvKn-1118-A1-R2_A1	36	37	0	0.585	0.592549
MvKn-1118-A1-R2_A1	37	38	0.177	0	-0.26087
MvKn-1118-A1-R2_A1	38	39	0.988	0	-0.101155
MvKn-1118-A1-R2_A1	39	40	0.786	0	-0.159892
MvKn-1118-A1-R2_A1	40	41	0.291	0	-0.194977
MvKn-1118-A1-R2_A1	41	42	0.408	0	-0.338031
MvKn-1118-A1-R2_A1	42	43	0.522	0	-0.592199
MvKn-1118-A1-R2_A1	43	44	1	0	-0.441595
MvKn-1118-A1-R2_A1	44	45	1	0	-0.250399
MvKn-1118-A1-R2_A1	45	46	1	0	0.00322841
MvKn-1118-A1-R2_A1	46	47	1	0	0.462564
MvKn-1118-A1-R2_A1	47	48	0.158	0	0.158537
MvKn-1118-A1-R2_A1	48	49	0.528	0	-0.193939
MvKn-1118-A1-R2_A1	49	50	1	0	-0.27554
MvKn-1118-A1-R2_A1	50	51	1	0	0.303342
MvKn-1118-A1-R2_A1	51	52	0.742	0	-0.187114
MvKn-1118-A1-R2_A1	52	53	1	0	-0.11127
MvKn-1118-A1-R2_A1	53	54	1	0	-0.553001
MvKn-1118-A1-R2_A1	54	55	0.434	0	-0.504861
MvKn-1118-A1-R2_A1	55	56	1	0	0.565789
MvKn-1118-A1-R2_A1	56	57	0.786	0	-0.0843206
MvKn-1118-A1-R2_A1	57	58	0	0	-0.168656
MvKn-1118-A1-R2_A1	58	59	0	0.129	-0.659341
MvKn-1118-A1-R2_A1	59	60	0.989	0	-0.305263
MvKn-1118-A1-R2_A1	60	61	1	0	-0.165775
MvKn-1118-A1-R2_A1	61	62	0.542	0	0.202381
MvKn-1118-A1-R2_A1	62	63	0.567	0	-0.326599
MvKn-1118-A1-R2_A1	63	64	1	0	-0.45098
MvKn-1118-A1-R2_A1	64	65	0.461	0	0.178157
MvKn-1118-A1-R2_A1	65	66	0	0	-0.159184
MvKn-1118-A1-R2_A1	66	67	0.418	0	-0.210959
MvKn-1118-A1-R2_A1	67	68	0.814	0	0.423077
MvKn-1118-A1-R2_A1	68	69	0.568	0	-0.385704
MvKn-1118-A1-R2_A1	69	70	0.764	0	-0.448413
MvKn-1118-A1-R2_A1	70	71	1	0	-0.0588235
MvKn-1118-A1-R2_A1	71	72	0.649	0	0.139803
MvKn-1118-A1-R2_A1	72	73	0	0	-0.0596927
MvKn-1118-A1-R2_A1	73	74	0.841	0	-0.487102
MvKn-1118-A1-R2_A1	74	75	1	0	-0.418967
MvKn-1118-A1-R2_A1	75	76	0.641	0	-0.609402
MvKn-1118-A1-R2_A1	76	77	0	0	-0.388316
MvKn-1118-A1-R2_A1	77	78	0.844	0	-0.0404798
MvKn-1118-A1-R2_A1	78	79	0.878	0	-0.319704
MvKn-1118-A1-R2_A1	79	80	0.312	0	-0.417676
MvKn-1118-A1-R2_A1	80	81	0.369	0	-0.0734971
MvKn-1118-A1-R2_A1	81	82	0.079	0	0.245489
MvKn-1118-A1-R2_A1	82	83	0.445	0	-0.270012
MvKn-1118-A1-R2_A1	83	84	1	0	-0.602418
MvKn-1118-A1-R2_A1	84	85	1	0	-0.421441
MvKn-1118-A1-R2_A1	85	86	0.861	0	0.636336
MvKn-1118-A1-R2_A1	86	87	0	0	-0.137039
MvKn-1118-A1-R2_A1	87	88	0.491	0	-0.116649
MvKn-1118-A1-R2_A1	88	89	1	0	0.272134
MvKn-1118-A1-R2_A1	89	90	0.638	0	-0.113889
MvKn-1118-A1-R2_A1	90	91	0.798	0	0.258772
MvKn-1118-A1-R2_A1	91	92	1	0	-0.225412
MvKn-1118-A1-R2_A1	92	93	0.179	0	-0.522342
MvKn-1118-A1-R2_A1	93	94	0.106	0	-0.0225045
MvKn-1118-A1-R2_A1	94	95	0.391	0	-0.313725
MvKn-1118-A1-R2_A1	95	96	0.176	0	-0.161932
MvKn-1118-A1-R2_A1	96	97	1	0	-0.42603
MvKn-1118-A1-R2_A1	97	98	1	0	0.361985
MvKn-1118-A1-R2_A1	98	99	0.953	0	0.287263
MvKn-1118-A1-R2_A1	99	100	0.766	0	0.289326
MvKn-1118-A1-R2_A1	100	101	0.816	0	0.171278
MvKn-1118-A1-R2_A1	101	102	0.499	0	-0.32732
MvKn-1118-A1-R2_A1	102	103	1	0	-0.244944
MvKn-1118-A1-R2_A1	103	104	1	0	-0.0460038
MvKn-1118-A1-R2_A1	104	105	0.041	0	-0.17111
MvKn-1118-A1-R2_A1	105	106	0.053	0	0.0516854
MvKn-1118-A1-R2_A1	106	107	1	0	0.0970675
MvKn-1118-A1-R2_A1	107	108	0.725	0	-0.195767
MvKn-1118-A1-R2_A1	108	109	1	0	-0.0971678
MvKn-1118-A1-R2_A1	109	110	1	0	-0.428451
MvKn-1118-A1-R2_A1	110	111	0.835	0	-0.256252
MvKn-1118-A1-R2_A1	111	112	0.334	0	-0.150602
MvKn-1118-A1-R2_A1	112	113	1	0	-0.323184
MvKn-1118-A1-R2_A1	113	114	1	0	0.948864
MvKn-1118-A1-R2_A1	114	115	1	0	0.0965105
MvKn-1118-A1-R2_A1	115	116	0.43	0	-0.188713
MvKn-1118-A1-R2_A1	116	117	0	0	-0.169643
MvKn-1118-A1-R2_A1	117	118	0.397	0	-0.445645
MvKn-1118-A1-R2_A1	118	119	1	0	-0.461538
MvKn-1118-A1-R2_A1	119	120	1	0	-0.425703
MvKn-1118-A1-R2_A1	120	121	0.577	0	0.949153
MvKn-1118-A1-R2_A1	121	122	1	0	0.422273
MvKn-1118-A1-R2_A1	122	123	0.52	0	-0.361168
MvKn-1118-A1-R2_A1	123	124	1	0	-0.1875
MvKn-1118-A1-R2_A1	124	125	1	0	-0.466667
MvKn-1118-A1-R2_A1	125	126	0.506	0	-0.299829
MvKn-1118-A1-R2_A1	126	127	1	0	0.00941176
MvKn-1118-A1-R2_A1	127	128	1	0	-0.268082
MvKn-1118-A1-R2_A1	128	129	0.434	0	0.0395047
MvKn-1118-A1-R2_A1	129	130	0.924	0	-0.360016
MvKn-1118-A1-R2_A1	130	131	1	0	0.162791
MvKn-1118-A1-R2_A1	131	132	0.056	0	0.10119
MvKn-1118-A1-R2_A1	132	133	0.638	0	0.0476718
MvKn-1118-A1-R2_A1	133	134	0.83	0	-0.430341
MvKn-1118-A1-R2_A1	134	135	0.168	0	0.044
MvKn-1118-A1-R2_A1	135	136	0.67	0	0.233553
MvKn-1118-A1-R2_A1	136	137	0.707	0	0.0487541
MvKn-1118-A1-R2_A1	137	138	0.263	0	-0.332943
MvKn-1118-A1-R2_A1	138	139	1	0	-0.321311
MvKn-1118-A1-R2_A1	139	140	0.766	0	-0.305234
MvKn-1118-A1-R2_A1	140	141	0.698	0	-0.435624
MvKn-1118-A1-R2_A1	141	142	0.922	0	-0.309278
MvKn-1118-A1-R2_A1	142	143	0	0	-0.017922
MvKn-1118-A1-R2_A1	143	144	0.387	0	-0.328421
MvKn-1118-A1-R2_A1	144	145	0.567	0	0.476488
MvKn-1118-A1-R2_A1	145	146	0.172	0	-0.166667
MvKn-1118-A1-R2_A1	146	147	1	0	-0.562603
MvKn-1118-A1-R2_A1	147	148	0.791	0	-0.475585
MvKn-1118-A1-R2_A1	148	149	0.574	0	-0.152156
MvKn-1118-A1-R2_A1	149	150	1	0	-0.0952544
MvKn-1118-A1-R2_A1	150	151	0.573	0	-0.258165
MvKn-1118-A1-R2_A1	151	152	0.937	0	-0.338807
MvKn-1118-A1-R2_A1	152	153	0.158	0	-0.0864791
MvKn-1118-A1-R2_A1	153	154	0	0	0.0373402
MvKn-1118-A1-R2_A1	154	155	0.176	0	0.0324284
MvKn-1118-A1-R2_A1	155	156	1	0	-0.232955
MvKn-1118-A1-R2_A1	156	157	0.775	0	0.0982143
MvKn-1118-A1-R2_A1	157	158	0.845	0	-0.196566
MvKn-1118-A1-R2_A1	158	159	0.962	0	0.289062
MvKn-1118-A1-R2_A1	159	160	1	0	-0.413816
MvKn-1118-A1-R2_A1	160	161	1	0	-0.14056
MvKn-1118-A1-R2_A1	161	162	1	0	-0.338141
MvKn-1118-A1-R2_A1	162	163	0.764	0	-0.00582176
MvKn-1118-A1-R2_A1	163	164	0.466	0	0.65935
MvKn-1118-A1-R2_A1	164	165	0	0.324	0.0214533
MvKn-1118-A1-R2_A1	165	166	0.691	0.058	-0.454118
MvKn-1118-A1-R2_A1	166	167	0.456	0	-0.335065
MvKn-1118-A1-R2_A1	167	168	1	0	0.348912
MvKn-1118-A1-R2_A1	168	169	1	0	0.406089
MvKn-1118-A1-R2_A1	169	170	0.333	0.167	-0.109656
MvKn-1118-A1-R2_A1	170	171	0.521	0	-0.393693
MvKn-1118-A1-R2_A1	171	172	0.808	0	-0.488095
MvKn-1118-A1-R2_A1	172	173	0.074	0	-0.197258
MvKn-1118-A1-R2_A1	173	174	1	0	-0.286061
MvKn-1118-A1-R2_A1	174	175	1	0	0.225869
MvKn-1118-A1-R2_A1	175	176	1	0	-0.471424
MvKn-1118-A1-R2_A1	176	177	1	0	-0.341463
MvKn-1118-A1-R2_A1	177	178	1	0	-0.133152
MvKn-1118-A1-R2_A1	178	179	0.966	0	-0.15941
MvKn-1118-A1-R2_A1	179	180	0.766	0	-0.135989
MvKn-1118-A1-R2_A1	180	181	0.504	0	-0.452614
MvKn-1118-A1-R2_A1	181	182	1	0	-0.297881
MvKn-1118-A1-R2_A1	182	183	0.919	0	-0.479044
MvKn-1118-A1-R2_A1	183	184	0.428	0	-0.399791
MvKn-1118-A1-R2_A1	184	185	0.606	0	0.141772
MvKn-1118-A1-R2_A1	185	186	0	0	0.455729
MvKn-1118-A1-R2_A1	186	187	0.831	0	0.195781
MvKn-1118-A1-R2_A1	187	188	0.588	0	-0.292779
MvKn-1118-A1-R2_A1	188	189	0.89	0	-0.205115
MvKn-1118-A1-R2_A1	189	190	0.923	0	0.294014
MvKn-1118-A1-R2_A1	190	191	1	0	-0.0834746
MvKn-1118-A1-R2_A1	191	192	0.411	0	-0.464531
MvKn-1118-A1-R2_A1	192	193	0.875	0	-0.260426
MvKn-1118-A1-R2_A1	193	194	0	0.444	-0.233871
MvKn-1118-A1-R2_A1	194	195	0	0	0.226006
MvKn-1118-A1-R2_A1	195	196	0	0.408	0.712538
MvKn-1118-A1-R2_A1	196	197	0	0.811	0.228662
MvKn-1118-A1-R2_A1	197	198	0	1	-0.0574713
MvKn-1118-A1-R2_A1	198	199	0	0.994	0.109053
MvKn-1118-A1-R2_A1	199	200	0	1	0.482614
MvKn-1118-A1-R2_A1	200	201	0	1	-0.168
MvKn-1118-A1-R2_A1	201	202	0	0.456	-0.378641
MvKn-1118-A1-R2_A1	202	203	0	0.398	-0.226415
MvKn-1118-A1-R2_A1	203	204	0	1	-0.0965979
MvKn-1118-A1-R2_A1	204	205	0	0.594	-0.173934
MvKn-1118-A1-R2_A1	205	206	0	1	0.0357902
MvKn-1118-A1-R2_A1	206	207	0	1	-0.0737705
MvKn-1118-A1-R2_A1	207	208	0	1	-0.158192
MvKn-1118-A1-R2_A1	208	209	0	1	-0.225743
MvKn-1118-A1-R2_A1	209	210	0	1	-0.300752
MvKn-1118-A1-R2_A1	210	211	0	0.013	0.179775
MvKn-1118-A1-R2_A1	211	212	0	0	0.127176
MvKn-1118-A1-R2_A1	212	213	0.656	0	0.0841281
MvKn-1118-A1-R2_A1	213	214	0	0.837	0.183333
MvKn-1118-A1-R2_A1	214	215	0	1	-0.205204
MvKn-1118-A1-R2_A1	215	216	0	1	0.236948
MvKn-1118-A1-R2_A1	216	217	0	0.805	-0.449154
MvKn-1118-A1-R2_A1	216	217	0	1	-0.235304
MvKn-1118-A1-R2_A1	217	218	0	1	0.0116595
MvKn-1118-A1-R2_A1	218	219	0	1	0.144086
MvKn-1118-A1-R2_A1	219	220	0	1	-0.00980392
MvKn-1118-A1-R2_A1	220	221	0	1	-0.273695
MvKn-1118-A1-R2_A1	221	222	0	1	-0.1
MvKn-1118-A1-R2_A1	222	223	0	0.637	-0.0332576
MvKn-1118-A1-R2_A1	223	224	0	1	0.573953
MvKn-1118-A1-R2_A1	224	225	0	0.497	0.0967742
MvKn-1118-A1-R2_A1	225	226	0.382	0.398	-0.350627
MvKn-1118-A1-R2_A1	226	227	0.181	0.237	0.29
MvKn-1118-A1-R2_A1	227	228	0	1	0.177035
MvKn-1118-A1-R2_A1	228	229	0	1	-0.0482143
MvKn-1118-A1-R2_A1	229	230	0	1	0.320909
MvKn-1118-A1-R2_A1	230	231	0	0.654	0.176803
MvKn-1118-A1-R2_A1	231	232	0	0.849	0.131114
MvKn-1118-A1-R2_A1	232	233	0	1	-0.0708396
MvKn-1118-A1-R2_A1	233	234	0	1	-0.48566
MvKn-1118-A1-R2_A1	234	235	0	1	-0.32632
MvKn-1118-A1-R2_A1	235	236	0	1	-0.0706522
MvKn-1118-A1-R2_A1	236	237	0	1	0.146552
MvKn-1118-A1-R2_A1	237	238	0	1	0.0182249
MvKn-1118-A1-R2_A1	238	239	0	1	-0.236662
MvKn-1118-A1-R2_A1	239	240	0	1	-0.0040404
MvKn-1118-A1-R2_A1	240	241	0	0.934	-0.24924
MvKn-1118-A1-R2_A1	241	242	0	1	-0.218391
MvKn-1118-A1-R2_A1	242	243	0	0.787	-0.121134
MvKn-1118-A1-R2_A1	243	244	0	1	0.712859
MvKn-1118-A1-R2_A1	244	245	0	0.071	-0.22836
MvKn-1118-A1-R2_A1	245	246	0	0.484	-0.00392157
MvKn-1118-A1-R2_A1	246	247	0	1	-0.0633663
MvKn-1118-A1-R2_A1	247	248	0	1	0.626506
MvKn-1118-A1-R2_A1	248	249	0	1	-0.26499
MvKn-1118-A1-R2_A1	249	250	0	1	0.046683
MvKn-1118-A1-R2_A1	250	251	0	1	-0.165522
MvKn-1118-A1-R2_A1	251	252	0	1	0.118524
MvKn-1118-A1-R2_A1	252	253	0	1	-0.138603
MvKn-1118-A1-R2_A1	253	254	0	1	0.0740938
MvKn-1118-A1-R2_A1	254	255	0	1	-0.0763889
MvKn-1118-A1-R2_A1	255	256	0	0.74	-0.147698
MvKn-1118-A1-R2_A1	256	257	0	1	0.794355
MvKn-1118-A1-R2_A1	257	258	0	1	0.471264
MvKn-1118-A1-R2_A1	258	259	0	1	-0.189702
MvKn-1118-A1-R2_A1	259	260	0	0.955	1.17474
MvKn-1118-A1-R2_A1	260	261	0.174	0	1.61604
MvKn-1118-A1-R2_A1	261	262	0.068	0.295	0.0206897
MvKn-1118-A1-R2_A1	262	263	0.325	0.399	1.64078
MvKn-1118-A1-R2_A1	263	264	0.212	0.697	-0.362871
MvKn-1118-A1-R2_A1	264	265	0	0.695	0.0897833
MvKn-1118-A1-R2_A1	265	266	0	0	0.956242
MvKn-1118-A1-R2_A1	266	267	0	0.059	-0.0963265
MvKn-1118-A1-R2_A1	267	268	0.625	0.254	-0.347884
MvKn-1118-A1-R2_A1	268	269	0.291	0	-0.421735
MvKn-1118-A1-R2_A1	269	270	0.95	0	-0.00875421
MvKn-1118-A1-R2_A1	270	271	0.973	0	-0.306452
MvKn-1118-A1-R2_A1	271	272	0	0	-0.332325
MvKn-1118-A1-R2_A1	272	273	0.32	0	-0.41568
MvKn-1118-A1-R2_A1	273	274	0.277	0	-0.167398
MvKn-1118-A1-R2_A1	274	275	0.806	0	-0.302663
MvKn-1118-A1-R2_A1	275	276	1	0	-0.120047
MvKn-1118-A1-R2_A1	276	277	1	0	0.183861
MvKn-1118-A1-R2_A1	277	278	1	0	-0.366093
MvKn-1118-A1-R2_A1	278	279	1	0	-0.304545
MvKn-1118-A1-R2_A1	279	280	0.377	0	0.00453608
MvKn-1118-A1-R2_A1	280	281	1	0	-0.0622711
MvKn-1118-A1-R2_A1	281	282	1	0	-0.311871
MvKn-1118-A1-R2_A1	282	283	0.575	0	-0.160714
MvKn-1118-A1-R2_A1	283	284	1	0	-0.360619
MvKn-1118-A1-R2_A1	284	285	0.28	0.096	-0.294858
MvKn-1118-A1-R2_A1	285	286	0	0.624	-0.589552
MvKn-1118-A1-R2_A1	286	287	0.081	0.382	-0.388228
MvKn-1118-A1-R2_A1	287	288	1	0	0.189659
MvKn-1118-A1-R2_A1	288	289	0.87	0	-0.272623
MvKn-1118-A1-R2_A1	289	290	0.9	0	-0.338171
MvKn-1118-A1-R2_A1	290	291	0.623	0	-0.0143899
MvKn-1118-A1-R2_A1	291	292	1	0	-0.227511
MvKn-1118-A1-R2_A1	292	293	0.469	0	-0.303551
MvKn-1118-A1-R2_A1	293	294	1	0	-0.449534
MvKn-1118-A1-R2_A1	294	295	1	0	0.0613208
MvKn-1118-A1-R2_A1	295	296	0.537	0	-0.248213
MvKn-1118-A1-R2_A1	296	297	0.114	0	-0.381628
MvKn-1118-A1-R2_A1	297	298	1	0	-0.00994318
MvKn-1118-A1-R2_A1	298	299	1	0	0.319943
MvKn-1118-A1-R2_A1	299	300	0.83	0	0.486631
MvKn-1118-A1-R2_A1	300	301	0	0	0.17284
MvKn-1118-A1-R2_A1	301	302	0	0.195	-0.17903
MvKn-1118-A1-R2_A1	302	303	0	0.382	0.166667
MvKn-1118-A1-R2_A1	303	304	0	0	0.866319
MvKn-1118-A1-R2_A1	304	305	0.509	0.204	0.0227273
MvKn-1118-A1-R2_A1	305	306	0.044	0.111	0.292399
MvKn-1118-A1-R2_A1	306	307	0	0.626	0.662153
MvKn-1118-A1-R2_A1	307	308	0	1	-0.416226
MvKn-1118-A1-R2_A1	308	309	0	1	-0.111193
MvKn-1118-A1-R2_A1	309	310	0	1	-0.046851
MvKn-1118-A1-R2_A1	310	311	0.603	0.366	-0.0500556
MvKn-1118-A1-R2_A1	311	312	0.696	0	-0.415405
MvKn-1118-A1-R2_A1	312	313	0.805	0	-0.451626
MvKn-1118-A1-R2_A1	313	314	0.806	0	-0.189723
MvKn-1118-A1-R2_A1	314	315	0.574	0.297	-0.359046
MvKn-1118-A1-R2_A1	315	316	0	1	-0.241068
MvKn-1118-A1-R2_A1	316	317	0	0.313	0.274602
MvKn-1118-A1-R2_A1	317	318	0.034	0.093	0.409444
MvKn-1118-A1-R2_A1	318	319	1	0	0.104421
MvKn-1118-A1-R2_A1	319	320	1	0	-0.523496
MvKn-1118-A1-R2_A1	320	321	1	0	-0.289446
MvKn-1118-A1-R2_A1	321	322	1	0	0.190588
MvKn-1118-A1-R2_A1	322	323	0.094	0	0.15881
MvKn-1118-A1-R2_A1	323	324	0.406	0	-0.483252
MvKn-1118-A1-R2_A1	324	325	1	0	-0.358019
MvKn-1118-A1-R2_A1	325	326	1	0	-0.523529
MvKn-1118-A1-R2_A1	326	327	1	0	-0.410112
MvKn-1118-A1-R2_A1	327	328	1	0	-0.216566
MvKn-1118-A1-R2_A1	328	329	1	0	0.0169492
MvKn-1118-A1-R2_A1	329	330	1	0	-0.306507
MvKn-1118-A1-R2_A1	330	331	0.536	0	0.217322
MvKn-1118-A1-R2_A1	331	332	1	0	0.23683
MvKn-1118-A1-R2_A1	332	333	0.787	0	-0.385366
MvKn-1118-A1-R2_A1	333	334	0	0	0.40797
MvKn-1118-A1-R2_A1	334	335	0.624	0	-0.0512821
MvKn-1118-A1-R2_A1	335	336	1	0	-0.415918
MvKn-1118-A1-R2_A1	336	337	0.246	0	0.223499
MvKn-1118-A1-R2_A1	337	338	0.382	0	-0.138736
MvKn-1118-A1-R2_A1	338	339	0.81	0	-0.405048
MvKn-1118-A1-R2_A1	339	340	1	0	-0.413435
MvKn-1118-A1-R2_A1	340	341	1	0	-0.422181
MvKn-1118-A1-R2_A1	341	342	0.812	0	-0.189815
MvKn-1118-A1-R2_A1	342	343	0.846	0	0.038961
MvKn-1118-A1-R2_A1	343	344	1	0	0.257928
MvKn-1118-A1-R2_A1	344	345	0.711	0	-0.425926
MvKn-1118-A1-R2_A1	345	346	0	0.462	-0.1207
MvKn-1118-A1-R2_A1	346	347	0	0	0.0175725
MvKn-1118-A1-R2_A1	347	348	0	0	-0.0843588
MvKn-1118-A1-R2_A1	348	349	0.81	0	0.769231
MvKn-1118-A1-R2_A1	349	350	1	0	0.948529
MvKn-1118-A1-R2_A1	350	351	0.351	0	-0.0662204
MvKn-1118-A1-R2_A1	351	352	1	0	0.142252
MvKn-1118-A1-R2_A1	352	353	1	0	-0.206972
MvKn-1118-A1-R2_A1	353	354	1	0	0.0347282
MvKn-1118-A1-R2_A1	354	355	0.688	0	-0.458333
MvKn-1118-A1-R2_A1	355	356	1	0	-0.0434465
MvKn-1118-A1-R2_A1	356	357	1	0	-0.28953
MvKn-1118-A1-R2_A1	357	358	1	0	0.0183865
MvKn-1118-A1-R2_A1	358	359	1	0	-0.190928
MvKn-1118-A1-R2_A1	359	360	0.253	0	-0.250049
MvKn-1118-A1-R2_A1	360	361	0	0.7	-0.155523
MvKn-1118-A1-R2_A1	361	362	0	1	-0.277896
MvKn-1118-A1-R2_A1	362	363	0	0.023	-0.0634538
MvKn-1118-A1-R2_A1	363	364	0	0	-0.224433
MvKn-1118-A1-R2_A1	364	365	0.58	0	0.0740186
MvKn-1118-A1-R2_A1	365	366	1	0	-0.317235
MvKn-1118-A1-R2_A1	366	367	0.863	0	-0.133065
MvKn-1118-A1-R2_A1	367	368	0.852	0	0.113788
MvKn-1118-A1-R2_A1	368	369	0.698	0	0.0955524
MvKn-1118-A1-R2_A1	369	370	1	0	0.360976
MvKn-1118-A1-R2_A1	370	371	0.697	0	0.0419867
MvKn-1118-A1-R2_A1	371	372	0.707	0	0.0136986
MvKn-1118-A1-R2_A1	372	373	0.981	0	0.238683
MvKn-1118-A1-R2_A1	373	374	1	0	0.269803
MvKn-1118-A1-R2_A1	374	375	0.446	0	-0.240234
MvKn-1118-A1-R2_A1	375	376	0.914	0	-0.544246
MvKn-1118-A1-R2_A1	376	377	1	0	0.442308
MvKn-1118-A1-R2_A1	377	378	0.803	0	-0.412621
MvKn-1118-A1-R2_A1	378	379	0.62	0.161	-0.174157
MvKn-1118-A1-R2_A1	379	380	0	0.204	0.128601
MvKn-1118-A1-R2_A1	380	381	0	0.875	0.894737
MvKn-1118-A1-R2_A1	381	382	0	0	0.285057
MvKn-1118-A1-R2_A1	382	383	0.983	0	-0.291356
MvKn-1118-A1-R2_A1	383	384	1	0	0.116216
MvKn-1118-A1-R2_A1	384	385	1	0	-0.500834
MvKn-1118-A1-R2_A1	385	386	1	0	0.037037
MvKn-1118-A1-R2_A1	386	387	1	0	0.165909
MvKn-1118-A1-R2_A1	387	388	0.338	0	0.344239
MvKn-1118-A1-R2_A1	388	389	0.687	0	-0.0399922
MvKn-1118-A1-R2_A1	389	390	0.256	0	-0.190236
MvKn-1118-A1-R2_A1	390	391	0.332	0	-0.435699
MvKn-1118-A1-R2_A1	391	392	1	0	-0.203064
MvKn-1118-A1-R2_A1	392	393	0.948	0	-0.206229
MvKn-1118-A1-R2_A1	393	394	0.783	0	-0.559402
MvKn-1118-A1-R2_A1	394	395	1	0	-0.470203
MvKn-1118-A1-R2_A1	395	396	1	0	-0.403539
MvKn-1118-A1-R2_A1	396	397	1	0	-0.353084
MvKn-1118-A1-R2_A1	397	398	0.687	0	0.0462963
MvKn-1118-A1-R2_A1	398	399	0.773	0	0.00143678
MvKn-1118-A1-R2_A1	399	400	1	0	-0.430199
MvKn-1118-A1-R2_A1	400	401	1	0	-0.0991453
MvKn-1118-A1-R2_A1	401	402	0.488	0	0.482353
MvKn-1118-A1-R2_A1	402	403	0.546	0	-0.0138249
MvKn-1118-A1-R2_A1	403	404	0.857	0	0.047619
MvKn-1118-A1-R2_A1	404	405	0.646	0	-0.37946
MvKn-1118-A1-R2_A1	405	406	1	0	0.152658
MvKn-1118-A1-R2_A1	406	407	0.675	0	-0.332584
MvKn-1118-A1-R2_A1	407	408	1	0	-0.300915
MvKn-1118-A1-R2_A1	408	409	1	0	-0.026393
MvKn-1118-A1-R2_A1	409	410	0.5	0	-0.346269
MvKn-1118-A1-R2_A1	410	411	1	0	-0.372018
MvKn-1118-A1-R2_A1	411	412	1	0	-0.34236
MvKn-1118-A1-R2_A1	412	413	1	0	-0.0839333
MvKn-1118-A1-R2_A1	413	414	1	0	-0.117627
MvKn-1118-A1-R2_A1	414	415	1	0	0.172644
MvKn-1118-A1-R2_A1	415	416	1	0	0.0526316
MvKn-1118-A1-R2_A1	416	417	0.633	0	-0.214286
MvKn-1118-A1-R2_A1	417	418	1	0	-0.260602
MvKn-1118-A1-R2_A1	418	419	0.457	0	-0.423844
MvKn-1118-A1-R2_A1	419	420	0	0	0.0936682
MvKn-1118-A1-R2_A1	420	421	0.737	0	-0.0268199
MvKn-1118-A1-R2_A1	421	422	1	0	0.314176
MvKn-1118-A1-R2_A1	422	423	1	0	-0.357639
MvKn-1118-A1-R2_A1	423	424	0.679	0	-0.175904
MvKn-1118-A1-R2_A1	424	425	0.94	0	-0.665325
MvKn-1118-A1-R2_A1	425	426	0.876	0	0.281936
MvKn-1118-A1-R2_A1	426	427	1	0	-0.143569
MvKn-1118-A1-R2_A1	427	428	0.371	0	0.358902
MvKn-1118-A1-R2_A1	428	429	0.972	0	-0.0490296
MvKn-1118-A1-R2_A1	429	430	0.713	0	-0.0512334
MvKn-1118-A1-R2_A1	430	431	1	0	-0.109329
MvKn-1118-A1-R2_A1	431	432	1	0	-0.0587558
MvKn-1118-A1-R2_A1	432	433	0.932	0	0.34697
MvKn-1118-A1-R2_A1	433	434	0	0	-0.45098
MvKn-1118-A1-R2_A1	434	435	0.774	0	-0.154032
MvKn-1118-A1-R2_A1	435	436	0.16	0.149	-0.336419
MvKn-1118-A1-R2_A1	436	437	0	0.586	-0.195652
MvKn-1118-A1-R2_A1	437	438	0	1	-0.050774
MvKn-1118-A1-R2_A1	438	439	0	1	-0.138829
MvKn-1118-A1-R2_A1	439	440	0	1	-0.1838
MvKn-1118-A1-R2_A1	440	441	0	1	0.432507
MvKn-1118-A1-R2_A1	441	442	0	0.702	0.190526
MvKn-1118-A1-R2_A1	442	443	0.461	0	0.441176
MvKn-1118-A1-R2_A1	443	444	0	0.306	-0.23514
MvKn-1118-A1-R2_A1	444	445	0.414	0	-0.0353144
MvKn-1118-A1-R2_A1	445	446	1	0	-0.0592532
MvKn-1118-A1-R2_A1	446	447	1	0	-0.189296
MvKn-1118-A1-R2_A1	447	448	1	0	0.174854
MvKn-1118-A1-R2_A1	448	449	0.885	0	0.108696
MvKn-1118-A1-R2_A1	449	450	1	0	-0.284848
MvKn-1118-A1-R2_A1	450	451	0.398	0	-0.411346
MvKn-1118-A1-R2_A1	451	452	1	0	-0.458849
MvKn-1118-A1-R2_A1	452	453	1	0	-0.310145
MvKn-1118-A1-R2_A1	453	454	0.498	0	-0.276628
MvKn-1118-A1-R2_A1	454	455	0.004	0.166	-0.438424
MvKn-1118-A1-R2_A1	455	456	0	0.543	-0.672984
MvKn-1118-A1-R2_A1	456	457	0.592	0	-0.223111
MvKn-1118-A1-R2_A1	457	458	0.565	0.119	0.294737
MvKn-1118-A1-R2_A1	458	459	0	0.111	0.0909091
MvKn-1118-A1-R2_A1	459	460	0	1	0.924342
MvKn-1118-A1-R2_A1	460	461	0	1	0.364674
MvKn-1118-A1-R2_A1	461	462	0	1	-0.030303
MvKn-1118-A1-R2_A1	462	463	0	1	-0.0578704
MvKn-1118-A1-R2_A1	463	464	0	0.951	0.116846
MvKn-1118-A1-R2_A1	464	465	0.573	0	-0.16129
MvKn-1118-A1-R2_A1	465	466	1	0	-0.360114
MvKn-1118-A1-R2_A1	466	467	0.714	0	-0.575569
MvKn-1118-A1-R2_A1	467	468	1	0	-0.025403
MvKn-1118-A1-R2_A1	468	469	0.717	0	0.0105634
MvKn-1118-A1-R2_A1	469	470	0	0	0.0150376
MvKn-1118-A1-R2_A1	470	471	0.494	0	0.414104
MvKn-1118-A1-R2_A1	471	472	1	0	-0.0726418
MvKn-1118-A1-R2_A1	472	473	0.789	0	0.0658385
MvKn-1118-A1-R2_A1	473	474	1	0	0.394673
MvKn-1118-A1-R2_A1	474	475	1	0	0.155015
MvKn-1118-A1-R2_A1	475	476	0.788	0	-0.128393
MvKn-1118-A1-R2_A1	476	477	0.522	0	-0.184593
MvKn-1118-A1-R2_A1	477	478	1	0	-0.244611
MvKn-1118-A1-R2_A1	478	479	0.773	0	-0.489239
MvKn-1118-A1-R2_A1	479	480	0.184	0	-0.0508475
MvKn-1118-A1-R2_A1	480	481	1	0	0.0810811
MvKn-1118-A1-R2_A1	481	482	0.178	0	-0.1222
MvKn-1118-A1-R2_A1	482	483	0	0.188	0.296399
MvKn-1118-A1-R2_A1	483	484	0.836	0	-0.190476
MvKn-1118-A1-R2_A1	484	485	0.805	0	-0.204678
MvKn-1118-A1-R2_A1	485	486	0.667	0	-0.26813
MvKn-1118-A1-R2_A1	486	487	0.209	0	-0.429676
MvKn-1118-A1-R2_A1	487	488	1	0	-0.190246
MvKn-1118-A1-R2_A1	488	489	1	0	0.367671
MvKn-1118-A1-R2_A1	489	490	1	0	-0.092437
MvKn-1118-A1-R2_A1	490	491	0.292	0	-0.102975
MvKn-1118-A1-R2_A1	491	492	0	0	0.233378
MvKn-1118-A1-R2_A1	492	493	0	0	-0.324498
MvKn-1118-A1-R2_A1	493	494	0.413	0.234	-0.303547
MvKn-1118-A1-R2_A1	494	495	1	0	-0.265051
MvKn-1118-A1-R2_A1	495	496	0.841	0	-0.111724
MvKn-1118-A1-R2_A1	496	497	1	0	-0.311671
MvKn-1118-A1-R2_A1	497	498	0.754	0	-0.335065
MvKn-1118-A1-R2_A1	498	499	0.907	0	0.39689
MvKn-1118-A1-R2_A1	499	500	0.931	0	0.35711
MvKn-1118-A1-R2_A1	500	501	1	0	0.013876
MvKn-1118-A1-R2_A1	501	502	0.193	0	-0.427036
MvKn-1118-A1-R2_A1	502	503	1	0	-0.298876
MvKn-1118-A1-R2_A1	503	504	1	0	-0.115479
MvKn-1118-A1-R2_A1	504	505	1	0	-0.224422
MvKn-1118-A1-R2_A1	505	506	0.5	0	0.266399
MvKn-1118-A1-R2_A1	506	507	0.398	0	0.202519
MvKn-1118-A1-R2_A1	507	508	1	0	-0.144814
MvKn-1118-A1-R2_A1	508	509	0.464	0	-0.414819
MvKn-1118-A1-R2_A1	509	510	0.947	0	0.0453801
MvKn-1118-A1-R2_A1	510	511	1	0	-0.113725
MvKn-1118-A1-R2_A1	511	512	0.424	0.272	-0.484277
MvKn-1118-A1-R2_A1	512	513	0	0	-0.0723159
MvKn-1118-A1-R2_A1	513	514	0.989	0	0.130129
MvKn-1118-A1-R2_A1	514	515	1	0	0.123457
MvKn-1118-A1-R2_A1	515	516	1	0	-0.235261
MvKn-1118-A1-R2_A1	516	517	0.593	0	-0.416667
MvKn-1118-A1-R2_A1	517	518	0.907	0	-0.220151
MvKn-1118-A1-R2_A1	518	519	1	0	-0.243878
MvKn-1118-A1-R2_A1	519	520	1	0	-0.221279
MvKn-1118-A1-R2_A1	520	521	0.613	0	-0.0336538
MvKn-1118-A1-R2_A1	521	522	0	0	-0.342857
MvKn-1118-A1-R2_A1	522	523	0	0	-0.384189
MvKn-1118-A1-R2_A1	523	524	0	0	0.14
MvKn-1118-A1-R2_A1	524	525	0.926	0	-0.146875
MvKn-1118-A1-R2_A1	525	526	1	0	-0.581418
MvKn-1118-A1-R2_A1	526	527	1	0	-0.541356
MvKn-1118-A1-R2_A1	527	528	0.049	0	-0.304487
MvKn-1118-A1-R2_A1	528	529	0	0	-0.357143
MvKn-1118-A1-R2_A1	529	530	0	0.125	-0.318841
MvKn-1118-A1-R2_A1	530	531	0.428	0.14	-0.372727
MvKn-1118-A1-R2_A1	531	532	1	0	0.00468384
MvKn-1118-A1-R2_A1	532	533	0.765	0	0.00116279
MvKn-1118-A1-R2_A1	533	534	1	0	-0.39905
MvKn-1118-A1-R2_A1	534	535	0.969	0	-0.60322
MvKn-1118-A1-R2_A1	535	536	0.3	0	0.0744048
MvKn-1118-A1-R2_A1	536	537	0.897	0	-0.217759
MvKn-1118-A1-R2_A1	537	538	1	0	-0.312296
MvKn-1118-A1-R2_A1	538	539	1	0	-0.168478
MvKn-1118-A1-R2_A1	539	540	1	0	-0.42777
MvKn-1118-A1-R2_A1	540	541	1	0	-0.440049
MvKn-1118-A1-R2_A1	541	542	0.695	0	-0.385425
MvKn-1118-A1-R2_A1	542	543	1	0	0.334034
MvKn-1118-A1-R2_A1	543	544	0.099	0	0.31562
MvKn-1118-A1-R2_A1	544	545	0.934	0	-0.463415
MvKn-1118-A1-R2_A1	545	546	1	0	-0.450509
MvKn-1118-A1-R2_A1	546	547	0.542	0	-0.258974
MvKn-1118-A1-R2_A1	547	548	0.533	0	-0.148325
MvKn-1118-A1-R2_A1	548	549	1	0	-0.26802
MvKn-1118-A1-R2_A1	549	550	0.454	0	-0.352038
MvKn-1118-A1-R2_A1	550	551	1	0	-0.505911
MvKn-1118-A1-R2_A1	551	552	1	0	-0.0752688
MvKn-1118-A1-R2_A1	552	553	1	0	-0.636364
MvKn-1118-A1-R2_A1	553	554	1	0	-0.362069
MvKn-1118-A1-R2_A1	554	555	0.812	0.038	-0.0685764
MvKn-1118-A1-R2_A1	555	556	0	1	0.108722
MvKn-1118-A1-R2_A1	556	557	0	1	0.636364
MvKn-1118-A1-R2_A1	557	558	0	1	0.378788
MvKn-1118-A1-R2_A1	558	559	0	0.976	0.0749646
MvKn-1118-A1-R2_A1	559	560	0	1	0.371087
MvKn-1118-A1-R2_A1	560	561	0	1	-0.0294733
MvKn-1118-A1-R2_A1	561	562	0.21	0.5	0.0496633
MvKn-1118-A1-R2_A1	562	563	1	0	0.0743961
MvKn-1118-A1-R2_A1	563	564	1	0	-0.391614
MvKn-1118-A1-R2_A1	564	565	1	0	-0.100629
MvKn-1118-A1-R2_A1	565	566	0.732	0	-0.432039
MvKn-1118-A1-R2_A1	566	567	0	0.787	-0.0991198
MvKn-1118-A1-R2_A1	567	568	0	0.853	-0.21816
MvKn-1118-A1-R2_A1	568	569	0	0	0.261603
MvKn-1118-A1-R2_A1	569	570	0	0.19	0.851675
MvKn-1118-A1-R2_A1	570	571	0.428	0.02	-0.0420168
MvKn-1118-A1-R2_A1	571	572	0.965	0	-0.182418
MvKn-1118-A1-R2_A1	572	573	1	0	-0.00470588
MvKn-1118-A1-R2_A1	573	574	1	0	-0.0811984
MvKn-1118-A1-R2_A1	574	575	1	0	-0.382716
MvKn-1118-A1-R2_A1	575	576	1	0	-0.1423
MvKn-1118-A1-R2_A1	576	577	0.444	0	-0.266498
MvKn-1118-A1-R2_A1	577	578	1	0	-0.386813
MvKn-1118-A1-R2_A1	578	579	0.659	0	-0.42498
MvKn-1118-A1-R2_A1	579	580	1	0	-0.286403
MvKn-1118-A1-R2_A1	580	581	0.627	0	-0.314414
MvKn-1118-A1-R2_A1	581	582	0.15	0	0.270227
MvKn-1118-A1-R2_A1	582	583	0.424	0	0.237152
MvKn-1118-A1-R2_A1	583	584	0	0.301	-0.386243
MvKn-1118-A1-R2_A1	584	585	0	0.227	0.308673
MvKn-1118-A1-R2_A1	585	586	0	1	0.354497
MvKn-1118-A1-R2_A1	586	587	0	0.902	0.484375
MvKn-1118-A1-R2_A1	587	588	0.649	0	-0.292928
MvKn-1118-A1-R2_A1	588	589	1	0	-0.49
MvKn-1118-A1-R2_A1	589	590	1	0	-0.298042
MvKn-1118-A1-R2_A1	590	591	0.836	0	-0.42246
MvKn-1118-A1-R2_A1	591	592	1	0	-0.272619
MvKn-1118-A1-R2_A1	592	593	1	0	-0.299956
MvKn-1118-A1-R2_A1	593	594	1	0	-0.0902954
MvKn-1118-A1-R2_A1	594	595	0.84	0	-0.417647
MvKn-1118-A1-R2_A1	595	596	0.658	0	-0.0214176
MvKn-1118-A1-R2_A1	596	597	0.388	0	-0.209307
MvKn-1118-A1-R2_A1	597	598	0.751	0	0.0840403
MvKn-1118-A1-R2_A1	598	599	0.797	0	0.393939
MvKn-1118-A1-R2_A1	599	600	0.654	0	-0.301818
MvKn-1118-A1-R2_A1	600	601	1	0	0.393488
MvKn-1118-A1-R2_A1	601	602	0.956	0	-0.0117647
MvKn-1118-A1-R2_A1	602	603	0.593	0	-0.0553922
MvKn-1118-A1-R2_A1	603	604	1	0	-0.335849
MvKn-1118-A1-R2_A1	604	605	0.423	0	-0.179661
MvKn-1118-A1-R2_A1	605	606	1	0	-0.1792
MvKn-1118-A1-R2_A1	606	607	0.278	0.456	-0.269663
MvKn-1118-A1-R2_A1	607	608	0.674	0	-0.287719
MvKn-1118-A1-R2_A1	608	609	1	0	0.0495932
MvKn-1118-A1-R2_A1	609	610	1	0	0.000702247
MvKn-1118-A1-R2_A1	610	611	0.981	0	-0.22782
MvKn-1118-A1-R2_A1	611	612	0	0	-0.189189
MvKn-1118-A1-R2_A1	612	613	0.877	0	-0.346939
MvKn-1118-A1-R2_A1	613	614	1	0	0.0455641
MvKn-1118-A1-R2_A1	614	615	0.839	0	-0.289899
MvKn-1118-A1-R2_A1	615	616	0.854	0	0.272022
MvKn-1118-A1-R2_A1	616	617	1	0	-0.246308
MvKn-1118-A1-R2_A1	617	618	0.626	0	-0.174825
MvKn-1118-A1-R2_A1	618	619	0.723	0	-0.0283019
MvKn-1118-A1-R2_A1	619	620	0.876	0	-0.402562
MvKn-1118-A1-R2_A1	620	621	0.265	0	0.713948
MvKn-1118-A1-R2_A1	621	622	1	0	-0.166667
MvKn-1118-A1-R2_A1	622	623	1	0	-0.393289
MvKn-1118-A1-R2_A1	623	624	1	0	-0.512337
MvKn-1118-A1-R2_A1	624	625	0.382	0	-0.626
MvKn-1118-A1-R2_A1	625	626	1	0	-0.453143
MvKn-1118-A1-R2_A1	626	627	1	0	0.161616
MvKn-1118-A1-R2_A1	627	628	0.818	0	-0.0412111
MvKn-1118-A1-R2_A1	628	629	1	0	-0.156667
MvKn-1118-A1-R2_A1	629	630	0.574	0	-0.360384
MvKn-1118-A1-R2_A1	630	631	0.921	0	-0.17154
MvKn-1118-A1-R2_A1	631	632	1	0	-0.442774
MvKn-1118-A1-R2_A1	632	633	1	0	-0.289371
MvKn-1118-A1-R2_A1	633	634	1	0	-0.0909091
MvKn-1118-A1-R2_A1	634	635	1	0	-0.504298
MvKn-1118-A1-R2_A1	635	636	0.361	0	-0.38
MvKn-1118-A1-R2_A1	636	637	0	0.205	-0.231405
MvKn-1118-A1-R2_A1	637	638	0.407	0	0.0864434
MvKn-1118-A1-R2_A1	638	639	1	0	-0.280277
MvKn-1118-A1-R2_A1	639	640	1	0	0.178529
MvKn-1118-A1-R2_A1	640	641	1	0	-0.306458
MvKn-1118-A1-R2_A1	641	642	0.271	0	0.415448
MvKn-1118-A1-R2_A1	642	643	0.947	0	-0.21759
MvKn-1118-A1-R2_A1	643	644	1	0	-0.351648
MvKn-1118-A1-R2_A1	644	645	0.771	0	-0.603175
MvKn-1118-A1-R2_A1	645	646	0.68	0	-0.29386
MvKn-1118-A1-R2_A1	646	647	1	0	-0.464737
MvKn-1118-A1-R2_A1	647	648	1	0	-0.0973624
MvKn-1118-A1-R2_A1	648	649	1	0	-0.25641
MvKn-1118-A1-R2_A1	649	650	0.1	0.118	-0.236842
MvKn-1118-A1-R2_A1	650	651	0	0.357	-0.146524
MvKn-1118-A1-R2_A1	651	652	0.239	0	0.0561404
MvKn-1118-A1-R2_A1	652	653	1	0	0.101182
MvKn-1118-A1-R2_A1	653	654	0.462	0	-0.44229
MvKn-1118-A1-R2_A1	654	655	0.464	0	-0.092006
MvKn-1118-A1-R2_A1	655	656	0.673	0	-0.00154291
MvKn-1118-A1-R2_A1	656	657	0.537	0	-0.280077
MvKn-1118-A1-R2_A1	657	658	0	0.289	-0.449248
MvKn-1118-A1-R2_A1	658	659	0	1	-0.112975
MvKn-1118-A1-R2_A1	659	660	0	1	0.124171
MvKn-1118-A1-R2_A1	660	661	0.261	0.412	-0.131765
MvKn-1118-A1-R2_A1	661	662	0.608	0	0.382385
MvKn-1118-A1-R2_A1	662	663	0.524	0	0.298812
MvKn-1118-A1-R2_A1	663	664	0.908	0	0.019398
MvKn-1118-A1-R2_A1	664	665	1	0	-0.513605
MvKn-1118-A1-R2_A1	665	666	1	0	-0.428873
MvKn-1118-A1-R2_A1	666	667	0.026	0	-0.599634
MvKn-1118-A1-R2_A1	667	668	0.799	0	-0.505025
MvKn-1118-A1-R2_A1	668	669	1	0	0.358696
MvKn-1118-A1-R2_A1	669	670	1	0	-0.422987
MvKn-1118-A1-R2_A1	670	671	0.813	0	-0.2575
MvKn-1118-A1-R2_A1	671	672	0.968	0	0.174603
MvKn-1118-A1-R2_A1	672	673	0.759	0	-0.0603509
MvKn-1118-A1-R2_A1	673	674	0.338	0	-0.281278
MvKn-1118-A1-R2_A1	674	675	1	0	0.0841751
MvKn-1118-A1-R2_A1	675	676	0.809	0	-0.230515
MvKn-1118-A1-R2_A1	676	677	0.728	0	-0.535407
MvKn-1118-A1-R2_A1	677	678	0.246	0	-0.420455
MvKn-1118-A1-R2_A1	678	679	0.464	0.096	0.113468
MvKn-1118-A1-R2_A1	679	680	0.191	0.192	0.617978
MvKn-1118-A1-R2_A1	680	681	0.655	0	-0.108321
MvKn-1118-A1-R2_A1	681	682	1	0	-0.475309
MvKn-1118-A1-R2_A1	682	683	0.596	0	-0.23034
MvKn-1118-A1-R2_A1	683	684	1	0	0.186343
MvKn-1118-A1-R2_A1	684	685	0.79	0	-0.19968
MvKn-1118-A1-R2_A1	685	686	0.636	0	-0.425239
MvKn-1118-A1-R2_A1	686	687	1	0	-0.131877
MvKn-1118-A1-R2_A1	687	688	0.642	0	-0.455556
MvKn-1118-A1-R2_A1	688	689	1	0	-0.587167
MvKn-1118-A1-R2_A1	689	690	0.574	0	-0.456182
MvKn-1118-A1-R2_A1	690	691	0.501	0	0.121839
MvKn-1118-A1-R2_A1	691	692	0.843	0	-0.00513196
MvKn-1118-A1-R2_A1	692	693	1	0	-0.575985
MvKn-1118-A1-R2_A1	693	694	1	0	-0.459635
MvKn-1118-A1-R2_A1	694	695	1	0	-0.221688
MvKn-1118-A1-R2_A1	695	696	1	0	-0.555439
MvKn-1118-A1-R2_A1	696	697	0.147	0	0
MvKn-1118-A1-R2_A1	697	698	1	0	0.0398887
MvKn-1118-A1-R2_A1	698	699	0.535	0	-0.297619
MvKn-1118-A1-R2_A1	699	700	0.429	0	-0.46724
MvKn-1118-A1-R2_A1	700	701	1	0	-0.378873
MvKn-1118-A1-R2_A1	701	702	1	0	0.00160966
MvKn-1118-A1-R2_A1	702	703	0.87	0	0.513187
MvKn-1118-A1-R2_A1	703	704	0.897	0	-0.449454
MvKn-1118-A1-R2_A1	704	705	0.678	0	-0.620798
MvKn-1118-A1-R2_A1	705	706	1	0	0.140271
MvKn-1118-A1-R2_A1	706	707	1	0	0.0718617
MvKn-1118-A1-R2_A1	707	708	1	0	-0.528869
MvKn-1118-A1-R2_A1	708	709	1	0	-0.386059
MvKn-1118-A1-R2_A1	709	710	1	0	-0.494485
MvKn-1118-A1-R2_A1	710	711	0.791	0	-0.239418
MvKn-1118-A1-R2_A1	711	712	1	0	-0.102041
MvKn-1118-A1-R2_A1	712	713	0.903	0	0.023569
MvKn-1118-A1-R2_A1	713	714	0	0.144	0.622642
MvKn-1118-A1-R2_A1	714	715	0.185	0	-0.158095
MvKn-1118-A1-R2_A1	715	716	0	0	-0.0358232
MvKn-1118-A1-R2_A1	716	717	0.815	0	-0.576744
MvKn-1118-A1-R2_A1	717	718	1	0	-0.359638
MvKn-1118-A1-R2_A1	718	719	0.451	0	-0.210526
MvKn-1118-A1-R2_A1	719	720	1	0	-0.268989
MvKn-1118-A1-R2_A1	720	721	1	0	-0.340767
MvKn-1118-A1-R2_A1	721	722	1	0	-0.452222
MvKn-1118-A1-R2_A1	722	723	0.213	0	-0.464479
MvKn-1118-A1-R2_A1	723	724	0.571	0	-0.231936
MvKn-1118-A1-R2_A1	724	725	1	0	-0.399653
MvKn-1118-A1-R2_A1	725	726	1	0	-0.34724
MvKn-1118-A1-R2_A1	726	727	0.767	0	0.0153846
MvKn-1118-A1-R2_A1	727	728	1	0	0.264205
MvKn-1118-A1-R2_A1	728	729	0.755	0	-0.420554
MvKn-1118-A1-R2_A1	729	730	1	0	-0.122607
MvKn-1118-A1-R2_A1	730	731	1	0	0.85884
MvKn-1118-A1-R2_A1	731	732	0.327	0	-0.313389
MvKn-1118-A1-R2_A1	732	733	0.847	0	-0.548589
MvKn-1118-A1-R2_A1	733	734	0.193	0	-0.285714
MvKn-1118-A1-R2_A1	734	735	0.901	0	-0.103093
MvKn-1118-A1-R2_A1	735	736	0.986	0	-0.4081
MvKn-1118-A1-R2_A1	736	737	0.358	0	-0.409304
MvKn-1118-A1-R2_A1	737	738	0	0	-0.234915
MvKn-1118-A1-R2_A1	738	739	0	0.992	0.0526316
MvKn-1118-A1-R2_A1	739	740	0	1	-0.0982385
MvKn-1118-A1-R2_A1	740	741	0	0.432	-0.0568182
MvKn-1118-A1-R2_A1	741	742	0	0	-0.291429
MvKn-1118-A1-R2_A1	742	743	1	0	0.209626
MvKn-1118-A1-R2_A1	743	744	1	0	-0.267157
MvKn-1118-A1-R2_A1	744	745	1	0	-0.209967
MvKn-1118-A1-R2_A1	745	746	0.718	0	0.318681
MvKn-1118-A1-R2_A1	746	747	1	0	-0.337366
MvKn-1118-A1-R2_A1	747	748	1	0	-0.245443
MvKn-1118-A1-R2_A1	748	749	1	0	-0.359062
MvKn-1118-A1-R2_A1	749	750	0.228	0	-0.331519
MvKn-1118-A1-R2_A1	750	751	0.528	0	-0.247186
MvKn-1118-A1-R2_A1	751	752	0	0.283	-0.108108
MvKn-1118-A1-R2_A1	752	753	0	0.192	-0.259259
MvKn-1118-A1-R2_A1	753	754	0	0	-0.403183
MvKn-1118-A1-R2_A1	754	755	0.13	0	-0.0435955
MvKn-1118-A1-R2_A1	755	756	0.69	0	-0.0232063
MvKn-1118-A1-R2_A1	756	757	0.66	0	0.217031
MvKn-1118-A1-R2_A1	757	758	1	0	-0.266853
MvKn-1118-A1-R2_A1	758	759	0.699	0	-0.4345
MvKn-1118-A1-R2_A1	759	760	0.514	0	-0.402601
MvKn-1118-A1-R2_A1	760	761	0.557	0	-0.376026
MvKn-1118-A1-R2_A1	761	762	1	0	-0.257516
MvKn-1118-A1-R2_A1	762	763	1	0	-0.302752
MvKn-1118-A1-R2_A1	763	764	1	0	-0.595188
MvKn-1118-A1-R2_A1	764	765	0.939	0	-0.0483559
MvKn-1118-A1-R2_A1	765	766	1	0	-0.308824
MvKn-1118-A1-R2_A1	766	767	0.354	0.057	-0.232198
MvKn-1118-A1-R2_A1	767	768	0	0.238	-0.377622
MvKn-1118-A1-R2_A1	768	769	0.633	0	0.0841878
MvKn-1118-A1-R2_A1	769	770	0.872	0	-0.0485507
MvKn-1118-A1-R2_A1	770	771	0.759	0	-0.330721
MvKn-1118-A1-R2_A1	771	772	1	0	-0.223
MvKn-1118-A1-R2_A1	772	773	0.81	0	-0.245482
MvKn-1118-A1-R2_A1	773	774	0.114	0	0.094195
MvKn-1118-A1-R2_A1	774	775	0.523	0	0.388206
MvKn-1118-A1-R2_A1	775	776	1	0	-0.0361446
MvKn-1118-A1-R2_A1	776	777	1	0	-0.40375
MvKn-1118-A1-R2_A1	777	778	0.527	0	-0.330966
MvKn-1118-A1-R2_A1	778	779	1	0	0.0825083
MvKn-1118-A1-R2_A1	779	780	0.958	0	-0.160706
MvKn-1118-A1-R2_A1	780	781	1	0	-0.220619
MvKn-1118-A1-R2_A1	781	782	1	0	-0.267218
MvKn-1118-A1-R2_A1	782	783	0.485	0	-0.106383
MvKn-1118-A1-R2_A1	783	784	0.745	0	0.0276596
MvKn-1118-A1-R2_A1	784	785	0.769	0	-0.32727
MvKn-1118-A1-R2_A1	785	786	0.748	0	-0.135654
MvKn-1118-A1-R2_A1	786	787	0.191	0	-0.31881
MvKn-1118-A1-R2_A1	787	788	1	0	-0.267133
MvKn-1118-A1-R2_A1	788	789	0.445	0	-0.371981
MvKn-1118-A1-R2_A1	789	790	0.713	0	-0.157395
MvKn-1118-A1-R2_A1	790	791	0.272	0	0.267777
MvKn-1118-A1-R2_A1	791	792	0	0	0.744898
MvKn-1118-A1-R2_A1	792	793	0	0.793	-0.252604
MvKn-1118-A1-R2_A1	793	794	0	0.461	-0.34952
MvKn-1118-A1-R2_A1	794	795	0	0	0.131494
MvKn-1118-A1-R2_A1	795	796	0.036	0.129	0.102174
MvKn-1118-A1-R2_A1	796	797	0.364	0	0.304878
MvKn-1118-A1-R2_A1	797	798	1	0	0.13764
MvKn-1118-A1-R2_A1	798	799	1	0	0.472222
MvKn-1118-A1-R2_A1	799	800	0.611	0	0.55461
MvKn-1118-A1-R2_A1	800	801	0.304	0.24	-0.163399
MvKn-1118-A1-R2_A1	801	802	0	1	0.124171
MvKn-1118-A1-R2_A1	802	803	0	1	-0.163522
MvKn-1118-A1-R2_A1	803	804	0	0.379	-0.0447504
MvKn-1118-A1-R2_A1	804	805	0	0.231	-0.444393
MvKn-1118-A1-R2_A1	805	806	0	0	0.133333
MvKn-1118-A1-R2_A1	806	807	0	0	-0.266304
MvKn-1118-A1-R2_A1	807	808	0	0	-0.152174
MvKn-1118-A1-R2_A1	808	809	0	0.162	-0.268043
MvKn-1118-A1-R2_A1	809	810	0	0.227	-0.230769
MvKn-1118-A1-R2_A1	810	811	0.173	0	-0.474201
MvKn-1118-A1-R2_A1	811	812	1	0	-0.0441176
MvKn-1118-A1-R2_A1	812	813	1	0	-0.271617
MvKn-1118-A1-R2_A1	813	814	1	0	-0.185223
MvKn-1118-A1-R2_A1	814	815	1	0	-0.102664
MvKn-1118-A1-R2_A1	815	816	0.674	0	-0.314654
MvKn-1118-A1-R2_A1	816	817	0.926	0	0.227273
MvKn-1118-A1-R2_A1	817	818	0.937	0	0.263441
MvKn-1118-A1-R2_A1	818	819	0.548	0	-0.378708
MvKn-1118-A1-R2_A1	819	820	0.117	0	-0.0952381
MvKn-1118-A1-R2_A1	820	821	1	0	0.075
MvKn-1118-A1-R2_A1	821	822	1	0	-0.292387
MvKn-1118-A1-R2_A1	822	823	0.478	0.112	-0.452694
MvKn-1118-A1-R2_A1	823	824	0.861	0	-0.161765
MvKn-1118-A1-R2_A1	824	825	1	0	-0.358887
MvKn-1118-A1-R2_A1	825	826	0.571	0	-0.524227
MvKn-1118-A1-R2_A1	826	827	0.982	0	-0.416867
MvKn-1118-A1-R2_A1	827	828	1	0	-0.312688
MvKn-1118-A1-R2_A1	828	829	1	0	-0.220392
MvKn-1118-A1-R2_A1	829	830	1	0	-0.425597
MvKn-1118-A1-R2_A1	830	831	1	0	-0.353218
MvKn-1118-A1-R2_A1	831	832	1	0	-0.0375902
MvKn-1118-A1-R2_A1	832	833	1	0	-0.359936
MvKn-1118-A1-R2_A1	833	834	0.796	0	-0.0192604
MvKn-1118-A1-R2_A1	834	835	0	0	-0.413725
MvKn-1118-A1-R2_A1	835	836	0.576	0	-0.284208
MvKn-1118-A1-R2_A1	836	837	0	0	0.1
MvKn-1118-A1-R2_A1	837	838	0	0.325	-0.276596
MvKn-1118-A1-R2_A1	838	839	0.1	0	0.0387812
MvKn-1118-A1-R2_A1	839	840	1	0	0.0533049
MvKn-1118-A1-R2_A1	840	841	0.81	0	0.111111
MvKn-1118-A1-R2_A1	841	842	0.075	0	-0.194737
MvKn-1118-A1-R2_A1	842	843	0.928	0	0.0452962
MvKn-1118-A1-R2_A1	843	844	1	0	-0.499154
MvKn-1118-A1-R2_A1	844	845	0.769	0	-0.59707
MvKn-1118-A1-R2_A1	845	846	0.893	0	-0.0474407
MvKn-1118-A1-R2_A1	846	847	1	0	-0.0517857
MvKn-1118-A1-R2_A1	847	848	1	0	-0.412698
MvKn-1118-A1-R2_A1	848	849	1	0	-0.201015
MvKn-1118-A1-R2_A1	849	850	1	0	-0.348039
MvKn-1118-A1-R2_A1	850	851	0.455	0	-0.222826
MvKn-1118-A1-R2_A1	851	852	1	0	-0.363243
MvKn-1118-A1-R2_A1	852	853	1	0	0.159846
MvKn-1118-A1-R2_A1	853	854	1	0	-0.335165
MvKn-1118-A1-R2_A1	854	855	1	0	-0.0244883
MvKn-1118-A1-R2_A1	855	856	0.596	0	-0.576976
MvKn-1118-A1-R2_A1	856	857	0.533	0	-0.0946746
MvKn-1118-A1-R2_A1	857	858	0.772	0	0.121118
MvKn-1118-A1-R2_A1	858	859	0.816	0	-0.00915388
MvKn-1118-A1-R2_A1	859	860	1	0	-0.441526
MvKn-1118-A1-R2_A1	860	861	1	0	-0.0338983
MvKn-1118-A1-R2_A1	861	862	0.165	0	-0.1625
MvKn-1118-A1-R2_A1	862	863	0.639	0	0.173647
MvKn-1118-A1-R2_A1	863	864	0	0	-0.314356
MvKn-1118-A1-R2_A1	864	865	0.636	0	0.235294
MvKn-1118-A1-R2_A1	865	866	0.703	0	-0.229063
MvKn-1118-A1-R2_A1	866	867	0.535	0	-0.248737
MvKn-1118-A1-R2_A1	867	868	0.925	0	-0.037981
MvKn-1118-A1-R2_A1	868	869	0.402	0	-0.115848
MvKn-1118-A1-R2_A1	869	870	0.862	0	0.00887762
MvKn-1118-A1-R2_A1	870	871	1	0	0.534091
MvKn-1118-A1-R2_A1	871	872	1	0	-0.0503859
MvKn-1118-A1-R2_A1	872	873	1	0	0.212935
MvKn-1118-A1-R2_A1	873	874	0.8	0	0.0416667
MvKn-1118-A1-R2_A1	874	875	0.658	0	-0.137239
MvKn-1118-A1-R2_A1	875	876	0.308	0	-0.47855
MvKn-1118-A1-R2_A1	876	877	0.27	0	-0.0543478
MvKn-1118-A1-R2_A1	877	878	0.833	0	-0.478185
MvKn-1118-A1-R2_A1	878	879	1	0	0.312699
MvKn-1118-A1-R2_A1	879	880	0.736	0	-0.395365
MvKn-1118-A1-R2_A1	880	881	0	0	-0.521101
MvKn-1118-A1-R2_A1	881	882	0	0	-0.25
MvKn-1118-A1-R2_A1	882	883	0.521	0	-0.364054
MvKn-1118-A1-R2_A1	883	884	0.893	0	-0.323136
MvKn-1118-A1-R2_A1	884	885	0.231	0	-0.290309
MvKn-1118-A1-R2_A1	885	886	1	0	-0.405825
MvKn-1118-A1-R2_A1	886	887	0.487	0	0.56391
MvKn-1118-A1-R2_A1	887	888	0	0	0.0961538
MvKn-1118-A1-R2_A1	888	889	0.485	0	0.0376471
MvKn-1118-A1-R2_A1	889	890	0.434	0	-0.353693
MvKn-1118-A1-R2_A1	890	891	1	0	0.0548523
MvKn-1118-A1-R2_A1	891	892	1	0	-0.270862
MvKn-1118-A1-R2_A1	892	893	0.217	0	-0.193317
MvKn-1118-A1-R2_A1	893	894	1	0	-0.202822
MvKn-1118-A1-R2_A1	894	895	0.524	0	-0.336384
MvKn-1118-A1-R2_A1	895	896	1	0	0.0693619
MvKn-1118-A1-R2_A1	896	897	1	0	-0.098273
MvKn-1118-A1-R2_A1	897	898	0.533	0	0.129412
MvKn-1118-A1-R2_A1	898	899	0.586	0	-0.405229
MvKn-1118-A1-R2_A1	899	900	1	0	-0.532911
MvKn-1118-A1-R2_A1	900	901	1	0	0.0980321
MvKn-1118-A1-R2_A1	901	902	1	0	0.0444444
MvKn-1118-A1-R2_A1	902	903	0.557	0	0.993499
MvKn-1118-A1-R2_A1	903	904	0.349	0	-0.43609
MvKn-1118-A1-R2_A1	904	905	1	0	-0.150979
MvKn-1118-A1-R2_A1	905	906	0.973	0	-0.0946502
MvKn-1118-A1-R2_A1	906	907	0.848	0	-0.173729
MvKn-1118-A1-R2_A1	907	908	1	0	0.0172414
MvKn-1118-A1-R2_A1	908	909	0.898	0	0.0641026
MvKn-1118-A1-R2_A1	909	910	1	0	-0.285567
MvKn-1118-A1-R2_A1	910	911	0.06	0	-0.259288
MvKn-1118-A1-R2_A1	911	912	0	0	-0.264003
MvKn-1118-A1-R2_A1	912	913	0	0	-0.322979
MvKn-1118-A1-R2_A1	913	914	0	0	-0.231618
MvKn-1118-A1-R2_A1	914	915	0	0	-0.105559
MvKn-1118-A1-R2_A1	915	916	0	0	0.146802
MvKn-1118-A1-R2_A1	916	917	0	0	0.181316
MvKn-1118-A1-R2_A1	917	918	0.77	0	-0.421739
MvKn-1118-A1-R2_A1	918	919	1	0	-0.272078
MvKn-1118-A1-R2_A1	919	920	1	0	-0.587637
MvKn-1118-A1-R2_A1	920	921	0.081	0	0.552553
MvKn-1118-A1-R2_A1	921	922	0	0	-0.231003
MvKn-1118-A1-R2_A1	922	923	0	0	-0.425263
MvKn-1118-A1-R2_A1	923	924	0	0	0.340841
MvKn-1118-A1-R2_A1	924	925	0	0	-0.0696023
MvKn-1118-A1-R2_A1	925	926	0.936	0	-0.266501
MvKn-1118-A1-R2_A1	926	927	1	0	-0.267486
MvKn-1118-A1-R2_A1	927	928	1	0	-0.411232
MvKn-1118-A1-R2_A1	928	929	0.626	0	-0.135406
MvKn-1118-A1-R2_A1	929	930	0.166	0	-0.275862
MvKn-1118-A1-R2_A1	930	931	0	0	0.0463557
MvKn-1118-A1-R2_A1	931	932	0.578	0.141	0.0177866
MvKn-1118-A1-R2_A1	932	933	1	0	-0.280808
MvKn-1118-A1-R2_A1	933	934	0.194	0	0.564598
MvKn-1118-A1-R2_A1	934	935	0.716	0	0.188104
MvKn-1118-A1-R2_A1	935	936	0.876	0	-0.362041
MvKn-1118-A1-R2_A1	936	937	1	0	-0.559402
MvKn-1118-A1-R2_A1	937	938	1	0	-0.125
MvKn-1118-A1-R2_A1	938	939	1	0	0.705832
MvKn-1118-A1-R2_A1	939	940	1	0	0.105035
MvKn-1118-A1-R2_A1	940	941	0.199	0	0.28825
MvKn-1118-A1-R2_A1	941	942	0.364	0	0.268852
MvKn-1118-A1-R2_A1	942	943	1	0	-0.260997
MvKn-1118-A1-R2_A1	943	944	0.909	0	-0.469668
MvKn-1118-A1-R2_A1	944	945	0.127	0	-0.515319
MvKn-1118-A1-R2_A1	945	946	1	0	-0.385366
MvKn-1118-A1-R2_A1	946	947	1	0	-0.215984
MvKn-1118-A1-R2_A1	947	948	0.509	0	0.0941176
MvKn-1118-A1-R2_A1	948	949	0.492	0	-0.071047
MvKn-1118-A1-R2_A1	949	950	1	0	-0.470039
MvKn-1118-A1-R2_A1	950	951	1	0	-0.241379
MvKn-1118-A1-R2_A1	951	952	0.431	0	-0.199617
MvKn-1118-A1-R2_A1	952	953	0	0.14	-0.653889
MvKn-1118-A1-R2_A1	953	954	0.55	0	-0.451775
MvKn-1118-A1-R2_A1	954	955	0.81	0	-0.31222
MvKn-1118-A1-R2_A1	955	956	0	0	-0.310769
MvKn-1118-A1-R2_A1	956	957	0	0	-0.0696416
MvKn-1118-A1-R2_A1	957	958	0.858	0	-0.416162
MvKn-1118-A1-R2_A1	958	959	1	0	0.230159
MvKn-1118-A1-R2_A1	959	960	0.626	0	-0.0173001
MvKn-1118-A1-R2_A1	960	961	1	0	-0.190123
MvKn-1118-A1-R2_A1	961	962	0.013	0	0.143096
MvKn-1118-A1-R2_A1	962	963	0.938	0	-0.375
MvKn-1118-A1-R2_A1	963	964	1	0	-0.475564
MvKn-1118-A1-R2_A1	964	965	0.881	0	-0.201663
MvKn-1118-A1-R2_A1	965	966	0.494	0	-0.26011
MvKn-1118-A1-R2_A1	966	967	1	0	-0.54717
MvKn-1118-A1-R2_A1	967	968	1	0	-0.55119
MvKn-1118-A1-R2_A1	968	969	1	0	-0.127426
MvKn-1118-A1-R2_A1	969	970	1	0	0.246147
MvKn-1118-A1-R2_A1	970	971	0.002	0	0.0676089
MvKn-1118-A1-R2_A1	971	972	0	0.122	-0.145882
MvKn-1118-A1-R2_A1	972	973	0.405	0.255	-0.341332
MvKn-1118-A1-R2_A1	973	974	0.472	0	-0.234432
MvKn-1118-A1-R2_A1	974	975	1	0	-0.253801
MvKn-1118-A1-R2_A1	975	976	0.119	0	-0.479237
MvKn-1118-A1-R2_A1	976	977	0.453	0	0.081313
MvKn-1118-A1-R2_A1	977	978	0.194	0	-0.451972
MvKn-1118-A1-R2_A1	978	979	0.286	0	-0.496625
MvKn-1118-A1-R2_A1	979	980	1	0	-0.173955
MvKn-1118-A1-R2_A1	980	981	1	0	-0.358425
MvKn-1118-A1-R2_A1	981	982	0.507	0	-0.12
MvKn-1118-A1-R2_A1	982	983	0	0.274	-0.146433
MvKn-1118-A1-R2_A1	983	984	0	0.777	0.256617
MvKn-1118-A1-R2_A1	984	985	0	1	0.227197
MvKn-1118-A1-R2_A1	985	986	0	1	-0.122581
MvKn-1118-A1-R2_A1	986	987	0	1	-0.256774
MvKn-1118-A1-R2_A1	987	988	0	1	-0.34879
MvKn-1118-A1-R2_A1	988	989	0	1	0.325116
MvKn-1118-A1-R2_A1	989	990	0	1	0.385929
MvKn-1118-A1-R2_A1	990	991	0	0.512	-0.292383
MvKn-1118-A1-R2_A1	991	992	0.803	0	-0.50325
MvKn-1118-A1-R2_A1	992	993	0.347	0	0.146949
MvKn-1118-A1-R2_A1	993	994	0.771	0	-0.431373
MvKn-1118-A1-R2_A1	994	995	0.576	0	-0.140205
MvKn-1118-A1-R2_A1	995	996	1	0	-0.48502
MvKn-1118-A1-R2_A1	996	997	1	0	-0.251448
MvKn-1118-A1-R2_A1	997	998	0.524	0	-0.0769231
MvKn-1118-A1-R2_A1	998	999	0.734	0	0.180732
MvKn-1118-A1-R2_A1	999	1000	0.208	0	-0.162138
MvKn-1118-A1-R2_A1	1000	1001	0	0	-0.547872
MvKn-1118-A1-R2_A1	1001	1002	0.941	0	0.0972727
MvKn-1118-A1-R2_A1	1002	1003	1	0	-0.0940799
MvKn-1118-A1-R2_A1	1003	1004	1	0	-0.25
MvKn-1118-A1-R2_A1	1004	1005	0.123	0	-0.328149
MvKn-1118-A1-R2_A1	1005	1006	0	0	-0.46875
MvKn-1118-A1-R2_A1	1006	1007	0.477	0	-0.161263
MvKn-1118-A1-R2_A1	1007	1008	1	0	-0.301653
MvKn-1118-A1-R2_A1	1008	1009	1	0	0.0733945
MvKn-1118-A1-R2_A1	1009	1010	0.176	0	-0.492608
MvKn-1118-A1-R2_A1	1010	1011	0.128	0	0.222303
MvKn-1118-A1-R2_A1	1011	1012	0.972	0	0.391892
MvKn-1118-A1-R2_A1	1012	1013	0.435	0	-0.317107
MvKn-1118-A1-R2_A1	1013	1014	1	0	-0.362981
MvKn-1118-A1-R2_A1	1014	1015	0.637	0	0.167109
MvKn-1118-A1-R2_A1	1015	1016	1	0	-0.127568
MvKn-1118-A1-R2_A1	1016	1017	0.211	0	-0.47056
MvKn-1118-A1-R2_A1	1017	1018	0	0	0.0208
MvKn-1118-A1-R2_A1	1018	1019	0	0	0.201334
MvKn-1118-A1-R2_A1	1019	1020	0.947	0	-0.21624
MvKn-1118-A1-R2_A1	1020	1021	0.527	0	-0.157551
MvKn-1118-A1-R2_A1	1021	1022	1	0	0.324199
MvKn-1118-A1-R2_A1	1022	1023	1	0	0.526075
MvKn-1118-A1-R2_A1	1023	1024	1	0	0.327189
MvKn-1118-A1-R2_A1	1024	1025	1	0	0.0645161
MvKn-1118-A1-R2_A1	1025	1026	0.484	0	-0.48483
MvKn-1118-A1-R2_A1	1026	1027	0	0	0.212903
MvKn-1118-A1-R2_A1	1027	1028	0.701	0	-0.465932
MvKn-1118-A1-R2_A1	1028	1029	1	0	-0.335804
MvKn-1118-A1-R2_A1	1029	1030	1	0	0.125609
MvKn-1118-A1-R2_A1	1030	1031	0.645	0	-0.156187
MvKn-1118-A1-R2_A1	1031	1032	1	0	-0.489273
MvKn-1118-A1-R2_A1	1032	1033	0.354	0	-0.106383
MvKn-1118-A1-R2_A1	1033	1034	0	0	0.127941
MvKn-1118-A1-R2_A1	1034	1035	0.32	0	-0.389149
MvKn-1118-A1-R2_A1	1035	1036	0.781	0	-0.155844
MvKn-1118-A1-R2_A1	1036	1037	0.702	0	-0.015543
MvKn-1118-A1-R2_A1	1037	1038	0	0	-0.369161
MvKn-1118-A1-R2_A1	1038	1039	0.714	0	0.0924113
MvKn-1118-A1-R2_A1	1039	1040	0.723	0	-0.0175585
MvKn-1118-A1-R2_A1	1040	1041	0	0	-0.289292
MvKn-1118-A1-R2_A1	1041	1042	0.93	0	-0.45801
MvKn-1118-A1-R2_A1	1042	1043	0.473	0	0.317999
MvKn-1118-A1-R2_A1	1043	1044	0.191	0	0.0305518
MvKn-1118-A1-R2_A1	1044	1045	1	0	-0.114301
MvKn-1118-A1-R2_A1	1045	1046	0.333	0	-0.438059
MvKn-1118-A1-R2_A1	1046	1047	1	0	-0.15522
MvKn-1118-A1-R2_A1	1047	1048	0.84	0	-0.278592
MvKn-1118-A1-R2_A1	1048	1049	1	0	-0.317618
MvKn-1118-A1-R2_A1	1049	1050	1	0	-0.322424
MvKn-1118-A1-R2_A1	1050	1051	0.786	0	-0.294722
MvKn-1118-A1-R2_A1	1051	1052	0.307	0	-0.000477897
MvKn-1118-A1-R2_A1	1052	1053	0.673	0	-0.0202224
MvKn-1118-A1-R2_A1	1053	1054	0	0	-0.362177
MvKn-1118-A1-R2_A1	1054	1055	0.837	0	-0.0727023
MvKn-1118-A1-R2_A1	1055	1056	1	0	0.208134
MvKn-1118-A1-R2_A1	1056	1057	0.779	0	-0.153654
MvKn-1118-A1-R2_A1	1057	1058	1	0	0.0546686
MvKn-1118-A1-R2_A1	1058	1059	0.416	0	-0.306604
MvKn-1118-A1-R2_A1	1059	1060	0.272	0	-0.143571
MvKn-1118-A1-R2_A1	1060	1061	0.215	0	-0.39726
MvKn-1118-A1-R2_A1	1061	1062	0.302	0	-0.192451
MvKn-1118-A1-R2_A1	1062	1063	0.926	0	0.0602837
MvKn-1118-A1-R2_A1	1063	1064	0.179	0.236	-0.491173
MvKn-1118-A1-R2_A1	1064	1065	1	0	0.102244
MvKn-1118-A1-R2_A1	1065	1066	1	0	0.105604
MvKn-1118-A1-R2_A1	1066	1067	0.65	0	-0.422604
MvKn-1118-A1-R2_A1	1067	1068	1	0	-0.240665
MvKn-1118-A1-R2_A1	1068	1069	0.689	0	0.314952
MvKn-1118-A1-R2_A1	1069	1070	0.894	0	-0.271255
MvKn-1118-A1-R2_A1	1070	1071	0	0	-0.248639
MvKn-1118-A1-R2_A1	1071	1072	0.487	0	0.0199645
MvKn-1118-A1-R2_A1	1072	1073	1	0	-0.10625
MvKn-1118-A1-R2_A1	1073	1074	0.298	0	-0.12462
MvKn-1118-A1-R2_A1	1074	1075	0.38	0	-0.333333
MvKn-1118-A1-R2_A1	1075	1076	1	0	-0.222322
MvKn-1118-A1-R2_A1	1076	1077	1	0	-0.425926
MvKn-1118-A1-R2_A1	1077	1078	0.187	0	-0.0455263
MvKn-1118-A1-R2_A1	1078	1079	0.898	0	0.372671
MvKn-1118-A1-R2_A1	1079	1080	0.71	0	-0.0946983
MvKn-1118-A1-R2_A1	1080	1081	0.681	0	0.612987
MvKn-1118-A1-R2_A1	1081	1082	0.893	0	0.0809748
MvKn-1118-A1-R2_A1	1082	1083	1	0	-0.273781
MvKn-1118-A1-R2_A1	1083	1084	0.395	0.544	0.123385
MvKn-1118-A1-R2_A1	1084	1085	0.259	0.048	-0.314524
MvKn-1118-A1-R2_A1	1085	1086	1	0	-0.186662
MvKn-1118-A1-R2_A1	1086	1087	1	0	-0.286923
MvKn-1118-A1-R2_A1	1087	1088	0.417	0.2	-0.00291545
MvKn-1118-A1-R2_A1	1088	1089	0	0	0.571055
MvKn-1118-A1-R2_A1	1089	1090	0.088	0	0.172068
MvKn-1118-A1-R2_A1	1090	1091	0.965	0	-0.00358621
MvKn-1118-A1-R2_A1	1091	1092	0	0	-0.249231
MvKn-1118-A2-R2_A2	0	1	0	0.992	-0.383626
MvKn-1118-A2-R2_A2	1	2	0	1	-0.296393
MvKn-1118-A2-R2_A2	2	3	0	1	0.137158
MvKn-1118-A2-R2_A2	3	4	0	1	-0.0271493
MvKn-1118-A2-R2_A2	4	5	0	1	-0.248193
MvKn-1118-A2-R2_A2	5	6	0	1	-0.352227
MvKn-1118-A2-R2_A2	6	7	0.029	0.849	-0.238596
MvKn-1118-A2-R2_A2	7	8	1	0	0.19195
MvKn-1118-A2-R2_A2	8	9	0.448	0	2.82609
MvKn-1118-A2-R2_A2	9	10	0.679	0	0.255172
MvKn-1118-A2-R2_A2	10	11	0.739	0	-0.232719
MvKn-1118-A2-R2_A2	11	12	0	0.022	0.921053
MvKn-1118-A2-R2_A2	12	13	0.179	0.402	0.417582
MvKn-1118-A2-R2_A2	13	14	1	0	-0.126748
MvKn-1118-A2-R2_A2	14	15	1	0	-0.227149
MvKn-1118-A2-R2_A2	15	16	0.508	0	-0.391253
MvKn-1118-A2-R2_A2	16	17	0	0.34	0.177489
MvKn-1118-A2-R2_A2	17	18	0.397	0	0.19883
MvKn-1118-A2-R2_A2	18	19	0.742	0	-0.306024
MvKn-1118-A2-R2_A2	19	20	0.19	0.616	0.0244167
MvKn-1118-A2-R2_A2	20	21	1	0	0.0534722
MvKn-1118-A2-R2_A2	21	22	1	0	-0.116883
MvKn-1118-A2-R2_A2	22	23	1	0	-0.197103
MvKn-1118-A2-R2_A2	23	24	0.589	0	0.337195
MvKn-1118-A2-R2_A2	24	25	1	0	-0.134027
MvKn-1118-A2-R2_A2	25	26	0.18	0	-0.280777
MvKn-1118-A2-R2_A2	26	27	0.885	0	-0.465461
MvKn-1118-A2-R2_A2	27	28	1	0	0.00871755
MvKn-1118-A2-R2_A2	28	29	1	0	0.464909
MvKn-1118-A2-R2_A2	29	30	1	0	-0.107037
MvKn-1118-A2-R2_A2	30	31	1	0	-0.209804
MvKn-1118-A2-R2_A2	31	32	0	0	-0.189189
MvKn-1118-A2-R2_A2	32	33	0	0	-0.147211
MvKn-1118-A2-R2_A2	33	34	0.925	0	-0.125448
MvKn-1118-A2-R2_A2	34	35	0.622	0	-0.290335
MvKn-1118-A2-R2_A2	35	36	0	0	0.43881
MvKn-1118-A2-R2_A2	36	37	0	0	-0.240619
MvKn-1118-A2-R2_A2	37	38	0.672	0.251	-0.17468
MvKn-1118-A2-R2_A2	38	39	0.945	0	-0.367437
MvKn-1118-A2-R2_A2	39	40	0	0	0.25782
MvKn-1118-A2-R2_A2	40	41	0	0	0.0769231
MvKn-1118-A2-R2_A2	41	42	0	0	0.880184
MvKn-1118-A2-R2_A2	42	43	0	0	0.0259205
MvKn-1118-A2-R2_A2	43	44	0	0.403	0.203674
MvKn-1118-A2-R2_A2	44	45	0	0.072	-0.0212766
MvKn-1118-A2-R2_A2	45	46	0.817	0	-0.370092
MvKn-1118-A2-R2_A2	46	47	0.774	0	0.0714286
MvKn-1118-A2-R2_A2	47	48	0.651	0	-0.264368
MvKn-1118-A2-R2_A2	48	49	0.048	0	-0.314815
MvKn-1118-A2-R2_A2	49	50	0.866	0	-0.354037
MvKn-1118-A2-R2_A2	50	51	0.656	0	-0.690778
MvKn-1118-A2-R2_A2	51	52	1	0	-0.118003
MvKn-1118-A2-R2_A2	52	53	1	0	-0.07314
MvKn-1118-A2-R2_A2	53	54	1	0	0.264151
MvKn-1118-A2-R2_A2	54	55	0.519	0	0.314848
MvKn-1118-A2-R2_A2	55	56	0.167	0	-0.029703
MvKn-1118-A2-R2_A2	56	57	1	0	-0.378561
MvKn-1118-A2-R2_A2	57	58	1	0	0.436975
MvKn-1118-A2-R2_A2	58	59	0.742	0	-0.0397805
MvKn-1118-A2-R2_A2	59	60	1	0	-0.402142
MvKn-1118-A2-R2_A2	60	61	1	0	-0.422151
MvKn-1118-A2-R2_A2	61	62	0.624	0	-0.416047
MvKn-1118-A2-R2_A2	62	63	0.81	0	-0.0612245
MvKn-1118-A2-R2_A2	63	64	1	0	0.446154
MvKn-1118-A2-R2_A2	64	65	0.147	0	-0.246708
MvKn-1118-A2-R2_A2	65	66	0	0.129	-0.441734
MvKn-1118-A2-R2_A2	66	67	0.628	0	-0.402116
MvKn-1118-A2-R2_A2	67	68	1	0	-0.277186
MvKn-1118-A2-R2_A2	68	69	0.902	0	0.0579357
MvKn-1118-A2-R2_A2	69	70	0.207	0	-0.0258908
MvKn-1118-A2-R2_A2	70	71	1	0	-0.372736
MvKn-1118-A2-R2_A2	71	72	0.821	0	-0.23366
MvKn-1118-A2-R2_A2	72	73	0	0	-0.220779
MvKn-1118-A2-R2_A2	73	74	0.058	0	0.141755
MvKn-1118-A2-R2_A2	74	75	1	0	0.214286
MvKn-1118-A2-R2_A2	75	76	0.381	0	-0.371895
MvKn-1118-A2-R2_A2	76	77	0.921	0	-0.233785
MvKn-1118-A2-R2_A2	77	78	0.843	0	-0.354509
MvKn-1118-A2-R2_A2	78	79	1	0	0.0821114
MvKn-1118-A2-R2_A2	79	80	0.011	0	0.0914761
MvKn-1118-A2-R2_A2	80	81	0.479	0	-0.431034
MvKn-1118-A2-R2_A2	81	82	1	0	-0.387755
MvKn-1118-A2-R2_A2	82	83	1	0	-0.523372
MvKn-1118-A2-R2_A2	83	84	0.003	0	-0.644184
MvKn-1118-A2-R2_A2	84	85	0.482	0	0.108527
MvKn-1118-A2-R2_A2	85	86	1	0	-0.0707071
MvKn-1118-A2-R2_A2	86	87	0.24	0	-0.424837
MvKn-1118-A2-R2_A2	87	88	0.596	0	-0.376489
MvKn-1118-A2-R2_A2	88	89	0.085	0	0.57622
MvKn-1118-A2-R2_A2	89	90	0.35	0	-0.171931
MvKn-1118-A2-R2_A2	90	91	0.812	0	-0.528736
MvKn-1118-A2-R2_A2	91	92	1	0	-0.538144
MvKn-1118-A2-R2_A2	92	93	1	0	0.139035
MvKn-1118-A2-R2_A2	93	94	0.223	0	0.140248
MvKn-1118-A2-R2_A2	94	95	0.129	0	-0.0632842
MvKn-1118-A2-R2_A2	95	96	1	0	0.00670141
MvKn-1118-A2-R2_A2	96	97	0.638	0	-0.0690559
MvKn-1118-A2-R2_A2	97	98	1	0	0.385722
MvKn-1118-A2-R2_A2	98	99	0.798	0	-0.248658
MvKn-1118-A2-R2_A2	99	100	0.541	0	-0.382869
MvKn-1118-A2-R2_A2	100	101	0	0	-0.226454
MvKn-1118-A2-R2_A2	101	102	0.321	0	-0.120638
MvKn-1118-A2-R2_A2	102	103	0	0	-0.361404
MvKn-1118-A2-R2_A2	103	104	0.996	0	-0.306723
MvKn-1118-A2-R2_A2	104	105	1	0	0.297907
MvKn-1118-A2-R2_A2	105	106	0.953	0	0.0809313
MvKn-1118-A2-R2_A2	106	107	0.814	0	0.319118
MvKn-1118-A2-R2_A2	107	108	0.768	0	0.203762
MvKn-1118-A2-R2_A2	108	109	0.567	0	-0.31875
MvKn-1118-A2-R2_A2	109	110	0.932	0	-0.132955
MvKn-1118-A2-R2_A2	110	111	1	0	-0.211767
MvKn-1118-A2-R2_A2	111	112	0.221	0	-0.12596
MvKn-1118-A2-R2_A2	112	113	0	0	0.0395664
MvKn-1118-A2-R2_A2	113	114	0.873	0	-0.0261866
MvKn-1118-A2-R2_A2	114	115	0.852	0	-0.187799
MvKn-1118-A2-R2_A2	115	116	0.873	0	0.0497835
MvKn-1118-A2-R2_A2	116	117	1	0	-0.336346
MvKn-1118-A2-R2_A2	117	118	1	0	-0.180328
MvKn-1118-A2-R2_A2	118	119	0.17	0	-0.371169
MvKn-1118-A2-R2_A2	119	120	1	0	-0.353926
MvKn-1118-A2-R2_A2	120	121	1	0	0.858108
MvKn-1118-A2-R2_A2	121	122	1	0	0.347441
MvKn-1118-A2-R2_A2	122	123	0.608	0	-0.243878
MvKn-1118-A2-R2_A2	123	124	0	0	-0.347884
MvKn-1118-A2-R2_A2	124	125	0.219	0	-0.274848
MvKn-1118-A2-R2_A2	125	126	1	0	-0.527523
MvKn-1118-A2-R2_A2	126	127	1	0	-0.425392
MvKn-1118-A2-R2_A2	127	128	0.577	0	0.853047
MvKn-1118-A2-R2_A2	128	129	1	0	0.346935
MvKn-1118-A2-R2_A2	129	130	0.69	0	-0.132838
MvKn-1118-A2-R2_A2	130	131	0.83	0	-0.395281
MvKn-1118-A2-R2_A2	131	132	1	0	-0.323976
MvKn-1118-A2-R2_A2	132	133	0.506	0	-0.260504
MvKn-1118-A2-R2_A2	133	134	1	0	-0.14214
MvKn-1118-A2-R2_A2	134	135	1	0	-0.351265
MvKn-1118-A2-R2_A2	135	136	0.612	0	-0.0514706
MvKn-1118-A2-R2_A2	136	137	0.747	0	-0.0951872
MvKn-1118-A2-R2_A2	137	138	1	0	-0.174107
MvKn-1118-A2-R2_A2	138	139	0.233	0	0.0294284
MvKn-1118-A2-R2_A2	139	140	0.459	0	0.374145
MvKn-1118-A2-R2_A2	140	141	0.83	0	-0.276335
MvKn-1118-A2-R2_A2	141	142	0.347	0	-0.140658
MvKn-1118-A2-R2_A2	142	143	0.491	0	0.105307
MvKn-1118-A2-R2_A2	143	144	0.886	0	0.0642606
MvKn-1118-A2-R2_A2	144	145	0.084	0	-0.461538
MvKn-1118-A2-R2_A2	145	146	1	0	-0.0909758
MvKn-1118-A2-R2_A2	146	147	0.945	0	-0.214559
MvKn-1118-A2-R2_A2	147	148	0.519	0	-0.474905
MvKn-1118-A2-R2_A2	148	149	1	0	-0.271222
MvKn-1118-A2-R2_A2	149	150	0.101	0	-0.118586
MvKn-1118-A2-R2_A2	150	151	0.208	0	-0.379953
MvKn-1118-A2-R2_A2	151	152	0.746	0	0.333333
MvKn-1118-A2-R2_A2	152	153	0	0	-0.151786
MvKn-1118-A2-R2_A2	153	154	0.993	0	-0.496454
MvKn-1118-A2-R2_A2	154	155	0.982	0	-0.530639
MvKn-1118-A2-R2_A2	155	156	0.383	0	-0.115626
MvKn-1118-A2-R2_A2	156	157	1	0	0.00800894
MvKn-1118-A2-R2_A2	157	158	0.594	0	-0.25656
MvKn-1118-A2-R2_A2	158	159	0.99	0	-0.354545
MvKn-1118-A2-R2_A2	159	160	0.275	0	-0.147157
MvKn-1118-A2-R2_A2	160	161	0	0	0.00930233
MvKn-1118-A2-R2_A2	161	162	0	0	0.0480905
MvKn-1118-A2-R2_A2	162	163	0.955	0	-0.273036
MvKn-1118-A2-R2_A2	163	164	0.794	0	0.107533
MvKn-1118-A2-R2_A2	164	165	1	0	-0.352953
MvKn-1118-A2-R2_A2	165	166	0.791	0	0.443603
MvKn-1118-A2-R2_A2	166	167	1	0	-0.350649
MvKn-1118-A2-R2_A2	167	168	1	0	-0.269866
MvKn-1118-A2-R2_A2	168	169	1	0	-0.197917
MvKn-1118-A2-R2_A2	169	170	0.233	0.251	-0.29679
MvKn-1118-A2-R2_A2	170	171	0.197	0.284	0.214286
MvKn-1118-A2-R2_A2	171	172	0	0.241	0.122159
MvKn-1118-A2-R2_A2	172	173	0.904	0	-0.0421053
MvKn-1118-A2-R2_A2	173	174	0.297	0	0.792647
MvKn-1118-A2-R2_A2	174	175	0	0.019	-0.400636
MvKn-1118-A2-R2_A2	175	176	0	1	-0.258455
MvKn-1118-A2-R2_A2	176	177	0	1	-0.0693069
MvKn-1118-A2-R2_A2	177	178	0	1	0.0958904
MvKn-1118-A2-R2_A2	178	179	0	0.988	0.563508
MvKn-1118-A2-R2_A2	179	180	0	1	-0.0372272
MvKn-1118-A2-R2_A2	180	181	0	1	1.80921
MvKn-1118-A2-R2_A2	181	182	0	0.196	0.135972
MvKn-1118-A2-R2_A2	182	183	0	0.332	-0.190974
MvKn-1118-A2-R2_A2	183	184	0.77	0	-0.4225
MvKn-1118-A2-R2_A2	184	185	0.81	0	-0.299421
MvKn-1118-A2-R2_A2	185	186	1	0	-0.416232
MvKn-1118-A2-R2_A2	186	187	0.89	0	-0.195744
MvKn-1118-A2-R2_A2	187	188	0.807	0	-0.370582
MvKn-1118-A2-R2_A2	188	189	0.961	0	0.205224
MvKn-1118-A2-R2_A2	189	190	1	0	0.115641
MvKn-1118-A2-R2_A2	190	191	0.349	0	-0.460696
MvKn-1118-A2-R2_A2	191	192	0.92	0	-0.0909091
MvKn-1118-A2-R2_A2	192	193	0	0	-0.0531646
MvKn-1118-A2-R2_A2	193	194	0	0	0.7189
MvKn-1118-A2-R2_A2	194	195	0	0	-0.586029
MvKn-1118-A2-R2_A2	195	196	0.825	0	-0.311921
MvKn-1118-A2-R2_A2	196	197	0.411	0	-0.473522
MvKn-1118-A2-R2_A2	197	198	1	0	-0.143126
MvKn-1118-A2-R2_A2	198	199	0.973	0	0.264615
MvKn-1118-A2-R2_A2	199	200	0.84	0	-0.162879
MvKn-1118-A2-R2_A2	200	201	0.585	0	-0.325046
MvKn-1118-A2-R2_A2	201	202	0.883	0	0.245014
MvKn-1118-A2-R2_A2	202	203	0	0	0.433333
MvKn-1118-A2-R2_A2	203	204	0.554	0	0.0212259
MvKn-1118-A2-R2_A2	204	205	0.48	0	-0.293919
MvKn-1118-A2-R2_A2	205	206	0.867	0	-0.464286
MvKn-1118-A2-R2_A2	206	207	1	0	-0.402299
MvKn-1118-A2-R2_A2	207	208	0.525	0	-0.175689
MvKn-1118-A2-R2_A2	208	209	0.797	0	0.0390361
MvKn-1118-A2-R2_A2	209	210	0.933	0	-0.170094
MvKn-1118-A2-R2_A2	210	211	1	0	-0.126437
MvKn-1118-A2-R2_A2	211	212	1	0	-0.219668
MvKn-1118-A2-R2_A2	212	213	1	0	-0.261274
MvKn-1118-A2-R2_A2	213	214	1	0	0.444302
MvKn-1118-A2-R2_A2	214	215	1	0	-0.111724
MvKn-1118-A2-R2_A2	215	216	0.098	0	-0.270192
MvKn-1118-A2-R2_A2	216	217	0.784	0	-0.424036
MvKn-1118-A2-R2_A2	217	218	0.497	0	-0.359974
MvKn-1118-A2-R2_A2	218	219	0.509	0	-0.220131
MvKn-1118-A2-R2_A2	219	220	1	0	0.368421
MvKn-1118-A2-R2_A2	220	221	1	0	0.865587
MvKn-1118-A2-R2_A2	221	222	0.543	0	-0.242105
MvKn-1118-A2-R2_A2	222	223	0.203	0.679	0.0769231
MvKn-1118-A2-R2_A2	223	224	0	0.575	0.991357
MvKn-1118-A2-R2_A2	224	225	0	0.965	0.0566239
MvKn-1118-A2-R2_A2	225	226	0	1	0.531915
MvKn-1118-A2-R2_A2	226	227	0	1	0.488947
MvKn-1118-A2-R2_A2	227	228	0	1	0.65057
MvKn-1118-A2-R2_A2	228	229	0	1	0.964286
MvKn-1118-A2-R2_A2	229	230	0	0.471	1.18284
MvKn-1118-A2-R2_A2	230	231	0	1	1.14799
MvKn-1118-A2-R2_A2	231	232	0	1	2.82472
MvKn-1118-A2-R2_A2	232	233	0	1	1.49255
MvKn-1118-A2-R2_A2	233	234	0	0.591	1.13897
MvKn-1118-A2-R2_A2	234	235	0	1	0.349485
MvKn-1118-A2-R2_A2	235	236	0	1	0.361111
MvKn-1118-A2-R2_A2	236	237	0	0.96	0.357801
MvKn-1118-A2-R2_A2	237	238	0	1	0.390671
MvKn-1118-A2-R2_A2	238	239	0	1	0.517993
MvKn-1118-A2-R2_A2	239	240	0	1	0.252174
MvKn-1118-A2-R2_A2	240	241	0	1	-0.569697
MvKn-1118-A2-R2_A2	241	242	0	1	-0.355769
MvKn-1118-A2-R2_A2	242	243	0	0.583	-0.225346
MvKn-1118-A2-R2_A2	243	244	0	1	-0.0315789
MvKn-1118-A2-R2_A2	244	245	0	1	-0.21447
MvKn-1118-A2-R2_A2	245	246	0	0.783	0.0650668
MvKn-1118-A2-R2_A2	246	247	0	0	0.129655
MvKn-1118-A2-R2_A2	247	248	0	0.063	0.540465
MvKn-1118-A2-R2_A2	248	249	0	0.91	-0.0588235
MvKn-1118-A2-R2_A2	249	250	0	1	0.0959752
MvKn-1118-A2-R2_A2	250	251	0	1	-0.175
MvKn-1118-A2-R2_A2	251	252	0	1	-0.0230937
MvKn-1118-A2-R2_A2	252	253	0	1	-0.339385
MvKn-1118-A2-R2_A2	253	254	0	1	0.380159
MvKn-1118-A2-R2_A2	254	255	0	1	0.0103704
MvKn-1118-A2-R2_A2	255	256	0	1	-0.0869565
MvKn-1118-A2-R2_A2	256	257	0	1	-0.0229885
MvKn-1118-A2-R2_A2	257	258	0	0.926	0.00404858
MvKn-1118-A2-R2_A2	258	259	0	0.868	0.370309
MvKn-1118-A2-R2_A2	259	260	0	1	0.0466733
MvKn-1118-A2-R2_A2	260	261	0	0.653	0.456566
MvKn-1118-A2-R2_A2	261	262	0	1	-0.288915
MvKn-1118-A2-R2_A2	262	263	0	1	0.104348
MvKn-1118-A2-R2_A2	263	264	0	1	-0.165533
MvKn-1118-A2-R2_A2	264	265	0	1	0.116175
MvKn-1118-A2-R2_A2	265	266	0	1	-0.286511
MvKn-1118-A2-R2_A2	266	267	0	1	-0.0669172
MvKn-1118-A2-R2_A2	267	268	0	0.95	-0.207373
MvKn-1118-A2-R2_A2	268	269	0	0.745	-0.0760435
MvKn-1118-A2-R2_A2	269	270	0	0.768	-0.26963
MvKn-1118-A2-R2_A2	270	271	0	0	0.165501
MvKn-1118-A2-R2_A2	271	272	0	0.534	-0.281917
MvKn-1118-A2-R2_A2	272	273	0	1	-0.212121
MvKn-1118-A2-R2_A2	273	274	0	1	-0.140741
MvKn-1118-A2-R2_A2	274	275	0	1	0.000404285
MvKn-1118-A2-R2_A2	275	276	0	1	-0.0599855
MvKn-1118-A2-R2_A2	276	277	0	1	0.0802368
MvKn-1118-A2-R2_A2	277	278	0	1	0.163462
MvKn-1118-A2-R2_A2	278	279	0	1	-0.174242
MvKn-1118-A2-R2_A2	279	280	0	1	0.36954
MvKn-1118-A2-R2_A2	280	281	0	1	-0.14454
MvKn-1118-A2-R2_A2	281	282	0	0.396	0.455163
MvKn-1118-A2-R2_A2	282	283	0	1	-0.351795
MvKn-1118-A2-R2_A2	283	284	0	1	-0.314188
MvKn-1118-A2-R2_A2	284	285	0	0.4	-0.184211
MvKn-1118-A2-R2_A2	285	286	0	1	0.248062
MvKn-1118-A2-R2_A2	286	287	0	0.722	0.522828
MvKn-1118-A2-R2_A2	287	288	0	1	0.21746
MvKn-1118-A2-R2_A2	288	289	0	1	-0.0872314
MvKn-1118-A2-R2_A2	289	290	0.402	0.206	0.326794
MvKn-1118-A2-R2_A2	290	291	0	0	0.156095
MvKn-1118-A2-R2_A2	291	292	0	0	-0.0861609
MvKn-1118-A2-R2_A2	292	293	0	0.524	0.00580271
MvKn-1118-A2-R2_A2	293	294	0	1	0.0381944
MvKn-1118-A2-R2_A2	294	295	0	1	0.00202429
MvKn-1118-A2-R2_A2	295	296	0	1	-0.136728
MvKn-1118-A2-R2_A2	296	297	0	1	-0.340965
MvKn-1118-A2-R2_A2	297	298	0	0.994	-0.0427273
MvKn-1118-A2-R2_A2	298	299	0	1	-0.0269066
MvKn-1118-A2-R2_A2	299	300	0	1	0.355499
MvKn-1118-A2-R2_A2	300	301	0	1	-0.238506
MvKn-1118-A2-R2_A2	301	302	0	0.963	-0.0533927
MvKn-1118-A2-R2_A2	302	303	0	0.616	-0.155929
MvKn-1118-A2-R2_A2	303	304	0	1	-0.567112
MvKn-1118-A2-R2_A2	304	305	0	1	-0.519417
MvKn-1118-A2-R2_A2	305	306	0	0.441	-0.104863
MvKn-1118-A2-R2_A2	306	307	0	0.702	0.277281
MvKn-1118-A2-R2_A2	307	308	0	1	0.0855406
MvKn-1118-A2-R2_A2	308	309	0	0.995	0.379791
MvKn-1118-A2-R2_A2	309	310	0	1	0.034
MvKn-1118-A2-R2_A2	310	311	0	1	-0.467213
MvKn-1118-A2-R2_A2	311	312	0	1	-0.342738
MvKn-1118-A2-R2_A2	312	313	0	0.979	0.207729
MvKn-1118-A2-R2_A2	313	314	0	0.899	0.231222
MvKn-1118-A2-R2_A2	314	315	0	0.46	-0.067602
MvKn-1118-A2-R2_A2	315	316	0	0.131	-0.0378007
MvKn-1118-A2-R2_A2	316	317	0	0.76	0.848371
MvKn-1118-A2-R2_A2	317	318	0	0	0.252874
MvKn-1118-A2-R2_A2	318	319	0	0.723	-0.150116
MvKn-1118-A2-R2_A2	319	320	0	1	-0.182718
MvKn-1118-A2-R2_A2	320	321	0	1	0.628788
MvKn-1118-A2-R2_A2	321	322	0	1	-0.309781
MvKn-1118-A2-R2_A2	322	323	0	1	-0.303483
MvKn-1118-A2-R2_A2	323	324	0	0.334	0.248825
MvKn-1118-A2-R2_A2	324	325	0.122	0	-0.191489
MvKn-1118-A2-R2_A2	325	326	1	0	-0.0962773
MvKn-1118-A2-R2_A2	326	327	0.62	0	-0.118993
MvKn-1118-A2-R2_A2	327	328	0	0.371	-0.377289
MvKn-1118-A2-R2_A2	328	329	0	1	0.173333
MvKn-1118-A2-R2_A2	329	330	0	1	-0.102194
MvKn-1118-A2-R2_A2	330	331	0	0.904	0.147872
MvKn-1118-A2-R2_A2	331	332	0	0.201	-0.221277
MvKn-1118-A2-R2_A2	332	333	0	0.543	0.121951
MvKn-1118-A2-R2_A2	333	334	0	0	-0.0580144
MvKn-1118-A2-R2_A2	334	335	0	0.521	0.00470035
MvKn-1118-A2-R2_A2	335	336	0	1	-0.0255234
MvKn-1118-A2-R2_A2	336	337	0	1	0.376147
MvKn-1118-A2-R2_A2	337	338	0	1	-0.0352564
MvKn-1118-A2-R2_A2	338	339	0	1	0.037037
MvKn-1118-A2-R2_A2	339	340	0	0.886	0.123024
MvKn-1118-A2-R2_A2	340	341	0.664	0	-0.161565
MvKn-1118-A2-R2_A2	341	342	0.336	0.607	-0.0930621
MvKn-1118-A2-R2_A2	342	343	0	0.623	0.198732
MvKn-1118-A2-R2_A2	343	344	0	1	0.0147625
MvKn-1118-A2-R2_A2	344	345	0	1	0.0676884
MvKn-1118-A2-R2_A2	345	346	0	1	-0.0846154
MvKn-1118-A2-R2_A2	346	347	0	1	0.23301
MvKn-1118-A2-R2_A2	347	348	0	1	-0.124313
MvKn-1118-A2-R2_A2	348	349	0	0.896	0.161185
MvKn-1118-A2-R2_A2	349	350	0	0	0.489074
MvKn-1118-A2-R2_A2	350	351	0	0.335	-0.0821018
MvKn-1118-A2-R2_A2	351	352	0	1	0.107143
MvKn-1118-A2-R2_A2	352	353	0	1	-0.258833
MvKn-1118-A2-R2_A2	353	354	0	1	0.00903614
MvKn-1118-A2-R2_A2	354	355	0	1	0.179472
MvKn-1118-A2-R2_A2	355	356	0	0.764	-0.117647
MvKn-1118-A2-R2_A2	356	357	0	1	-0.0940841
MvKn-1118-A2-R2_A2	357	358	0	0.576	-0.192453
MvKn-1118-A2-R2_A2	358	359	0	1	-0.0852273
MvKn-1118-A2-R2_A2	359	360	0	1	0.615385
MvKn-1118-A2-R2_A2	360	361	0	1	-0.427083
MvKn-1118-A2-R2_A2	361	362	0	1	-0.213768
MvKn-1118-A2-R2_A2	362	363	0	0.501	0.0919451
MvKn-1118-A2-R2_A2	363	364	0	0	0.102679
MvKn-1118-A2-R2_A2	364	365	0	0.775	-0.528256
MvKn-1118-A2-R2_A2	365	366	0	1	-0.544554
MvKn-1118-A2-R2_A2	366	367	0	1	-0.339572
MvKn-1118-A2-R2_A2	367	368	0	1	-0.0825385
MvKn-1118-A2-R2_A2	368	369	0	1	-0.1412
MvKn-1118-A2-R2_A2	369	370	0	0.791	-0.141509
MvKn-1118-A2-R2_A2	370	371	0	0.846	0.134503
MvKn-1118-A2-R2_A2	371	372	0	1	0.378748
MvKn-1118-A2-R2_A2	372	373	0	0.722	0.801724
MvKn-1118-A2-R2_A2	373	374	0	0.705	0.144462
MvKn-1118-A2-R2_A2	374	375	0	1	0.217429
MvKn-1118-A2-R2_A2	375	376	0	1	0.0954046
MvKn-1118-A2-R2_A2	376	377	0	1	0.488722
MvKn-1118-A2-R2_A2	377	378	0	0.45	0.204633
MvKn-1118-A2-R2_A2	378	379	0	0.822	0.126778
MvKn-1118-A2-R2_A2	379	380	0	1	0.126616
MvKn-1118-A2-R2_A2	380	381	0	1	0.278846
MvKn-1118-A2-R2_A2	381	382	0	1	0.467474
MvKn-1118-A2-R2_A2	382	383	0	1	0.316017
MvKn-1118-A2-R2_A2	383	384	0	0.917	0.449541
MvKn-1118-A2-R2_A2	384	385	0	0.999	-0.0444557
MvKn-1118-A2-R2_A2	385	386	0	1	-0.10625
MvKn-1118-A2-R2_A2	386	387	0	1	-0.0335283
MvKn-1118-A2-R2_A2	387	388	0	1	0.401481
MvKn-1118-A2-R2_A2	388	389	0	1	0.991935
MvKn-1118-A2-R2_A2	389	390	0	0.281	0.524464
MvKn-1118-A2-R2_A2	390	391	0	0	0.329562
MvKn-1118-A2-R2_A2	391	392	0	0	1.23568
MvKn-1118-A2-R2_A2	392	393	0	0.178	1.52858
MvKn-1118-A2-R2_A2	393	394	0	0.87	0.943396
MvKn-1118-A2-R2_A2	394	395	0	1	0.140152
MvKn-1118-A2-R2_A2	395	396	0	1	-0.130513
MvKn-1118-A2-R2_A2	396	397	0	0.454	0.280435
MvKn-1118-A2-R2_A2	397	398	0.339	0.453	-0.221572
MvKn-1118-A2-R2_A2	398	399	0.045	0.247	0.451613
MvKn-1118-A2-R2_A2	399	400	0	0.496	-0.371005
MvKn-1118-A2-R2_A2	400	401	0	0.754	-0.589314
MvKn-1118-A2-R2_A2	401	402	0.886	0	0.466448
MvKn-1118-A2-R2_A2	402	403	0.895	0	-0.307636
MvKn-1118-A2-R2_A2	403	404	0.17	0.128	-0.0469266
MvKn-1118-A2-R2_A2	404	405	0	1	0.443817
MvKn-1118-A2-R2_A2	405	406	0	1	1.30421
MvKn-1118-A2-R2_A2	406	407	0	0.418	-0.0498084
MvKn-1118-A2-R2_A2	407	408	0	0	0.0735294
MvKn-1118-A2-R2_A2	408	409	0	0.33	-0.116325
MvKn-1118-A2-R2_A2	409	410	0.194	0.123	-0.210392
MvKn-1118-A2-R2_A2	410	411	0.525	0	0.0906682
MvKn-1118-A2-R2_A2	411	412	0.925	0	-0.56126
MvKn-1118-A2-R2_A2	412	413	1	0	-0.118197
MvKn-1118-A2-R2_A2	413	414	1	0	-0.21743
MvKn-1118-A2-R2_A2	414	415	0.347	0	0.744186
MvKn-1118-A2-R2_A2	415	416	0.389	0.319	0.224675
MvKn-1118-A2-R2_A2	416	417	0	0.777	0.555588
MvKn-1118-A2-R2_A2	417	418	0	1	-0.206325
MvKn-1118-A2-R2_A2	418	419	0	0.479	0.467655
MvKn-1118-A2-R2_A2	419	420	0.227	0.184	-0.104762
MvKn-1118-A2-R2_A2	420	421	0.523	0	-0.449048
MvKn-1118-A2-R2_A2	421	422	1	0	-0.0270968
MvKn-1118-A2-R2_A2	422	423	1	0	0.118108
MvKn-1118-A2-R2_A2	423	424	0.472	0	0.450348
MvKn-1118-A2-R2_A2	424	425	0.679	0	-0.405614
MvKn-1118-A2-R2_A2	425	426	0.175	0	-0.21562
MvKn-1118-A2-R2_A2	426	427	0	0.667	-0.179293
MvKn-1118-A2-R2_A2	427	428	0.005	0.11	-0.0547016
MvKn-1118-A2-R2_A2	428	429	1	0	0.0508242
MvKn-1118-A2-R2_A2	429	430	0.759	0	-0.0612648
MvKn-1118-A2-R2_A2	430	431	0.725	0	-0.340721
MvKn-1118-A2-R2_A2	431	432	0.806	0	-0.5
MvKn-1118-A2-R2_A2	432	433	1	0	-0.186235
MvKn-1118-A2-R2_A2	433	434	0.22	0.652	-0.326013
MvKn-1118-A2-R2_A2	434	435	0	0.971	-0.0380054
MvKn-1118-A2-R2_A2	435	436	0	0	-0.468864
MvKn-1118-A2-R2_A2	436	437	0	0	1.02771
MvKn-1118-A2-R2_A2	437	438	0.565	0	-0.0899242
MvKn-1118-A2-R2_A2	438	439	1	0	-0.257974
MvKn-1118-A2-R2_A2	439	440	1	0	-0.520238
MvKn-1118-A2-R2_A2	440	441	1	0	-0.122671
MvKn-1118-A2-R2_A2	441	442	0.527	0	0.792208
MvKn-1118-A2-R2_A2	442	443	0	0	-0.363636
MvKn-1118-A2-R2_A2	443	444	0.86	0	-0.306196
MvKn-1118-A2-R2_A2	444	445	1	0	-0.512312
MvKn-1118-A2-R2_A2	445	446	1	0	-0.391304
MvKn-1118-A2-R2_A2	446	447	1	0	-0.549559
MvKn-1118-A2-R2_A2	447	448	1	0	-0.234568
MvKn-1118-A2-R2_A2	448	449	1	0	-0.247759
MvKn-1118-A2-R2_A2	449	450	0.534	0	0.0536585
MvKn-1118-A2-R2_A2	450	451	0.992	0	-0.0400787
MvKn-1118-A2-R2_A2	451	452	1	0	0.157895
MvKn-1118-A2-R2_A2	452	453	0.327	0	-0.141627
MvKn-1118-A2-R2_A2	453	454	0.099	0	0.741463
MvKn-1118-A2-R2_A2	454	455	1	0	-0.035868
MvKn-1118-A2-R2_A2	455	456	0.688	0	-0.543404
MvKn-1118-A2-R2_A2	456	457	0	0	-0.0333717
MvKn-1118-A2-R2_A2	457	458	0.13	0.498	-0.103713
MvKn-1118-A2-R2_A2	458	459	1	0	-0.196957
MvKn-1118-A2-R2_A2	459	460	1	0	-0.0488095
MvKn-1118-A2-R2_A2	460	461	0.38	0	-0.046977
MvKn-1118-A2-R2_A2	461	462	1	0	-0.43607
MvKn-1118-A2-R2_A2	462	463	1	0	-0.197245
MvKn-1118-A2-R2_A2	463	464	1	0	-0.176877
MvKn-1118-A2-R2_A2	464	465	1	0	0.012987
MvKn-1118-A2-R2_A2	465	466	1	0	-0.202504
MvKn-1118-A2-R2_A2	466	467	0.551	0	-0.180909
MvKn-1118-A2-R2_A2	467	468	0.247	0	-0.441441
MvKn-1118-A2-R2_A2	468	469	0.135	0	-0.365828
MvKn-1118-A2-R2_A2	469	470	1	0	-0.444982
MvKn-1118-A2-R2_A2	470	471	0.771	0	0.0463734
MvKn-1118-A2-R2_A2	471	472	0	0	-0.0443919
MvKn-1118-A2-R2_A2	472	473	0.708	0	-0.507353
MvKn-1118-A2-R2_A2	473	474	0.956	0	-0.278553
MvKn-1118-A2-R2_A2	474	475	1	0	-0.0630283
MvKn-1118-A2-R2_A2	475	476	1	0	1.53257
MvKn-1118-A2-R2_A2	476	477	0.867	0	0.806818
MvKn-1118-A2-R2_A2	477	478	0.266	0.313	1.0241
MvKn-1118-A2-R2_A2	478	479	0	1	-0.214744
MvKn-1118-A2-R2_A2	479	480	0	0.328	-0.216517
MvKn-1118-A2-R2_A2	480	481	0	0.296	0.590055
MvKn-1118-A2-R2_A2	481	482	0	1	-0.0950295
MvKn-1118-A2-R2_A2	482	483	0	1	-0.0407618
MvKn-1118-A2-R2_A2	483	484	0	1	-0.458892
MvKn-1118-A2-R2_A2	484	485	0	1	-0.122601
MvKn-1118-A2-R2_A2	485	486	0	1	-0.303226
MvKn-1118-A2-R2_A2	486	487	0	0.898	-0.215402
MvKn-1118-A2-R2_A2	487	488	0	0.725	0.187275
MvKn-1118-A2-R2_A2	488	489	0	0	-0.483429
MvKn-1118-A2-R2_A2	489	490	0	0	0.839206
MvKn-1118-A2-R2_A2	490	491	0.81	0	0.0155671
MvKn-1118-A2-R2_A2	491	492	1	0	-0.456172
MvKn-1118-A2-R2_A2	492	493	0.394	0	-0.145366
MvKn-1118-A2-R2_A2	493	494	0.682	0	-0.208791
MvKn-1118-A2-R2_A2	494	495	1	0	-0.176341
MvKn-1118-A2-R2_A2	495	496	1	0	0.186047
MvKn-1118-A2-R2_A2	496	497	0.951	0	-0.268817
MvKn-1118-A2-R2_A2	497	498	0	0	-0.628661
MvKn-1118-A2-R2_A2	498	499	0.874	0	-0.431925
MvKn-1118-A2-R2_A2	499	500	1	0	-0.57377
MvKn-1118-A2-R2_A2	500	501	1	0	0.1259
MvKn-1118-A2-R2_A2	501	502	0.062	0	-0.254159
MvKn-1118-A2-R2_A2	502	503	0	0.164	-0.104839
MvKn-1118-A2-R2_A2	503	504	0.271	0	-0.484536
MvKn-1118-A2-R2_A2	504	505	1	0	-0.465707
MvKn-1118-A2-R2_A2	505	506	0.64	0	0.238866
MvKn-1118-A2-R2_A2	506	507	1	0	0.0132723
MvKn-1118-A2-R2_A2	507	508	0.426	0	-0.163636
MvKn-1118-A2-R2_A2	508	509	1	0	-0.419016
MvKn-1118-A2-R2_A2	509	510	1	0	-0.237037
MvKn-1118-A2-R2_A2	510	511	0.642	0	-0.530577
MvKn-1118-A2-R2_A2	511	512	0.819	0	-0.458252
MvKn-1118-A2-R2_A2	512	513	0.755	0	-0.340494
MvKn-1118-A2-R2_A2	513	514	0.351	0	0.1495
MvKn-1118-A2-R2_A2	514	515	1	0	-0.226013
MvKn-1118-A2-R2_A2	515	516	1	0	-0.565977
MvKn-1118-A2-R2_A2	516	517	1	0	-0.41653
MvKn-1118-A2-R2_A2	517	518	1	0	-0.462829
MvKn-1118-A2-R2_A2	518	519	0.693	0	-0.244983
MvKn-1118-A2-R2_A2	519	520	0.446	0	-0.254982
MvKn-1118-A2-R2_A2	520	521	1	0	-0.0241616
MvKn-1118-A2-R2_A2	521	522	0.147	0	-0.16996
MvKn-1118-A2-R2_A2	522	523	0.817	0	-0.568769
MvKn-1118-A2-R2_A2	523	524	1	0	-0.123945
MvKn-1118-A2-R2_A2	524	525	0.87	0	0.0686778
MvKn-1118-A2-R2_A2	525	526	1	0	0.128
MvKn-1118-A2-R2_A2	526	527	0.507	0.16	-0.369042
MvKn-1118-A2-R2_A2	527	528	0.241	0.663	-0.349845
MvKn-1118-A2-R2_A2	528	529	1	0	-0.45122
MvKn-1118-A2-R2_A2	529	530	1	0	0.168478
MvKn-1118-A2-R2_A2	530	531	1	0	-0.4772
MvKn-1118-A2-R2_A2	531	532	1	0	-0.183505
MvKn-1118-A2-R2_A2	532	533	1	0	-0.452943
MvKn-1118-A2-R2_A2	533	534	0.791	0	-0.388499
MvKn-1118-A2-R2_A2	534	535	1	0	-0.0750842
MvKn-1118-A2-R2_A2	535	536	1	0	0.0884211
MvKn-1118-A2-R2_A2	536	537	0.317	0.309	0.159091
MvKn-1118-A2-R2_A2	537	538	0	1	0.0057652
MvKn-1118-A2-R2_A2	538	539	0	1	0.333613
MvKn-1118-A2-R2_A2	539	540	0	1	0.0207792
MvKn-1118-A2-R2_A2	540	541	0	1	0.0321277
MvKn-1118-A2-R2_A2	541	542	0	1	0.175955
MvKn-1118-A2-R2_A2	542	543	0	0.327	-0.0285021
MvKn-1118-A2-R2_A2	543	544	0	0.985	-0.153767
MvKn-1118-A2-R2_A2	544	545	0	1	-0.421037
MvKn-1118-A2-R2_A2	545	546	0	1	0.0867836
MvKn-1118-A2-R2_A2	546	547	0	1	-0.590841
MvKn-1118-A2-R2_A2	547	548	0	1	0.204545
MvKn-1118-A2-R2_A2	548	549	0	1	-0.112554
MvKn-1118-A2-R2_A2	549	550	0.325	0.006	-0.176003
MvKn-1118-A2-R2_A2	550	551	0.954	0	0.0904255
MvKn-1118-A2-R2_A2	551	552	0.937	0	-0.255319
MvKn-1118-A2-R2_A2	552	553	0.228	0	-0.423935
MvKn-1118-A2-R2_A2	553	554	1	0	-0.343228
MvKn-1118-A2-R2_A2	554	555	1	0	-0.0492754
MvKn-1118-A2-R2_A2	555	556	1	0	-0.26773
MvKn-1118-A2-R2_A2	556	557	0.719	0	0.26868
MvKn-1118-A2-R2_A2	557	558	1	0	-0.186275
MvKn-1118-A2-R2_A2	558	559	1	0	-0.334603
MvKn-1118-A2-R2_A2	559	560	1	0	0.46449
MvKn-1118-A2-R2_A2	560	561	0.1	0	-0.21742
MvKn-1118-A2-R2_A2	561	562	0	0	-0.154332
MvKn-1118-A2-R2_A2	562	563	0.441	0	0.21175
MvKn-1118-A2-R2_A2	563	564	0	0.767	-0.469806
MvKn-1118-A2-R2_A2	564	565	0	1	0.59375
MvKn-1118-A2-R2_A2	565	566	0	1	-0.044808
MvKn-1118-A2-R2_A2	566	567	0	1	0.159979
MvKn-1118-A2-R2_A2	567	568	0	1	0.05
MvKn-1118-A2-R2_A2	568	569	0	1	-0.17931
MvKn-1118-A2-R2_A2	569	570	0	1	-0.0815249
MvKn-1118-A2-R2_A2	570	571	0	1	-0.232877
MvKn-1118-A2-R2_A2	571	572	0	1	0.118936
MvKn-1118-A2-R2_A2	572	573	0	1	0.520757
MvKn-1118-A2-R2_A2	573	574	0	0.861	0.497391
MvKn-1118-A2-R2_A2	574	575	0	0.254	-0.561941
MvKn-1118-A2-R2_A2	575	576	0.616	0	-0.307926
MvKn-1118-A2-R2_A2	576	577	1	0	-0.404054
MvKn-1118-A2-R2_A2	577	578	1	0	-0.304531
MvKn-1118-A2-R2_A2	578	579	0.767	0	-0.132692
MvKn-1118-A2-R2_A2	579	580	1	0	0.150327
MvKn-1118-A2-R2_A2	580	581	0.755	0	-0.331307
MvKn-1118-A2-R2_A2	581	582	1	0	-0.124074
MvKn-1118-A2-R2_A2	582	583	0.993	0	0.625
MvKn-1118-A2-R2_A2	583	584	0.281	0	-0.228125
MvKn-1118-A2-R2_A2	584	585	0.847	0	-0.534392
MvKn-1118-A2-R2_A2	585	586	0.246	0	-0.320607
MvKn-1118-A2-R2_A2	586	587	0.887	0	0.0460663
MvKn-1118-A2-R2_A2	587	588	1	0	-0.433057
MvKn-1118-A2-R2_A2	588	589	0.434	0	-0.405364
MvKn-1118-A2-R2_A2	589	590	0	0.506	-0.192308
MvKn-1118-A2-R2_A2	590	591	0	1	0.0538041
MvKn-1118-A2-R2_A2	591	592	0	1	-0.154293
MvKn-1118-A2-R2_A2	592	593	0	0.363	-0.232804
MvKn-1118-A2-R2_A2	593	594	0.285	0	-0.271605
MvKn-1118-A2-R2_A2	594	595	0.925	0	-0.050077
MvKn-1118-A2-R2_A2	595	596	0.464	0	-0.062963
MvKn-1118-A2-R2_A2	596	597	0.233	0	-0.201289
MvKn-1118-A2-R2_A2	597	598	1	0	-0.243954
MvKn-1118-A2-R2_A2	598	599	0.468	0	0.342105
MvKn-1118-A2-R2_A2	599	600	0	0	-0.466706
MvKn-1118-A2-R2_A2	600	601	0.582	0	-0.19627
MvKn-1118-A2-R2_A2	601	602	1	0	-0.349581
MvKn-1118-A2-R2_A2	602	603	1	0	-0.451974
MvKn-1118-A2-R2_A2	603	604	1	0	-0.50314
MvKn-1118-A2-R2_A2	604	605	0.451	0	-0.194444
MvKn-1118-A2-R2_A2	605	606	1	0	-0.465691
MvKn-1118-A2-R2_A2	606	607	1	0	-0.229215
MvKn-1118-A2-R2_A2	607	608	0.446	0	-0.310616
MvKn-1118-A2-R2_A2	608	609	0.772	0	0.123691
MvKn-1118-A2-R2_A2	609	610	1	0	0.0467105
MvKn-1118-A2-R2_A2	610	611	1	0	0.0307116
MvKn-1118-A2-R2_A2	611	612	0.551	0	-0.51954
MvKn-1118-A2-R2_A2	612	613	0.355	0	-0.0368932
MvKn-1118-A2-R2_A2	613	614	0	0.205	-0.196429
MvKn-1118-A2-R2_A2	614	615	0.862	0	-0.561343
MvKn-1118-A2-R2_A2	615	616	1	0	-0.316837
MvKn-1118-A2-R2_A2	616	617	1	0	-0.351648
MvKn-1118-A2-R2_A2	617	618	1	0	-0.297696
MvKn-1118-A2-R2_A2	618	619	0.921	0	-0.26
MvKn-1118-A2-R2_A2	619	620	0.751	0	-0.133953
MvKn-1118-A2-R2_A2	620	621	0.823	0	-0.395237
MvKn-1118-A2-R2_A2	621	622	0.818	0	0.410227
MvKn-1118-A2-R2_A2	622	623	1	0	-0.254989
MvKn-1118-A2-R2_A2	623	624	1	0	-0.0882353
MvKn-1118-A2-R2_A2	624	625	0.688	0	-0.50327
MvKn-1118-A2-R2_A2	625	626	0.707	0	-0.694784
MvKn-1118-A2-R2_A2	626	627	1	0	-0.325658
MvKn-1118-A2-R2_A2	627	628	1	0	-0.128315
MvKn-1118-A2-R2_A2	628	629	0.53	0.105	-0.103145
MvKn-1118-A2-R2_A2	629	630	0.116	0.066	0.0714286
MvKn-1118-A2-R2_A2	630	631	0.75	0	-0.322981
MvKn-1118-A2-R2_A2	631	632	1	0	-0.029695
MvKn-1118-A2-R2_A2	632	633	1	0	0.0306122
MvKn-1118-A2-R2_A2	633	634	1	0	-0.0308735
MvKn-1118-A2-R2_A2	634	635	0.619	0	-0.436238
MvKn-1118-A2-R2_A2	635	636	1	0	-0.394297
MvKn-1118-A2-R2_A2	636	637	0.876	0	0.074164
MvKn-1118-A2-R2_A2	637	638	0.498	0	0.193075
MvKn-1118-A2-R2_A2	638	639	1	0	0.0986795
MvKn-1118-A2-R2_A2	639	640	0.864	0	-0.157169
MvKn-1118-A2-R2_A2	640	641	1	0	0.124559
MvKn-1118-A2-R2_A2	641	642	1	0	-0.148098
MvKn-1118-A2-R2_A2	642	643	1	0	0.325344
MvKn-1118-A2-R2_A2	643	644	0.223	0	-0.374954
MvKn-1118-A2-R2_A2	644	645	0.628	0	-0.185176
MvKn-1118-A2-R2_A2	645	646	0.316	0	-0.253768
MvKn-1118-A2-R2_A2	646	647	0	0.172	-0.550799
MvKn-1118-A2-R2_A2	647	648	0	0.518	-0.282358
MvKn-1118-A2-R2_A2	648	649	0.033	0.76	-0.653846
MvKn-1118-A2-R2_A2	649	650	0.701	0	-0.296296
MvKn-1118-A2-R2_A2	650	651	0.498	0	-0.392542
MvKn-1118-A2-R2_A2	651	652	1	0	-0.421682
MvKn-1118-A2-R2_A2	652	653	0.753	0	-0.383282
MvKn-1118-A2-R2_A2	653	654	0.639	0	-0.522069
MvKn-1118-A2-R2_A2	654	655	0.999	0	-0.0254237
MvKn-1118-A2-R2_A2	655	656	0.886	0	-0.0891965
MvKn-1118-A2-R2_A2	656	657	1	0	-0.00405748
MvKn-1118-A2-R2_A2	657	658	1	0	-0.20297
MvKn-1118-A2-R2_A2	658	659	1	0	-0.163043
MvKn-1118-A2-R2_A2	659	660	0.062	0	-0.261855
MvKn-1118-A2-R2_A2	660	661	0.268	0	-0.04
MvKn-1118-A2-R2_A2	661	662	0.769	0	-0.411968
MvKn-1118-A2-R2_A2	662	663	0.112	0.48	-0.285275
MvKn-1118-A2-R2_A2	663	664	0.031	0.272	0.0977778
MvKn-1118-A2-R2_A2	664	665	0.166	0	-0.442949
MvKn-1118-A2-R2_A2	665	666	0.197	0	-0.247492
MvKn-1118-A2-R2_A2	666	667	0.331	0	-0.117016
MvKn-1118-A2-R2_A2	667	668	0.367	0	-0.428571
MvKn-1118-A2-R2_A2	668	669	0.607	0	-0.460055
MvKn-1118-A2-R2_A2	669	670	0.946	0	-0.274591
MvKn-1118-A2-R2_A2	670	671	1	0	0.0552585
MvKn-1118-A2-R2_A2	671	672	0.114	0	-0.0852713
MvKn-1118-A2-R2_A2	672	673	0.044	0	-0.0392465
MvKn-1118-A2-R2_A2	673	674	1	0	0.219882
MvKn-1118-A2-R2_A2	674	675	1	0	0.0740741
MvKn-1118-A2-R2_A2	675	676	1	0	-0.3625
MvKn-1118-A2-R2_A2	676	677	0.536	0	-0.355154
MvKn-1118-A2-R2_A2	677	678	0.966	0	-0.195652
MvKn-1118-A2-R2_A2	678	679	1	0	-0.188826
MvKn-1118-A2-R2_A2	679	680	1	0	-0.352851
MvKn-1118-A2-R2_A2	680	681	0.544	0	0.0463918
MvKn-1118-A2-R2_A2	681	682	0	0	-0.429194
MvKn-1118-A2-R2_A2	682	683	0	0	-0.180861
MvKn-1118-A2-R2_A2	683	684	0.19	0	-0.126696
MvKn-1118-A2-R2_A2	684	685	1	0	-0.428185
MvKn-1118-A2-R2_A2	685	686	1	0	-0.518235
MvKn-1118-A2-R2_A2	686	687	0.794	0	-0.50303
MvKn-1118-A2-R2_A2	687	688	0	0	-0.453151
MvKn-1118-A2-R2_A2	688	689	0	0	-0.0944056
MvKn-1118-A2-R2_A2	689	690	0.094	0	-0.252874
MvKn-1118-A2-R2_A2	690	691	1	0	-0.342986
MvKn-1118-A2-R2_A2	691	692	0.765	0	-0.196429
MvKn-1118-A2-R2_A2	692	693	1	0	-0.18903
MvKn-1118-A2-R2_A2	693	694	1	0	-0.557895
MvKn-1118-A2-R2_A2	694	695	0.302	0	-0.166157
MvKn-1118-A2-R2_A2	695	696	0.86	0	-0.32646
MvKn-1118-A2-R2_A2	696	697	1	0	-0.254098
MvKn-1118-A2-R2_A2	697	698	1	0	0.017284
MvKn-1118-A2-R2_A2	698	699	1	0	-0.405882
MvKn-1118-A2-R2_A2	699	700	1	0	-0.475655
MvKn-1118-A2-R2_A2	700	701	0.696	0	-0.433251
MvKn-1118-A2-R2_A2	701	702	1	0	0.0960938
MvKn-1118-A2-R2_A2	702	703	0.434	0	-0.0610329
MvKn-1118-A2-R2_A2	703	704	0.587	0	-0.172115
MvKn-1118-A2-R2_A2	704	705	1	0	-0.448936
MvKn-1118-A2-R2_A2	705	706	0.89	0	-0.495388
MvKn-1118-A2-R2_A2	706	707	0.201	0	-0.143758
MvKn-1118-A2-R2_A2	707	708	1	0	-0.334762
MvKn-1118-A2-R2_A2	708	709	0.773	0	-0.267574
MvKn-1118-A2-R2_A2	709	710	0.681	0	-0.376717
MvKn-1118-A2-R2_A2	710	711	1	0	-0.0881696
MvKn-1118-A2-R2_A2	711	712	1	0	-0.513591
MvKn-1118-A2-R2_A2	712	713	1	0	-0.379285
MvKn-1118-A2-R2_A2	713	714	0.934	0	-0.19322
MvKn-1118-A2-R2_A2	714	715	1	0	-0.453138
MvKn-1118-A2-R2_A2	715	716	0.236	0.267	-0.251273
MvKn-1118-A2-R2_A2	716	717	0.185	0.192	-0.488889
MvKn-1118-A2-R2_A2	717	718	0.353	0.111	-0.326007
MvKn-1118-A2-R2_A2	718	719	0.227	0	0.00328947
MvKn-1118-A2-R2_A2	719	720	0.641	0	0.0307749
MvKn-1118-A2-R2_A2	720	721	1	0	0.147826
MvKn-1118-A2-R2_A2	721	722	0.49	0	-0.209545
MvKn-1118-A2-R2_A2	722	723	0	0.214	0.8375
MvKn-1118-A2-R2_A2	723	724	0	0.947	-0.229018
MvKn-1118-A2-R2_A2	724	725	0	0.578	0.303951
MvKn-1118-A2-R2_A2	725	726	0	0.103	0.00201671
MvKn-1118-A2-R2_A2	726	727	0.498	0	0.247059
MvKn-1118-A2-R2_A2	727	728	0.138	0	0.394832
MvKn-1118-A2-R2_A2	728	729	0.702	0	-0.222222
MvKn-1118-A2-R2_A2	729	730	1	0	-0.306792
MvKn-1118-A2-R2_A2	730	731	0.668	0	-0.4754
MvKn-1118-A2-R2_A2	731	732	1	0	-0.24627
MvKn-1118-A2-R2_A2	732	733	0.443	0	-0.246955
MvKn-1118-A2-R2_A2	733	734	1	0	-0.210174
MvKn-1118-A2-R2_A2	734	735	1	0	-0.305938
MvKn-1118-A2-R2_A2	735	736	1	0	-0.190167
MvKn-1118-A2-R2_A2	736	737	1	0	-0.0317643
MvKn-1118-A2-R2_A2	737	738	0.967	0	-0.0357143
MvKn-1118-A2-R2_A2	738	739	0	0.666	0.363225
MvKn-1118-A2-R2_A2	739	740	0	0.722	-0.0512821
MvKn-1118-A2-R2_A2	740	741	0	0.419	0.281377
MvKn-1118-A2-R2_A2	741	742	0	1	0.246241
MvKn-1118-A2-R2_A2	742	743	0	1	-0.299625
MvKn-1118-A2-R2_A2	743	744	0	0.143	0.497953
MvKn-1118-A2-R2_A2	744	745	0	0.357	-0.287037
MvKn-1118-A2-R2_A2	745	746	0	0.056	-0.1559
MvKn-1118-A2-R2_A2	746	747	0.067	0	0.167978
MvKn-1118-A2-R2_A2	747	748	1	0	-0.187721
MvKn-1118-A2-R2_A2	748	749	1	0	-0.459525
MvKn-1118-A2-R2_A2	749	750	0.849	0	-0.163605
MvKn-1118-A2-R2_A2	750	751	1	0	-0.44584
MvKn-1118-A2-R2_A2	751	752	1	0	-0.381818
MvKn-1118-A2-R2_A2	752	753	1	0	0.138384
MvKn-1118-A2-R2_A2	753	754	1	0	-0.412698
MvKn-1118-A2-R2_A2	754	755	0.498	0	-0.117692
MvKn-1118-A2-R2_A2	755	756	0.842	0	-0.110769
MvKn-1118-A2-R2_A2	756	757	0.546	0	-0.221622
MvKn-1118-A2-R2_A2	757	758	0.548	0	0.215714
MvKn-1118-A2-R2_A2	758	759	0.654	0	0.22449
MvKn-1118-A2-R2_A2	759	760	1	0	-0.0842105
MvKn-1118-A2-R2_A2	760	761	1	0	0.538287
MvKn-1118-A2-R2_A2	761	762	0.518	0	-0.276309
MvKn-1118-A2-R2_A2	762	763	1	0	-0.392361
MvKn-1118-A2-R2_A2	763	764	0.696	0	-0.446615
MvKn-1118-A2-R2_A2	764	765	0.727	0	-0.0913339
MvKn-1118-A2-R2_A2	765	766	0.867	0.016	-0.11643
MvKn-1118-A2-R2_A2	766	767	0	1	-0.08
MvKn-1118-A2-R2_A2	767	768	0.19	0.149	-0.194839
MvKn-1118-A2-R2_A2	768	769	1	0	0.103448
MvKn-1118-A2-R2_A2	769	770	1	0	-0.218579
MvKn-1118-A2-R2_A2	770	771	1	0	-0.123153
MvKn-1118-A2-R2_A2	771	772	0.207	0	0.30202
MvKn-1118-A2-R2_A2	772	773	0.868	0	-0.124189
MvKn-1118-A2-R2_A2	773	774	0	0	0.0681818
MvKn-1118-A2-R2_A2	774	775	0.997	0	-0.507937
MvKn-1118-A2-R2_A2	775	776	0.633	0	0.0615385
MvKn-1118-A2-R2_A2	776	777	1	0	-0.353125
MvKn-1118-A2-R2_A2	777	778	1	0	0.0747126
MvKn-1118-A2-R2_A2	778	779	1	0	-0.0606061
MvKn-1118-A2-R2_A2	779	780	1	0	0.422575
MvKn-1118-A2-R2_A2	780	781	1	0	-0.275319
MvKn-1118-A2-R2_A2	781	782	1	0	-0.295783
MvKn-1118-A2-R2_A2	782	783	0.769	0	-0.269686
MvKn-1118-A2-R2_A2	783	784	0.731	0	-0.378096
MvKn-1118-A2-R2_A2	784	785	1	0	0.0708173
MvKn-1118-A2-R2_A2	785	786	0.763	0	-0.308234
MvKn-1118-A2-R2_A2	786	787	0.87	0	-0.141494
MvKn-1118-A2-R2_A2	787	788	1	0	-0.176766
MvKn-1118-A2-R2_A2	788	789	0.503	0	-0.00759494
MvKn-1118-A2-R2_A2	789	790	1	0	0.0312258
MvKn-1118-A2-R2_A2	790	791	0.051	0	0.158095
MvKn-1118-A2-R2_A2	791	792	1	0	0.162393
MvKn-1118-A2-R2_A2	792	793	1	0	-0.30483
MvKn-1118-A2-R2_A2	793	794	0.773	0	-0.273292
MvKn-1118-A2-R2_A2	794	795	1	0	-0.347191
MvKn-1118-A2-R2_A2	795	796	0.687	0	0.0268199
MvKn-1118-A2-R2_A2	796	797	1	0	-0.5
MvKn-1118-A2-R2_A2	797	798	1	0	-0.370037
MvKn-1118-A2-R2_A2	798	799	1	0	-0.421701
MvKn-1118-A2-R2_A2	799	800	0.731	0	-0.364618
MvKn-1118-A2-R2_A2	800	801	1	0	-0.346405
MvKn-1118-A2-R2_A2	801	802	0.542	0	-0.23913
MvKn-1118-A2-R2_A2	802	803	0.903	0	-0.0581268
MvKn-1118-A2-R2_A2	803	804	0.954	0	-0.0371353
MvKn-1118-A2-R2_A2	804	805	0.215	0.144	-0.202532
MvKn-1118-A2-R2_A2	805	806	0.191	0.127	0.717195
MvKn-1118-A2-R2_A2	806	807	0	0.14	-0.0865052
MvKn-1118-A2-R2_A2	807	808	0.539	0.151	-0.391304
MvKn-1118-A2-R2_A2	808	809	0.949	0	-0.155926
MvKn-1118-A2-R2_A2	809	810	0.639	0	0.361702
MvKn-1118-A2-R2_A2	810	811	1	0	0.0234234
MvKn-1118-A2-R2_A2	811	812	1	0	-0.458509
MvKn-1118-A2-R2_A2	812	813	1	0	0.191781
MvKn-1118-A2-R2_A2	813	814	0.983	0	-0.264022
MvKn-1118-A2-R2_A2	814	815	0.651	0	-0.0094086
MvKn-1118-A2-R2_A2	815	816	0.696	0	-0.118297
MvKn-1118-A2-R2_A2	816	817	0.428	0.448	0.753798
MvKn-1118-A2-R2_A2	817	818	0	1	0.353996
MvKn-1118-A2-R2_A2	818	819	0	1	0.56436
MvKn-1118-A2-R2_A2	819	820	0	0.888	0.196253
MvKn-1118-A2-R2_A2	820	821	0	0.929	0.061008
MvKn-1118-A2-R2_A2	821	822	0	0	-0.140893
MvKn-1118-A2-R2_A2	822	823	0	0	-0.360656
MvKn-1118-A2-R2_A2	823	824	0	0.371	0.556476
MvKn-1118-A2-R2_A2	824	825	0	0	-0.13791
MvKn-1118-A2-R2_A2	825	826	0	0.415	-0.277778
MvKn-1118-A2-R2_A2	826	827	0.109	0.201	-0.0654457
MvKn-1118-A2-R2_A2	827	828	1	0	0.80939
MvKn-1118-A2-R2_A2	828	829	1	0	-0.358789
MvKn-1118-A2-R2_A2	829	830	0.451	0	-0.377358
MvKn-1118-A2-R2_A2	830	831	1	0	-0.0970464
MvKn-1118-A2-R2_A2	831	832	1	0	0.111111
MvKn-1118-A2-R2_A2	832	833	0.688	0	0.560417
MvKn-1118-A2-R2_A2	833	834	0.695	0	0
MvKn-1118-A2-R2_A2	834	835	1	0	0.222826
MvKn-1118-A2-R2_A2	835	836	0.698	0	0.0427807
MvKn-1118-A2-R2_A2	836	837	1	0	0.199611
MvKn-1118-A2-R2_A2	837	838	0.715	0	-0.0193974
MvKn-1118-A2-R2_A2	838	839	1	0	-0.110763
MvKn-1118-A2-R2_A2	839	840	0.833	0	-0.103641
MvKn-1118-A2-R2_A2	840	841	0.225	0	-0.0741971
MvKn-1118-A2-R2_A2	841	842	1	0	-0.163502
MvKn-1118-A2-R2_A2	842	843	1	0	0.0394231
MvKn-1118-A2-R2_A2	843	844	1	0	-0.297959
MvKn-1118-A2-R2_A2	844	845	1	0	0.142466
MvKn-1118-A2-R2_A2	845	846	0.695	0	-0.569772
MvKn-1118-A2-R2_A2	846	847	0.983	0	-0.0045045
MvKn-1118-A2-R2_A2	847	848	1	0	-0.222805
MvKn-1118-A2-R2_A2	848	849	1	0	0.0677966
MvKn-1118-A2-R2_A2	849	850	0.343	0	0.173838
MvKn-1118-A2-R2_A2	850	851	1	0	0.973333
MvKn-1118-A2-R2_A2	851	852	0.853	0	0.758503
MvKn-1118-A2-R2_A2	852	853	0.469	0	0.0623249
MvKn-1118-A2-R2_A2	853	854	1	0	-0.0353893
MvKn-1118-A2-R2_A2	854	855	0.758	0	-0.384469
MvKn-1118-A2-R2_A2	855	856	0.955	0	-0.698614
MvKn-1118-A2-R2_A2	856	857	1	0	0.344156
MvKn-1118-A2-R2_A2	857	858	0.223	0	-0.248737
MvKn-1118-A2-R2_A2	858	859	0	0	0.4159
MvKn-1118-A2-R2_A2	859	860	0.987	0	0.666667
MvKn-1118-A2-R2_A2	860	861	1	0	-0.052284
MvKn-1118-A2-R2_A2	861	862	0.779	0	-0.0763736
MvKn-1118-A2-R2_A2	862	863	1	0	0.230952
MvKn-1118-A2-R2_A2	863	864	1	0	0.0431839
MvKn-1118-A2-R2_A2	864	865	0.291	0	-0.37878
MvKn-1118-A2-R2_A2	865	866	1	0	0.0785033
MvKn-1118-A2-R2_A2	866	867	1	0	0.0724638
MvKn-1118-A2-R2_A2	867	868	0.285	0	-0.479798
MvKn-1118-A2-R2_A2	868	869	0.671	0	-0.156627
MvKn-1118-A2-R2_A2	869	870	0.692	0	0.110512
MvKn-1118-A2-R2_A2	870	871	0	0	0.1115
MvKn-1118-A2-R2_A2	871	872	0.529	0	-0.0533333
MvKn-1118-A2-R2_A2	872	873	1	0	-0.213183
MvKn-1118-A2-R2_A2	873	874	0.751	0	-0.458763
MvKn-1118-A2-R2_A2	874	875	0.039	0	-0.0789474
MvKn-1118-A2-R2_A2	875	876	0.888	0	-0.528366
MvKn-1118-A2-R2_A2	876	877	1	0	0.225174
MvKn-1118-A2-R2_A2	877	878	1	0	0.318363
MvKn-1118-A2-R2_A2	878	879	0.617	0	-0.276854
MvKn-1118-A2-R2_A2	879	880	0.009	0.363	-0.202978
MvKn-1118-A2-R2_A2	880	881	0.503	0.373	0.361142
MvKn-1118-A2-R2_A2	881	882	0	1	0.668519
MvKn-1118-A2-R2_A2	882	883	0	0.108	0.915878
MvKn-1118-A2-R2_A2	883	884	0	1	-0.0198968
MvKn-1118-A2-R2_A2	884	885	0	0.545	-0.425287
MvKn-1118-A2-R2_A2	885	886	0	0	-0.287129
MvKn-1118-A2-R2_A2	886	887	0.197	0	-0.012381
MvKn-1118-A2-R2_A2	887	888	0	0	-0.0324484
MvKn-1118-A2-R2_A2	888	889	0	0.179	0.189913
MvKn-1118-A2-R2_A2	889	890	0	0	0.292398
MvKn-1118-A2-R2_A2	890	891	0	0.676	-0.40566
MvKn-1118-A2-R2_A2	891	892	0	1	-0.422196
MvKn-1118-A2-R2_A2	892	893	0	1	-0.190892
MvKn-1118-A2-R2_A2	893	894	0	1	-0.354202
MvKn-1118-A2-R2_A2	894	895	0	1	-0.0356364
MvKn-1118-A2-R2_A2	895	896	0	0.745	-0.145363
MvKn-1118-A2-R2_A2	896	897	0.2	0.112	-0.331198
MvKn-1118-A2-R2_A2	897	898	1	0	0.140816
MvKn-1118-A2-R2_A2	898	899	1	0	-0.397129
MvKn-1118-A2-R2_A2	899	900	1	0	-0.209939
MvKn-1118-A2-R2_A2	900	901	1	0	-0.107778
MvKn-1118-A2-R2_A2	901	902	0.652	0	-0.285146
MvKn-1118-A2-R2_A2	902	903	0.924	0	0.252269
MvKn-1118-A2-R2_A2	903	904	0.958	0	-0.22046
MvKn-1118-A2-R2_A2	904	905	1	0	-0.218182
MvKn-1118-A2-R2_A2	905	906	0.972	0	-0.196226
[truncated: 6,034 more rows]
