# Supplementary material for: Dynamics of transposable element accumulation in the non-recombining regions of mating-type chromosomes in anther-smut fungi
Source: Nat Commun. 2023 Sep 14;14:5692. doi: 10.1038/s41467-023-41413-4 (PMC10502011; doi:10.1038/s41467-023-41413-4)
Supplement: Supplementary file 11 — Source Data [file 41467_2023_41413_MOESM11_ESM.zip › SupFig_5O_area.xlsx]

## Sheet: SupFig_5O_area
contig	start	end	feat
MvSilvul-01389-A1_HD	145	228	NRR
MvSilvul-01389-A1_PR	524	606	NRR
MvSilvul-01389-A2_HD	145	228	NRR
MvSilvul-01389-A2_PR	524	660	NRR
MvSilvul-01389-A1_PR	524	606	purpleStratum
MvSilvul-01389-A2_PR	524	660	purpleStratum
MvSilvul-01389-A2_HD	145	228	blueStratum
MvSilvul-01389-A1_HD	145	228	blueStratum
MvSilvul-01389-A1_PR	117	176	centromere
MvSilvul-01389-A1_HD	322	388	centromere
MvSilvul-01389-A2_PR	118	176	centromere
MvSilvul-01389-A2_HD	322	388	centromere
MvSilvul-01389-A1_C001	1621	1664	centromere
MvSilvul-01389-A2_C01	521	544	centromere
