# Supplementary material for: Dynamics of transposable element accumulation in the non-recombining regions of mating-type chromosomes in anther-smut fungi
Source: Nat Commun. 2023 Sep 14;14:5692. doi: 10.1038/s41467-023-41413-4 (PMC10502011; doi:10.1038/s41467-023-41413-4)
Supplement: Supplementary file 11 — Source Data [file 41467_2023_41413_MOESM11_ESM.zip › SupFig_5O_density.xlsx]

## Sheet: SupFig_5O_density
Contig	start	end	gene	TE	RIPratioCorr
MvSilvul-01389-A1_HD	0	1	0	0	-0.417004
MvSilvul-01389-A1_HD	1	2	0.992	0	-0.139785
MvSilvul-01389-A1_HD	2	3	1	0	-0.22
MvSilvul-01389-A1_HD	3	4	1	0	-0.037619
MvSilvul-01389-A1_HD	4	5	0.624	0	0.199631
MvSilvul-01389-A1_HD	5	6	1	0	-0.174661
MvSilvul-01389-A1_HD	6	7	0.575	0	-0.305682
MvSilvul-01389-A1_HD	7	8	1	0	-0.0797613
MvSilvul-01389-A1_HD	8	9	1	0	0.42205
MvSilvul-01389-A1_HD	9	10	1	0	-0.29893
MvSilvul-01389-A1_HD	10	11	1	0	-0.124922
MvSilvul-01389-A1_HD	11	12	0.713	0	0.479388
MvSilvul-01389-A1_HD	12	13	0	0	-0.245724
MvSilvul-01389-A1_HD	13	14	0	0	-0.09375
MvSilvul-01389-A1_HD	14	15	0	0	0.236622
MvSilvul-01389-A1_HD	15	16	0	0	-0.425406
MvSilvul-01389-A1_HD	16	17	0	0	-0.282479
MvSilvul-01389-A1_HD	17	18	0	0	0.0294118
MvSilvul-01389-A1_HD	18	19	0	0	-0.656
MvSilvul-01389-A1_HD	19	20	0	0	-0.521028
MvSilvul-01389-A1_HD	20	21	0	0	-0.27027
MvSilvul-01389-A1_HD	21	22	0	0	-0.208437
MvSilvul-01389-A1_HD	22	23	0	0	-0.236735
MvSilvul-01389-A1_HD	23	24	0.067	0	-0.498433
MvSilvul-01389-A1_HD	24	25	1	0	-0.351553
MvSilvul-01389-A1_HD	25	26	0.538	0	-0.136241
MvSilvul-01389-A1_HD	26	27	0	0	-0.126873
MvSilvul-01389-A1_HD	27	28	0	0	-0.434783
MvSilvul-01389-A1_HD	28	29	0	0	-0.245968
MvSilvul-01389-A1_HD	29	30	0	0	-0.222506
MvSilvul-01389-A1_HD	30	31	0	0	0.445203
MvSilvul-01389-A1_HD	31	32	0	0	-0.124774
MvSilvul-01389-A1_HD	32	33	0.315	0	-0.0489596
MvSilvul-01389-A1_HD	33	34	0.892	0	-0.193434
MvSilvul-01389-A1_HD	34	35	0.84	0	0.35613
MvSilvul-01389-A1_HD	35	36	0.45	0	-0.286822
MvSilvul-01389-A1_HD	36	37	0.956	0	-0.12037
MvSilvul-01389-A1_HD	37	38	0	0	0.183502
MvSilvul-01389-A1_HD	38	39	0	0	-0.287273
MvSilvul-01389-A1_HD	39	40	0	0	0.0955199
MvSilvul-01389-A1_HD	40	41	0	0.176	-0.452632
MvSilvul-01389-A1_HD	41	42	0	0.041	-0.105072
MvSilvul-01389-A1_HD	42	43	0.01	0	0.184615
MvSilvul-01389-A1_HD	43	44	1	0	-0.756614
MvSilvul-01389-A1_HD	44	45	1	0	-0.104949
MvSilvul-01389-A1_HD	45	46	1	0	0.631965
MvSilvul-01389-A1_HD	46	47	1	0	0.438308
MvSilvul-01389-A1_HD	47	48	0.313	0	-0.261183
MvSilvul-01389-A1_HD	48	49	0	0	-0.0810811
MvSilvul-01389-A1_HD	49	50	0.79	0	-0.291667
MvSilvul-01389-A1_HD	50	51	1	0	-0.123429
MvSilvul-01389-A1_HD	51	52	0.877	0	-0.16129
MvSilvul-01389-A1_HD	52	53	0.875	0	-0.507007
MvSilvul-01389-A1_HD	53	54	1	0	-0.150877
MvSilvul-01389-A1_HD	54	55	0.986	0	-0.255814
MvSilvul-01389-A1_HD	55	56	0.415	0	-0.309973
MvSilvul-01389-A1_HD	56	57	1	0	0.914508
MvSilvul-01389-A1_HD	57	58	0.549	0	0.129664
MvSilvul-01389-A1_HD	58	59	0.871	0	-0.403521
MvSilvul-01389-A1_HD	59	60	1	0	-0.417476
MvSilvul-01389-A1_HD	60	61	0.671	0	-0.149
MvSilvul-01389-A1_HD	61	62	0.597	0	-0.162791
MvSilvul-01389-A1_HD	62	63	1	0	-0.225641
MvSilvul-01389-A1_HD	63	64	0.476	0	-0.228571
MvSilvul-01389-A1_HD	64	65	0	0	-0.194977
MvSilvul-01389-A1_HD	65	66	0.801	0	-0.0515464
MvSilvul-01389-A1_HD	66	67	0.444	0	-0.147826
MvSilvul-01389-A1_HD	67	68	0	0	-0.106092
MvSilvul-01389-A1_HD	68	69	0	0	-0.197991
MvSilvul-01389-A1_HD	69	70	0	0.637	0.030012
MvSilvul-01389-A1_HD	70	71	0	0.92	-0.428463
MvSilvul-01389-A1_HD	71	72	0	0.585	-0.390261
MvSilvul-01389-A1_HD	72	73	0	0	-0.190564
MvSilvul-01389-A1_HD	73	74	0	0	0.163385
MvSilvul-01389-A1_HD	74	75	0	0	-0.0959556
MvSilvul-01389-A1_HD	75	76	0	0	0.0338235
MvSilvul-01389-A1_HD	76	77	0.327	0	-0.215422
MvSilvul-01389-A1_HD	77	78	0.735	0	-0.109091
MvSilvul-01389-A1_HD	78	79	0.513	0	-0.49834
MvSilvul-01389-A1_HD	79	80	1	0	-0.106317
MvSilvul-01389-A1_HD	80	81	0.09	0	0.212224
MvSilvul-01389-A1_HD	81	82	0	0.134	0.380716
MvSilvul-01389-A1_HD	82	83	0	0.211	0.524324
MvSilvul-01389-A1_HD	83	84	0	0	-0.0520833
MvSilvul-01389-A1_HD	84	85	0	0	-0.169671
MvSilvul-01389-A1_HD	85	86	0	0	-0.18994
MvSilvul-01389-A1_HD	86	87	0.938	0	-0.161945
MvSilvul-01389-A1_HD	87	88	1	0	-0.472595
MvSilvul-01389-A1_HD	88	89	0.536	0	-0.519212
MvSilvul-01389-A1_HD	89	90	0	0.217	-0.360553
MvSilvul-01389-A1_HD	90	91	0	1	-0.0159521
MvSilvul-01389-A1_HD	91	92	0	1	-0.334576
MvSilvul-01389-A1_HD	92	93	0	0.409	-0.313597
MvSilvul-01389-A1_HD	93	94	0	0.663	0.0111336
MvSilvul-01389-A1_HD	94	95	0	0.006	0.492507
MvSilvul-01389-A1_HD	95	96	0.54	0	-0.272947
MvSilvul-01389-A1_HD	96	97	1	0	-0.363523
MvSilvul-01389-A1_HD	97	98	0.286	0	-0.236637
MvSilvul-01389-A1_HD	98	99	0.322	0	-0.297341
MvSilvul-01389-A1_HD	99	100	0.882	0	-0.240834
MvSilvul-01389-A1_HD	100	101	0.496	0	-0.509274
MvSilvul-01389-A1_HD	101	102	1	0	-0.383774
MvSilvul-01389-A1_HD	102	103	1	0	-0.508306
MvSilvul-01389-A1_HD	103	104	0.413	0	0.0776488
MvSilvul-01389-A1_HD	104	105	0	0	0.0622428
MvSilvul-01389-A1_HD	105	106	0	0	-0.169476
MvSilvul-01389-A1_HD	106	107	0	0	-0.25656
MvSilvul-01389-A1_HD	107	108	0.431	0	-0.0509485
MvSilvul-01389-A1_HD	108	109	1	0	0.314867
MvSilvul-01389-A1_HD	109	110	0.774	0	-0.0866108
MvSilvul-01389-A1_HD	110	111	0.756	0	-0.0533526
MvSilvul-01389-A1_HD	111	112	1	0	-0.494096
MvSilvul-01389-A1_HD	112	113	0.303	0	-0.402543
MvSilvul-01389-A1_HD	113	114	0.122	0.252	-0.0238095
MvSilvul-01389-A1_HD	114	115	1	0	-0.514286
MvSilvul-01389-A1_HD	115	116	1	0	0.119048
MvSilvul-01389-A1_HD	116	117	1	0	0.551584
MvSilvul-01389-A1_HD	117	118	1	0	-0.143836
MvSilvul-01389-A1_HD	118	119	1	0	0.219992
MvSilvul-01389-A1_HD	119	120	0.322	0	-0.187077
MvSilvul-01389-A1_HD	120	121	0.95	0	-0.288223
MvSilvul-01389-A1_HD	121	122	1	0	0.0481013
MvSilvul-01389-A1_HD	122	123	0.159	0	-0.397133
MvSilvul-01389-A1_HD	123	124	0	0	0.295324
MvSilvul-01389-A1_HD	124	125	0.873	0	-0.282799
MvSilvul-01389-A1_HD	125	126	0.799	0	-0.254607
MvSilvul-01389-A1_HD	126	127	0.588	0	-0.129594
MvSilvul-01389-A1_HD	127	128	1	0	-0.380435
MvSilvul-01389-A1_HD	128	129	0.944	0	0.008
MvSilvul-01389-A1_HD	129	130	0.336	0	-0.129302
MvSilvul-01389-A1_HD	130	131	0.003	0	-0.190851
MvSilvul-01389-A1_HD	131	132	1	0	-0.0981818
MvSilvul-01389-A1_HD	132	133	1	0	0.691621
MvSilvul-01389-A1_HD	133	134	1	0	0.351496
MvSilvul-01389-A1_HD	134	135	0.794	0	-0.225143
MvSilvul-01389-A1_HD	135	136	0	0	0.424419
MvSilvul-01389-A1_HD	136	137	0.317	0	-0.482479
MvSilvul-01389-A1_HD	137	138	1	0	-0.675105
MvSilvul-01389-A1_HD	138	139	1	0	-0.242285
MvSilvul-01389-A1_HD	139	140	0.602	0	-0.0574279
MvSilvul-01389-A1_HD	140	141	1	0	0.354972
MvSilvul-01389-A1_HD	141	142	0.822	0	0.043956
MvSilvul-01389-A1_HD	142	143	0	0	-0.248438
MvSilvul-01389-A1_HD	143	144	0	0	-0.0378007
MvSilvul-01389-A1_HD	144	145	0.373	0	-0.221639
MvSilvul-01389-A1_HD	145	146	1	0	-0.363636
MvSilvul-01389-A1_HD	146	147	0.754	0	-0.443791
MvSilvul-01389-A1_HD	147	148	0.878	0	-0.218272
MvSilvul-01389-A1_HD	148	149	1	0	-0.194254
MvSilvul-01389-A1_HD	149	150	1	0	0.101988
MvSilvul-01389-A1_HD	150	151	0.137	0	-0.314815
MvSilvul-01389-A1_HD	151	152	1	0	0.137222
MvSilvul-01389-A1_HD	152	153	0.388	0	-0.344669
MvSilvul-01389-A1_HD	153	154	1	0	-0.147436
MvSilvul-01389-A1_HD	154	155	0.862	0	-0.19559
MvSilvul-01389-A1_HD	155	156	0.778	0	-0.0222222
MvSilvul-01389-A1_HD	156	157	1	0	0.0181818
MvSilvul-01389-A1_HD	157	158	1	0	-0.0966387
MvSilvul-01389-A1_HD	158	159	0.654	0	-0.222408
MvSilvul-01389-A1_HD	159	160	0.616	0	-0.487374
MvSilvul-01389-A1_HD	160	161	0.813	0	-0.0413223
MvSilvul-01389-A1_HD	161	162	0.291	0	0.357527
MvSilvul-01389-A1_HD	162	163	0.373	0	-0.0330579
MvSilvul-01389-A1_HD	163	164	1	0	0.0342699
MvSilvul-01389-A1_HD	164	165	0.422	0	-0.304797
MvSilvul-01389-A1_HD	165	166	0.688	0	-0.457031
MvSilvul-01389-A1_HD	166	167	1	0	-0.203292
MvSilvul-01389-A1_HD	167	168	0.421	0	-0.299642
MvSilvul-01389-A1_HD	168	169	1	0	-0.287231
MvSilvul-01389-A1_HD	169	170	0.495	0	-0.421638
MvSilvul-01389-A1_HD	170	171	0	0	-0.200794
MvSilvul-01389-A1_HD	171	172	0.714	0	-0.0833333
MvSilvul-01389-A1_HD	172	173	0.26	0.215	-0.104405
MvSilvul-01389-A1_HD	173	174	0	0.122	-0.264477
MvSilvul-01389-A1_HD	174	175	0.926	0	0.525641
MvSilvul-01389-A1_HD	175	176	0.831	0	-0.170452
MvSilvul-01389-A1_HD	176	177	1	0	-0.458776
MvSilvul-01389-A1_HD	177	178	0.723	0	-0.472184
MvSilvul-01389-A1_HD	178	179	0.686	0	-0.486817
MvSilvul-01389-A1_HD	179	180	1	0	-0.0272953
MvSilvul-01389-A1_HD	180	181	0.542	0	-0.57432
MvSilvul-01389-A1_HD	181	182	0.936	0	-0.162641
MvSilvul-01389-A1_HD	182	183	0.432	0	-0.305943
MvSilvul-01389-A1_HD	183	184	0	0.108	-0.2
MvSilvul-01389-A1_HD	184	185	0	0.295	-0.196711
MvSilvul-01389-A1_HD	185	186	0	0.742	-0.283073
MvSilvul-01389-A1_HD	186	187	0	0.372	0.062069
MvSilvul-01389-A1_HD	187	188	0.894	0	-0.0626959
MvSilvul-01389-A1_HD	188	189	0.761	0	-0.110112
MvSilvul-01389-A1_HD	189	190	0	0	-0.36098
MvSilvul-01389-A1_HD	190	191	0	0	-0.13969
MvSilvul-01389-A1_HD	191	192	0.202	0	-0.0929832
MvSilvul-01389-A1_HD	192	193	1	0	-0.43838
MvSilvul-01389-A1_HD	193	194	0.755	0	0.220745
MvSilvul-01389-A1_HD	194	195	0.857	0	-0.212121
MvSilvul-01389-A1_HD	195	196	0.971	0	0.142628
MvSilvul-01389-A1_HD	196	197	1	0	-0.376258
MvSilvul-01389-A1_HD	197	198	1	0	0.0243697
MvSilvul-01389-A1_HD	198	199	1	0	-0.40687
MvSilvul-01389-A1_HD	199	200	0.851	0	0.304678
MvSilvul-01389-A1_HD	200	201	0.563	0	-0.063504
MvSilvul-01389-A1_HD	201	202	0.742	0	-0.25163
MvSilvul-01389-A1_HD	202	203	1	0	-0.0310387
MvSilvul-01389-A1_HD	203	204	1	0	0.315709
MvSilvul-01389-A1_HD	204	205	0.049	0	0.0837084
MvSilvul-01389-A1_HD	205	206	0.524	0	-0.498258
MvSilvul-01389-A1_HD	206	207	0.767	0	-0.428571
MvSilvul-01389-A1_HD	207	208	0	0	-0.345305
MvSilvul-01389-A1_HD	208	209	0.807	0	-0.429521
MvSilvul-01389-A1_HD	209	210	1	0	0.254666
MvSilvul-01389-A1_HD	210	211	1	0	-0.123077
MvSilvul-01389-A1_HD	211	212	1	0	-0.187084
MvSilvul-01389-A1_HD	212	213	1	0	-0.185768
MvSilvul-01389-A1_HD	213	214	0.972	0	-0.230424
MvSilvul-01389-A1_HD	214	215	0.728	0	-0.279348
MvSilvul-01389-A1_HD	215	216	0.648	0	-0.14459
MvSilvul-01389-A1_HD	216	217	1	0	-0.510048
MvSilvul-01389-A1_HD	217	218	1	0	-0.0687831
MvSilvul-01389-A1_HD	218	219	0.093	0	-0.520362
MvSilvul-01389-A1_HD	219	220	0	0	-0.30198
MvSilvul-01389-A1_HD	220	221	0	0	-0.216129
MvSilvul-01389-A1_HD	221	222	0	0	0.383529
MvSilvul-01389-A1_HD	222	223	0.674	0	-0.0420561
MvSilvul-01389-A1_HD	223	224	0.735	0	-0.0653409
MvSilvul-01389-A1_HD	224	225	1	0	-0.402143
MvSilvul-01389-A1_HD	225	226	0.585	0	-0.276835
MvSilvul-01389-A1_HD	226	227	0.783	0	-0.196248
MvSilvul-01389-A1_HD	227	228	1	0	0.0994452
MvSilvul-01389-A1_HD	228	229	0.411	0	-0.152542
MvSilvul-01389-A1_HD	229	230	0.671	0	-0.0980392
MvSilvul-01389-A1_HD	230	231	0.432	0	-0.411215
MvSilvul-01389-A1_HD	231	232	0.08	0	-0.193522
MvSilvul-01389-A1_HD	232	233	0.857	0	0.223223
MvSilvul-01389-A1_HD	233	234	0.363	0	-0.484536
MvSilvul-01389-A1_HD	234	235	1	0	0.0145023
MvSilvul-01389-A1_HD	235	236	0.841	0	-0.283142
MvSilvul-01389-A1_HD	236	237	0.941	0	-0.390309
MvSilvul-01389-A1_HD	237	238	0.575	0	-0.516381
MvSilvul-01389-A1_HD	238	239	1	0	-0.456
MvSilvul-01389-A1_HD	239	240	0.71	0	-0.389535
MvSilvul-01389-A1_HD	240	241	0.984	0	-0.162259
MvSilvul-01389-A1_HD	241	242	0	0	-0.180609
MvSilvul-01389-A1_HD	242	243	0.413	0	-0.127064
MvSilvul-01389-A1_HD	243	244	1	0	-0.342017
MvSilvul-01389-A1_HD	244	245	0.566	0	-0.128645
MvSilvul-01389-A1_HD	245	246	1	0	0.201951
MvSilvul-01389-A1_HD	246	247	1	0	0.362958
MvSilvul-01389-A1_HD	247	248	0.608	0	0.0681818
MvSilvul-01389-A1_HD	248	249	1	0	-0.24426
MvSilvul-01389-A1_HD	249	250	1	0	-0.248246
MvSilvul-01389-A1_HD	250	251	1	0	-0.340582
MvSilvul-01389-A1_HD	251	252	1	0	-0.436533
MvSilvul-01389-A1_HD	252	253	1	0	-0.298851
MvSilvul-01389-A1_HD	253	254	1	0	-0.177101
MvSilvul-01389-A1_HD	254	255	0.035	0	0.129609
MvSilvul-01389-A1_HD	255	256	0	0	0.214901
MvSilvul-01389-A1_HD	256	257	0	0.038	-0.101597
MvSilvul-01389-A1_HD	257	258	0.059	0.154	-0.305556
MvSilvul-01389-A1_HD	258	259	1	0	0.40218
MvSilvul-01389-A1_HD	259	260	1	0	-0.0636905
MvSilvul-01389-A1_HD	260	261	1	0	-0.537217
MvSilvul-01389-A1_HD	261	262	1	0	-0.0290298
MvSilvul-01389-A1_HD	262	263	0.073	0	0.283234
MvSilvul-01389-A1_HD	263	264	0	0	-0.0502959
MvSilvul-01389-A1_HD	264	265	0.246	0	-0.544592
MvSilvul-01389-A1_HD	265	266	1	0	-0.25
MvSilvul-01389-A1_HD	266	267	0.827	0	-0.518773
MvSilvul-01389-A1_HD	267	268	0.707	0	-0.437148
MvSilvul-01389-A1_HD	268	269	0.404	0	-0.173341
MvSilvul-01389-A1_HD	269	270	0.156	0	-0.323529
MvSilvul-01389-A1_HD	270	271	0.832	0	0.316498
MvSilvul-01389-A1_HD	271	272	1	0	-0.136881
MvSilvul-01389-A1_HD	272	273	0.475	0	-0.288793
MvSilvul-01389-A1_HD	273	274	0	0	-0.501598
MvSilvul-01389-A1_HD	274	275	0.27	0	-0.0974633
MvSilvul-01389-A1_HD	275	276	0.095	0	0.0606061
MvSilvul-01389-A1_HD	276	277	0	0	-0.281328
MvSilvul-01389-A1_HD	277	278	0.753	0	-0.292267
MvSilvul-01389-A1_HD	278	279	0.335	0	0.200511
MvSilvul-01389-A1_HD	279	280	1	0	0.132653
MvSilvul-01389-A1_HD	280	281	1	0	0.232432
MvSilvul-01389-A1_HD	281	282	0.906	0	0.264582
MvSilvul-01389-A1_HD	282	283	0	0	0.762203
MvSilvul-01389-A1_HD	283	284	0	0.77	-0.269596
MvSilvul-01389-A1_HD	284	285	0	0.762	-0.0571121
MvSilvul-01389-A1_HD	285	286	0.494	0.146	-0.4371
MvSilvul-01389-A1_HD	286	287	1	0	0.159139
MvSilvul-01389-A1_HD	287	288	1	0	-0.106576
MvSilvul-01389-A1_HD	288	289	0.675	0	-0.111538
MvSilvul-01389-A1_HD	289	290	1	0	-0.264362
MvSilvul-01389-A1_HD	290	291	1	0	-0.360113
MvSilvul-01389-A1_HD	291	292	0.637	0	-0.331897
MvSilvul-01389-A1_HD	292	293	0.827	0	-0.32126
MvSilvul-01389-A1_HD	293	294	1	0	-0.0912779
MvSilvul-01389-A1_HD	294	295	0.708	0.148	0.0571429
MvSilvul-01389-A1_HD	295	296	0	0.73	-0.306471
MvSilvul-01389-A1_HD	296	297	0.692	0	-0.303188
MvSilvul-01389-A1_HD	297	298	1	0	-0.44667
MvSilvul-01389-A1_HD	298	299	0.517	0	-0.126374
MvSilvul-01389-A1_HD	299	300	1	0	-0.259372
MvSilvul-01389-A1_HD	300	301	1	0	-0.557159
MvSilvul-01389-A1_HD	301	302	0.376	0	-0.14034
MvSilvul-01389-A1_HD	302	303	1	0	0.0721344
MvSilvul-01389-A1_HD	303	304	1	0	-0.202703
MvSilvul-01389-A1_HD	304	305	1	0	-0.270314
MvSilvul-01389-A1_HD	305	306	1	0	-0.118395
MvSilvul-01389-A1_HD	306	307	1	0	0.0131661
MvSilvul-01389-A1_HD	307	308	0.607	0	-0.251766
MvSilvul-01389-A1_HD	308	309	0.198	0	-0.227273
MvSilvul-01389-A1_HD	309	310	0	0	-0.20261
MvSilvul-01389-A1_HD	310	311	0	0.968	-0.277041
MvSilvul-01389-A1_HD	311	312	0	1	-0.265052
MvSilvul-01389-A1_HD	312	313	0	1	-0.174136
MvSilvul-01389-A1_HD	313	314	0	0.025	-0.115385
MvSilvul-01389-A1_HD	314	315	0	0.372	0.241349
MvSilvul-01389-A1_HD	315	316	0.576	0	-0.202098
MvSilvul-01389-A1_HD	316	317	1	0	-0.402866
MvSilvul-01389-A1_HD	317	318	0.339	0	-0.293636
MvSilvul-01389-A1_HD	318	319	0.121	0.222	-0.213834
MvSilvul-01389-A1_HD	319	320	1	0	-0.344692
MvSilvul-01389-A1_HD	320	321	1	0	1.48889
MvSilvul-01389-A1_HD	321	322	0.569	0.37	-0.037403
MvSilvul-01389-A1_HD	322	323	0	1	1.1133
MvSilvul-01389-A1_HD	323	324	0	1	0.928571
MvSilvul-01389-A1_HD	324	325	0	1	2.95367
MvSilvul-01389-A1_HD	325	326	0	1	0.274651
MvSilvul-01389-A1_HD	326	327	0	0.725	0.90991
MvSilvul-01389-A1_HD	327	328	0.531	0.032	-0.08867
MvSilvul-01389-A1_HD	328	329	0	0	0.196581
MvSilvul-01389-A1_HD	329	330	0	0.98	0.659044
MvSilvul-01389-A1_HD	330	331	0	0.166	0.0361648
MvSilvul-01389-A1_HD	331	332	0	0.119	0.620327
MvSilvul-01389-A1_HD	332	333	0	1	0.157434
MvSilvul-01389-A1_HD	333	334	0	1	0.228921
MvSilvul-01389-A1_HD	334	335	0	1	1.379
MvSilvul-01389-A1_HD	335	336	0	1	0.323184
MvSilvul-01389-A1_HD	336	337	0	1	0.156987
MvSilvul-01389-A1_HD	337	338	0	1	0.0816688
MvSilvul-01389-A1_HD	338	339	0	1	0.458852
MvSilvul-01389-A1_HD	339	340	0	1	0.907308
MvSilvul-01389-A1_HD	340	341	0	1	0.45842
MvSilvul-01389-A1_HD	341	342	0	1	0.152743
MvSilvul-01389-A1_HD	342	343	0	1	0.0997442
MvSilvul-01389-A1_HD	343	344	0	1	0.425723
MvSilvul-01389-A1_HD	344	345	0	1	1.09766
MvSilvul-01389-A1_HD	345	346	0	1	0.447344
MvSilvul-01389-A1_HD	346	347	0	1	-0.0483288
MvSilvul-01389-A1_HD	347	348	0	1	0.94281
MvSilvul-01389-A1_HD	348	349	0	1	0.539725
MvSilvul-01389-A1_HD	349	350	0	1	0.175556
MvSilvul-01389-A1_HD	350	351	0	1	0.271186
MvSilvul-01389-A1_HD	351	352	0	1	0.475096
MvSilvul-01389-A1_HD	352	353	0	1	1.67692
MvSilvul-01389-A1_HD	353	354	0	1	0.317407
MvSilvul-01389-A1_HD	354	355	0	1	0.191756
MvSilvul-01389-A1_HD	355	356	0	1	0.323364
MvSilvul-01389-A1_HD	356	357	0	1	0.486726
MvSilvul-01389-A1_HD	357	358	0	1	1.94175
MvSilvul-01389-A1_HD	358	359	0	1	0.257623
MvSilvul-01389-A1_HD	359	360	0	1	-0.066092
MvSilvul-01389-A1_HD	360	361	0	1	0.0910911
MvSilvul-01389-A1_HD	361	362	0	1	0.881818
MvSilvul-01389-A1_HD	362	363	0	1	0.786671
MvSilvul-01389-A1_HD	363	364	0	1	0.533923
MvSilvul-01389-A1_HD	364	365	0	0.845	-0.223928
MvSilvul-01389-A1_HD	365	366	0	0	-0.151403
MvSilvul-01389-A1_HD	366	367	0	0.303	0.346032
MvSilvul-01389-A1_HD	367	368	0	0.144	0.472906
MvSilvul-01389-A1_HD	368	369	0	0	0.373494
MvSilvul-01389-A1_HD	369	370	0	0.681	0.354839
MvSilvul-01389-A1_HD	370	371	0	0	0.322222
MvSilvul-01389-A1_HD	371	372	0	0.522	-0.0524345
MvSilvul-01389-A1_HD	372	373	0	0	0.702167
MvSilvul-01389-A1_HD	373	374	0	0.306	-0.518939
MvSilvul-01389-A1_HD	374	375	0	0.592	0.252438
MvSilvul-01389-A1_HD	375	376	0	1	0.188216
MvSilvul-01389-A1_HD	376	377	0	1	-0.0736111
MvSilvul-01389-A1_HD	377	378	0	1	0.0177358
MvSilvul-01389-A1_HD	378	379	0	0.888	0.265306
MvSilvul-01389-A1_HD	379	380	0	0	0.439467
MvSilvul-01389-A1_HD	380	381	0.482	0	0.366048
MvSilvul-01389-A1_HD	381	382	0	0.671	0.476316
MvSilvul-01389-A1_HD	382	383	0	1	-0.364361
MvSilvul-01389-A1_HD	383	384	0	0.847	0.398492
MvSilvul-01389-A1_HD	384	385	0	0.08	0.395349
MvSilvul-01389-A1_HD	385	386	0	1	-0.223114
MvSilvul-01389-A1_HD	386	387	0	1	-0.471698
MvSilvul-01389-A1_HD	387	388	0	0.296	-0.374689
MvSilvul-01389-A1_HD	388	389	0.531	0	0.0254545
MvSilvul-01389-A1_HD	389	390	1	0	-0.0617021
MvSilvul-01389-A1_HD	390	391	1	0	0.177033
MvSilvul-01389-A1_HD	391	392	0.62	0	0.246875
MvSilvul-01389-A1_HD	392	393	1	0	-0.242932
MvSilvul-01389-A1_HD	393	394	1	0	-0.125969
MvSilvul-01389-A1_HD	394	395	1	0	-0.419033
MvSilvul-01389-A1_HD	395	396	1	0	0.0285714
MvSilvul-01389-A1_HD	396	397	0.802	0	-0.010101
MvSilvul-01389-A1_HD	397	398	1	0	-0.0375524
MvSilvul-01389-A1_HD	398	399	1	0	-0.08
MvSilvul-01389-A1_HD	399	400	1	0	-0.244107
MvSilvul-01389-A1_HD	400	401	1	0	0.152912
MvSilvul-01389-A1_HD	401	402	0.78	0	-0.392678
MvSilvul-01389-A1_HD	402	403	1	0	-0.392204
MvSilvul-01389-A1_HD	403	404	0.916	0	-0.383379
MvSilvul-01389-A1_HD	404	405	1	0	-0.108527
MvSilvul-01389-A1_HD	405	406	0.203	0.619	-0.332263
MvSilvul-01389-A1_HD	406	407	0	1	-0.0821256
MvSilvul-01389-A1_HD	407	408	0	1	0.0673659
MvSilvul-01389-A1_HD	408	409	0	1	-0.156911
MvSilvul-01389-A1_HD	409	410	0.115	0.195	-0.206602
MvSilvul-01389-A1_HD	410	411	1	0	-0.641304
MvSilvul-01389-A1_HD	411	412	1	0	-0.400964
MvSilvul-01389-A1_HD	412	413	1	0	-0.273288
MvSilvul-01389-A1_HD	413	414	1	0	-0.197709
MvSilvul-01389-A1_HD	414	415	1	0	-0.250614
MvSilvul-01389-A1_HD	415	416	0.772	0	-0.021978
MvSilvul-01389-A1_HD	416	417	1	0	-0.265851
MvSilvul-01389-A1_HD	417	418	1	0	0.218975
MvSilvul-01389-A1_HD	418	419	0.444	0	-0.335288
MvSilvul-01389-A1_HD	419	420	1	0	-0.0971878
MvSilvul-01389-A1_HD	420	421	1	0	-0.2
MvSilvul-01389-A1_HD	421	422	0.853	0	-0.352046
MvSilvul-01389-A1_HD	422	423	1	0	-0.423752
MvSilvul-01389-A1_HD	423	424	1	0	-0.260404
MvSilvul-01389-A1_HD	424	425	0.825	0	0.0774374
MvSilvul-01389-A1_HD	425	426	1	0	0.0478579
MvSilvul-01389-A1_HD	426	427	1	0	-0.320275
MvSilvul-01389-A1_HD	427	428	1	0	-0.495834
MvSilvul-01389-A1_HD	428	429	1	0	-0.194915
MvSilvul-01389-A1_HD	429	430	0.748	0	-0.291866
MvSilvul-01389-A1_HD	430	431	0.787	0	-0.387755
MvSilvul-01389-A1_HD	431	432	1	0	-0.147274
MvSilvul-01389-A1_HD	432	433	1	0	-0.249265
MvSilvul-01389-A1_HD	433	434	0.692	0	-0.0438312
MvSilvul-01389-A1_HD	434	435	0.141	0	-0.374539
MvSilvul-01389-A1_HD	435	436	1	0	-0.170272
MvSilvul-01389-A1_HD	436	437	0.72	0	-0.556171
MvSilvul-01389-A1_HD	437	438	1	0	-0.132061
MvSilvul-01389-A1_HD	438	439	0.902	0	-0.145807
MvSilvul-01389-A1_HD	439	440	0.94	0	-0.238351
MvSilvul-01389-A1_HD	440	441	0	0	-0.260163
MvSilvul-01389-A1_HD	441	442	0.02	0	-0.189858
MvSilvul-01389-A1_HD	442	443	1	0	-0.366211
MvSilvul-01389-A1_HD	443	444	0.892	0	-0.322659
MvSilvul-01389-A1_HD	444	445	0	0	-0.132151
MvSilvul-01389-A1_HD	445	446	0.921	0	-0.212622
MvSilvul-01389-A1_HD	446	447	1	0	-0.41052
MvSilvul-01389-A1_HD	447	448	0.447	0	-0.383838
MvSilvul-01389-A1_HD	448	449	1	0	-0.499633
MvSilvul-01389-A1_HD	449	450	1	0	-0.408571
MvSilvul-01389-A1_HD	450	451	1	0	-0.408651
MvSilvul-01389-A1_HD	451	452	1	0	-0.302973
MvSilvul-01389-A1_HD	452	453	0.965	0	0.0845771
MvSilvul-01389-A1_HD	453	454	0.805	0	-0.113402
MvSilvul-01389-A1_HD	454	455	1	0	-0.245471
MvSilvul-01389-A1_HD	455	456	1	0	0.167877
MvSilvul-01389-A1_HD	456	457	1	0	0.190962
MvSilvul-01389-A1_HD	457	458	0.566	0	-0.130904
MvSilvul-01389-A1_HD	458	459	0.859	0	-0.359023
MvSilvul-01389-A1_HD	459	460	0.213	0	-0.387755
MvSilvul-01389-A1_HD	460	461	0.204	0	-0.483418
MvSilvul-01389-A1_HD	461	462	1	0	-0.105507
MvSilvul-01389-A1_HD	462	463	0.855	0	-0.213854
MvSilvul-01389-A1_HD	463	464	0.77	0	-0.0834697
MvSilvul-01389-A1_HD	464	465	1	0	-0.429126
MvSilvul-01389-A1_HD	465	466	0.651	0	-0.0383838
MvSilvul-01389-A1_HD	466	467	0.934	0	-0.256536
MvSilvul-01389-A1_HD	467	468	1	0	-0.331559
MvSilvul-01389-A1_HD	468	469	1	0	-0.382857
MvSilvul-01389-A1_HD	469	470	1	0	-0.356086
MvSilvul-01389-A1_HD	470	471	1	0	-0.17158
MvSilvul-01389-A1_HD	471	472	0.743	0	-0.256113
MvSilvul-01389-A1_HD	472	473	0.417	0	0.0513834
MvSilvul-01389-A1_HD	473	474	1	0	-0.362597
MvSilvul-01389-A1_HD	474	475	1	0	-0.108571
MvSilvul-01389-A1_HD	475	476	0.577	0	-0.344783
MvSilvul-01389-A1_HD	476	477	0.962	0	-0.451136
MvSilvul-01389-A1_HD	477	478	1	0	-0.332481
MvSilvul-01389-A1_HD	478	479	1	0	-0.244802
MvSilvul-01389-A1_HD	479	480	0.429	0	0.184759
MvSilvul-01389-A1_HD	480	481	0.937	0	-0.498674
MvSilvul-01389-A1_HD	481	482	1	0	-0.0730072
MvSilvul-01389-A1_HD	482	483	1	0	-0.434409
MvSilvul-01389-A1_HD	483	484	0.545	0	0.466218
MvSilvul-01389-A1_HD	484	485	0.881	0	-0.358974
MvSilvul-01389-A1_HD	485	486	1	0	-0.311096
MvSilvul-01389-A1_HD	486	487	1	0	-0.177211
MvSilvul-01389-A1_HD	487	488	0.716	0	0.180278
MvSilvul-01389-A1_HD	488	489	0.965	0	0.308259
MvSilvul-01389-A1_HD	489	490	1	0	-0.0925926
MvSilvul-01389-A1_HD	490	491	0.485	0	-0.122822
MvSilvul-01389-A1_HD	491	492	0.407	0	-0.0500329
MvSilvul-01389-A1_HD	492	493	1	0	-0.398795
MvSilvul-01389-A1_HD	493	494	1	0	-0.465194
MvSilvul-01389-A1_HD	494	495	1	0	-0.327407
MvSilvul-01389-A1_HD	495	496	0.174	0	-0.287285
MvSilvul-01389-A1_HD	496	497	0.947	0	0.0320513
MvSilvul-01389-A1_HD	497	498	0.573	0	0.325329
MvSilvul-01389-A1_HD	498	499	0.715	0	-0.311136
MvSilvul-01389-A1_HD	499	500	1	0	-0.0816327
MvSilvul-01389-A1_HD	500	501	1	0	-0.230647
MvSilvul-01389-A1_HD	501	502	0.59	0	-0.396434
MvSilvul-01389-A1_HD	502	503	1	0	-0.280094
MvSilvul-01389-A1_HD	503	504	0.657	0	-0.132479
MvSilvul-01389-A1_HD	504	505	1	0	-0.373737
MvSilvul-01389-A1_HD	505	506	1	0	-0.201261
MvSilvul-01389-A1_HD	506	507	0.947	0	-0.255109
MvSilvul-01389-A1_HD	507	508	0.632	0	-0.274717
MvSilvul-01389-A1_HD	508	509	1	0	0.00246914
MvSilvul-01389-A1_HD	509	510	0.727	0	-0.0561716
MvSilvul-01389-A1_HD	510	511	0.941	0	-0.0834048
MvSilvul-01389-A1_HD	511	512	1	0	-0.743158
MvSilvul-01389-A1_HD	512	513	0.019	0	0.0349515
MvSilvul-01389-A1_HD	513	514	0.3	0	0.103663
MvSilvul-01389-A1_HD	514	515	1	0	-0.443213
MvSilvul-01389-A1_HD	515	516	1	0	0.296324
MvSilvul-01389-A1_HD	516	517	1	0	-0.339965
MvSilvul-01389-A1_HD	517	518	1	0	-0.101637
MvSilvul-01389-A1_HD	518	519	0.736	0	-0.391569
MvSilvul-01389-A1_HD	519	520	0.104	0	-0.265338
MvSilvul-01389-A1_HD	520	521	1	0	-0.349206
MvSilvul-01389-A1_HD	521	522	1	0	-0.200797
MvSilvul-01389-A1_HD	522	523	1	0	-0.195088
MvSilvul-01389-A1_HD	523	524	1	0	-0.0172414
MvSilvul-01389-A1_HD	524	525	0.786	0	-0.330128
MvSilvul-01389-A1_HD	525	526	0.777	0	-0.352806
MvSilvul-01389-A1_HD	526	527	1	0	0.102806
MvSilvul-01389-A1_HD	527	528	1	0	-0.5
MvSilvul-01389-A1_HD	528	529	0.691	0	-0.0570988
MvSilvul-01389-A1_HD	529	530	1	0	-0.0516895
MvSilvul-01389-A1_HD	530	531	0.811	0	-0.26301
MvSilvul-01389-A1_HD	531	532	0.154	0	0.0659341
MvSilvul-01389-A1_HD	532	533	0.75	0	-0.376289
MvSilvul-01389-A1_HD	533	534	0.928	0	0.0710027
MvSilvul-01389-A1_HD	534	535	0.767	0	-0.336132
MvSilvul-01389-A1_HD	535	536	1	0	-0.249526
MvSilvul-01389-A1_HD	536	537	1	0	0.549327
MvSilvul-01389-A1_HD	537	538	1	0	-0.177143
MvSilvul-01389-A1_HD	538	539	1	0	0.435238
MvSilvul-01389-A1_HD	539	540	0.719	0	0.267606
MvSilvul-01389-A1_HD	540	541	0.932	0	-0.14626
MvSilvul-01389-A1_HD	541	542	0.601	0	0.000904977
MvSilvul-01389-A1_HD	542	543	1	0	-0.133803
MvSilvul-01389-A1_HD	543	544	1	0	-0.19203
MvSilvul-01389-A1_HD	544	545	0.263	0	-0.281759
MvSilvul-01389-A1_HD	545	546	0.454	0	-0.256432
MvSilvul-01389-A1_HD	546	547	1	0	-0.259119
MvSilvul-01389-A1_HD	547	548	1	0	0.0196078
MvSilvul-01389-A1_HD	548	549	1	0	0.084991
MvSilvul-01389-A1_HD	549	550	0.673	0	-0.293173
MvSilvul-01389-A1_HD	550	551	1	0	-0.325873
MvSilvul-01389-A1_HD	551	552	0.998	0	-0.319463
MvSilvul-01389-A1_HD	552	553	0	0	-0.283784
MvSilvul-01389-A1_HD	553	554	0.205	0	-0.314327
MvSilvul-01389-A1_HD	554	555	1	0	-0.437037
MvSilvul-01389-A1_HD	555	556	1	0	-0.0833333
MvSilvul-01389-A1_HD	556	557	1	0	-0.0643519
MvSilvul-01389-A1_HD	557	558	0.788	0	-0.056338
MvSilvul-01389-A1_HD	558	559	1	0	-0.090411
MvSilvul-01389-A1_HD	559	560	0.788	0	-0.408131
MvSilvul-01389-A1_HD	560	561	0.592	0	-0.249134
MvSilvul-01389-A1_HD	561	562	1	0	-0.25
MvSilvul-01389-A1_HD	562	563	0.412	0	0.00909091
MvSilvul-01389-A1_HD	563	564	1	0	-0.226152
MvSilvul-01389-A1_HD	564	565	1	0	-0.177033
MvSilvul-01389-A1_HD	565	566	0.23	0	-0.195946
MvSilvul-01389-A1_HD	566	567	0.83	0	-0.234568
MvSilvul-01389-A1_HD	567	568	0.31	0	-0.145864
MvSilvul-01389-A1_HD	568	569	0.172	0	0.189359
MvSilvul-01389-A1_HD	569	570	1	0	0.559569
MvSilvul-01389-A1_HD	570	571	1	0	0.152131
MvSilvul-01389-A1_HD	571	572	0.361	0	0.177062
MvSilvul-01389-A1_HD	572	573	0.942	0	0.0298422
MvSilvul-01389-A1_HD	573	574	0.603	0	-0.0917108
MvSilvul-01389-A1_HD	574	575	0.697	0	-0.481939
MvSilvul-01389-A1_HD	575	576	0.991	0	-0.353984
MvSilvul-01389-A1_HD	576	577	0.327	0	0.239708
MvSilvul-01389-A1_HD	577	578	1	0	0.486321
MvSilvul-01389-A1_HD	578	579	0.638	0	0.45679
MvSilvul-01389-A1_HD	579	580	1	0	0.417953
MvSilvul-01389-A1_HD	580	581	0.605	0	-0.593043
MvSilvul-01389-A1_HD	581	582	0.716	0	0.275862
MvSilvul-01389-A1_HD	582	583	0.833	0	-0.272822
MvSilvul-01389-A1_HD	583	584	0.506	0	0.0120482
MvSilvul-01389-A1_HD	584	585	0.936	0	-0.510191
MvSilvul-01389-A1_HD	585	586	0.741	0	-0.0579421
MvSilvul-01389-A1_HD	586	587	1	0	-0.227473
MvSilvul-01389-A1_HD	587	588	0.678	0	-0.457831
MvSilvul-01389-A1_HD	588	589	0.715	0	-0.204565
MvSilvul-01389-A1_HD	589	590	1	0	-0.423423
MvSilvul-01389-A1_HD	590	591	0.966	0	-0.294196
MvSilvul-01389-A1_HD	591	592	0.956	0	-0.483283
MvSilvul-01389-A1_HD	592	593	0.817	0	-0.185447
MvSilvul-01389-A1_HD	593	594	0.273	0	-0.0232558
MvSilvul-01389-A1_HD	594	595	1	0	0.0721649
MvSilvul-01389-A1_HD	595	596	0.373	0	0.154213
MvSilvul-01389-A1_HD	596	597	0.218	0	0.0644377
MvSilvul-01389-A1_HD	597	598	1	0	-0.221538
MvSilvul-01389-A1_HD	598	599	1	0	-0.621882
MvSilvul-01389-A1_HD	599	600	0.457	0	-0.0588235
MvSilvul-01389-A1_HD	600	601	1	0	-0.629763
MvSilvul-01389-A1_HD	601	602	1	0	-0.422101
MvSilvul-01389-A1_HD	602	603	1	0	-0.54717
MvSilvul-01389-A1_HD	603	604	0.817	0	-0.468519
MvSilvul-01389-A1_HD	604	605	1	0	-0.18038
MvSilvul-01389-A1_HD	605	606	0.462	0	-0.557134
MvSilvul-01389-A1_HD	606	607	0.453	0	-0.478431
MvSilvul-01389-A1_HD	607	608	1	0	-0.350649
MvSilvul-01389-A1_HD	608	609	1	0	-0.186965
MvSilvul-01389-A1_HD	609	610	0.456	0	-0.169318
MvSilvul-01389-A1_HD	610	611	1	0	0.167614
MvSilvul-01389-A1_HD	611	612	1	0	0.121629
MvSilvul-01389-A1_HD	612	613	0.774	0	-0.252181
MvSilvul-01389-A1_HD	613	614	1	0	0.358965
MvSilvul-01389-A1_HD	614	615	1	0	-0.344402
MvSilvul-01389-A1_HD	615	616	1	0	-0.253241
MvSilvul-01389-A1_HD	616	617	0.964	0	-0.442671
MvSilvul-01389-A1_HD	617	618	0.395	0	0.157699
MvSilvul-01389-A1_HD	618	619	1	0	-0.0295428
MvSilvul-01389-A1_HD	619	620	1	0	-0.479786
MvSilvul-01389-A1_HD	620	621	0.157	0	-0.360064
MvSilvul-01389-A1_HD	621	622	0.922	0	-0.337391
MvSilvul-01389-A1_HD	622	623	1	0	-0.21831
MvSilvul-01389-A1_HD	623	624	0.428	0	-0.467298
MvSilvul-01389-A1_HD	624	625	1	0	0.0298851
MvSilvul-01389-A1_HD	625	626	0.834	0	-0.0571555
MvSilvul-01389-A1_HD	626	627	1	0	0
MvSilvul-01389-A1_HD	627	628	0.71	0	-0.291228
MvSilvul-01389-A1_HD	628	629	1	0	-0.235364
MvSilvul-01389-A1_HD	629	630	0.75	0	-0.356561
MvSilvul-01389-A1_HD	630	631	0.533	0	-0.351634
MvSilvul-01389-A1_HD	631	632	0.473	0	-0.4719
MvSilvul-01389-A1_HD	632	633	0.596	0	-0.554622
MvSilvul-01389-A1_HD	633	634	0.314	0	-0.116615
MvSilvul-01389-A1_HD	634	635	1	0	-0.396334
MvSilvul-01389-A1_HD	635	636	1	0	-0.166758
MvSilvul-01389-A1_HD	636	637	1	0	0.24399
MvSilvul-01389-A1_HD	637	638	1	0	-0.264045
MvSilvul-01389-A1_HD	638	639	1	0	-0.45401
MvSilvul-01389-A1_HD	639	640	0.196	0	-0.268023
MvSilvul-01389-A1_HD	640	641	0.405	0	-0.511792
MvSilvul-01389-A1_HD	641	642	1	0	-0.0948276
MvSilvul-01389-A1_HD	642	643	1	0	-0.181462
MvSilvul-01389-A1_HD	643	644	1	0	-0.0681818
MvSilvul-01389-A1_HD	644	645	0.466	0	-0.435897
MvSilvul-01389-A1_HD	645	646	0.872	0	-0.157884
MvSilvul-01389-A1_HD	646	647	0	0	0.035119
MvSilvul-01389-A1_HD	647	648	0	0	-0.360602
MvSilvul-01389-A1_HD	648	649	0	0	0.433511
MvSilvul-01389-A1_HD	649	650	0.989	0	-0.452381
MvSilvul-01389-A1_HD	650	651	1	0	-0.235215
MvSilvul-01389-A1_HD	651	652	0.268	0	0.204301
MvSilvul-01389-A1_HD	652	653	0	0.845	-0.337838
MvSilvul-01389-A1_HD	653	654	0.221	0.313	-0.326797
MvSilvul-01389-A1_HD	654	655	1	0	0.331924
MvSilvul-01389-A1_HD	655	656	0.883	0	-0.303849
MvSilvul-01389-A1_HD	656	657	0.705	0	-0.509267
MvSilvul-01389-A1_HD	657	658	0	0.379	-0.0947368
MvSilvul-01389-A1_HD	658	659	0.278	0	-0.211451
MvSilvul-01389-A1_HD	659	660	0.012	0.662	-0.479487
MvSilvul-01389-A1_HD	660	661	0	0.341	0.0558252
MvSilvul-01389-A1_HD	661	662	0.595	0	0.142424
MvSilvul-01389-A1_HD	662	663	1	0	-0.270407
MvSilvul-01389-A1_HD	663	664	1	0	-0.362264
MvSilvul-01389-A1_HD	664	665	0.386	0	0.15534
MvSilvul-01389-A1_HD	665	666	0.59	0	-0.355346
MvSilvul-01389-A1_HD	666	667	1	0	0.0878324
MvSilvul-01389-A1_HD	667	668	1	0	0.430285
MvSilvul-01389-A1_HD	668	669	0.839	0	-0.275078
MvSilvul-01389-A1_HD	669	670	0.282	0.179	-0.361702
MvSilvul-01389-A1_HD	670	671	0	0	-0.196117
MvSilvul-01389-A1_HD	671	672	0.643	0	-0.20898
MvSilvul-01389-A1_HD	672	673	0.793	0	0.244405
MvSilvul-01389-A1_HD	673	674	0	0	-0.340502
MvSilvul-01389-A1_HD	674	675	0.669	0.125	-0.455514
MvSilvul-01389-A1_HD	675	676	0	0	0.672811
MvSilvul-01389-A1_HD	676	677	0	0	-0.353432
MvSilvul-01389-A1_HD	677	678	0	0.025	0.245014
MvSilvul-01389-A1_HD	678	679	0	1	-0.364709
MvSilvul-01389-A1_HD	679	680	0	1	-0.232323
MvSilvul-01389-A1_HD	680	681	0	1	0.304134
MvSilvul-01389-A1_HD	681	682	0	1	-0.486558
MvSilvul-01389-A1_HD	682	683	0	0.311	0.0883797
MvSilvul-01389-A1_HD	683	684	0	0	0.0658897
MvSilvul-01389-A1_HD	684	685	0.481	0	0.1
MvSilvul-01389-A1_HD	685	686	0.977	0	-0.553049
MvSilvul-01389-A1_HD	686	687	0.343	0	0.648872
MvSilvul-01389-A1_HD	687	688	0.416	0	0.0269275
MvSilvul-01389-A1_HD	688	689	0	0.184	0.0145363
MvSilvul-01389-A1_HD	689	690	0	0.099	0.0357647
MvSilvul-01389-A1_HD	690	691	0	0	-0.210189
MvSilvul-01389-A1_HD	691	692	0	0.643	-0.345989
MvSilvul-01389-A1_HD	692	693	0	0	-0.342945
MvSilvul-01389-A1_HD	693	694	0	0	0.03125
MvSilvul-01389-A1_HD	694	695	0.53	0	-0.462366
MvSilvul-01389-A1_HD	695	696	1	0	-0.475319
MvSilvul-01389-A1_HD	696	697	0.48	0	-0.242567
MvSilvul-01389-A1_HD	697	698	0.844	0.128	-0.215947
MvSilvul-01389-A1_HD	698	699	0	0.438	-0.123761
MvSilvul-01389-A1_HD	699	700	0.53	0.284	-0.422297
MvSilvul-01389-A1_HD	700	701	0.869	0	-0.100629
MvSilvul-01389-A1_HD	701	702	1	0	-0.108333
MvSilvul-01389-A1_HD	702	703	1	0	-0.388369
MvSilvul-01389-A1_HD	703	704	1	0	-0.498208
MvSilvul-01389-A1_HD	704	705	0.837	0	-0.419669
MvSilvul-01389-A1_HD	705	706	0	0	-0.501996
MvSilvul-01389-A1_HD	706	707	0.425	0	-0.176383
MvSilvul-01389-A1_HD	707	708	0.512	0	-0.164941
MvSilvul-01389-A1_HD	708	709	0.932	0	-0.396078
MvSilvul-01389-A1_HD	709	710	1	0	-0.35915
MvSilvul-01389-A1_HD	710	711	1	0	-0.0958231
MvSilvul-01389-A1_HD	711	712	0.248	0	0.305208
MvSilvul-01389-A1_HD	712	713	1	0	0.0395623
MvSilvul-01389-A1_HD	713	714	1	0	-0.394987
MvSilvul-01389-A1_HD	714	715	0.158	0	-0.246305
MvSilvul-01389-A1_HD	715	716	0.888	0	-0.295455
MvSilvul-01389-A1_HD	716	717	0.224	0	0.167048
MvSilvul-01389-A1_HD	717	718	0.959	0	-0.205048
MvSilvul-01389-A1_HD	718	719	0.714	0	0.0864266
MvSilvul-01389-A1_HD	719	720	1	0	-0.0132013
MvSilvul-01389-A1_HD	720	721	1	0	-0.088
MvSilvul-01389-A1_HD	721	722	1	0	-0.0607547
MvSilvul-01389-A1_HD	722	723	1	0	-0.382889
MvSilvul-01389-A1_HD	723	724	1	0	-0.196342
MvSilvul-01389-A1_HD	724	725	0.989	0	0.0603448
MvSilvul-01389-A1_HD	725	726	0	0	-0.28671
MvSilvul-01389-A1_HD	726	727	0	0.093	-0.527564
MvSilvul-01389-A1_HD	727	728	0	1	0.00772358
MvSilvul-01389-A1_HD	728	729	0	0.997	0.134199
MvSilvul-01389-A1_HD	729	730	0	1	-0.158627
MvSilvul-01389-A1_HD	730	731	0	1	-0.355863
MvSilvul-01389-A1_HD	731	732	0	1	-0.111111
MvSilvul-01389-A1_HD	732	733	0	0.742	0.105263
MvSilvul-01389-A1_HD	733	734	0	0.705	-0.0761054
MvSilvul-01389-A1_HD	734	735	0	0.802	-0.116507
MvSilvul-01389-A1_HD	735	736	0	0.859	-0.0493444
MvSilvul-01389-A1_HD	736	737	0.065	0.227	-0.156062
MvSilvul-01389-A1_HD	737	738	0.474	0	0.11426
MvSilvul-01389-A1_HD	738	739	0	0	0.0370652
MvSilvul-01389-A1_HD	739	740	0	0	-0.216667
MvSilvul-01389-A1_HD	740	741	0	0	-0.0671778
MvSilvul-01389-A1_HD	741	742	0.795	0	-0.249815
MvSilvul-01389-A1_HD	742	743	1	0	-0.0980392
MvSilvul-01389-A1_HD	743	744	0.467	0	0.0325338
MvSilvul-01389-A1_HD	744	745	0.128	0	-0.483108
MvSilvul-01389-A1_HD	745	746	0.717	0	-0.159551
MvSilvul-01389-A1_HD	746	747	0.906	0	-0.491411
MvSilvul-01389-A1_HD	747	748	0.96	0	-0.55
MvSilvul-01389-A1_HD	748	749	1	0	-0.384983
MvSilvul-01389-A1_HD	749	750	0.846	0	-0.468765
MvSilvul-01389-A1_HD	750	751	1	0	-0.0702143
MvSilvul-01389-A1_HD	751	752	0.832	0	-0.224022
MvSilvul-01389-A1_HD	752	753	1	0	0.0404372
MvSilvul-01389-A1_HD	753	754	0.783	0	-0.211984
MvSilvul-01389-A1_HD	754	755	0.585	0	0.234222
MvSilvul-01389-A1_HD	755	756	1	0	-0.0867294
MvSilvul-01389-A1_HD	756	757	1	0	-0.357454
MvSilvul-01389-A1_HD	757	758	1	0	-0.481918
MvSilvul-01389-A1_HD	758	759	0.213	0	-0.112506
MvSilvul-01389-A1_HD	759	760	0	0.085	-0.620261
MvSilvul-01389-A1_HD	760	761	0	1	-0.0564103
MvSilvul-01389-A1_HD	761	762	0	1	-0.10553
MvSilvul-01389-A1_HD	762	763	0	1	0.254545
MvSilvul-01389-A1_HD	763	764	0	1	0.175115
MvSilvul-01389-A1_HD	764	765	0	1	0.0364692
MvSilvul-01389-A1_HD	765	766	0	1	-0.0377358
MvSilvul-01389-A1_HD	766	767	0	1	0.109244
MvSilvul-01389-A1_HD	767	768	0	0.244	-0.210526
MvSilvul-01389-A1_HD	768	769	0	0.9	-0.27451
MvSilvul-01389-A1_HD	769	770	0	1	0.0786517
MvSilvul-01389-A1_HD	770	771	0	0.207	-0.180392
MvSilvul-01389-A1_HD	771	772	0	0	0.047619
MvSilvul-01389-A1_HD	772	773	0	0	-0.168527
MvSilvul-01389-A1_HD	773	774	0	0.698	0.205651
MvSilvul-01389-A1_HD	774	775	0.837	0.009	-0.520926
MvSilvul-01389-A1_HD	775	776	1	0	-0.133824
MvSilvul-01389-A1_HD	776	777	1	0	-0.244762
MvSilvul-01389-A1_HD	777	778	0.767	0	-0.363839
MvSilvul-01389-A1_HD	778	779	1	0	-0.316642
MvSilvul-01389-A1_HD	779	780	0.837	0	-0.261696
MvSilvul-01389-A1_HD	780	781	0.63	0	-0.453803
MvSilvul-01389-A1_HD	781	782	1	0	-0.302564
MvSilvul-01389-A1_HD	782	783	0.787	0	-0.356757
MvSilvul-01389-A1_HD	783	784	0.938	0	0.139744
MvSilvul-01389-A1_HD	784	785	0.866	0	-0.497159
MvSilvul-01389-A1_HD	785	786	0.28	0	-0.556381
MvSilvul-01389-A1_HD	786	787	1	0	-0.215116
MvSilvul-01389-A1_HD	787	788	0.09	0.727	0.0423423
MvSilvul-01389-A1_HD	788	789	0	1	0.236758
MvSilvul-01389-A1_HD	789	790	0	1	-0.277392
MvSilvul-01389-A1_HD	790	791	0	1	-0.259615
MvSilvul-01389-A1_HD	791	792	0	1	-0.217105
MvSilvul-01389-A1_HD	792	793	0.211	0.483	0.0756303
MvSilvul-01389-A1_HD	793	794	1	0	-0.0785908
MvSilvul-01389-A1_HD	794	795	0.944	0	-0.236815
MvSilvul-01389-A1_HD	795	796	0.419	0	-0.235678
MvSilvul-01389-A1_HD	796	797	0	0	0.171132
MvSilvul-01389-A1_HD	797	798	0.415	0	0.0094162
MvSilvul-01389-A1_HD	798	799	1	0	-0.145736
MvSilvul-01389-A1_HD	799	800	1	0	-0.214481
MvSilvul-01389-A1_HD	800	801	0.833	0	-0.497685
MvSilvul-01389-A1_HD	801	802	0.543	0	0.00490196
MvSilvul-01389-A1_HD	802	803	0.891	0	-0.501841
MvSilvul-01389-A1_HD	803	804	0.998	0	-0.290479
MvSilvul-01389-A1_HD	804	805	0.433	0	-0.688559
MvSilvul-01389-A1_HD	805	806	0.37	0	0.0842154
MvSilvul-01389-A1_HD	806	807	1	0	-0.357537
MvSilvul-01389-A1_HD	807	808	0.304	0	0.122099
MvSilvul-01389-A1_HD	808	809	0.91	0	-0.41
MvSilvul-01389-A1_HD	809	810	0.878	0	0.0165984
MvSilvul-01389-A1_HD	810	811	1	0	-0.416028
MvSilvul-01389-A1_HD	811	812	0.405	0	-0.422222
MvSilvul-01389-A1_HD	812	813	1	0	-0.48266
MvSilvul-01389-A1_HD	813	814	0.857	0	-0.044059
MvSilvul-01389-A1_HD	814	815	0.835	0	-0.206349
MvSilvul-01389-A1_HD	815	816	0.735	0	-0.358491
MvSilvul-01389-A1_HD	816	817	1	0	-0.140694
MvSilvul-01389-A1_HD	817	818	0.907	0	0.252958
MvSilvul-01389-A1_HD	818	819	0	0	-0.219551
MvSilvul-01389-A1_HD	819	820	0	0	-0.093578
MvSilvul-01389-A1_HD	820	821	0	0	-0.282269
MvSilvul-01389-A1_HD	821	822	0	0	-0.455626
MvSilvul-01389-A1_HD	822	823	0	0	0.12963
MvSilvul-01389-A1_HD	823	824	0.551	0	-0.0679478
MvSilvul-01389-A1_HD	824	825	0	0	0.657318
MvSilvul-01389-A1_HD	825	826	0.971	0	-0.0730051
MvSilvul-01389-A1_HD	826	827	0.474	0	0.333114
MvSilvul-01389-A1_HD	827	828	0.949	0	-0.233584
MvSilvul-01389-A1_HD	828	829	1	0	0.412032
MvSilvul-01389-A1_HD	829	830	1	0	0.204431
MvSilvul-01389-A1_HD	830	831	1	0	0.607529
MvSilvul-01389-A1_HD	831	832	1	0	0.32999
MvSilvul-01389-A1_HD	832	833	1	0	-0.153226
MvSilvul-01389-A1_HD	833	834	1	0	0.572767
MvSilvul-01389-A1_HD	834	835	1	0	0.131198
MvSilvul-01389-A1_HD	835	836	1	0	-0.120582
MvSilvul-01389-A1_HD	836	837	1	0	0.391975
MvSilvul-01389-A1_HD	837	838	1	0	0.139132
MvSilvul-01389-A1_HD	838	839	1	0	-0.214982
MvSilvul-01389-A1_HD	839	840	0.073	0.102	-0.213584
MvSilvul-01389-A1_HD	840	841	0	0	-0.0948276
MvSilvul-01389-A1_HD	841	842	0.487	0	-0.516129
MvSilvul-01389-A1_HD	842	843	1	0	-0.03698
MvSilvul-01389-A1_HD	843	844	1	0	-0.313656
MvSilvul-01389-A1_HD	844	845	1	0	-0.41875
MvSilvul-01389-A1_HD	845	846	1	0	-0.237884
MvSilvul-01389-A1_HD	846	847	0.77	0	-0.0369249
MvSilvul-01389-A1_HD	847	848	0.431	0	-0.204672
MvSilvul-01389-A1_HD	848	849	0.881	0	-0.505
MvSilvul-01389-A1_HD	849	850	0.37	0	-0.25641
MvSilvul-01389-A1_HD	850	851	1	0	-0.191952
MvSilvul-01389-A1_HD	851	852	1	0	-0.307622
MvSilvul-01389-A1_HD	852	853	1	0	-0.0309524
MvSilvul-01389-A1_HD	853	854	1	0	-0.393758
MvSilvul-01389-A1_HD	854	855	0.454	0	0.196759
MvSilvul-01389-A1_HD	855	856	1	0	0.200685
MvSilvul-01389-A1_HD	856	857	0.729	0	0.0888067
MvSilvul-01389-A1_HD	857	858	0	0	-0.39691
MvSilvul-01389-A1_HD	858	859	0	0	-0.111111
MvSilvul-01389-A1_HD	859	860	0.733	0	-0.212364
MvSilvul-01389-A1_HD	860	861	1	0	-0.113359
MvSilvul-01389-A1_HD	861	862	0.354	0	-0.19802
MvSilvul-01389-A1_HD	862	863	0	0	-0.0329218
MvSilvul-01389-A1_HD	863	864	0.945	0	-0.163594
MvSilvul-01389-A1_HD	864	865	0.843	0	0.00839161
MvSilvul-01389-A1_HD	865	866	0.577	0	-0.461073
MvSilvul-01389-A1_HD	866	867	1	0	-0.349359
MvSilvul-01389-A1_HD	867	868	1	0	-0.473101
MvSilvul-01389-A1_HD	868	869	0.592	0	-0.0957614
MvSilvul-01389-A1_HD	869	870	0.336	0	-0.378558
MvSilvul-01389-A1_HD	870	871	0.742	0	0.0140845
MvSilvul-01389-A1_HD	871	872	1	0	-0.0803143
MvSilvul-01389-A1_HD	872	873	1	0	-0.244318
MvSilvul-01389-A1_HD	873	874	0.915	0	-0.47314
MvSilvul-01389-A1_HD	874	875	0.854	0	-0.229147
MvSilvul-01389-A1_HD	875	876	1	0	-0.470765
MvSilvul-01389-A1_HD	876	877	1	0	0.01343
MvSilvul-01389-A1_HD	877	878	0.603	0	-0.0199561
MvSilvul-01389-A1_HD	878	879	1	0	-0.0408774
MvSilvul-01389-A1_HD	879	880	0.864	0	0.313072
MvSilvul-01389-A1_HD	880	881	0	0	-0.106096
MvSilvul-01389-A1_HD	881	882	0.818	0	0.176722
MvSilvul-01389-A1_HD	882	883	1	0	-0.0205377
MvSilvul-01389-A1_HD	883	884	0.486	0	-0.230769
MvSilvul-01389-A1_HD	884	885	0.768	0	-0.0172727
MvSilvul-01389-A1_HD	885	886	0	0	-0.298594
MvSilvul-01389-A1_HD	886	887	0.854	0	-0.349841
MvSilvul-01389-A1_HD	887	888	1	0	-0.198653
MvSilvul-01389-A1_HD	888	889	1	0	-0.401754
MvSilvul-01389-A1_HD	889	890	1	0	-0.224604
MvSilvul-01389-A1_HD	890	891	1	0	-0.344262
MvSilvul-01389-A1_HD	891	892	0.875	0	-0.317883
MvSilvul-01389-A1_HD	892	893	1	0	-0.350515
MvSilvul-01389-A1_HD	893	894	1	0	-0.432609
MvSilvul-01389-A1_HD	894	895	0.543	0	-0.281184
MvSilvul-01389-A1_HD	895	896	1	0	-0.517263
MvSilvul-01389-A1_HD	896	897	1	0	-0.221053
MvSilvul-01389-A1_HD	897	898	1	0	-0.0989011
MvSilvul-01389-A1_HD	898	899	0.242	0	-0.29512
MvSilvul-01389-A1_HD	899	900	0.725	0	-0.175824
MvSilvul-01389-A1_HD	900	901	1	0	-0.263421
MvSilvul-01389-A1_HD	901	902	1	0	-0.532483
MvSilvul-01389-A1_HD	902	903	0.318	0	-0.317819
MvSilvul-01389-A1_HD	903	904	0.366	0	-0.199234
MvSilvul-01389-A1_HD	904	905	1	0	-0.168582
MvSilvul-01389-A1_HD	905	906	1	0	-0.504873
MvSilvul-01389-A1_HD	906	907	0.109	0	0.317568
MvSilvul-01389-A1_HD	907	908	0.177	0	0.0568182
MvSilvul-01389-A1_HD	908	909	1	0	-0.0664615
MvSilvul-01389-A1_HD	909	910	1	0	0.11943
MvSilvul-01389-A1_HD	910	911	0.598	0	-0.198016
MvSilvul-01389-A1_HD	911	912	0.698	0	-0.497385
MvSilvul-01389-A1_HD	912	913	0.69	0	-0.157088
MvSilvul-01389-A1_HD	913	914	1	0	-0.256108
MvSilvul-01389-A1_HD	914	915	0.722	0	-0.391221
MvSilvul-01389-A1_HD	915	916	0.599	0	-0.0220846
MvSilvul-01389-A1_HD	916	917	0	0	-0.486583
MvSilvul-01389-A1_HD	917	918	0.891	0	-0.392957
MvSilvul-01389-A1_HD	918	919	1	0	-0.199101
MvSilvul-01389-A1_HD	919	920	1	0	-0.424042
MvSilvul-01389-A1_HD	920	921	1	0	-0.206967
MvSilvul-01389-A1_HD	921	922	0.702	0	0.05
MvSilvul-01389-A1_HD	922	923	0.642	0	0.226087
MvSilvul-01389-A1_HD	923	924	0.744	0	-0.19297
MvSilvul-01389-A1_HD	924	925	0.746	0	0.227273
MvSilvul-01389-A1_HD	925	926	1	0	-0.189919
MvSilvul-01389-A1_HD	926	927	0.498	0	0.0666667
MvSilvul-01389-A1_HD	927	928	0.946	0	0.384615
MvSilvul-01389-A1_HD	928	929	0.534	0	0.34233
MvSilvul-01389-A1_HD	929	930	0.629	0	-0.301175
MvSilvul-01389-A1_HD	930	931	1	0	-0.0744491
MvSilvul-01389-A1_HD	931	932	1	0	0.45
MvSilvul-01389-A1_HD	932	933	1	0	0.403388
MvSilvul-01389-A1_HD	933	934	0.601	0	-0.054396
MvSilvul-01389-A1_HD	934	935	1	0	0.251157
MvSilvul-01389-A1_HD	935	936	0.75	0	-0.15503
MvSilvul-01389-A1_HD	936	937	0.765	0	-0.255956
MvSilvul-01389-A1_HD	937	938	1	0	-0.139588
MvSilvul-01389-A1_HD	938	939	1	0	-0.0733212
MvSilvul-01389-A1_HD	939	940	1	0	-0.325
MvSilvul-01389-A1_HD	940	941	0.057	0	-0.470672
MvSilvul-01389-A1_HD	941	942	0	0	-0.032967
MvSilvul-01389-A1_HD	942	943	0	0	-0.373131
MvSilvul-01389-A1_HD	943	944	0	0	-0.393231
MvSilvul-01389-A1_HD	944	945	0.733	0	-0.165385
MvSilvul-01389-A1_HD	945	946	1	0	-0.142
MvSilvul-01389-A1_HD	946	947	1	0	-0.570682
MvSilvul-01389-A1_HD	947	948	0.71	0	0.226887
MvSilvul-01389-A1_HD	948	949	0.986	0	-0.07694
MvSilvul-01389-A1_HD	949	950	0.078	0	-0.017094
MvSilvul-01389-A1_HD	950	951	1	0	0.354443
MvSilvul-01389-A1_HD	951	952	1	0	0.37486
MvSilvul-01389-A1_HD	952	953	0.343	0	-0.228298
MvSilvul-01389-A1_HD	953	954	0.787	0	-0.545955
MvSilvul-01389-A1_HD	954	955	0.228	0	-0.340132
MvSilvul-01389-A1_HD	955	956	1	0	-0.137778
MvSilvul-01389-A1_HD	956	957	1	0	-0.222179
MvSilvul-01389-A1_HD	957	958	1	0	-0.328417
MvSilvul-01389-A1_HD	958	959	1	0	-0.00784397
MvSilvul-01389-A1_HD	959	960	1	0	-0.425647
MvSilvul-01389-A1_HD	960	961	0.385	0	-0.348936
MvSilvul-01389-A1_HD	961	962	1	0	-0.0172414
MvSilvul-01389-A1_HD	962	963	1	0	-0.232721
MvSilvul-01389-A1_HD	963	964	0.632	0	-0.619142
MvSilvul-01389-A1_HD	964	965	0.158	0	-0.117988
MvSilvul-01389-A1_HD	965	966	1	0	-0.101027
MvSilvul-01389-A1_HD	966	967	0.986	0	-0.325386
MvSilvul-01389-A1_HD	967	968	0.1	0	0.142027
MvSilvul-01389-A1_HD	968	969	0.745	0	-0.314954
MvSilvul-01389-A1_HD	969	970	1	0	0.291429
MvSilvul-01389-A1_HD	970	971	0.894	0	0.308149
MvSilvul-01389-A1_HD	971	972	1	0	-0.105597
MvSilvul-01389-A1_HD	972	973	0.829	0	-0.0334302
MvSilvul-01389-A1_HD	973	974	0.917	0	0.369863
MvSilvul-01389-A1_HD	974	975	1	0	-0.207335
MvSilvul-01389-A1_HD	975	976	1	0	-0.345238
MvSilvul-01389-A1_HD	976	977	1	0	-0.3267
MvSilvul-01389-A1_HD	977	978	0.601	0	-0.480147
MvSilvul-01389-A1_HD	978	979	1	0	-0.130596
MvSilvul-01389-A1_HD	979	980	0.803	0	0.0147059
MvSilvul-01389-A1_HD	980	981	0.687	0	0.242222
MvSilvul-01389-A1_HD	981	982	1	0	-0.252273
MvSilvul-01389-A1_HD	982	983	0.929	0	-0.253685
MvSilvul-01389-A1_HD	983	984	0.246	0	-0.418367
MvSilvul-01389-A1_HD	984	985	0.945	0	-0.381635
MvSilvul-01389-A1_HD	985	986	0.837	0	0.00337838
MvSilvul-01389-A1_HD	986	987	1	0	-0.375
MvSilvul-01389-A1_HD	987	988	1	0	-0.384045
MvSilvul-01389-A1_HD	988	989	0.7	0	-0.00546822
MvSilvul-01389-A1_HD	989	990	1	0	0.0945946
MvSilvul-01389-A1_HD	990	991	1	0	0.429294
MvSilvul-01389-A1_HD	991	992	0.494	0	0.026664
MvSilvul-01389-A1_HD	992	993	1	0	-0.4
MvSilvul-01389-A1_HD	993	994	0.731	0	0.030662
MvSilvul-01389-A1_HD	994	995	0.739	0	-0.131008
MvSilvul-01389-A1_HD	995	996	1	0	0.422991
MvSilvul-01389-A1_HD	996	997	0.498	0	0.266026
MvSilvul-01389-A1_HD	997	998	1	0	0.399641
MvSilvul-01389-A1_HD	998	999	0.744	0	-0.371429
MvSilvul-01389-A1_HD	999	1000	1	0	-0.182095
MvSilvul-01389-A1_HD	1000	1001	1	0	0.104861
MvSilvul-01389-A1_HD	1001	1002	0.769	0	0.0645408
MvSilvul-01389-A1_HD	1002	1003	1	0	-0.383569
MvSilvul-01389-A1_HD	1003	1004	0.651	0	-0.436394
MvSilvul-01389-A1_HD	1004	1005	1	0	-0.321429
MvSilvul-01389-A1_HD	1005	1006	0.275	0	-0.246602
MvSilvul-01389-A1_HD	1006	1007	1	0	-0.498359
MvSilvul-01389-A1_HD	1007	1008	0.521	0	-0.404287
MvSilvul-01389-A1_HD	1008	1009	0.986	0	-0.00291545
MvSilvul-01389-A1_HD	1009	1010	1	0	-0.193103
MvSilvul-01389-A1_HD	1010	1011	0.237	0	0.493738
MvSilvul-01389-A1_HD	1011	1012	0.636	0	0.0987074
MvSilvul-01389-A1_HD	1012	1013	0.273	0	-0.158163
MvSilvul-01389-A1_HD	1013	1014	1	0	-0.28446
MvSilvul-01389-A1_HD	1014	1015	1	0	0.0246795
MvSilvul-01389-A1_HD	1015	1016	0.777	0	-0.00769231
MvSilvul-01389-A1_HD	1016	1017	0.494	0	-0.198058
MvSilvul-01389-A1_HD	1017	1018	1	0	-0.189061
MvSilvul-01389-A1_HD	1018	1019	0.014	0	-0.271754
MvSilvul-01389-A1_HD	1019	1020	0.644	0	-0.0161169
MvSilvul-01389-A1_HD	1020	1021	0.999	0	-0.1887
MvSilvul-01389-A1_HD	1021	1022	0.029	0	-0.201369
MvSilvul-01389-A1_HD	1022	1023	1	0	-0.326923
MvSilvul-01389-A1_HD	1023	1024	1	0	-0.481283
MvSilvul-01389-A1_HD	1024	1025	0.923	0	0.123146
MvSilvul-01389-A1_HD	1025	1026	0.252	0	-0.271249
MvSilvul-01389-A1_HD	1026	1027	1	0	-0.379962
MvSilvul-01389-A1_HD	1027	1028	0.504	0	-0.170213
MvSilvul-01389-A1_HD	1028	1029	1	0	-0.160839
MvSilvul-01389-A1_HD	1029	1030	1	0	-0.0972029
MvSilvul-01389-A1_HD	1030	1031	1	0	0.271491
MvSilvul-01389-A1_HD	1031	1032	0.341	0	-0.212153
MvSilvul-01389-A1_HD	1032	1033	1	0	0.0750216
MvSilvul-01389-A1_HD	1033	1034	0.854	0	-0.181287
MvSilvul-01389-A1_HD	1034	1035	0.604	0	-0.273438
MvSilvul-01389-A1_HD	1035	1036	1	0	-0.0527499
MvSilvul-01389-A1_HD	1036	1037	1	0	-0.158836
MvSilvul-01389-A1_HD	1037	1038	1	0	-0.352074
MvSilvul-01389-A1_HD	1038	1039	1	0	-0.242879
MvSilvul-01389-A1_HD	1039	1040	1	0	-0.188666
MvSilvul-01389-A1_HD	1040	1041	0.576	0	-0.241502
MvSilvul-01389-A1_HD	1041	1042	1	0	-0.238636
MvSilvul-01389-A1_HD	1042	1043	0.699	0	0.534426
MvSilvul-01389-A1_HD	1043	1044	1	0	0.148571
MvSilvul-01389-A1_HD	1044	1045	1	0	0.20757
MvSilvul-01389-A1_HD	1045	1046	0.158	0	-0.267107
MvSilvul-01389-A1_HD	1046	1047	0	0	0.100179
MvSilvul-01389-A1_HD	1047	1048	0.505	0	-0.115646
MvSilvul-01389-A1_HD	1048	1049	1	0	0.323308
MvSilvul-01389-A1_HD	1049	1050	1	0	-0.413376
MvSilvul-01389-A1_HD	1050	1051	0.671	0	-0.355499
MvSilvul-01389-A1_HD	1051	1052	0	0	-0.335053
MvSilvul-01389-A1_HD	1052	1053	0.902	0	0.183957
MvSilvul-01389-A1_HD	1053	1054	1	0	-0.0647343
MvSilvul-01389-A1_HD	1054	1055	1	0	-0.305825
MvSilvul-01389-A1_HD	1055	1056	0.52	0	-0.356832
MvSilvul-01389-A1_HD	1056	1057	0.939	0	-0.013289
MvSilvul-01389-A1_HD	1057	1058	1	0	-0.169231
MvSilvul-01389-A1_HD	1058	1059	1	0	-0.495304
MvSilvul-01389-A1_HD	1059	1060	0.731	0	-0.0760677
MvSilvul-01389-A1_HD	1060	1061	1	0	-0.424327
MvSilvul-01389-A1_HD	1061	1062	0.646	0	0.706564
MvSilvul-01389-A1_HD	1062	1063	0.704	0	-0.169096
MvSilvul-01389-A1_HD	1063	1064	0.877	0	-0.277419
MvSilvul-01389-A1_HD	1064	1065	1	0	0.237257
MvSilvul-01389-A1_HD	1065	1066	1	0	0.279412
MvSilvul-01389-A1_HD	1066	1067	1	0	-0.288152
MvSilvul-01389-A1_HD	1067	1068	1	0	-0.310074
MvSilvul-01389-A1_HD	1068	1069	0.179	0	-0.465955
MvSilvul-01389-A1_HD	1069	1070	0.698	0	-0.0846154
MvSilvul-01389-A1_HD	1070	1071	0.697	0	-0.333333
MvSilvul-01389-A1_HD	1071	1072	0.755	0	-0.428716
MvSilvul-01389-A1_HD	1072	1073	0.73	0	-0.132909
MvSilvul-01389-A1_HD	1073	1074	0.645	0	-0.239059
MvSilvul-01389-A1_HD	1074	1075	0.599	0	-0.428571
MvSilvul-01389-A1_HD	1075	1076	1	0	0.112467
MvSilvul-01389-A1_HD	1076	1077	0.746	0	-0.161925
MvSilvul-01389-A1_HD	1077	1078	0.522	0	0.00047081
MvSilvul-01389-A1_HD	1078	1079	1	0	-0.234568
MvSilvul-01389-A1_HD	1079	1080	1	0	-0.362124
MvSilvul-01389-A1_HD	1080	1081	0.291	0	-0.434552
MvSilvul-01389-A1_HD	1081	1082	0.534	0	-0.385093
MvSilvul-01389-A1_HD	1082	1083	0.12	0	-0.402516
MvSilvul-01389-A1_HD	1083	1084	0.266	0	-0.186358
MvSilvul-01389-A1_HD	1084	1085	0.05	0	-0.195862
MvSilvul-01389-A1_HD	1085	1086	0	0	-0.0217391
MvSilvul-01389-A1_HD	1086	1087	0	0	0.21519
MvSilvul-01389-A1_HD	1087	1088	0.946	0	-0.314966
MvSilvul-01389-A1_HD	1088	1089	0.848	0	-0.0797915
MvSilvul-01389-A1_HD	1089	1090	0.769	0	-0.507042
MvSilvul-01389-A1_HD	1090	1091	1	0	0
MvSilvul-01389-A1_HD	1091	1092	0.95	0	-0.196184
MvSilvul-01389-A1_HD	1092	1093	1	0	-0.401754
MvSilvul-01389-A1_HD	1093	1094	1	0	-0.284411
MvSilvul-01389-A1_HD	1094	1095	0.663	0	0.0093633
MvSilvul-01389-A1_HD	1095	1096	0.472	0	-0.463168
MvSilvul-01389-A1_HD	1096	1097	1	0	-0.069
MvSilvul-01389-A1_HD	1097	1098	1	0	-0.340278
MvSilvul-01389-A1_HD	1098	1099	0.765	0	-0.146141
MvSilvul-01389-A1_HD	1099	1100	1	0	-0.374801
MvSilvul-01389-A1_HD	1100	1101	1	0	0.144317
MvSilvul-01389-A1_HD	1101	1102	0.035	0	-0.1726
MvSilvul-01389-A1_HD	1102	1103	0.907	0	-0.364433
MvSilvul-01389-A1_HD	1103	1104	1	0	-0.143895
MvSilvul-01389-A1_HD	1104	1105	1	0	-0.227731
MvSilvul-01389-A1_HD	1105	1106	1	0	-0.314904
MvSilvul-01389-A1_HD	1106	1107	1	0	0.10625
MvSilvul-01389-A1_HD	1107	1108	0.712	0	-0.55
MvSilvul-01389-A1_HD	1108	1109	1	0	0.00157764
MvSilvul-01389-A1_HD	1109	1110	0.351	0	-0.384334
MvSilvul-01389-A1_HD	1110	1111	0	0	-0.0645646
MvSilvul-01389-A1_HD	1111	1112	0.567	0	-0.355319
MvSilvul-01389-A1_HD	1112	1113	1	0	0.0302198
MvSilvul-01389-A1_HD	1113	1114	0.751	0	-0.244601
MvSilvul-01389-A1_HD	1114	1115	0.683	0	-0.185714
MvSilvul-01389-A1_HD	1115	1116	0.272	0	0.321711
MvSilvul-01389-A1_HD	1116	1117	0.579	0	-0.116472
MvSilvul-01389-A1_HD	1117	1118	0.63	0	0.0283598
MvSilvul-01389-A1_HD	1118	1119	1	0	-0.467207
MvSilvul-01389-A1_HD	1119	1120	0.784	0	-0.393939
MvSilvul-01389-A1_HD	1120	1121	0.853	0	-0.397678
MvSilvul-01389-A1_HD	1121	1122	0.102	0	-0.607837
MvSilvul-01389-A1_HD	1122	1123	0.585	0	-0.101254
MvSilvul-01389-A1_HD	1123	1124	1	0	0.123982
MvSilvul-01389-A1_HD	1124	1125	0.365	0	-0.0218642
MvSilvul-01389-A1_HD	1125	1126	0.383	0	-0.321691
MvSilvul-01389-A1_HD	1126	1127	1	0	-0.258864
MvSilvul-01389-A1_HD	1127	1128	0.954	0	-0.229001
MvSilvul-01389-A1_HD	1128	1129	0.573	0	-0.535484
MvSilvul-01389-A1_HD	1129	1130	1	0	-0.309138
MvSilvul-01389-A1_HD	1130	1131	1	0	-0.478495
MvSilvul-01389-A1_HD	1131	1132	0.84	0	-0.0613027
MvSilvul-01389-A1_HD	1132	1133	1	0	0.19385
MvSilvul-01389-A1_HD	1133	1134	0.34	0	-0.361083
MvSilvul-01389-A1_HD	1134	1135	1	0	-0.00347222
MvSilvul-01389-A1_HD	1135	1136	1	0	-0.140984
MvSilvul-01389-A1_HD	1136	1137	0.812	0	-0.354986
MvSilvul-01389-A1_HD	1137	1138	0	0	-0.206598
MvSilvul-01389-A1_HD	1138	1139	0.888	0	0.0274725
MvSilvul-01389-A1_HD	1139	1140	1	0	0.0880231
MvSilvul-01389-A1_HD	1140	1141	0.169	0	-0.25
MvSilvul-01389-A1_HD	1141	1142	0.723	0	-0.0212766
MvSilvul-01389-A1_HD	1142	1143	1	0	-0.408486
MvSilvul-01389-A1_HD	1143	1144	0.652	0	0.179079
MvSilvul-01389-A1_HD	1144	1145	1	0	-0.666928
MvSilvul-01389-A1_HD	1145	1146	0.08	0	-0.372937
MvSilvul-01389-A1_HD	1146	1147	0	0.243	-0.134021
MvSilvul-01389-A1_HD	1147	1148	0	0	-0.188406
MvSilvul-01389-A1_HD	1148	1149	0.44	0	-0.310412
MvSilvul-01389-A1_HD	1149	1150	1	0	0.328714
MvSilvul-01389-A1_HD	1150	1151	0.645	0	-0.205952
MvSilvul-01389-A1_HD	1151	1152	0	0	0.280992
MvSilvul-01389-A1_HD	1152	1153	0.944	0	0.247423
MvSilvul-01389-A1_HD	1153	1154	1	0	-0.142857
MvSilvul-01389-A1_HD	1154	1155	0	0	0.0454545
MvSilvul-01389-A1_HD	1155	1156	0	0.619	-0.137612
MvSilvul-01389-A1_HD	1156	1157	0	0.315	0.174633
MvSilvul-01389-A1_HD	1157	1158	0.997	0	-0.153485
MvSilvul-01389-A1_HD	1158	1159	1	0	0.016092
MvSilvul-01389-A1_HD	1159	1160	1	0	-0.0265957
MvSilvul-01389-A1_HD	1160	1161	1	0	-0.425064
MvSilvul-01389-A1_HD	1161	1162	0.483	0	-0.144218
MvSilvul-01389-A1_HD	1162	1163	1	0	-0.582823
MvSilvul-01389-A1_HD	1163	1164	0.757	0	-0.0992617
MvSilvul-01389-A1_HD	1164	1165	1	0	0.206171
MvSilvul-01389-A1_HD	1165	1166	1	0	-0.23708
MvSilvul-01389-A1_HD	1166	1167	0.711	0	-0.184466
MvSilvul-01389-A1_HD	1167	1168	0	0	-0.451333
MvSilvul-01389-A1_HD	1168	1169	0	0	-0.485259
MvSilvul-01389-A1_HD	1169	1170	0.619	0	-0.121569
MvSilvul-01389-A1_HD	1170	1171	1	0	-0.350189
MvSilvul-01389-A1_HD	1171	1172	0.606	0	-0.266667
MvSilvul-01389-A1_HD	1172	1173	0.955	0	-0.416749
MvSilvul-01389-A1_HD	1173	1174	0.718	0	-0.177778
MvSilvul-01389-A1_HD	1174	1175	1	0	-0.209105
MvSilvul-01389-A1_HD	1175	1176	1	0	-0.211029
MvSilvul-01389-A1_HD	1176	1177	0.503	0	-0.173452
MvSilvul-01389-A1_HD	1177	1178	0.556	0	-0.0173697
MvSilvul-01389-A1_HD	1178	1179	0.871	0	0.032413
MvSilvul-01389-A1_HD	1179	1180	0.562	0	-0.614093
MvSilvul-01389-A1_HD	1180	1181	0	0	-0.338687
MvSilvul-01389-A1_HD	1181	1182	0	0	-0.130625
MvSilvul-01389-A1_HD	1182	1183	0.581	0	-0.130435
MvSilvul-01389-A1_HD	1183	1184	0.801	0	-0.147357
MvSilvul-01389-A1_HD	1184	1185	0.69	0	-0.188406
MvSilvul-01389-A1_HD	1185	1186	1	0	-0.119505
MvSilvul-01389-A1_HD	1186	1187	1	0	-0.331919
MvSilvul-01389-A1_HD	1187	1188	0.574	0	-0.134183
MvSilvul-01389-A1_HD	1188	1189	0.51	0	-0.0206838
MvSilvul-01389-A1_HD	1189	1190	1	0	0.0794715
MvSilvul-01389-A1_HD	1190	1191	0.309	0	-0.289164
MvSilvul-01389-A1_HD	1191	1192	1	0	-0.0606061
MvSilvul-01389-A1_HD	1192	1193	1	0	-0.397895
MvSilvul-01389-A1_HD	1193	1194	1	0	0.137931
MvSilvul-01389-A1_HD	1194	1195	1	0	0.037037
MvSilvul-01389-A1_HD	1195	1196	0.7	0	-0.0162791
MvSilvul-01389-A1_HD	1196	1197	1	0	-0.122347
MvSilvul-01389-A1_HD	1197	1198	0.672	0	-0.396186
MvSilvul-01389-A1_HD	1198	1199	1	0	-0.0587238
MvSilvul-01389-A1_HD	1199	1200	1	0	-0.110763
MvSilvul-01389-A1_HD	1200	1201	0.49	0	0.14375
MvSilvul-01389-A1_HD	1201	1202	0.817	0	-0.182514
MvSilvul-01389-A1_HD	1202	1203	0.813	0	0.103741
MvSilvul-01389-A1_HD	1203	1204	0.67	0	-0.355444
MvSilvul-01389-A1_HD	1204	1205	0.818	0	-0.424842
MvSilvul-01389-A1_HD	1205	1206	1	0	-0.452863
MvSilvul-01389-A1_HD	1206	1207	0.46	0	-0.406227
MvSilvul-01389-A1_HD	1207	1208	1	0	-0.188496
MvSilvul-01389-A1_HD	1208	1209	1	0	-0.304848
MvSilvul-01389-A1_HD	1209	1210	1	0	-0.213663
MvSilvul-01389-A1_HD	1210	1211	0.861	0	-0.194192
MvSilvul-01389-A1_HD	1211	1212	1	0	-0.623328
MvSilvul-01389-A1_HD	1212	1213	0.396	0	-0.354802
MvSilvul-01389-A1_HD	1213	1214	0.218	0	-0.33432
MvSilvul-01389-A1_HD	1214	1215	1	0	-0.505903
MvSilvul-01389-A1_HD	1215	1216	1	0	-0.673459
MvSilvul-01389-A1_HD	1216	1217	1	0	-0.24359
MvSilvul-01389-A1_HD	1217	1218	1	0	-0.334975
MvSilvul-01389-A1_HD	1218	1219	0.254	0	-0.542245
MvSilvul-01389-A1_HD	1219	1220	0.72	0	-0.381079
MvSilvul-01389-A1_HD	1220	1221	0.873	0	-0.2783
MvSilvul-01389-A1_HD	1221	1222	1	0	-0.609862
MvSilvul-01389-A1_HD	1222	1223	0.552	0	-0.283746
MvSilvul-01389-A1_HD	1223	1224	0.816	0	-0.300699
MvSilvul-01389-A1_HD	1224	1225	0.66	0	0.015465
MvSilvul-01389-A1_HD	1225	1226	1	0	-0.139971
MvSilvul-01389-A1_HD	1226	1227	1	0	-0.419975
MvSilvul-01389-A1_HD	1227	1228	0.582	0	-0.255202
MvSilvul-01389-A1_HD	1228	1229	0.938	0	-0.307855
MvSilvul-01389-A1_HD	1229	1230	1	0	0.339738
MvSilvul-01389-A1_HD	1230	1231	0.856	0	-0.216667
MvSilvul-01389-A1_HD	1231	1232	1	0	-0.216418
MvSilvul-01389-A1_HD	1232	1233	1	0	-0.279066
MvSilvul-01389-A1_HD	1233	1234	0.678	0	-0.674242
MvSilvul-01389-A1_HD	1234	1235	0.664	0	-0.575605
MvSilvul-01389-A1_HD	1235	1236	1	0	-0.618644
MvSilvul-01389-A1_HD	1236	1237	1	0	-0.32682
MvSilvul-01389-A1_HD	1237	1238	1	0	-0.0217391
MvSilvul-01389-A1_HD	1238	1239	1	0	-0.164751
MvSilvul-01389-A1_HD	1239	1240	1	0	0.684737
MvSilvul-01389-A1_HD	1240	1241	0.387	0	-0.194026
MvSilvul-01389-A1_HD	1241	1242	1	0	-0.16486
MvSilvul-01389-A1_HD	1242	1243	0.937	0	-0.0625
MvSilvul-01389-A1_HD	1243	1244	0.945	0	-0.195088
MvSilvul-01389-A1_HD	1244	1245	0.522	0	-0.16186
MvSilvul-01389-A1_HD	1245	1246	0.881	0	-0.214559
MvSilvul-01389-A1_HD	1246	1247	0.852	0	-0.0699301
MvSilvul-01389-A1_HD	1247	1248	0.55	0	-0.282051
MvSilvul-01389-A1_HD	1248	1249	0.924	0	-0.382151
MvSilvul-01389-A1_HD	1249	1250	0.533	0	-0.393939
MvSilvul-01389-A1_HD	1250	1251	0	0	-0.529032
MvSilvul-01389-A1_HD	1251	1252	0.112	0	0.105546
MvSilvul-01389-A1_HD	1252	1253	1	0	1.01152
MvSilvul-01389-A1_HD	1253	1254	0.848	0	0.0976693
MvSilvul-01389-A1_HD	1254	1255	0	0	-0.328798
MvSilvul-01389-A1_HD	1255	1256	0.907	0	-0.43571
MvSilvul-01389-A1_HD	1256	1257	1	0	-0.392803
MvSilvul-01389-A1_HD	1257	1258	1	0	-0.138249
MvSilvul-01389-A1_HD	1258	1259	1	0	-0.128603
MvSilvul-01389-A1_HD	1259	1260	0.931	0	0.256327
MvSilvul-01389-A1_HD	1260	1261	0.622	0	-0.559881
MvSilvul-01389-A1_HD	1261	1262	1	0	-0.267882
MvSilvul-01389-A1_HD	1262	1263	1	0	-0.295506
MvSilvul-01389-A1_HD	1263	1264	0.734	0	-0.227432
MvSilvul-01389-A1_HD	1264	1265	0.779	0	-0.432151
MvSilvul-01389-A1_HD	1265	1266	0.782	0	-0.0537255
MvSilvul-01389-A1_HD	1266	1267	1	0	-0.315476
MvSilvul-01389-A1_HD	1267	1268	1	0	0.0650575
MvSilvul-01389-A1_HD	1268	1269	0.71	0.197	-0.315855
MvSilvul-01389-A1_HD	1269	1270	0	1	-0.267511
MvSilvul-01389-A1_HD	1270	1271	0	1	0.285024
MvSilvul-01389-A1_HD	1271	1272	0	1	-0.317081
MvSilvul-01389-A1_HD	1272	1273	0	1	-0.0283019
MvSilvul-01389-A1_HD	1273	1274	0	0.882	0.847309
MvSilvul-01389-A1_HD	1274	1275	0.928	0	-0.64097
MvSilvul-01389-A1_HD	1275	1276	0.443	0	-0.0154949
MvSilvul-01389-A1_HD	1276	1277	0.462	0	0.191919
MvSilvul-01389-A1_HD	1277	1278	1	0	-0.0843373
MvSilvul-01389-A1_HD	1278	1279	1	0	0.221027
MvSilvul-01389-A1_HD	1279	1280	0.476	0	-0.110837
MvSilvul-01389-A1_HD	1280	1281	1	0	-0.300699
MvSilvul-01389-A1_HD	1281	1282	0.668	0	-0.290706
MvSilvul-01389-A1_HD	1282	1283	0.724	0	-0.55889
MvSilvul-01389-A1_HD	1283	1284	1	0	-0.233217
MvSilvul-01389-A1_HD	1284	1285	0.672	0	-0.311985
MvSilvul-01389-A1_HD	1285	1286	1	0	0.0652174
MvSilvul-01389-A1_HD	1286	1287	0.935	0	0.0166602
MvSilvul-01389-A1_HD	1287	1288	0.662	0	-0.238462
MvSilvul-01389-A1_HD	1288	1289	0.934	0	-0.366296
MvSilvul-01389-A1_HD	1289	1290	0.708	0	0.0648148
MvSilvul-01389-A1_HD	1290	1291	0	0	-0.177051
MvSilvul-01389-A1_HD	1291	1292	0	0	-0.154339
MvSilvul-01389-A1_HD	1292	1293	0.944	0	0.32457
MvSilvul-01389-A1_HD	1293	1294	1	0	-0.329918
MvSilvul-01389-A1_HD	1294	1295	0.237	0	-0.423037
MvSilvul-01389-A1_HD	1295	1296	0	0.179	-0.375182
MvSilvul-01389-A1_HD	1296	1297	0	0	-0.457672
MvSilvul-01389-A1_HD	1297	1298	0	0	-0.236364
MvSilvul-01389-A1_HD	1298	1299	0.039	0	-0.0566786
MvSilvul-01389-A1_HD	1299	1300	1	0	-0.4
MvSilvul-01389-A1_HD	1300	1301	1	0	0.575758
MvSilvul-01389-A1_HD	1301	1302	0.795	0	-0.0288416
MvSilvul-01389-A1_HD	1302	1303	0.902	0	-0.261194
MvSilvul-01389-A1_HD	1303	1304	0.56	0	-0.18377
MvSilvul-01389-A1_HD	1304	1305	1	0	0.464612
MvSilvul-01389-A1_HD	1305	1306	1	0	0.104882
MvSilvul-01389-A1_HD	1306	1307	0.305	0	-0.122519
MvSilvul-01389-A1_HD	1307	1308	0.789	0	-0.266747
MvSilvul-01389-A1_HD	1308	1309	0.935	0	-0.0362762
MvSilvul-01389-A1_HD	1309	1310	0.856	0	-0.51137
MvSilvul-01389-A1_HD	1310	1311	1	0	-0.14683
MvSilvul-01389-A1_HD	1311	1312	0.591	0	0.280607
MvSilvul-01389-A1_HD	1312	1313	1	0	-0.214656
MvSilvul-01389-A1_HD	1313	1314	0.792	0	-0.226446
MvSilvul-01389-A1_HD	1314	1315	0.414	0	-0.62585
MvSilvul-01389-A1_HD	1315	1316	0.63	0	-0.327395
MvSilvul-01389-A1_HD	1316	1317	1	0	-0.472485
MvSilvul-01389-A1_HD	1317	1318	1	0	0.332998
MvSilvul-01389-A1_HD	1318	1319	0.693	0	-0.497899
MvSilvul-01389-A1_HD	1319	1320	1	0	-0.38
MvSilvul-01389-A1_HD	1320	1321	1	0	-0.634399
MvSilvul-01389-A1_HD	1321	1322	1	0	-0.209589
MvSilvul-01389-A1_HD	1322	1323	0.808	0	-0.578571
MvSilvul-01389-A1_HD	1323	1324	0.861	0	-0.334232
MvSilvul-01389-A1_HD	1324	1325	1	0	-0.216418
MvSilvul-01389-A1_HD	1325	1326	0.826	0	0
MvSilvul-01389-A1_HD	1326	1327	0.721	0	-0.400624
MvSilvul-01389-A1_HD	1327	1328	0	0	-0.547619
MvSilvul-01389-A1_HD	1328	1329	0	0	0.264399
MvSilvul-01389-A1_HD	1329	1330	0.105	0	-0.217757
MvSilvul-01389-A1_HD	1330	1331	1	0	-0.235399
MvSilvul-01389-A1_HD	1331	1332	0.586	0	0.726974
MvSilvul-01389-A1_HD	1332	1333	0.297	0	0.0649351
MvSilvul-01389-A1_HD	1333	1334	1	0	-0.0888355
MvSilvul-01389-A1_HD	1334	1335	1	0	-0.200865
MvSilvul-01389-A1_HD	1335	1336	1	0	-0.593957
MvSilvul-01389-A1_HD	1336	1337	0.59	0	-0.416202
MvSilvul-01389-A1_HD	1337	1338	1	0	-0.253968
MvSilvul-01389-A1_HD	1338	1339	0.379	0	0.402174
MvSilvul-01389-A1_HD	1339	1340	0.16	0	-0.0227273
MvSilvul-01389-A1_HD	1340	1341	1	0	-0.400527
MvSilvul-01389-A1_HD	1341	1342	1	0	-0.440068
MvSilvul-01389-A1_HD	1342	1343	1	0	-0.487139
MvSilvul-01389-A1_HD	1343	1344	1	0	-0.318008
MvSilvul-01389-A1_HD	1344	1345	0.839	0	-0.321429
MvSilvul-01389-A1_HD	1345	1346	0.883	0	-0.281066
MvSilvul-01389-A1_HD	1346	1347	1	0	0.20083
MvSilvul-01389-A1_HD	1347	1348	1	0	0.109702
MvSilvul-01389-A1_HD	1348	1349	0.739	0	-0.3045
MvSilvul-01389-A1_HD	1349	1350	1	0	-0.162945
MvSilvul-01389-A1_HD	1350	1351	0.866	0	-0.319937
MvSilvul-01389-A1_HD	1351	1352	1	0	-0.315789
MvSilvul-01389-A1_HD	1352	1353	1	0	-0.477167
MvSilvul-01389-A1_HD	1353	1354	0.525	0	-0.507692
MvSilvul-01389-A1_HD	1354	1355	0.388	0	-0.447503
MvSilvul-01389-A1_HD	1355	1356	1	0	-0.247525
MvSilvul-01389-A1_HD	1356	1357	0.795	0	-0.0550739
MvSilvul-01389-A1_HD	1357	1358	1	0	0.142704
MvSilvul-01389-A1_HD	1358	1359	0.71	0	-0.00649351
MvSilvul-01389-A1_HD	1359	1360	0.792	0	-0.0325024
MvSilvul-01389-A1_HD	1360	1361	0.927	0	0.245974
MvSilvul-01389-A1_HD	1361	1362	1	0	-0.61129
MvSilvul-01389-A1_HD	1362	1363	0.629	0	-0.394112
MvSilvul-01389-A1_HD	1363	1364	0.179	0	-0.139469
MvSilvul-01389-A1_HD	1364	1365	0.664	0	-0.0975936
MvSilvul-01389-A1_HD	1365	1366	1	0	-0.173706
MvSilvul-01389-A1_HD	1366	1367	0.829	0	-0.316732
MvSilvul-01389-A1_HD	1367	1368	0.415	0	-0.527453
MvSilvul-01389-A1_HD	1368	1369	1	0	-0.223529
MvSilvul-01389-A1_HD	1369	1370	0.89	0	-0.484717
MvSilvul-01389-A1_HD	1370	1371	1	0	0.0791778
MvSilvul-01389-A1_HD	1371	1372	0.474	0	-0.733553
MvSilvul-01389-A1_HD	1372	1373	0.902	0	-0.701527
MvSilvul-01389-A1_HD	1373	1374	1	0	0.0983302
MvSilvul-01389-A1_HD	1374	1375	1	0	-0.416216
MvSilvul-01389-A1_HD	1375	1376	0.499	0	-0.561702
MvSilvul-01389-A1_HD	1376	1377	1	0	-0.409769
MvSilvul-01389-A1_HD	1377	1378	0.853	0	-0.226009
MvSilvul-01389-A1_HD	1378	1379	0.736	0	0.0967742
MvSilvul-01389-A1_HD	1379	1380	0.536	0	-0.389881
MvSilvul-01389-A1_HD	1380	1381	0.796	0	0.0384615
MvSilvul-01389-A1_HD	1381	1382	0.968	0	0.188679
MvSilvul-01389-A1_HD	1382	1383	0	0	0.0110811
MvSilvul-01389-A1_HD	1383	1384	0	0	-0.390191
MvSilvul-01389-A1_HD	1384	1385	0.321	0	-0.463187
MvSilvul-01389-A1_HD	1385	1386	1	0	-0.298876
MvSilvul-01389-A1_HD	1386	1387	1	0	-0.182251
MvSilvul-01389-A1_HD	1387	1388	1	0	-0.0736318
MvSilvul-01389-A1_HD	1388	1389	1	0	-0.257576
MvSilvul-01389-A1_HD	1389	1390	0.455	0	-0.192677
MvSilvul-01389-A1_HD	1390	1391	1	0	-0.425309
MvSilvul-01389-A1_HD	1391	1392	1	0	-0.102612
MvSilvul-01389-A1_HD	1392	1393	1	0	-0.0209453
MvSilvul-01389-A1_HD	1393	1394	1	0	-0.460348
MvSilvul-01389-A1_HD	1394	1395	0.974	0	-0.503389
MvSilvul-01389-A1_HD	1395	1396	0.189	0	0.159254
MvSilvul-01389-A1_HD	1396	1397	1	0	-0.306122
MvSilvul-01389-A1_HD	1397	1398	0.652	0	-0.206326
MvSilvul-01389-A1_HD	1398	1399	1	0	-0.261084
MvSilvul-01389-A1_HD	1399	1400	1	0	-0.269686
MvSilvul-01389-A1_HD	1400	1401	0.465	0	-0.157646
MvSilvul-01389-A1_HD	1401	1402	0.62	0	0.21
MvSilvul-01389-A1_HD	1402	1403	1	0	-0.371517
MvSilvul-01389-A1_HD	1403	1404	0.851	0	0.0250896
MvSilvul-01389-A1_HD	1404	1405	0	0	-0.0700809
MvSilvul-01389-A1_HD	1405	1406	0.858	0	-0.28919
MvSilvul-01389-A1_HD	1406	1407	1	0	-0.249376
MvSilvul-01389-A1_HD	1407	1408	1	0	-0.581481
MvSilvul-01389-A1_HD	1408	1409	1	0	-0.472145
MvSilvul-01389-A1_HD	1409	1410	1	0	-0.0884861
MvSilvul-01389-A1_HD	1410	1411	1	0	0.0568778
MvSilvul-01389-A1_HD	1411	1412	0.537	0	-0.195695
MvSilvul-01389-A1_HD	1412	1413	0.355	0	-0.229167
MvSilvul-01389-A1_HD	1413	1414	1	0	-0.551648
MvSilvul-01389-A1_HD	1414	1415	1	0	-0.372881
MvSilvul-01389-A1_HD	1415	1416	1	0	-0.212632
MvSilvul-01389-A1_HD	1416	1417	1	0	-0.518876
MvSilvul-01389-A1_HD	1417	1418	0.231	0	-0.421121
MvSilvul-01389-A1_HD	1418	1419	0.311	0	-0.124486
MvSilvul-01389-A1_HD	1419	1420	1	0	-0.438596
MvSilvul-01389-A1_HD	1420	1421	1	0	-0.297763
MvSilvul-01389-A1_HD	1421	1422	1	0	-0.0815273
MvSilvul-01389-A1_HD	1422	1423	1	0	0.322344
MvSilvul-01389-A1_HD	1423	1424	1	0	-0.451869
MvSilvul-01389-A1_HD	1424	1425	0.786	0	-0.34277
MvSilvul-01389-A1_HD	1425	1426	1	0	-0.34
MvSilvul-01389-A1_HD	1426	1427	1	0	-0.471264
MvSilvul-01389-A1_HD	1427	1428	1	0	-0.319319
MvSilvul-01389-A1_HD	1428	1429	1	0	-0.125157
MvSilvul-01389-A1_HD	1429	1430	1	0	-0.44825
MvSilvul-01389-A1_HD	1430	1431	0.127	0	-0.295019
MvSilvul-01389-A1_HD	1431	1432	0	0	-0.339369
MvSilvul-01389-A1_HD	1432	1433	0.771	0	0.0276596
MvSilvul-01389-A1_HD	1433	1434	1	0	-0.201945
MvSilvul-01389-A1_HD	1434	1435	0.871	0	-0.605489
MvSilvul-01389-A1_HD	1435	1436	0	0	-0.2745
MvSilvul-01389-A1_HD	1436	1437	0	0	-0.45071
MvSilvul-01389-A1_HD	1437	1438	0.468	0	0.00649675
MvSilvul-01389-A1_HD	1438	1439	1	0	-0.188431
MvSilvul-01389-A1_HD	1439	1440	1	0	-0.264734
MvSilvul-01389-A1_HD	1440	1441	0.316	0	0.113712
MvSilvul-01389-A1_HD	1441	1442	0	0	-0.0208084
MvSilvul-01389-A1_HD	1442	1443	0	0	-0.185666
MvSilvul-01389-A1_HD	1443	1444	0.442	0	0.314286
MvSilvul-01389-A1_HD	1444	1445	1	0	0.11129
MvSilvul-01389-A1_HD	1445	1446	0.456	0.12	0.343013
MvSilvul-01389-A1_HD	1446	1447	0	0.879	-0.221416
MvSilvul-01389-A1_HD	1447	1448	0.773	0	-0.516534
MvSilvul-01389-A1_HD	1448	1449	1	0	-0.428228
MvSilvul-01389-A1_HD	1449	1450	0.526	0	-0.28621
MvSilvul-01389-A1_HD	1450	1451	0.214	0	-0.47314
MvSilvul-01389-A1_HD	1451	1452	0.313	0	-0.38655
MvSilvul-01389-A1_HD	1452	1453	1	0	0.0410223
MvSilvul-01389-A1_HD	1453	1454	1	0	0.148438
MvSilvul-01389-A1_HD	1454	1455	1	0	-0.374268
MvSilvul-01389-A1_HD	1455	1456	0.539	0	-0.558824
MvSilvul-01389-A1_HD	1456	1457	0.77	0	-0.142857
MvSilvul-01389-A1_HD	1457	1458	0.633	0	-0.37976
MvSilvul-01389-A1_HD	1458	1459	0.639	0	-0.581818
MvSilvul-01389-A1_HD	1459	1460	0	0	0.274051
MvSilvul-01389-A1_HD	1460	1461	0	0.668	-0.554443
MvSilvul-01389-A1_HD	1461	1462	0	1	0.0687472
MvSilvul-01389-A1_HD	1462	1463	0	1	0.0667608
MvSilvul-01389-A1_HD	1463	1464	0	1	-0.23511
MvSilvul-01389-A1_HD	1464	1465	0	1	0.357143
MvSilvul-01389-A1_HD	1465	1466	0.539	0.404	0.08
MvSilvul-01389-A1_HD	1466	1467	0.26	0.105	0.036
MvSilvul-01389-A1_HD	1467	1468	0.983	0	-0.234809
MvSilvul-01389-A1_HD	1468	1469	1	0	0.272213
MvSilvul-01389-A1_HD	1469	1470	0.959	0	-0.501582
MvSilvul-01389-A1_HD	1470	1471	0.665	0	-0.356984
MvSilvul-01389-A1_HD	1471	1472	0.605	0	-0.0801932
MvSilvul-01389-A1_HD	1472	1473	1	0	-0.28507
MvSilvul-01389-A1_HD	1473	1474	0.863	0	-0.348659
MvSilvul-01389-A1_HD	1474	1475	1	0	0.15625
MvSilvul-01389-A1_HD	1475	1476	0.666	0	-0.212041
MvSilvul-01389-A1_HD	1476	1477	0.442	0	-0.16604
MvSilvul-01389-A1_HD	1477	1478	1	0	0.156146
MvSilvul-01389-A1_HD	1478	1479	1	0	0.0339623
MvSilvul-01389-A1_HD	1479	1480	0.34	0	-0.075188
MvSilvul-01389-A1_HD	1480	1481	0.414	0	-0.218161
MvSilvul-01389-A1_HD	1481	1482	1	0	-0.294219
MvSilvul-01389-A1_HD	1482	1483	0.748	0	-0.090796
MvSilvul-01389-A1_HD	1483	1484	0.185	0	-0.174035
MvSilvul-01389-A1_HD	1484	1485	0.599	0	-0.477808
MvSilvul-01389-A1_HD	1485	1486	0.95	0	-0.267641
MvSilvul-01389-A1_HD	1486	1487	1	0	-0.392044
MvSilvul-01389-A1_HD	1487	1488	0.852	0	-0.0465753
MvSilvul-01389-A1_HD	1488	1489	1	0	-0.569632
MvSilvul-01389-A1_HD	1489	1490	0.595	0	-0.540739
MvSilvul-01389-A1_HD	1490	1491	1	0	-0.355037
MvSilvul-01389-A1_HD	1491	1492	0.588	0	-0.262136
MvSilvul-01389-A1_HD	1492	1493	1	0	-0.166597
MvSilvul-01389-A1_HD	1493	1494	0.384	0	-0.557305
MvSilvul-01389-A1_HD	1494	1495	0	0	-0.0679478
MvSilvul-01389-A1_HD	1495	1496	0.546	0	-0.394597
MvSilvul-01389-A1_HD	1496	1497	1	0	-0.0678571
MvSilvul-01389-A1_HD	1497	1498	0.765	0	0.867918
MvSilvul-01389-A1_HD	1498	1499	0	0	0.21522
MvSilvul-01389-A1_HD	1499	1500	0	0	-0.146067
MvSilvul-01389-A1_HD	1500	1501	0	0	-0.142857
MvSilvul-01389-A1_HD	1501	1502	0	0	-0.0842593
MvSilvul-01389-A1_HD	1502	1503	0.764	0	-0.156667
MvSilvul-01389-A1_HD	1503	1504	1	0	-0.453369
MvSilvul-01389-A1_HD	1504	1505	0.886	0	-0.106838
MvSilvul-01389-A1_HD	1505	1506	0	0	-0.203064
MvSilvul-01389-A1_HD	1506	1507	0	0	0.140753
MvSilvul-01389-A1_HD	1507	1508	0.22	0	0.251605
MvSilvul-01389-A1_HD	1508	1509	1	0	0.0979424
MvSilvul-01389-A1_HD	1509	1510	1	0	0.228571
MvSilvul-01389-A1_HD	1510	1511	1	0	-0.220159
MvSilvul-01389-A1_HD	1511	1512	1	0	0.063033
MvSilvul-01389-A1_HD	1512	1513	0.39	0	-0.294118
MvSilvul-01389-A1_HD	1513	1514	1	0	0.0472013
MvSilvul-01389-A1_HD	1514	1515	1	0	-0.414951
MvSilvul-01389-A1_HD	1515	1516	1	0	-0.16459
MvSilvul-01389-A1_HD	1516	1517	1	0	-0.367769
MvSilvul-01389-A1_HD	1517	1518	1	0	-0.158209
MvSilvul-01389-A1_HD	1518	1519	0.899	0	-0.387097
MvSilvul-01389-A1_HD	1519	1520	0.794	0	-0.0862999
MvSilvul-01389-A1_HD	1520	1521	1	0	-0.121499
MvSilvul-01389-A1_HD	1521	1522	0.221	0	-0.606838
MvSilvul-01389-A1_HD	1522	1523	0	0	-0.364983
MvSilvul-01389-A1_HD	1523	1524	0.954	0	-0.207984
MvSilvul-01389-A1_HD	1524	1525	1	0	-0.318949
MvSilvul-01389-A1_HD	1525	1526	0.686	0	-0.180602
MvSilvul-01389-A1_HD	1526	1527	0.616	0	-0.399374
MvSilvul-01389-A1_HD	1527	1528	0.53	0	-0.263158
MvSilvul-01389-A1_HD	1528	1529	0.553	0	-0.30572
MvSilvul-01389-A1_HD	1529	1530	1	0	-0.165918
MvSilvul-01389-A1_HD	1530	1531	1	0	-0.370737
MvSilvul-01389-A1_HD	1531	1532	1	0	-0.0959164
MvSilvul-01389-A1_HD	1532	1533	1	0	0.00271003
MvSilvul-01389-A1_HD	1533	1534	1	0	-0.341713
MvSilvul-01389-A1_HD	1534	1535	0.564	0	-0.0188679
MvSilvul-01389-A1_HD	1535	1536	1	0	0.657946
MvSilvul-01389-A1_HD	1536	1537	1	0	0.0923535
MvSilvul-01389-A1_HD	1537	1538	0.899	0	-0.427454
MvSilvul-01389-A1_HD	1538	1539	0.736	0	0.879167
MvSilvul-01389-A1_HD	1539	1540	0.686	0	0.33795
MvSilvul-01389-A1_HD	1540	1541	1	0	-0.0752688
MvSilvul-01389-A1_HD	1541	1542	0.091	0	-0.272727
MvSilvul-01389-A1_HD	1542	1543	0.933	0	-0.623259
MvSilvul-01389-A1_HD	1543	1544	1	0	-0.0847701
MvSilvul-01389-A1_HD	1544	1545	1	0	-0.118143
MvSilvul-01389-A1_HD	1545	1546	1	0	0.00714286
MvSilvul-01389-A1_HD	1546	1547	1	0	-0.173517
MvSilvul-01389-A1_HD	1547	1548	1	0	-0.361905
MvSilvul-01389-A1_HD	1548	1549	1	0	-0.363077
MvSilvul-01389-A1_HD	1549	1550	1	0	0.113057
MvSilvul-01389-A1_HD	1550	1551	0.298	0	-0.253623
MvSilvul-01389-A1_HD	1551	1552	0.953	0	-0.494687
MvSilvul-01389-A1_HD	1552	1553	0.735	0	-0.14003
MvSilvul-01389-A1_HD	1553	1554	0.761	0	-0.246494
MvSilvul-01389-A1_HD	1554	1555	0.477	0	-0.200794
MvSilvul-01389-A1_HD	1555	1556	0	0	-0.436364
MvSilvul-01389-A1_HD	1556	1557	0.23	0	0.265217
MvSilvul-01389-A1_HD	1557	1558	0.756	0	-0.0668622
MvSilvul-01389-A1_HD	1558	1559	0.727	0	-0.338617
MvSilvul-01389-A1_HD	1559	1560	0.617	0	-0.059862
MvSilvul-01389-A1_HD	1560	1561	0.306	0	-0.272898
MvSilvul-01389-A1_HD	1561	1562	1	0	-0.578781
MvSilvul-01389-A1_HD	1562	1563	1	0	-0.078341
MvSilvul-01389-A1_HD	1563	1564	0.491	0	-0.176336
MvSilvul-01389-A1_HD	1564	1565	1	0	-0.58951
MvSilvul-01389-A1_HD	1565	1566	1	0	-0.153174
MvSilvul-01389-A1_HD	1566	1567	1	0	-0.0645386
MvSilvul-01389-A1_HD	1567	1568	0.231	0	-0.189083
MvSilvul-01389-A1_HD	1568	1569	0	0	-0.366013
MvSilvul-01389-A1_HD	1569	1570	0.721	0	-0.0192008
MvSilvul-01389-A1_HD	1570	1571	0.498	0	0.0919765
MvSilvul-01389-A1_HD	1571	1572	1	0	-0.305711
MvSilvul-01389-A1_HD	1572	1573	0.879	0	-0.389767
MvSilvul-01389-A1_HD	1573	1574	0.652	0	-0.304348
MvSilvul-01389-A1_HD	1574	1575	1	0	-0.00745342
MvSilvul-01389-A1_HD	1575	1576	1	0	-0.252588
MvSilvul-01389-A1_HD	1576	1577	1	0	0.277778
MvSilvul-01389-A1_HD	1577	1578	1	0	-0.0238727
MvSilvul-01389-A1_HD	1578	1579	0.218	0	0.244186
MvSilvul-01389-A1_HD	1579	1580	0.511	0	-0.0637432
MvSilvul-01389-A1_HD	1580	1581	1	0	-0.234722
MvSilvul-01389-A1_HD	1581	1582	1	0	-0.403733
MvSilvul-01389-A1_HD	1582	1583	0.871	0	-0.173017
MvSilvul-01389-A1_HD	1583	1584	0.341	0	-0.0237691
MvSilvul-01389-A1_HD	1584	1585	0.879	0	-0.289136
MvSilvul-01389-A1_HD	1585	1586	1	0	0.00469484
MvSilvul-01389-A1_HD	1586	1587	0.278	0	0.373333
MvSilvul-01389-A1_HD	1587	1588	0.872	0	-0.124837
MvSilvul-01389-A1_HD	1588	1589	0.589	0	-0.160377
MvSilvul-01389-A1_HD	1589	1590	0.409	0	-0.178187
MvSilvul-01389-A1_HD	1590	1591	0	0.748	-0.358449
MvSilvul-01389-A1_HD	1591	1592	0	1	-0.150165
MvSilvul-01389-A1_HD	1592	1593	0	1	-0.405941
MvSilvul-01389-A1_HD	1593	1594	0	1	-0.20111
MvSilvul-01389-A1_HD	1594	1595	0	1	-0.36518
MvSilvul-01389-A1_HD	1595	1596	0	1	-0.205651
MvSilvul-01389-A1_HD	1596	1597	0	1	-0.270833
MvSilvul-01389-A1_HD	1597	1598	0	1	-0.259606
MvSilvul-01389-A1_HD	1598	1599	0	0.189	-0.266293
MvSilvul-01389-A1_HD	1599	1600	0	0	-0.321128
MvSilvul-01389-A1_HD	1600	1601	0.607	0	-0.275978
MvSilvul-01389-A1_HD	1601	1602	1	0	-0.0279858
MvSilvul-01389-A1_HD	1602	1603	0.674	0	0.0614035
MvSilvul-01389-A1_HD	1603	1604	1	0	0.0387779
MvSilvul-01389-A1_HD	1604	1605	0.902	0	-0.445599
MvSilvul-01389-A1_HD	1605	1606	0.421	0	0.255479
MvSilvul-01389-A1_HD	1606	1607	0.622	0	-0.260792
MvSilvul-01389-A1_HD	1607	1608	0.104	0	-0.197315
MvSilvul-01389-A1_HD	1608	1609	1	0	0.292438
MvSilvul-01389-A1_HD	1609	1610	0.548	0	-0.134829
MvSilvul-01389-A1_HD	1610	1611	0	0	-0.142572
MvSilvul-01389-A1_HD	1611	1612	0	0	-0.309211
MvSilvul-01389-A1_HD	1612	1613	0	0	-0.162818
MvSilvul-01389-A1_HD	1613	1614	0.063	0	-0.442935
MvSilvul-01389-A1_HD	1614	1615	1	0	0.527778
MvSilvul-01389-A1_HD	1615	1616	0.746	0	0.00490196
MvSilvul-01389-A1_HD	1616	1617	0.906	0	0.89283
MvSilvul-01389-A1_HD	1617	1618	1	0	-0.325069
MvSilvul-01389-A1_HD	1618	1619	1	0	0.0791048
MvSilvul-01389-A1_HD	1619	1620	0.799	0	-0.180465
MvSilvul-01389-A1_HD	1620	1621	0.488	0	0.0989011
MvSilvul-01389-A1_HD	1621	1622	1	0	-0.324499
MvSilvul-01389-A1_HD	1622	1623	0.184	0	-0.404314
MvSilvul-01389-A1_HD	1623	1624	0.761	0	-0.107354
MvSilvul-01389-A1_HD	1624	1625	1	0	-0.373838
MvSilvul-01389-A1_HD	1625	1626	0.916	0	-0.187739
MvSilvul-01389-A1_HD	1626	1627	0.128	0	-0.00309598
MvSilvul-01389-A1_HD	1627	1628	1	0	-0.0690476
MvSilvul-01389-A1_HD	1628	1629	1	0	-0.719043
MvSilvul-01389-A1_HD	1629	1630	0.242	0	-0.506631
MvSilvul-01389-A1_HD	1630	1631	0.718	0	-0.242067
MvSilvul-01389-A1_HD	1631	1632	0.55	0	-0.12766
MvSilvul-01389-A1_HD	1632	1633	0.972	0	-0.342242
MvSilvul-01389-A1_HD	1633	1634	1	0	0.296712
MvSilvul-01389-A1_HD	1634	1635	1	0	0.206132
MvSilvul-01389-A1_HD	1635	1636	0.713	0	0.0454104
MvSilvul-01389-A1_HD	1636	1637	1	0	-0.0481838
MvSilvul-01389-A1_HD	1637	1638	0.221	0	-0.0727969
MvSilvul-01389-A1_HD	1638	1639	1	0	-0.252181
MvSilvul-01389-A1_HD	1639	1640	0.605	0	0.714286
MvSilvul-01389-A1_HD	1640	1641	0	0.97	-0.429563
MvSilvul-01389-A1_HD	1641	1642	0	1	0.0587912
MvSilvul-01389-A1_HD	1642	1643	0	1	0.0243056
MvSilvul-01389-A1_HD	1643	1644	0	1	-0.256236
MvSilvul-01389-A1_HD	1644	1645	0	1	-0.322581
MvSilvul-01389-A1_HD	1645	1646	0	1	-0.283978
MvSilvul-01389-A1_HD	1646	1647	0	1	-0.306863
MvSilvul-01389-A1_HD	1647	1648	0	1	-0.521212
MvSilvul-01389-A1_HD	1648	1649	0	1	-0.332851
MvSilvul-01389-A1_HD	1649	1650	0	1	0.193735
MvSilvul-01389-A1_HD	1650	1651	0	1	-0.307692
MvSilvul-01389-A1_HD	1651	1652	0	1	-0.283088
MvSilvul-01389-A1_HD	1652	1653	0	1	-0.12449
MvSilvul-01389-A1_PR	0	1	0.587	0.128	0.165446
MvSilvul-01389-A1_PR	1	2	0.767	0	-0.237175
MvSilvul-01389-A1_PR	2	3	0	0	-0.238559
MvSilvul-01389-A1_PR	3	4	0.463	0	-0.16122
MvSilvul-01389-A1_PR	4	5	0.649	0	-0.395869
MvSilvul-01389-A1_PR	5	6	0.699	0	-0.294931
MvSilvul-01389-A1_PR	6	7	1	0	0.0922659
MvSilvul-01389-A1_PR	7	8	0.791	0	-0.176497
MvSilvul-01389-A1_PR	8	9	1	0	-0.011
MvSilvul-01389-A1_PR	9	10	0.432	0	-0.542484
MvSilvul-01389-A1_PR	10	11	0.638	0	-0.201769
MvSilvul-01389-A1_PR	11	12	0.668	0	-0.103448
MvSilvul-01389-A1_PR	12	13	0.935	0	0.0995802
MvSilvul-01389-A1_PR	13	14	1	0	-0.394874
MvSilvul-01389-A1_PR	14	15	0.013	0	-0.386315
MvSilvul-01389-A1_PR	15	16	0.996	0	-0.263485
MvSilvul-01389-A1_PR	16	17	0.693	0	0.373954
MvSilvul-01389-A1_PR	17	18	0.783	0	-0.247119
MvSilvul-01389-A1_PR	18	19	1	0	0.145946
MvSilvul-01389-A1_PR	19	20	0.823	0	-0.308929
MvSilvul-01389-A1_PR	20	21	0.549	0	0.187683
MvSilvul-01389-A1_PR	21	22	1	0	-0.578313
MvSilvul-01389-A1_PR	22	23	0.155	0	-0.420156
MvSilvul-01389-A1_PR	23	24	0.915	0	-0.228234
MvSilvul-01389-A1_PR	24	25	0.775	0	-0.214987
MvSilvul-01389-A1_PR	25	26	0.225	0	-0.203704
MvSilvul-01389-A1_PR	26	27	0.44	0	-0.687812
MvSilvul-01389-A1_PR	27	28	0.668	0	-0.14104
MvSilvul-01389-A1_PR	28	29	0.52	0	-0.194292
MvSilvul-01389-A1_PR	29	30	0.513	0	-0.173357
MvSilvul-01389-A1_PR	30	31	0.851	0	-0.1
MvSilvul-01389-A1_PR	31	32	0.506	0	0.0881253
MvSilvul-01389-A1_PR	32	33	0	0	-0.266667
MvSilvul-01389-A1_PR	33	34	0.959	0	0.668963
MvSilvul-01389-A1_PR	34	35	0.6	0	-0.076087
MvSilvul-01389-A1_PR	35	36	0.714	0	-0.43036
MvSilvul-01389-A1_PR	36	37	1	0	-0.342735
MvSilvul-01389-A1_PR	37	38	0.514	0	-0.244433
MvSilvul-01389-A1_PR	38	39	0.492	0	-0.00704225
MvSilvul-01389-A1_PR	39	40	1	0	-0.136846
MvSilvul-01389-A1_PR	40	41	0.684	0	0.00934579
MvSilvul-01389-A1_PR	41	42	0	0	-0.0836204
MvSilvul-01389-A1_PR	42	43	0.244	0	-0.231215
MvSilvul-01389-A1_PR	43	44	1	0	-0.318761
MvSilvul-01389-A1_PR	44	45	0.417	0	0.140351
MvSilvul-01389-A1_PR	45	46	1	0	-0.403226
MvSilvul-01389-A1_PR	46	47	1	0	-0.696117
MvSilvul-01389-A1_PR	47	48	1	0	-0.438259
MvSilvul-01389-A1_PR	48	49	0.164	0	-0.486697
MvSilvul-01389-A1_PR	49	50	0	0	-0.07096
MvSilvul-01389-A1_PR	50	51	0.391	0	-0.323404
MvSilvul-01389-A1_PR	51	52	1	0	-0.207547
MvSilvul-01389-A1_PR	52	53	1	0	0.295977
MvSilvul-01389-A1_PR	53	54	0.161	0	0.547026
MvSilvul-01389-A1_PR	54	55	0	0	-0.180401
MvSilvul-01389-A1_PR	55	56	0	0	-0.146301
MvSilvul-01389-A1_PR	56	57	0.955	0	-0.14997
MvSilvul-01389-A1_PR	57	58	1	0	-0.30717
MvSilvul-01389-A1_PR	58	59	1	0	0.101124
MvSilvul-01389-A1_PR	59	60	0.515	0	-0.0565077
MvSilvul-01389-A1_PR	60	61	0	0	-0.0454545
MvSilvul-01389-A1_PR	61	62	0.871	0	-0.336969
MvSilvul-01389-A1_PR	62	63	1	0	0.194805
MvSilvul-01389-A1_PR	63	64	0.351	0	0.329255
MvSilvul-01389-A1_PR	64	65	1	0	-0.21496
MvSilvul-01389-A1_PR	65	66	0.471	0	0.117808
MvSilvul-01389-A1_PR	66	67	1	0	0.395125
MvSilvul-01389-A1_PR	67	68	0.526	0	-0.0977878
MvSilvul-01389-A1_PR	68	69	0	0	0.132053
MvSilvul-01389-A1_PR	69	70	0	0	-0.352901
MvSilvul-01389-A1_PR	70	71	0.306	0.368	-0.533696
MvSilvul-01389-A1_PR	71	72	0.715	0	-0.361413
MvSilvul-01389-A1_PR	72	73	0.226	0	0.512605
MvSilvul-01389-A1_PR	73	74	1	0	-0.0789474
MvSilvul-01389-A1_PR	74	75	1	0	-0.285028
MvSilvul-01389-A1_PR	75	76	0.235	0	0.102222
MvSilvul-01389-A1_PR	76	77	0	0.18	0.225571
MvSilvul-01389-A1_PR	77	78	0	0	-0.126984
MvSilvul-01389-A1_PR	78	79	0	0	-0.0925656
MvSilvul-01389-A1_PR	79	80	0	0	-0.0901961
MvSilvul-01389-A1_PR	80	81	0	0	-0.209297
MvSilvul-01389-A1_PR	81	82	0.474	0	-0.471429
MvSilvul-01389-A1_PR	82	83	1	0	0.623051
MvSilvul-01389-A1_PR	83	84	1	0	-0.313925
MvSilvul-01389-A1_PR	84	85	0.618	0	-0.17803
MvSilvul-01389-A1_PR	85	86	0.74	0	-0.0425963
MvSilvul-01389-A1_PR	86	87	0.822	0	0.328955
MvSilvul-01389-A1_PR	87	88	1	0	-0.209165
MvSilvul-01389-A1_PR	88	89	0.51	0	0.156124
MvSilvul-01389-A1_PR	89	90	0.691	0	-0.153182
MvSilvul-01389-A1_PR	90	91	1	0	0.0481426
MvSilvul-01389-A1_PR	91	92	1	0	-0.147098
MvSilvul-01389-A1_PR	92	93	1	0	-0.197429
MvSilvul-01389-A1_PR	93	94	1	0	-0.523237
MvSilvul-01389-A1_PR	94	95	1	0	-0.097147
MvSilvul-01389-A1_PR	95	96	0.809	0	-0.483649
MvSilvul-01389-A1_PR	96	97	0.915	0	-0.112782
MvSilvul-01389-A1_PR	97	98	0.52	0	-0.148438
MvSilvul-01389-A1_PR	98	99	0.529	0	0.110849
MvSilvul-01389-A1_PR	99	100	0	0	0.172424
MvSilvul-01389-A1_PR	100	101	0	0	-0.123177
MvSilvul-01389-A1_PR	101	102	0	0	0.270677
MvSilvul-01389-A1_PR	102	103	0.615	0	0.212105
MvSilvul-01389-A1_PR	103	104	1	0	-0.206124
MvSilvul-01389-A1_PR	104	105	1	0	-0.433787
MvSilvul-01389-A1_PR	105	106	0.764	0	-0.475561
MvSilvul-01389-A1_PR	106	107	0.841	0	-0.0869565
MvSilvul-01389-A1_PR	107	108	0.148	0	-0.221706
MvSilvul-01389-A1_PR	108	109	1	0	-0.185606
MvSilvul-01389-A1_PR	109	110	1	0	-0.244001
MvSilvul-01389-A1_PR	110	111	0.668	0	-0.25408
MvSilvul-01389-A1_PR	111	112	1	0	-0.509821
MvSilvul-01389-A1_PR	112	113	1	0	-0.283746
MvSilvul-01389-A1_PR	113	114	1	0	0.191925
MvSilvul-01389-A1_PR	114	115	0.802	0	-0.0902421
MvSilvul-01389-A1_PR	115	116	1	0	0.391403
MvSilvul-01389-A1_PR	116	117	1	0	-0.195446
MvSilvul-01389-A1_PR	117	118	0.388	0	-0.481212
MvSilvul-01389-A1_PR	118	119	0.084	0	-0.584239
MvSilvul-01389-A1_PR	119	120	0.612	0.122	-0.0215054
MvSilvul-01389-A1_PR	120	121	0.836	0	-0.046
MvSilvul-01389-A1_PR	121	122	0.392	0	-0.173077
MvSilvul-01389-A1_PR	122	123	0.341	0.305	0.0819672
MvSilvul-01389-A1_PR	123	124	0.586	0.114	0.288907
MvSilvul-01389-A1_PR	124	125	1	0	-0.0252101
MvSilvul-01389-A1_PR	125	126	1	0	0.00719424
MvSilvul-01389-A1_PR	126	127	0.765	0.201	1.2
MvSilvul-01389-A1_PR	127	128	0	0.931	0.420546
MvSilvul-01389-A1_PR	128	129	0	0.662	0.435556
MvSilvul-01389-A1_PR	129	130	0	1	1.40756
MvSilvul-01389-A1_PR	130	131	0	1	1.01565
MvSilvul-01389-A1_PR	131	132	0	0.866	0.250357
MvSilvul-01389-A1_PR	132	133	0	0	0.471749
MvSilvul-01389-A1_PR	133	134	0.202	0	0.789855
MvSilvul-01389-A1_PR	134	135	1	0	0.312997
MvSilvul-01389-A1_PR	135	136	1	0	0.46757
MvSilvul-01389-A1_PR	136	137	1	0	0.174583
MvSilvul-01389-A1_PR	137	138	0.083	0.191	0.392857
MvSilvul-01389-A1_PR	138	139	0	0.722	0.266667
MvSilvul-01389-A1_PR	139	140	0	1	0.025641
MvSilvul-01389-A1_PR	140	141	0	1	0.243169
MvSilvul-01389-A1_PR	141	142	0	1	0.378378
MvSilvul-01389-A1_PR	142	143	0	1	-0.13
MvSilvul-01389-A1_PR	143	144	0	0.911	0.00340301
MvSilvul-01389-A1_PR	144	145	0.11	0.868	0.00344319
MvSilvul-01389-A1_PR	145	146	0.689	0	0.480094
MvSilvul-01389-A1_PR	146	147	0.294	0.529	0.0907232
MvSilvul-01389-A1_PR	147	148	0	1	0.562233
MvSilvul-01389-A1_PR	148	149	0	0.913	-0.135057
MvSilvul-01389-A1_PR	149	150	0	0.865	0.760037
MvSilvul-01389-A1_PR	150	151	0	1	0.206775
MvSilvul-01389-A1_PR	151	152	0	0.984	0.476923
MvSilvul-01389-A1_PR	152	153	0	1	0.429709
MvSilvul-01389-A1_PR	153	154	0	0.913	-0.0135501
MvSilvul-01389-A1_PR	154	155	0	0.865	0.5504
MvSilvul-01389-A1_PR	155	156	0	1	0.287947
MvSilvul-01389-A1_PR	156	157	0	0.389	0.365432
MvSilvul-01389-A1_PR	157	158	0	0.345	0.663609
MvSilvul-01389-A1_PR	158	159	0	0	1.82051
MvSilvul-01389-A1_PR	159	160	0.566	0	-0.148964
MvSilvul-01389-A1_PR	160	161	0	0.334	0.718651
MvSilvul-01389-A1_PR	161	162	0	1	1.07043
MvSilvul-01389-A1_PR	162	163	0	0.521	0.404771
MvSilvul-01389-A1_PR	163	164	0	0.941	0.311429
MvSilvul-01389-A1_PR	164	165	0.774	0.191	1.27961
MvSilvul-01389-A1_PR	165	166	1	0	-0.0222222
MvSilvul-01389-A1_PR	166	167	1	0	0.0508582
MvSilvul-01389-A1_PR	167	168	0.596	0	0.655714
MvSilvul-01389-A1_PR	168	169	0	0.153	0.226023
MvSilvul-01389-A1_PR	169	170	0	1	2.58193
MvSilvul-01389-A1_PR	170	171	0	0.716	1.27444
MvSilvul-01389-A1_PR	171	172	0	1	0.240541
MvSilvul-01389-A1_PR	172	173	0.155	0.131	0.716395
MvSilvul-01389-A1_PR	173	174	0	0	-0.160494
MvSilvul-01389-A1_PR	174	175	0	0	-0.319444
MvSilvul-01389-A1_PR	175	176	0	0	0.629862
MvSilvul-01389-A1_PR	176	177	0.856	0	-0.167068
MvSilvul-01389-A1_PR	177	178	1	0	-0.392019
MvSilvul-01389-A1_PR	178	179	1	0	0.0981744
MvSilvul-01389-A1_PR	179	180	1	0	-0.280224
MvSilvul-01389-A1_PR	180	181	0.87	0	0.14322
MvSilvul-01389-A1_PR	181	182	0.555	0	-0.27668
MvSilvul-01389-A1_PR	182	183	0.14	0	0.547443
MvSilvul-01389-A1_PR	183	184	1	0	-0.398178
MvSilvul-01389-A1_PR	184	185	1	0	-0.430199
MvSilvul-01389-A1_PR	185	186	0.037	0	-0.442787
MvSilvul-01389-A1_PR	186	187	0.172	0	-0.28479
MvSilvul-01389-A1_PR	187	188	0.85	0	-0.0196248
MvSilvul-01389-A1_PR	188	189	0.302	0	-0.159716
MvSilvul-01389-A1_PR	189	190	0.126	0	0
MvSilvul-01389-A1_PR	190	191	1	0	-0.164204
MvSilvul-01389-A1_PR	191	192	1	0	-0.577117
MvSilvul-01389-A1_PR	192	193	1	0	0.0921986
MvSilvul-01389-A1_PR	193	194	0.956	0	-0.0102041
MvSilvul-01389-A1_PR	194	195	1	0	-0.0389031
MvSilvul-01389-A1_PR	195	196	0.445	0	-0.157635
MvSilvul-01389-A1_PR	196	197	1	0	-0.302469
MvSilvul-01389-A1_PR	197	198	0.889	0	-0.113636
MvSilvul-01389-A1_PR	198	199	1	0	-0.368252
MvSilvul-01389-A1_PR	199	200	0.407	0	-0.577778
MvSilvul-01389-A1_PR	200	201	0.983	0	-0.025731
MvSilvul-01389-A1_PR	201	202	1	0	-0.0735761
MvSilvul-01389-A1_PR	202	203	1	0	0.196193
MvSilvul-01389-A1_PR	203	204	0.491	0	-0.123201
MvSilvul-01389-A1_PR	204	205	0	0	-0.169811
MvSilvul-01389-A1_PR	205	206	0.435	0	-0.455439
MvSilvul-01389-A1_PR	206	207	1	0	-0.302636
MvSilvul-01389-A1_PR	207	208	0.6	0	-0.13012
MvSilvul-01389-A1_PR	208	209	1	0	-0.139535
MvSilvul-01389-A1_PR	209	210	1	0	0.20398
MvSilvul-01389-A1_PR	210	211	1	0	0.0289188
MvSilvul-01389-A1_PR	211	212	1	0	0.2123
MvSilvul-01389-A1_PR	212	213	1	0	-0.313889
MvSilvul-01389-A1_PR	213	214	1	0	-0.0168675
MvSilvul-01389-A1_PR	214	215	0.495	0	-0.258971
MvSilvul-01389-A1_PR	215	216	1	0	-0.457637
MvSilvul-01389-A1_PR	216	217	1	0	-0.317633
MvSilvul-01389-A1_PR	217	218	0.652	0	0.193284
MvSilvul-01389-A1_PR	218	219	1	0	-0.0428082
MvSilvul-01389-A1_PR	219	220	0.671	0	-0.460612
MvSilvul-01389-A1_PR	220	221	0.853	0	0.814645
MvSilvul-01389-A1_PR	221	222	0.584	0	0.0815629
MvSilvul-01389-A1_PR	222	223	0.405	0	-0.194915
MvSilvul-01389-A1_PR	223	224	1	0	0.210313
MvSilvul-01389-A1_PR	224	225	1	0	-0.37516
MvSilvul-01389-A1_PR	225	226	0.783	0	-0.297659
MvSilvul-01389-A1_PR	226	227	0.729	0	-0.478898
MvSilvul-01389-A1_PR	227	228	1	0	-0.131823
MvSilvul-01389-A1_PR	228	229	1	0	0.0238095
MvSilvul-01389-A1_PR	229	230	1	0	-0.142857
MvSilvul-01389-A1_PR	230	231	0.874	0	-0.426416
MvSilvul-01389-A1_PR	231	232	0.862	0	-0.332315
MvSilvul-01389-A1_PR	232	233	1	0	0.083871
MvSilvul-01389-A1_PR	233	234	0.158	0	0.262019
MvSilvul-01389-A1_PR	234	235	0.145	0	0.00441919
MvSilvul-01389-A1_PR	235	236	1	0	0.63151
MvSilvul-01389-A1_PR	236	237	1	0	-0.0086546
MvSilvul-01389-A1_PR	237	238	1	0	-0.139241
MvSilvul-01389-A1_PR	238	239	1	0	-0.406818
MvSilvul-01389-A1_PR	239	240	1	0	0.32336
MvSilvul-01389-A1_PR	240	241	0.481	0	0.218198
MvSilvul-01389-A1_PR	241	242	1	0	-0.104611
MvSilvul-01389-A1_PR	242	243	1	0	-0.357647
MvSilvul-01389-A1_PR	243	244	0.293	0	0.252876
MvSilvul-01389-A1_PR	244	245	1	0	-0.224202
MvSilvul-01389-A1_PR	245	246	1	0	-0.240596
MvSilvul-01389-A1_PR	246	247	0.688	0	-0.271429
MvSilvul-01389-A1_PR	247	248	0.748	0	-0.406661
MvSilvul-01389-A1_PR	248	249	1	0	-0.0117647
MvSilvul-01389-A1_PR	249	250	0.735	0	0.0704822
MvSilvul-01389-A1_PR	250	251	0.819	0	-0.426106
MvSilvul-01389-A1_PR	251	252	0.85	0	-0.119604
MvSilvul-01389-A1_PR	252	253	1	0	-0.196368
MvSilvul-01389-A1_PR	253	254	0.775	0	-0.113542
MvSilvul-01389-A1_PR	254	255	0.153	0	-0.336227
MvSilvul-01389-A1_PR	255	256	1	0	-0.149425
MvSilvul-01389-A1_PR	256	257	1	0	-0.0494041
MvSilvul-01389-A1_PR	257	258	1	0	-0.359905
MvSilvul-01389-A1_PR	258	259	1	0	0.427015
MvSilvul-01389-A1_PR	259	260	0.792	0	-0.288454
MvSilvul-01389-A1_PR	260	261	0.866	0	-0.100647
MvSilvul-01389-A1_PR	261	262	1	0	-0.0630967
MvSilvul-01389-A1_PR	262	263	1	0	-0.339076
MvSilvul-01389-A1_PR	263	264	0.468	0	-0.18364
MvSilvul-01389-A1_PR	264	265	0.769	0	0.478889
MvSilvul-01389-A1_PR	265	266	0.962	0	-0.274905
MvSilvul-01389-A1_PR	266	267	0.629	0	-0.0643038
MvSilvul-01389-A1_PR	267	268	0.674	0	0.08
MvSilvul-01389-A1_PR	268	269	1	0	-0.392116
MvSilvul-01389-A1_PR	269	270	0.66	0	-0.477419
MvSilvul-01389-A1_PR	270	271	1	0	-0.37551
MvSilvul-01389-A1_PR	271	272	0.824	0	-0.0216341
MvSilvul-01389-A1_PR	272	273	0.9	0	-0.256356
MvSilvul-01389-A1_PR	273	274	1	0	-0.285564
MvSilvul-01389-A1_PR	274	275	0.246	0	-0.275542
MvSilvul-01389-A1_PR	275	276	0.374	0	-0.0766551
MvSilvul-01389-A1_PR	276	277	0.332	0	0.216216
MvSilvul-01389-A1_PR	277	278	1	0	0.234973
MvSilvul-01389-A1_PR	278	279	1	0	0.241447
MvSilvul-01389-A1_PR	279	280	0.656	0	0.143903
MvSilvul-01389-A1_PR	280	281	0.453	0	0.000227998
MvSilvul-01389-A1_PR	281	282	1	0	-0.250714
MvSilvul-01389-A1_PR	282	283	0.841	0	-0.105991
MvSilvul-01389-A1_PR	283	284	0.045	0	-0.0968627
MvSilvul-01389-A1_PR	284	285	1	0	0.0159936
MvSilvul-01389-A1_PR	285	286	0.2	0	-0.201214
MvSilvul-01389-A1_PR	286	287	0.437	0	-0.296151
MvSilvul-01389-A1_PR	287	288	0.604	0	-0.101915
MvSilvul-01389-A1_PR	288	289	1	0	-0.447368
MvSilvul-01389-A1_PR	289	290	0.814	0	-0.445499
MvSilvul-01389-A1_PR	290	291	0.209	0	-0.119631
MvSilvul-01389-A1_PR	291	292	0.669	0	-0.516667
MvSilvul-01389-A1_PR	292	293	1	0	-0.106072
MvSilvul-01389-A1_PR	293	294	1	0	-0.195103
MvSilvul-01389-A1_PR	294	295	0.815	0	-0.132698
MvSilvul-01389-A1_PR	295	296	0	0	0.0287879
MvSilvul-01389-A1_PR	296	297	0.863	0	-0.376263
MvSilvul-01389-A1_PR	297	298	1	0	-0.287744
MvSilvul-01389-A1_PR	298	299	0.831	0	-0.212209
MvSilvul-01389-A1_PR	299	300	1	0	-0.39024
MvSilvul-01389-A1_PR	300	301	0.805	0	-0.154611
MvSilvul-01389-A1_PR	301	302	0.807	0	-0.0604396
MvSilvul-01389-A1_PR	302	303	1	0	0.0637363
MvSilvul-01389-A1_PR	303	304	0.941	0	-0.460405
MvSilvul-01389-A1_PR	304	305	0.445	0	-0.388889
MvSilvul-01389-A1_PR	305	306	1	0	-0.330862
MvSilvul-01389-A1_PR	306	307	1	0	-0.310105
MvSilvul-01389-A1_PR	307	308	1	0	-0.319444
MvSilvul-01389-A1_PR	308	309	0.259	0	0.626506
MvSilvul-01389-A1_PR	309	310	0.688	0	-0.0819672
MvSilvul-01389-A1_PR	310	311	1	0	-0.213112
MvSilvul-01389-A1_PR	311	312	0.311	0	-0.278097
MvSilvul-01389-A1_PR	312	313	1	0	-0.443215
MvSilvul-01389-A1_PR	313	314	1	0	-0.266234
MvSilvul-01389-A1_PR	314	315	0.174	0	-0.156499
MvSilvul-01389-A1_PR	315	316	0	0	-0.0893246
MvSilvul-01389-A1_PR	316	317	0.981	0	0.222222
MvSilvul-01389-A1_PR	317	318	1	0	0.205128
MvSilvul-01389-A1_PR	318	319	1	0	0.071
MvSilvul-01389-A1_PR	319	320	0.664	0	-0.306481
MvSilvul-01389-A1_PR	320	321	0.638	0	-0.214326
MvSilvul-01389-A1_PR	321	322	1	0	-0.161724
MvSilvul-01389-A1_PR	322	323	1	0	-0.180556
MvSilvul-01389-A1_PR	323	324	0.906	0	-0.029872
MvSilvul-01389-A1_PR	324	325	0	0	-0.245989
MvSilvul-01389-A1_PR	325	326	0	0	-0.223368
MvSilvul-01389-A1_PR	326	327	0	0	-0.164444
MvSilvul-01389-A1_PR	327	328	0.863	0	-0.54095
MvSilvul-01389-A1_PR	328	329	1	0	-0.475753
MvSilvul-01389-A1_PR	329	330	1	0	-0.102041
MvSilvul-01389-A1_PR	330	331	0.136	0	-0.255596
MvSilvul-01389-A1_PR	331	332	0	0	-0.383562
MvSilvul-01389-A1_PR	332	333	0	0.41	0.423063
MvSilvul-01389-A1_PR	333	334	0.48	0.103	-0.0300045
MvSilvul-01389-A1_PR	334	335	1	0	-0.0919325
MvSilvul-01389-A1_PR	335	336	0.754	0	-0.233876
MvSilvul-01389-A1_PR	336	337	1	0	-0.451361
MvSilvul-01389-A1_PR	337	338	0.9	0	-0.307861
MvSilvul-01389-A1_PR	338	339	0.28	0	-0.3676
MvSilvul-01389-A1_PR	339	340	0.887	0	-0.421296
MvSilvul-01389-A1_PR	340	341	1	0	-0.346413
MvSilvul-01389-A1_PR	341	342	1	0	-0.344061
MvSilvul-01389-A1_PR	342	343	1	0	-0.44086
MvSilvul-01389-A1_PR	343	344	1	0	-0.391163
MvSilvul-01389-A1_PR	344	345	0.384	0	-0.166667
MvSilvul-01389-A1_PR	345	346	0.585	0	-0.19845
[truncated: 9,328 more rows]
