# Supplementary material for: Dynamics of transposable element accumulation in the non-recombining regions of mating-type chromosomes in anther-smut fungi
Source: Nat Commun. 2023 Sep 14;14:5692. doi: 10.1038/s41467-023-41413-4 (PMC10502011; doi:10.1038/s41467-023-41413-4)
Supplement: Supplementary file 11 — Source Data [file 41467_2023_41413_MOESM11_ESM.zip › SupFig_6.xlsx]

## Sheet: SupFig_6
shortid	window_in_comp	TEload
MldSil	RRautosomes	2.92097
MldSil	RRautosomes	13.8029
MldSil	RRautosomes	8.62091
MldSil	RRautosomes	0.510995
MldSil	RRautosomes	17.0508
MldSil	RRautosomes	8.60891
MldSil	RRautosomes	2.90897
MldSil	RRautosomes	11.2559
MldSil	RRautosomes	4.93095
MldSil	RRautosomes	8.72191
MldSil	RRautosomes	12.9099
MldSil	RRautosomes	4.89495
MldSil	RRautosomes	21.9298
MldSil	RRautosomes	1.42599
MldSil	RRautosomes	4.33796
MldSil	RRautosomes	6.91793
MldSil	RRautosomes	21.5348
MldSil	RRautosomes	17.0038
MldSil	RRautosomes	0.510995
MldSil	RRautosomes	12.6169
MldSil	RRautosomes	12.0479
MldSil	RRautosomes	5.72194
MldSil	RRautosomes	14.9799
MldSil	RRautosomes	13.4579
MldSil	RRautosomes	5.73794
MldSil	RRautosomes	10.7309
MldSil	RRautosomes	12.6209
MldSil	RRautosomes	6.91793
MldSil	RRautosomes	9.19391
MldSil	RRautosomes	4.93095
MldSil	RRautosomes	1.67298
MldSil	RRautosomes	11.2739
MldSil	RRautosomes	4.26496
MldSil	RRautosomes	9.6229
MldSil	RRautosomes	5.73794
MldSil	RRautosomes	9.8609
MldSil	RRautosomes	16.2558
MldSil	RRautosomes	12.9099
MldSil	RRautosomes	7.16993
MldSil	RRautosomes	4.29596
MldSil	RRautosomes	2.30098
MldSil	RRautosomes	2.00998
MldSil	RRautosomes	44.2586
MldSil	RRautosomes	5.04395
MldSil	RRautosomes	5.72094
MldSil	RRautosomes	13.8339
MldSil	RRautosomes	14.9799
MldSil	RRautosomes	7.16993
MldSil	RRautosomes	10.7059
MldSil	RRautosomes	7.26593
MldSil	RRautosomes	10.7309
MldSil	RRautosomes	4.87095
MldSil	RRautosomes	1.42599
MldSil	RRautosomes	21.5338
MldSil	RRautosomes	17.9138
MldSil	RRautosomes	1.52198
MldSil	PARp	0.363
MldSil	PARp	0.363
MldSil	PARp	6.644
MldSil	PARp	6.647
MsdSdi	RRautosomes	13.5119
MsdSdi	RRautosomes	20.7788
MsdSdi	RRautosomes	5.30195
MsdSdi	RRautosomes	0.485995
MsdSdi	RRautosomes	0.356996
MsdSdi	RRautosomes	13.6749
MsdSdi	RRautosomes	2.79897
MsdSdi	RRautosomes	11.6619
MsdSdi	RRautosomes	5.37895
MsdSdi	RRautosomes	3.83096
MsdSdi	RRautosomes	20.5358
MsdSdi	RRautosomes	2.66597
MsdSdi	RRautosomes	6.05194
MsdSdi	RRautosomes	16.7458
MsdSdi	RRautosomes	4.54295
MsdSdi	RRautosomes	0.389996
MsdSdi	RRautosomes	7.76092
MsdSdi	RRautosomes	8.21392
MsdSdi	RRautosomes	11.4699
MsdSdi	RRautosomes	14.4689
MsdSdi	RRautosomes	33.8137
MsdSdi	RRautosomes	17.2708
MsdSdi	RRautosomes	2.68797
MsdSdi	RRautosomes	3.82296
MsdSdi	RRautosomes	8.32492
MsdSdi	RRautosomes	2.55697
MsdSdi	RRautosomes	0.98599
MsdSdi	RRautosomes	0.430996
MsdSdi	RRautosomes	5.62894
MsdSdi	RRautosomes	6.24994
MsdSdi	RRautosomes	15.3588
MsdSdi	RRautosomes	4.41696
MsdSdi	RRautosomes	14.6839
MsdSdi	RRautosomes	8.91891
MsdSdi	RRautosomes	0.267997
MsdSdi	RRautosomes	13.9299
MsdSdi	RRautosomes	61.1194
MsdSdi	RRautosomes	13.4919
MsdSdi	RRautosomes	0.248998
MsdSdi	RRautosomes	6.85993
MsdSdi	RRautosomes	16.8158
MsdSdi	RRautosomes	8.57991
MsdSdi	RRautosomes	5.37395
MsdSdi	RRautosomes	29.7417
MsdSdi	RRautosomes	3.09497
MsdSdi	RRautosomes	4.68295
MsdSdi	RRautosomes	0.260997
MsdSdi	RRautosomes	2.12598
MsdSdi	RRautosomes	5.39895
MsdSdi	RRautosomes	3.16997
MsdSdi	RRautosomes	9.7059
MsdSdi	RRautosomes	3.88596
MsdSdi	RRautosomes	4.98195
MsdSdi	RRautosomes	39.3646
MsdSdi	RRautosomes	6.11294
MsdSdi	RRautosomes	11.5819
MsdSdi	RRautosomes	11.5489
MsdSdi	RRautosomes	8.39392
MsdSdi	RRautosomes	2.65097
MsdSdi	RRautosomes	14.3749
MsdSdi	RRautosomes	6.25294
MsdSdi	RRautosomes	2.61897
MsdSdi	RRautosomes	5.35195
MsdSdi	RRautosomes	1.88398
MsdSdi	RRautosomes	4.00896
MsdSdi	RRautosomes	2.53997
MsdSdi	RRautosomes	2.92397
MsdSdi	RRautosomes	1.11699
MsdSdi	RRautosomes	6.49794
MsdSdi	RRautosomes	14.2349
MsdSdi	RRautosomes	3.20997
MsdSdi	RRautosomes	2.15798
MsdSdi	RRautosomes	9.46191
MsdSdi	RRautosomes	3.95196
MsdSdi	RRautosomes	0.753992
MsdSdi	RRautosomes	17.0298
MsdSdi	RRautosomes	3.15597
MsdSdi	RRautosomes	13.9299
MsdSdi	RRautosomes	8.75891
MsdSdi	RRautosomes	4.14796
MsdSdi	RRautosomes	13.3959
MsdSdi	RRautosomes	24.4968
MsdSdi	RRautosomes	8.71591
MsdSdi	RRautosomes	9.7629
MsdSdi	RRautosomes	14.2639
MsdSdi	RRautosomes	2.38298
MsdSdi	RRautosomes	13.8699
MsdSdi	RRautosomes	23.7728
MsdSdi	RRautosomes	5.46795
MsdSdi	RRautosomes	8.70191
MsdSdi	RRautosomes	10.9749
MsdSdi	RRautosomes	5.25995
MsdSdi	RRautosomes	20.1278
MsdSdi	RRautosomes	5.21295
MsdSdi	RRautosomes	7.85192
MsdSdi	RRautosomes	21.3178
MsdSdi	RRautosomes	7.35193
MsdSdi	RRautosomes	34.2227
MsdSdi	RRautosomes	16.5178
MsdSdi	RRautosomes	5.46795
MsdSdi	RRautosomes	3.93096
MsdSdi	RRautosomes	6.16694
MsdSdi	RRautosomes	10.0579
MsdSdi	RRautosomes	8.28792
MsdSdi	RRautosomes	1.06499
MsdSdi	RRautosomes	26.9727
MsdSdi	RRautosomes	7.53192
MsdSdi	RRautosomes	6.17494
MsdSdi	RRautosomes	4.22996
MsdSdi	RRautosomes	8.79591
MsdSdi	RRautosomes	7.05693
MsdSdi	RRautosomes	6.19094
MsdSdi	RRautosomes	14.5979
MsdSdi	RRautosomes	0.237998
MsdSdi	RRautosomes	15.7148
MsdSdi	RRautosomes	12.2489
MsdSdi	RRautosomes	14.4869
MsdSdi	RRautosomes	31.1577
MsdSdi	RRautosomes	6.28294
MsdSdi	RRautosomes	3.62196
MsdSdi	RRautosomes	2.54697
MsdSdi	RRautosomes	0.115999
MsdSdi	RRautosomes	6.05894
MsdSdi	RRautosomes	7.40693
MsdSdi	RRautosomes	0.344997
MsdSdi	RRautosomes	4.17896
MsdSdi	RRautosomes	56.2224
MsdSdi	RRautosomes	1.95098
MsdSdi	RRautosomes	14.4869
MsdSdi	RRautosomes	3.73496
MsdSdi	RRautosomes	2.02098
MsdSdi	RRautosomes	1.29499
MsdSdi	RRautosomes	18.5548
MsdSdi	RRautosomes	0.303997
MsdSdi	RRautosomes	17.2998
MsdSdi	RRautosomes	8.57291
MsdSdi	RRautosomes	8.01092
MsdSdi	RRautosomes	6.01394
MsdSdi	RRautosomes	9.02491
MsdSdi	RRautosomes	14.4289
MsdSdi	RRautosomes	2.30098
MsdSdi	RRautosomes	0.403996
MsdSdi	RRautosomes	0.364996
MsdSdi	RRautosomes	2.27498
MsdSdi	RRautosomes	7.02793
MsdSdi	RRautosomes	10.1429
MsdSdi	PARp	6.169
MsdSdi	PARp	6.17
MsdSdi	PARp	11.504
MsdSdi	PARp	12.196
MviLyf	RRautosomes	3.84096
MviLyf	RRautosomes	1.08099
MviLyf	RRautosomes	44.8596
MviLyf	RRautosomes	7.40993
MviLyf	RRautosomes	3.96496
MviLyf	RRautosomes	17.4408
MviLyf	RRautosomes	2.67097
MviLyf	RRautosomes	29.5067
MviLyf	RRautosomes	6.45894
MviLyf	RRautosomes	15.8468
MviLyf	RRautosomes	2.15698
MviLyf	RRautosomes	6.57493
MviLyf	RRautosomes	58.1354
MviLyf	RRautosomes	9.5759
MviLyf	RRautosomes	40.5766
MviLyf	RRautosomes	7.04993
MviLyf	RRautosomes	3.52096
MviLyf	RRautosomes	5.32895
MviLyf	RRautosomes	4.36396
MviLyf	RRautosomes	3.58996
MviLyf	RRautosomes	2.86897
MviLyf	RRautosomes	16.6648
MviLyf	RRautosomes	6.39194
MviLyf	RRautosomes	3.44597
MviLyf	RRautosomes	7.89492
MviLyf	RRautosomes	25.1757
MviLyf	RRautosomes	3.77596
MviLyf	RRautosomes	6.28894
MviLyf	RRautosomes	3.15097
MviLyf	RRautosomes	1.39999
MviLyf	RRautosomes	1.21399
MviLyf	RRautosomes	0.318997
MviLyf	RRautosomes	0.440996
MviLyf	RRautosomes	34.3887
MviLyf	RRautosomes	2.17498
MviLyf	RRautosomes	51.0345
MviLyf	RRautosomes	1.05099
MviLyf	RRautosomes	6.78393
MviLyf	RRautosomes	1.02399
MviLyf	RRautosomes	23.3958
MviLyf	RRautosomes	23.3078
MviLyf	RRautosomes	21.5038
MviLyf	RRautosomes	2.71397
MviLyf	RRautosomes	12.8449
MviLyf	RRautosomes	2.36098
MviLyf	RRautosomes	6.24294
MviLyf	RRautosomes	24.7578
MviLyf	RRautosomes	10.0719
MviLyf	RRautosomes	0.95299
MviLyf	RRautosomes	18.4598
MviLyf	RRautosomes	2.41498
MviLyf	RRautosomes	9.26291
MviLyf	RRautosomes	48.3275
MviLyf	RRautosomes	11.2299
MviLyf	RRautosomes	12.0599
MviLyf	RRautosomes	9.26591
MviLyf	RRautosomes	4.83295
MviLyf	RRautosomes	2.08698
MviLyf	RRautosomes	16.9798
MviLyf	RRautosomes	0.283997
MviLyf	RRautosomes	4.76195
MviLyf	RRautosomes	26.9567
MviLyf	RRautosomes	2.00698
MviLyf	RRautosomes	9.8589
MviLyf	RRautosomes	13.5939
MviLyf	RRautosomes	53.3555
MviLyf	RRautosomes	4.15496
MviLyf	RRautosomes	0.509995
MviLyf	RRautosomes	16.6918
MviLyf	RRautosomes	0.870991
MviLyf	RRautosomes	16.8228
MviLyf	RRautosomes	12.0179
MviLyf	RRautosomes	3.71796
MviLyf	RRautosomes	4.77495
MviLyf	RRautosomes	8.66691
MviLyf	RRautosomes	15.8208
MviLyf	RRautosomes	2.57197
MviLyf	RRautosomes	1.50398
MviLyf	RRautosomes	23.8458
MviLyf	RRautosomes	6.53193
MviLyf	RRautosomes	35.9506
MviLyf	RRautosomes	0.703993
MviLyf	RRautosomes	23.0588
MviLyf	RRautosomes	1.05099
MviLyf	RRautosomes	41.1946
MviLyf	RRautosomes	9.8169
MviLyf	RRautosomes	1.81398
MviLyf	RRautosomes	1.68898
MviLyf	RRautosomes	20.6058
MviLyf	RRautosomes	3.82796
MviLyf	RRautosomes	2.08798
MviLyf	RRautosomes	2.99497
MviLyf	RRautosomes	27.0437
MviLyf	RRautosomes	5.17195
MviLyf	RRautosomes	1.44299
MviLyf	RRautosomes	56.8544
MviLyf	RRautosomes	16.4508
MviLyf	RRautosomes	10.1739
MviLyf	RRautosomes	1.47799
MviLyf	RRautosomes	9.26491
MviLyf	RRautosomes	11.2359
MviLyf	RRautosomes	4.98195
MviLyf	RRautosomes	16.6458
MviLyf	RRautosomes	11.3769
MviLyf	RRautosomes	6.39294
MviLyf	RRautosomes	1.76898
MviLyf	RRautosomes	2.67997
MviLyf	RRautosomes	21.7358
MviLyf	RRautosomes	1.30599
MviLyf	RRautosomes	9.44591
MviLyf	RRautosomes	1.21399
MviLyf	RRautosomes	0.583994
MviLyf	RRautosomes	0.99799
MviLyf	RRautosomes	8.57291
MviLyf	RRautosomes	6.81293
MviLyf	RRautosomes	18.8988
MviLyf	RRautosomes	3.94196
MviLyf	RRautosomes	15.3108
MviLyf	RRautosomes	6.13394
MviLyf	RRautosomes	25.1247
MviLyf	RRautosomes	16.2398
MviLyf	RRautosomes	29.5707
MviLyf	RRautosomes	21.3518
MviLyf	RRautosomes	44.7246
MviLyf	RRautosomes	8.79291
MviLyf	RRautosomes	3.19197
MviLyf	RRautosomes	7.05393
MviLyf	RRautosomes	6.76893
MviLyf	RRautosomes	0.518995
MviLyf	RRautosomes	12.1919
MviLyf	RRautosomes	5.60294
MviLyf	RRautosomes	1.20799
MviLyf	RRautosomes	0.745993
MviLyf	RRautosomes	17.2738
MviLyf	RRautosomes	14.7849
MviLyf	RRautosomes	0.462995
MviLyf	RRautosomes	36.6546
MviLyf	RRautosomes	3.59296
MviLyf	RRautosomes	5.17195
MviLyf	RRautosomes	5.37795
MviLyf	RRautosomes	4.87995
MviLyf	RRautosomes	6.55793
MviLyf	RRautosomes	8.31392
MviLyf	RRautosomes	11.1059
MviLyf	RRautosomes	2.67197
MviLyf	RRautosomes	5.35095
MviLyf	RRautosomes	0.874991
MviLyf	RRautosomes	17.6498
MviLyf	RRautosomes	22.9208
MviLyf	RRautosomes	18.6858
MviLyf	RRautosomes	9.25491
MviLyf	RRautosomes	53.3705
MviLyf	RRautosomes	24.0048
MviLyf	RRautosomes	5.65194
MviLyf	RRautosomes	11.2329
MviLyf	RRautosomes	1.29799
MviLyf	RRautosomes	5.77494
MviLyf	RRautosomes	1.02399
MviLyf	RRautosomes	23.4588
MviLyf	RRautosomes	6.45294
MviLyf	RRautosomes	20.3238
MviLyf	RRautosomes	7.08693
MviLyf	RRautosomes	8.44292
MviLyf	RRautosomes	2.25498
MviLyf	RRautosomes	6.60093
MviLyf	RRautosomes	18.8368
MviLyf	RRautosomes	19.4068
MviLyf	RRautosomes	11.9619
MviLyf	RRautosomes	4.75195
MviLyf	RRautosomes	15.3188
MviLyf	RRautosomes	0.478995
MviLyf	RRautosomes	30.9067
MviLyf	RRautosomes	0.318997
MviLyf	RRautosomes	4.48696
MviLyf	RRautosomes	5.91894
MviLyf	RRautosomes	3.40297
MviLyf	RRautosomes	1.05099
MviLyf	RRautosomes	3.55196
MviLyf	RRautosomes	3.93996
MviLyf	RRautosomes	9.9899
MviLyf	RRautosomes	8.81991
MviLyf	RRautosomes	0.137999
MviLyf	RRautosomes	2.43498
MviLyf	RRautosomes	34.8297
MviLyf	RRautosomes	7.33293
MviLyf	RRautosomes	0.748993
MviLyf	RRautosomes	13.6159
MviLyf	RRautosomes	33.3297
MviLyf	RRautosomes	1.60898
MviLyf	RRautosomes	6.77693
MviLyf	RRautosomes	54.8445
MviLyf	RRautosomes	3.36297
MviLyf	RRautosomes	3.07297
MviLyf	RRautosomes	13.6459
MviLyf	RRautosomes	2.45898
MviLyf	RRautosomes	5.09295
MviLyf	RRautosomes	15.5988
MviLyf	RRautosomes	3.80696
MviLyf	RRautosomes	3.14997
MviLyf	RRautosomes	15.8458
MviLyf	RRautosomes	6.53093
MviLyf	RRautosomes	13.4489
MviLyf	RRautosomes	10.0719
MviLyf	RRautosomes	9.40691
MviLyf	RRautosomes	8.81991
MviLyf	RRautosomes	1.44499
MviLyf	RRautosomes	28.6787
MviLyf	RRautosomes	27.0087
MviLyf	RRautosomes	2.15698
MviLyf	RRautosomes	4.79895
MviLyf	RRautosomes	5.87494
MviLyf	RRautosomes	0.97399
MviLyf	RRautosomes	6.78393
MviLyf	RRautosomes	24.0068
MviLyf	RRautosomes	4.29496
MviLyf	RRautosomes	30.9027
MviLyf	RRautosomes	8.58291
MviLyf	RRautosomes	16.3628
MviLyf	RRautosomes	8.71091
MviLyf	RRautosomes	45.3965
MviLyf	RRautosomes	8.36292
MviLyf	RRautosomes	7.19393
MviLyf	RRautosomes	0.283997
MviLyf	RRautosomes	8.45892
MviLyf	RRautosomes	15.0408
MviLyf	RRautosomes	0.924991
MviLyf	RRautosomes	1.98298
MviLyf	RRautosomes	22.1338
MviLyf	RRautosomes	8.09092
MviLyf	RRautosomes	6.53193
MviLyf	RRautosomes	2.36998
MviLyf	RRautosomes	15.6778
MviLyf	RRautosomes	7.74792
MviLyf	RRautosomes	5.37795
MviLyf	RRautosomes	0.274997
MviLyf	RRautosomes	17.4128
MviLyf	RRautosomes	2.85297
MviLyf	RRautosomes	15.9058
MviLyf	RRautosomes	3.77796
MviLyf	RRautosomes	3.97796
MviLyf	RRautosomes	16.5578
MviLyf	RRautosomes	2.16898
MviLyf	RRautosomes	14.9549
MviLyf	RRautosomes	5.57194
MviLyf	RRautosomes	0.506995
MviLyf	RRautosomes	2.72697
MviLyf	RRautosomes	40.8336
MviLyf	RRautosomes	10.9569
MviLyf	RRautosomes	53.5265
MviLyf	RRautosomes	7.08793
MviLyf	RRautosomes	6.25994
MviLyf	RRautosomes	6.77793
MviLyf	RRautosomes	0.518995
MviLyf	RRautosomes	11.7819
MviLyf	RRautosomes	4.77595
MviLyf	RRautosomes	4.36396
MviLyf	RRautosomes	0.95299
MviLyf	RRautosomes	1.02599
MviLyf	RRautosomes	8.11892
MviLyf	RRautosomes	1.50298
MviLyf	RRautosomes	5.92294
MviLyf	RRautosomes	7.89492
MviLyf	RRautosomes	23.3008
MviLyf	RRautosomes	0.269997
MviLyf	RRautosomes	0.366996
MviLyf	RRautosomes	10.7589
MviLyf	RRautosomes	5.94194
MviLyf	RRautosomes	4.44296
MviLyf	RRautosomes	2.43498
MviLyf	RRautosomes	9.6259
MviLyf	RRautosomes	0.703993
MviLyf	RRautosomes	6.21494
MviLyf	RRautosomes	5.60294
MviLyf	RRautosomes	45.5455
MviLyf	RRautosomes	5.89694
MviLyf	RRautosomes	6.88193
MviLyf	RRautosomes	26.3167
MviLyf	RRautosomes	1.65298
MviLyf	RRautosomes	4.14696
MviLyf	RRautosomes	3.02997
MviLyf	RRautosomes	6.83793
MviLyf	RRautosomes	4.44496
MviLyf	RRautosomes	1.34099
MviLyf	RRautosomes	24.7018
MviLyf	RRautosomes	9.7119
MviLyf	RRautosomes	6.32694
MviLyf	RRautosomes	2.57397
MviLyf	RRautosomes	0.96999
MviLyf	RRautosomes	1.64198
MviLyf	RRautosomes	3.15697
MviLyf	RRautosomes	23.0958
MviLyf	RRautosomes	6.84893
MviLyf	RRautosomes	9.8609
MviLyf	RRautosomes	0.246998
MviLyf	RRautosomes	2.04898
MviLyf	RRautosomes	4.54395
MviLyf	PARp	5.883
MviLyf	PARp	2.993
MviLyf	PARp	13.108
MviLyf	PARp	13.253
MspSsc	RRautosomes	4.08696
MspSsc	RRautosomes	2.99897
MspSsc	RRautosomes	18.5098
MspSsc	RRautosomes	0.344997
MspSsc	RRautosomes	9.32391
MspSsc	RRautosomes	28.2797
MspSsc	RRautosomes	7.87192
MspSsc	RRautosomes	0.110999
MspSsc	RRautosomes	9.02791
MspSsc	RRautosomes	2.45398
MspSsc	RRautosomes	1.00699
MspSsc	RRautosomes	11.8559
MspSsc	RRautosomes	0.335997
MspSsc	RRautosomes	5.75994
MspSsc	RRautosomes	12.8279
MspSsc	RRautosomes	6.77793
MspSsc	RRautosomes	3.45297
MspSsc	RRautosomes	6.39594
MspSsc	RRautosomes	4.35496
MspSsc	RRautosomes	0.465995
MspSsc	RRautosomes	28.6287
MspSsc	RRautosomes	5.78194
MspSsc	RRautosomes	9.27991
MspSsc	RRautosomes	15.0838
MspSsc	RRautosomes	0.914991
MspSsc	RRautosomes	23.2128
MspSsc	RRautosomes	5.09095
MspSsc	RRautosomes	1.57198
MspSsc	RRautosomes	2.94097
MspSsc	RRautosomes	16.7228
MspSsc	RRautosomes	7.29393
MspSsc	RRautosomes	3.88596
MspSsc	RRautosomes	4.07896
MspSsc	RRautosomes	1.84198
MspSsc	RRautosomes	1.48199
MspSsc	RRautosomes	3.86496
MspSsc	RRautosomes	0.358996
MspSsc	RRautosomes	5.10395
MspSsc	RRautosomes	0.518995
MspSsc	RRautosomes	13.4359
MspSsc	RRautosomes	4.21596
MspSsc	RRautosomes	7.03493
MspSsc	RRautosomes	0.456995
MspSsc	RRautosomes	3.52796
MspSsc	RRautosomes	6.01294
MspSsc	RRautosomes	7.12893
MspSsc	RRautosomes	7.34793
MspSsc	RRautosomes	1.15599
MspSsc	RRautosomes	39.3076
MspSsc	RRautosomes	3.93296
MspSsc	RRautosomes	3.55096
MspSsc	RRautosomes	0.428996
MspSsc	RRautosomes	6.04494
MspSsc	RRautosomes	15.3328
MspSsc	RRautosomes	14.5299
MspSsc	RRautosomes	50.1065
MspSsc	RRautosomes	1.36499
MspSsc	RRautosomes	1.94898
MspSsc	RRautosomes	12.4169
MspSsc	RRautosomes	1.10799
MspSsc	RRautosomes	5.24895
MspSsc	RRautosomes	1.77798
MspSsc	RRautosomes	11.2639
MspSsc	RRautosomes	7.79692
MspSsc	RRautosomes	11.3739
MspSsc	RRautosomes	11.1239
MspSsc	RRautosomes	0.221998
MspSsc	RRautosomes	18.0028
MspSsc	RRautosomes	4.01596
MspSsc	RRautosomes	5.73794
MspSsc	RRautosomes	35.2846
MspSsc	RRautosomes	6.64493
MspSsc	RRautosomes	5.42295
MspSsc	RRautosomes	4.43896
MspSsc	RRautosomes	6.70393
MspSsc	RRautosomes	2.84597
MspSsc	RRautosomes	1.04099
MspSsc	RRautosomes	5.01195
MspSsc	RRautosomes	4.12296
MspSsc	RRautosomes	2.51797
MspSsc	RRautosomes	49.0505
MspSsc	RRautosomes	0.99799
MspSsc	PARp	5.1
MspSsc	PARp	5.426
MspSsc	PARp	9.244
MspSsc	PARp	7.411
MviSco	RRautosomes	0.894991
MviSco	RRautosomes	14.3369
MviSco	RRautosomes	7.88792
MviSco	RRautosomes	2.22198
MviSco	RRautosomes	8.30192
MviSco	RRautosomes	0.548995
MviSco	RRautosomes	2.88597
MviSco	RRautosomes	0.646994
MviSco	RRautosomes	52.4375
MviSco	RRautosomes	7.02293
MviSco	RRautosomes	9.7199
MviSco	RRautosomes	7.41093
MviSco	RRautosomes	35.2906
MviSco	RRautosomes	30.3947
MviSco	RRautosomes	1.36299
MviSco	RRautosomes	54.4455
MviSco	RRautosomes	5.56894
MviSco	RRautosomes	0.659993
MviSco	RRautosomes	0.722993
MviSco	RRautosomes	11.6519
MviSco	RRautosomes	16.2128
MviSco	RRautosomes	4.12096
MviSco	RRautosomes	0.098999
MviSco	RRautosomes	7.78592
MviSco	RRautosomes	6.11794
MviSco	RRautosomes	20.9928
MviSco	RRautosomes	8.81391
MviSco	RRautosomes	35.1876
MviSco	RRautosomes	23.2088
MviSco	RRautosomes	16.5368
MviSco	RRautosomes	17.1028
MviSco	RRautosomes	16.6938
MviSco	RRautosomes	24.3778
MviSco	RRautosomes	22.3648
MviSco	RRautosomes	6.09894
MviSco	RRautosomes	12.9449
MviSco	RRautosomes	36.7036
MviSco	RRautosomes	4.68995
MviSco	RRautosomes	10.4019
MviSco	RRautosomes	0.785992
MviSco	RRautosomes	9.9029
MviSco	RRautosomes	6.99893
MviSco	RRautosomes	7.50492
MviSco	RRautosomes	0.613994
MviSco	RRautosomes	25.4107
MviSco	RRautosomes	0.200998
MviSco	RRautosomes	0.899991
MviSco	RRautosomes	25.0627
MviSco	RRautosomes	26.5807
MviSco	RRautosomes	8.46392
MviSco	RRautosomes	3.72796
MviSco	RRautosomes	6.19094
MviSco	RRautosomes	1.36299
MviSco	RRautosomes	11.1339
MviSco	RRautosomes	13.4539
MviSco	RRautosomes	1.45099
MviSco	PARp	22.162
MviSco	PARp	9.382
MviSco	PARp	22.087
MviSco	PARp	12.353
MspSra	RRautosomes	52.9315
MspSra	RRautosomes	17.9438
MspSra	RRautosomes	44.0496
MspSra	RRautosomes	72.2043
MspSra	RRautosomes	7.06193
MspSra	RRautosomes	4.32196
MspSra	RRautosomes	24.3758
MspSra	RRautosomes	27.8327
MspSra	RRautosomes	12.7139
MspSra	RRautosomes	20.3198
MspSra	RRautosomes	20.3638
MspSra	RRautosomes	33.6247
MspSra	RRautosomes	13.9479
MspSra	RRautosomes	7.20593
MspSra	RRautosomes	12.3679
MspSra	RRautosomes	63.0074
MspSra	RRautosomes	15.3548
MspSra	RRautosomes	7.91892
MspSra	RRautosomes	10.1619
MspSra	RRautosomes	5.55094
MspSra	RRautosomes	29.9137
MspSra	RRautosomes	28.4197
MspSra	RRautosomes	9.9749
MspSra	RRautosomes	6.80593
MspSra	RRautosomes	5.91494
MspSra	RRautosomes	54.1935
MspSra	RRautosomes	9.20291
MspSra	RRautosomes	0.99899
MspSra	RRautosomes	5.25595
MspSra	RRautosomes	58.8484
MspSra	RRautosomes	28.4667
MspSra	RRautosomes	27.0907
MspSra	RRautosomes	54.9975
MspSra	RRautosomes	39.2886
MspSra	RRautosomes	12.4449
MspSra	RRautosomes	15.6898
MspSra	RRautosomes	62.7254
MspSra	RRautosomes	86.7391
MspSra	RRautosomes	8.60391
MspSra	RRautosomes	33.1547
MspSra	RRautosomes	37.9966
MspSra	PARp	9.084
MspSra	PARp	19.249
MspSra	PARp	9.01
MspSra	PARp	19.251
MsaSac	RRautosomes	12.6739
MsaSac	RRautosomes	26.2907
MsaSac	RRautosomes	14.8239
MsaSac	RRautosomes	3.32097
MsaSac	RRautosomes	25.4437
MsaSac	RRautosomes	4.80795
MsaSac	RRautosomes	22.0208
MsaSac	RRautosomes	15.9378
MsaSac	RRautosomes	5.68294
MsaSac	RRautosomes	5.58394
MsaSac	RRautosomes	15.3388
MsaSac	RRautosomes	14.8789
MsaSac	RRautosomes	22.8318
MsaSac	RRautosomes	11.6929
MsaSac	RRautosomes	24.7468
MsaSac	RRautosomes	9.8859
MsaSac	RRautosomes	3.05797
MsaSac	RRautosomes	12.9209
MsaSac	RRautosomes	21.2328
MsaSac	RRautosomes	6.47894
MsaSac	RRautosomes	15.3208
MsaSac	RRautosomes	3.52696
MsaSac	RRautosomes	24.7488
MsaSac	RRautosomes	8.65691
MsaSac	RRautosomes	18.6698
MsaSac	RRautosomes	1.21499
MsaSac	RRautosomes	7.50192
MsaSac	RRautosomes	5.29995
MsaSac	RRautosomes	4.07096
MsaSac	RRautosomes	20.9128
MsaSac	RRautosomes	6.74493
MsaSac	RRautosomes	28.3447
MsaSac	RRautosomes	7.75092
MsaSac	RRautosomes	3.34397
MsaSac	RRautosomes	11.6889
MsaSac	RRautosomes	3.21897
MsaSac	RRautosomes	0.605994
MsaSac	RRautosomes	19.7858
MsaSac	RRautosomes	5.84294
MsaSac	RRautosomes	3.10197
MsaSac	RRautosomes	14.1869
MsaSac	RRautosomes	5.17795
MsaSac	RRautosomes	2.40498
MsaSac	RRautosomes	8.36292
MsaSac	RRautosomes	4.39496
MsaSac	RRautosomes	5.73894
MsaSac	RRautosomes	0.605994
MsaSac	RRautosomes	5.68494
MsaSac	RRautosomes	7.91292
MsaSac	RRautosomes	17.7058
MsaSac	RRautosomes	13.1829
MsaSac	RRautosomes	3.22797
MsaSac	RRautosomes	0.112999
MsaSac	RRautosomes	1.69798
MsaSac	RRautosomes	11.6489
MsaSac	RRautosomes	18.2378
MsaSac	RRautosomes	23.1968
MsaSac	RRautosomes	10.4599
MsaSac	RRautosomes	22.9988
MsaSac	RRautosomes	0.245998
MsaSac	RRautosomes	1.78198
MsaSac	RRautosomes	2.12698
MsaSac	RRautosomes	8.69591
MsaSac	RRautosomes	1.23899
MsaSac	RRautosomes	2.13798
MsaSac	RRautosomes	6.54893
MsaSac	RRautosomes	8.37392
MsaSac	RRautosomes	5.88994
MsaSac	RRautosomes	15.5488
MsaSac	RRautosomes	13.0739
MsaSac	RRautosomes	10.7139
MsaSac	RRautosomes	23.2908
MsaSac	RRautosomes	8.49992
MsaSac	RRautosomes	10.7139
MsaSac	RRautosomes	11.9379
MsaSac	RRautosomes	5.11895
MsaSac	RRautosomes	10.6929
MsaSac	RRautosomes	1.38199
MsaSac	RRautosomes	17.6858
MsaSac	RRautosomes	13.0129
MsaSac	RRautosomes	17.2628
MsaSac	RRautosomes	2.44698
MsaSac	RRautosomes	10.8749
MsaSac	RRautosomes	3.91796
MsaSac	RRautosomes	1.38199
MsaSac	RRautosomes	0.453995
MsaSac	RRautosomes	9.9769
MsaSac	RRautosomes	3.22297
MsaSac	RRautosomes	5.88994
MsaSac	RRautosomes	6.38594
MsaSac	PARp	14.97
MsaSac	PARp	8.234
MsaSac	PARp	16.024
MsaSac	PARp	3.574
MviSpa	RRautosomes	1.89698
MviSpa	RRautosomes	4.25596
MviSpa	RRautosomes	0.687993
MviSpa	RRautosomes	1.89898
MviSpa	RRautosomes	13.0199
MviSpa	RRautosomes	2.68297
MviSpa	RRautosomes	4.49496
MviSpa	RRautosomes	1.47699
MviSpa	RRautosomes	2.27198
MviSpa	RRautosomes	1.13399
MviSpa	RRautosomes	1.25599
MviSpa	RRautosomes	7.61792
MviSpa	RRautosomes	12.8149
MviSpa	RRautosomes	9.5299
MviSpa	RRautosomes	0.622994
MviSpa	RRautosomes	22.3068
MviSpa	RRautosomes	5.35195
MviSpa	RRautosomes	7.00393
MviSpa	RRautosomes	7.93392
MviSpa	RRautosomes	8.14992
MviSpa	RRautosomes	9.9209
MviSpa	RRautosomes	5.46295
MviSpa	RRautosomes	4.22796
MviSpa	RRautosomes	2.22998
MviSpa	RRautosomes	12.9359
MviSpa	RRautosomes	11.6059
MviSpa	RRautosomes	15.0368
MviSpa	RRautosomes	2.92997
MviSpa	RRautosomes	23.3508
MviSpa	RRautosomes	3.75496
MviSpa	RRautosomes	9.26791
MviSpa	RRautosomes	3.82996
MviSpa	RRautosomes	11.2909
MviSpa	RRautosomes	0.431996
MviSpa	RRautosomes	12.1069
MviSpa	RRautosomes	16.6498
MviSpa	RRautosomes	8.55691
MviSpa	RRautosomes	1.24799
MviSpa	RRautosomes	5.95494
MviSpa	RRautosomes	1.07899
MviSpa	RRautosomes	11.7609
MviSpa	RRautosomes	30.2067
MviSpa	RRautosomes	4.23696
MviSpa	RRautosomes	5.23595
MviSpa	RRautosomes	7.70792
MviSpa	RRautosomes	1.89698
MviSpa	RRautosomes	4.25596
MviSpa	RRautosomes	4.44496
MviSpa	RRautosomes	5.95794
MviSpa	RRautosomes	1.88898
MviSpa	RRautosomes	3.48597
MviSpa	RRautosomes	4.42696
MviSpa	RRautosomes	0.489995
MviSpa	RRautosomes	1.82798
MviSpa	RRautosomes	12.0799
MviSpa	RRautosomes	1.15099
MviSpa	RRautosomes	3.78496
MviSpa	RRautosomes	11.5119
MviSpa	RRautosomes	22.7158
MviSpa	RRautosomes	7.00393
MviSpa	RRautosomes	22.4408
MviSpa	RRautosomes	14.0069
MviSpa	RRautosomes	1.14399
MviSpa	RRautosomes	2.02398
MviSpa	RRautosomes	10.0029
MviSpa	RRautosomes	9.5929
MviSpa	PARp	19.985
MviSpa	PARp	20.042
MviSpa	PARp	45.8931
MviSpa	PARp	43.119
MsaSof	RRautosomes	4.42296
MsaSof	RRautosomes	35.6826
MsaSof	RRautosomes	1.38199
MsaSof	RRautosomes	0.237998
MsaSof	RRautosomes	3.00197
MsaSof	RRautosomes	34.3727
MsaSof	RRautosomes	10.9489
MsaSof	RRautosomes	7.68892
MsaSof	RRautosomes	30.6067
MsaSof	RRautosomes	2.32298
MsaSof	RRautosomes	26.3487
MsaSof	RRautosomes	14.2969
MsaSof	RRautosomes	5.77094
MsaSof	RRautosomes	5.72694
MsaSof	RRautosomes	10.4929
MsaSof	RRautosomes	5.53594
MsaSof	RRautosomes	0.391996
MsaSof	RRautosomes	23.5898
MsaSof	RRautosomes	12.0729
MsaSof	RRautosomes	3.81296
MsaSof	RRautosomes	4.58295
MsaSof	RRautosomes	1.53698
MsaSof	RRautosomes	17.6008
MsaSof	RRautosomes	3.01597
MsaSof	RRautosomes	2.10098
MsaSof	RRautosomes	2.32198
MsaSof	RRautosomes	1.06999
MsaSof	RRautosomes	19.4208
MsaSof	RRautosomes	1.63398
MsaSof	RRautosomes	13.4699
MsaSof	RRautosomes	3.99796
MsaSof	RRautosomes	8.91791
MsaSof	RRautosomes	0.391996
MsaSof	RRautosomes	18.7628
MsaSof	RRautosomes	7.58892
MsaSof	RRautosomes	5.41895
MsaSof	RRautosomes	9.11991
MsaSof	RRautosomes	1.18599
MsaSof	RRautosomes	8.91791
MsaSof	RRautosomes	31.0897
MsaSof	RRautosomes	13.8759
MsaSof	RRautosomes	1.18799
MsaSof	RRautosomes	19.0528
MsaSof	RRautosomes	5.55694
MsaSof	RRautosomes	14.0139
MsaSof	RRautosomes	4.41696
MsaSof	RRautosomes	11.6829
MsaSof	RRautosomes	5.18595
MsaSof	RRautosomes	1.04999
MsaSof	RRautosomes	1.81798
MsaSof	RRautosomes	6.60393
MsaSof	RRautosomes	8.10192
MsaSof	RRautosomes	14.6439
MsaSof	RRautosomes	0.466995
MsaSof	RRautosomes	3.98196
MsaSof	RRautosomes	13.0169
MsaSof	RRautosomes	0.169998
MsaSof	RRautosomes	1.88698
MsaSof	RRautosomes	10.1619
MsaSof	RRautosomes	11.6829
MsaSof	RRautosomes	1.57298
MsaSof	RRautosomes	0.542995
MsaSof	RRautosomes	1.47199
MsaSof	RRautosomes	0.933991
MsaSof	RRautosomes	4.36896
MsaSof	RRautosomes	16.7788
MsaSof	RRautosomes	10.3589
MsaSof	RRautosomes	1.02599
MsaSof	RRautosomes	1.70998
MsaSof	RRautosomes	0.251997
MsaSof	RRautosomes	12.0959
MsaSof	RRautosomes	5.67594
MsaSof	RRautosomes	29.4037
MsaSof	RRautosomes	5.49395
MsaSof	RRautosomes	9.04091
MsaSof	RRautosomes	21.5428
MsaSof	RRautosomes	1.80598
MsaSof	RRautosomes	3.55896
MsaSof	RRautosomes	0.251997
MsaSof	RRautosomes	7.35793
MsaSof	RRautosomes	2.13598
MsaSof	RRautosomes	16.4718
MsaSof	RRautosomes	7.65492
MsaSof	RRautosomes	7.79292
MsaSof	RRautosomes	0.238998
MsaSof	RRautosomes	2.57597
MsaSof	RRautosomes	3.55896
MsaSof	RRautosomes	15.2608
MsaSof	RRautosomes	5.81994
MsaSof	RRautosomes	14.1199
MsaSof	RRautosomes	10.9989
MsaSof	RRautosomes	11.6889
MsaSof	RRautosomes	11.5069
MsaSof	RRautosomes	2.13598
MsaSof	RRautosomes	19.2028
MsaSof	RRautosomes	5.77094
MsaSof	PARp	10.078
MsaSof	PARp	10.078
MsaSof	PARp	5.297
MsaSof	PARp	0.826
MsaSof	PARp	3.439
MsaSof	PARp	5.297
MsaSof	PARp	0.826
MsaSof	PARp	3.439
MspMla	RRautosomes	0.150998
MspMla	RRautosomes	1.63998
MspMla	RRautosomes	0.150998
MspMla	RRautosomes	0.103999
MspMla	RRautosomes	1.03799
MspMla	RRautosomes	5.09795
MspMla	RRautosomes	2.36898
MspMla	RRautosomes	0.463995
MspMla	RRautosomes	0.782992
MspMla	RRautosomes	5.23495
MspMla	RRautosomes	4.77395
MspMla	RRautosomes	3.78696
MspMla	RRautosomes	12.1039
MspMla	RRautosomes	0.673993
MspMla	RRautosomes	4.61895
MspMla	RRautosomes	4.34596
MspMla	RRautosomes	9.16091
MspMla	RRautosomes	4.38796
MspMla	RRautosomes	6.53093
MspMla	RRautosomes	8.73891
MspMla	RRautosomes	7.98892
MspMla	RRautosomes	0.261997
MspMla	RRautosomes	8.37392
MspMla	RRautosomes	2.22898
MspMla	RRautosomes	2.93297
MspMla	RRautosomes	5.66894
MspMla	RRautosomes	1.31099
MspMla	RRautosomes	4.05696
MspMla	RRautosomes	5.49295
MspMla	RRautosomes	9.36491
MspMla	RRautosomes	4.70695
MspMla	RRautosomes	3.57696
MspMla	RRautosomes	2.66497
MspMla	RRautosomes	7.90392
MspMla	RRautosomes	1.29799
MspMla	RRautosomes	6.93793
MspMla	RRautosomes	1.78798
MspMla	RRautosomes	3.02897
MspMla	RRautosomes	0.442996
MspMla	RRautosomes	4.93495
MspMla	RRautosomes	0.663993
MspMla	RRautosomes	1.69998
MspMla	RRautosomes	5.49695
MspMla	RRautosomes	4.34396
MspMla	RRautosomes	1.35199
MspMla	RRautosomes	0.753992
MspMla	RRautosomes	0.367996
MspMla	RRautosomes	10.8019
MspMla	RRautosomes	3.42497
MspMla	RRautosomes	2.97497
MspMla	RRautosomes	7.28793
MspMla	RRautosomes	6.19294
MspMla	RRautosomes	1.33999
MspMla	RRautosomes	10.1479
MspMla	RRautosomes	4.68995
MspMla	RRautosomes	1.95498
MspMla	RRautosomes	5.35195
MspMla	RRautosomes	8.81291
MspMla	RRautosomes	0.388996
MspMla	RRautosomes	12.1049
MspMla	RRautosomes	1.69898
MspMla	RRautosomes	1.29299
MspMla	RRautosomes	6.74993
MspMla	RRautosomes	15.2228
MspMla	RRautosomes	8.64491
MspMla	RRautosomes	1.39599
MspMla	RRautosomes	7.28693
MspMla	RRautosomes	2.85497
MspMla	RRautosomes	0.261997
MspMla	RRautosomes	2.67597
MspMla	RRautosomes	7.12993
MspMla	RRautosomes	3.63296
MspMla	RRautosomes	0.580994
MspMla	RRautosomes	2.10298
MspMla	RRautosomes	2.97097
MspMla	RRautosomes	4.70695
MspMla	RRautosomes	6.41894
MspMla	RRautosomes	1.63998
MspMla	RRautosomes	5.60294
MspMla	RRautosomes	4.31796
MspMla	RRautosomes	6.49194
MspMla	RRautosomes	8.91091
MspMla	RRautosomes	8.97391
MspMla	RRautosomes	1.52798
MspMla	RRautosomes	1.69998
MspMla	RRautosomes	1.31099
MspMla	RRautosomes	5.33695
MspMla	RRautosomes	3.70296
MspMla	RRautosomes	7.36393
MspMla	RRautosomes	21.3518
MspMla	RRautosomes	2.66497
MspMla	RRautosomes	0.505995
MspMla	RRautosomes	16.0598
MspMla	RRautosomes	2.60297
MspMla	RRautosomes	0.551994
MspMla	RRautosomes	5.23695
MspMla	RRautosomes	5.83494
MspMla	RRautosomes	13.0999
MspMla	RRautosomes	0.230998
MspMla	RRautosomes	2.56497
MspMla	RRautosomes	4.59395
MspMla	RRautosomes	1.42599
MspMla	RRautosomes	3.03597
MspMla	RRautosomes	0.570994
MspMla	RRautosomes	1.62698
MspMla	RRautosomes	5.72394
MspMla	RRautosomes	3.57596
MspMla	RRautosomes	3.99096
MspMla	RRautosomes	1.29299
MspMla	RRautosomes	4.63395
MspMla	RRautosomes	4.13996
MspMla	RRautosomes	8.64691
MspMla	RRautosomes	0.727993
MspMla	RRautosomes	3.06097
MspMla	PARp	13.579
MspMla	PARp	2.138
MspMla	PARp	12.243
MspMla	PARp	1.992
MviSta	RRautosomes	9.11391
MviSta	RRautosomes	2.43398
MviSta	RRautosomes	0.538995
MviSta	RRautosomes	6.18394
MviSta	RRautosomes	6.13194
MviSta	RRautosomes	0.500995
MviSta	RRautosomes	3.19197
MviSta	RRautosomes	0.95599
MviSta	RRautosomes	9.48591
MviSta	RRautosomes	3.14997
MviSta	RRautosomes	52.5165
MviSta	RRautosomes	11.5489
MviSta	RRautosomes	16.8738
MviSta	RRautosomes	15.6798
MviSta	RRautosomes	16.4088
MviSta	RRautosomes	6.13194
MviSta	RRautosomes	3.54196
MviSta	RRautosomes	9.7489
MviSta	RRautosomes	0.568994
MviSta	RRautosomes	5.29995
MviSta	RRautosomes	0.107999
MviSta	RRautosomes	3.23797
MviSta	RRautosomes	0.187998
MviSta	RRautosomes	28.0507
MviSta	RRautosomes	5.63794
MviSta	RRautosomes	9.39991
MviSta	RRautosomes	7.31793
MviSta	RRautosomes	52.4585
MviSta	RRautosomes	6.18394
MviSta	RRautosomes	11.9569
MviSta	RRautosomes	1.15999
MviSta	RRautosomes	0.107999
MviSta	RRautosomes	7.77392
MviSta	RRautosomes	4.87195
MviSta	RRautosomes	0.273997
MviSta	RRautosomes	5.87694
MviSta	RRautosomes	9.19791
MviSta	RRautosomes	8.37092
MviSta	RRautosomes	0.559994
MviSta	RRautosomes	0.181998
MviSta	RRautosomes	4.60195
MviSta	RRautosomes	0.187998
MviSta	RRautosomes	2.03998
MviSta	RRautosomes	1.67698
MviSta	RRautosomes	7.31793
MviSta	RRautosomes	4.17396
MviSta	RRautosomes	0.737993
MviSta	RRautosomes	1.72498
MviSta	RRautosomes	15.6788
MviSta	RRautosomes	2.56397
MviSta	RRautosomes	5.87694
MviSta	RRautosomes	0.273997
MviSta	RRautosomes	11.5059
MviSta	RRautosomes	2.64297
MviSta	RRautosomes	14.7579
MviSta	RRautosomes	0.872991
MviSta	RRautosomes	2.11198
MviSta	RRautosomes	11.0849
MviSta	RRautosomes	3.32297
MviSta	RRautosomes	4.60195
MviSta	RRautosomes	17.0188
MviSta	RRautosomes	0.123999
MviSta	RRautosomes	2.62597
MviSta	RRautosomes	12.3099
MviSta	RRautosomes	1.66898
MviSta	RRautosomes	4.17396
MviSta	RRautosomes	0.737993
MviSta	RRautosomes	0.559994
MviSta	RRautosomes	0.667993
MviSta	RRautosomes	0.123999
MviSta	RRautosomes	0.568994
MviSta	RRautosomes	9.7489
MviSta	RRautosomes	2.44398
MviSta	PARp	8.343
MviSta	PARp	8.343
MviSta	PARp	0
MviSta	PARp	0
MlaSvu	RRautosomes	3.01397
MlaSvu	RRautosomes	0.442996
MlaSvu	RRautosomes	2.78997
MlaSvu	RRautosomes	3.78696
MlaSvu	RRautosomes	6.35194
MlaSvu	RRautosomes	5.32895
MlaSvu	RRautosomes	1.60998
MlaSvu	RRautosomes	10.4459
MlaSvu	RRautosomes	2.77797
MlaSvu	RRautosomes	2.30298
MlaSvu	RRautosomes	5.23195
MlaSvu	RRautosomes	0.286997
MlaSvu	RRautosomes	19.3348
MlaSvu	RRautosomes	0.309997
MlaSvu	RRautosomes	0.105999
MlaSvu	RRautosomes	13.5599
MlaSvu	RRautosomes	1.56098
MlaSvu	RRautosomes	1.25499
MlaSvu	RRautosomes	1.56298
MlaSvu	RRautosomes	10.0029
MlaSvu	RRautosomes	8.21292
MlaSvu	RRautosomes	0.593994
MlaSvu	RRautosomes	11.8589
MlaSvu	RRautosomes	20.1138
MlaSvu	RRautosomes	0.351996
MlaSvu	RRautosomes	4.30796
MlaSvu	RRautosomes	22.1368
MlaSvu	RRautosomes	6.09794
MlaSvu	RRautosomes	1.28999
MlaSvu	RRautosomes	0.341997
MlaSvu	RRautosomes	9.32291
MlaSvu	RRautosomes	0.309997
MlaSvu	RRautosomes	0.308997
MlaSvu	RRautosomes	2.23098
MlaSvu	RRautosomes	8.27692
MlaSvu	RRautosomes	6.46394
MlaSvu	RRautosomes	2.50597
MlaSvu	RRautosomes	16.9338
MlaSvu	RRautosomes	10.1299
MlaSvu	RRautosomes	0.101999
MlaSvu	RRautosomes	3.01397
MlaSvu	RRautosomes	2.68797
MlaSvu	RRautosomes	11.6849
MlaSvu	RRautosomes	2.47198
MlaSvu	RRautosomes	1.47899
MlaSvu	RRautosomes	1.20799
MlaSvu	RRautosomes	3.27197
MlaSvu	RRautosomes	8.70291
MlaSvu	RRautosomes	7.04693
MlaSvu	RRautosomes	1.45799
MlaSvu	RRautosomes	2.65797
MlaSvu	RRautosomes	0.692993
MlaSvu	RRautosomes	16.9328
MlaSvu	RRautosomes	2.21698
MlaSvu	RRautosomes	0.350996
MlaSvu	RRautosomes	0.108999
MlaSvu	RRautosomes	12.4329
MlaSvu	RRautosomes	9.7139
MlaSvu	RRautosomes	1.25499
MlaSvu	RRautosomes	1.61898
MlaSvu	RRautosomes	10.6699
MlaSvu	RRautosomes	1.28599
MlaSvu	RRautosomes	1.05599
MlaSvu	RRautosomes	0.120999
MlaSvu	RRautosomes	6.49894
MlaSvu	RRautosomes	19.6838
MlaSvu	RRautosomes	2.68397
MlaSvu	RRautosomes	0.310997
MlaSvu	RRautosomes	6.09594
MlaSvu	RRautosomes	1.28999
MlaSvu	RRautosomes	6.39294
MlaSvu	RRautosomes	5.72694
MlaSvu	RRautosomes	6.79993
MlaSvu	RRautosomes	0.123999
MlaSvu	RRautosomes	11.1219
MlaSvu	RRautosomes	31.3547
MlaSvu	RRautosomes	2.24198
MlaSvu	RRautosomes	0.919991
MlaSvu	RRautosomes	1.28199
MlaSvu	RRautosomes	6.46394
MlaSvu	RRautosomes	10.4809
MlaSvu	RRautosomes	1.97898
MlaSvu	RRautosomes	4.30196
MlaSvu	RRautosomes	0.120999
MlaSvu	RRautosomes	1.97798
MlaSvu	RRautosomes	1.39899
MlaSvu	RRautosomes	0.893991
MlaSvu	RRautosomes	0.681993
MlaSvu	RRautosomes	14.8679
MlaSvu	RRautosomes	0.421996
MlaSvu	RRautosomes	4.75995
MlaSvu	RRautosomes	7.50792
MlaSvu	RRautosomes	0.489995
MlaSvu	RRautosomes	0.96799
MlaSvu	RRautosomes	18.6648
MlaSvu	RRautosomes	16.7478
MlaSvu	RRautosomes	8.71091
MlaSvu	RRautosomes	2.53497
MlaSvu	RRautosomes	17.5658
MlaSvu	RRautosomes	0.350996
MlaSvu	RRautosomes	2.12998
MlaSvu	RRautosomes	1.92598
MlaSvu	RRautosomes	0.349997
MlaSvu	RRautosomes	6.49894
MlaSvu	RRautosomes	20.4248
MlaSvu	RRautosomes	1.94298
MlaSvu	RRautosomes	14.0209
MlaSvu	RRautosomes	2.99897
MlaSvu	RRautosomes	16.2718
MlaSvu	RRautosomes	8.08992
MlaSvu	RRautosomes	3.97596
MlaSvu	RRautosomes	23.5878
MlaSvu	RRautosomes	0.146999
MlaSvu	RRautosomes	1.08999
MlaSvu	RRautosomes	1.72798
MlaSvu	RRautosomes	1.59998
MlaSvu	RRautosomes	3.04397
MlaSvu	RRautosomes	8.98191
MlaSvu	RRautosomes	8.76091
MlaSvu	RRautosomes	6.59893
MlaSvu	RRautosomes	5.04395
MlaSvu	RRautosomes	0.907991
MlaSvu	RRautosomes	1.19099
MlaSvu	RRautosomes	1.21399
MlaSvu	RRautosomes	15.2198
MlaSvu	RRautosomes	0.421996
MlaSvu	RRautosomes	2.35898
MlaSvu	RRautosomes	4.40996
MlaSvu	RRautosomes	2.40698
MlaSvu	RRautosomes	11.6849
MlaSvu	RRautosomes	2.30298
MlaSvu	RRautosomes	8.54491
MlaSvu	RRautosomes	3.98196
MlaSvu	RRautosomes	1.46099
MlaSvu	RRautosomes	8.48092
MlaSvu	RRautosomes	1.28599
MlaSvu	RRautosomes	0.464995
MlaSvu	RRautosomes	1.10899
MlaSvu	RRautosomes	0.310997
MlaSvu	RRautosomes	19.6158
MlaSvu	RRautosomes	5.04395
MlaSvu	RRautosomes	0.349997
MlaSvu	RRautosomes	6.90993
MlaSvu	RRautosomes	8.09392
MlaSvu	RRautosomes	6.80093
MlaSvu	RRautosomes	6.68493
MlaSvu	RRautosomes	3.24697
MlaSvu	RRautosomes	0.442996
MlaSvu	RRautosomes	14.1479
MlaSvu	RRautosomes	0.692993
MlaSvu	RRautosomes	1.94298
MlaSvu	RRautosomes	1.28299
MlaSvu	RRautosomes	0.308997
MlaSvu	RRautosomes	20.4118
MlaSvu	RRautosomes	17.6888
MlaSvu	RRautosomes	2.21698
MlaSvu	RRautosomes	0.735993
MlaSvu	RRautosomes	0.108999
MlaSvu	RRautosomes	2.77797
MlaSvu	RRautosomes	10.6699
MlaSvu	RRautosomes	4.98995
MlaSvu	RRautosomes	0.681993
MlaSvu	RRautosomes	12.2139
MlaSvu	RRautosomes	0.105999
MlaSvu	RRautosomes	7.68892
MlaSvu	RRautosomes	0.489995
MlaSvu	RRautosomes	1.88698
MlaSvu	RRautosomes	1.28199
MlaSvu	RRautosomes	8.21692
MlaSvu	RRautosomes	4.30096
MlaSvu	RRautosomes	0.123999
MlaSvu	RRautosomes	2.41798
MlaSvu	RRautosomes	4.30796
MlaSvu	RRautosomes	2.33098
MlaSvu	RRautosomes	31.3287
MlaSvu	RRautosomes	3.78696
MlaSvu	RRautosomes	5.32995
MlaSvu	RRautosomes	1.97898
MlaSvu	RRautosomes	0.464995
MlaSvu	RRautosomes	1.10899
MlaSvu	RRautosomes	5.72694
MlaSvu	RRautosomes	1.56398
MlaSvu	RRautosomes	0.101999
MlaSvu	RRautosomes	0.379996
MlaSvu	RRautosomes	0.883991
MlaSvu	PARp	11.679
MlaSvu	PARp	9.251
MlaSvu	PARp	18.406
MlaSvu	PARp	5.895
MlaSvu	PARp	7.479
MlaSvu	PARp	7.412
MlaSvu	PARp	9.251
MlaSvu	PARp	15.991
MviSic	RRautosomes	0.154998
MviSic	RRautosomes	1.01799
MviSic	RRautosomes	2.95397
MviSic	RRautosomes	7.04093
MviSic	RRautosomes	0.902991
MviSic	RRautosomes	5.42995
MviSic	RRautosomes	0.207998
MviSic	RRautosomes	4.37896
MviSic	RRautosomes	17.3648
MviSic	RRautosomes	0.517995
MviSic	RRautosomes	2.27498
MviSic	RRautosomes	1.01799
MviSic	RRautosomes	6.43294
MviSic	RRautosomes	2.95397
MviSic	RRautosomes	7.14393
MviSic	RRautosomes	2.27398
MviSic	RRautosomes	10.7449
MviSic	RRautosomes	13.5489
MviSic	RRautosomes	2.43798
MviSic	RRautosomes	8.79191
MviSic	RRautosomes	15.1258
MviSic	RRautosomes	1.27899
MviSic	RRautosomes	5.83894
MviSic	RRautosomes	1.95698
MviSic	RRautosomes	2.27498
MviSic	RRautosomes	0.427996
MviSic	RRautosomes	4.32996
MviSic	RRautosomes	2.99097
MviSic	RRautosomes	0.569994
MviSic	RRautosomes	6.70593
MviSic	RRautosomes	0.609994
MviSic	RRautosomes	0.138999
MviSic	RRautosomes	6.97193
MviSic	RRautosomes	17.3648
MviSic	RRautosomes	0.517995
MviSic	RRautosomes	3.07897
MviSic	RRautosomes	10.5549
MviSic	RRautosomes	22.8798
MviSic	RRautosomes	3.01297
MviSic	RRautosomes	8.40392
MviSic	RRautosomes	6.57793
MviSic	RRautosomes	0.138999
MviSic	RRautosomes	0.394996
MviSic	RRautosomes	5.83894
MviSic	RRautosomes	1.59998
MviSic	RRautosomes	2.71397
MviSic	RRautosomes	1.55998
MviSic	RRautosomes	0.427996
MviSic	RRautosomes	3.36897
MviSic	RRautosomes	5.09795
MviSic	RRautosomes	13.4419
MviSic	RRautosomes	6.76493
MviSic	RRautosomes	0.342997
MviSic	RRautosomes	3.30997
MviSic	RRautosomes	5.52194
MviSic	RRautosomes	7.57992
MviSic	RRautosomes	6.70593
MviSic	RRautosomes	10.7839
MviSic	RRautosomes	12.9489
MviSic	RRautosomes	2.94097
MviSic	RRautosomes	1.84698
MviSic	RRautosomes	3.01297
MviSic	RRautosomes	6.71193
MviSic	RRautosomes	2.91497
MviSic	RRautosomes	1.16499
MviSic	RRautosomes	1.66198
MviSic	RRautosomes	10.1909
MviSic	RRautosomes	0.458995
MviSic	RRautosomes	4.62495
MviSic	RRautosomes	0.185998
MviSic	RRautosomes	6.42494
MviSic	RRautosomes	2.94097
MviSic	RRautosomes	13.3369
MviSic	RRautosomes	5.88694
MviSic	RRautosomes	0.342997
MviSic	RRautosomes	2.91397
MviSic	RRautosomes	3.91196
MviSic	RRautosomes	4.32996
MviSic	RRautosomes	3.24797
MviSic	RRautosomes	0.437996
MviSic	RRautosomes	5.52994
MviSic	RRautosomes	7.95092
MviSic	RRautosomes	11.6989
MviSic	RRautosomes	3.21697
MviSic	RRautosomes	0.639994
MviSic	RRautosomes	1.84698
MviSic	RRautosomes	12.9479
MviSic	RRautosomes	0.902991
MviSic	RRautosomes	5.43095
MviSic	RRautosomes	6.52093
MviSic	RRautosomes	0.458995
MviSic	RRautosomes	6.31594
MviSic	RRautosomes	3.05597
MviSic	RRautosomes	5.00995
MviSic	RRautosomes	2.93797
MviSic	RRautosomes	0.409996
MviSic	RRautosomes	10.5389
MviSic	RRautosomes	18.3738
MviSic	RRautosomes	2.01298
MviSic	RRautosomes	15.5598
MviSic	RRautosomes	5.70394
MviSic	RRautosomes	7.66392
MviSic	RRautosomes	6.51993
MviSic	RRautosomes	2.43798
MviSic	RRautosomes	4.33196
MviSic	RRautosomes	11.0159
MviSic	RRautosomes	2.93797
MviSic	RRautosomes	0.409996
MviSic	RRautosomes	7.65692
MviSic	PARp	8.649
MviSic	PARp	8.649
MviSic	PARp	12.308
MviSic	PARp	12.308
MspSpr	RRautosomes	10.5459
MspSpr	RRautosomes	13.5909
MspSpr	RRautosomes	17.2148
MspSpr	RRautosomes	3.53996
MspSpr	RRautosomes	5.25495
MspSpr	RRautosomes	23.2138
MspSpr	RRautosomes	0.733993
MspSpr	RRautosomes	25.6757
MspSpr	RRautosomes	14.9069
MspSpr	RRautosomes	17.1958
MspSpr	RRautosomes	6.71693
MspSpr	RRautosomes	0.577994
MspSpr	RRautosomes	8.85191
MspSpr	RRautosomes	8.74891
MspSpr	RRautosomes	7.66792
MspSpr	RRautosomes	8.56691
MspSpr	RRautosomes	0.315997
MspSpr	RRautosomes	0.873991
MspSpr	RRautosomes	17.1108
MspSpr	PARp	11.527
MspSpr	PARp	8.634
MspSpr	PARp	11.577
MspSpr	PARp	9.791
MscKan	RRautosomes	0.526995
MscKan	RRautosomes	2.56097
MscKan	RRautosomes	1.06199
MscKan	RRautosomes	0.614994
MscKan	RRautosomes	0.341997
MscKan	RRautosomes	2.59697
MscKan	RRautosomes	0.147999
MscKan	RRautosomes	0.730993
MscKan	RRautosomes	0.418996
MscKan	RRautosomes	2.19498
MscKan	RRautosomes	0.119999
MscKan	RRautosomes	0.849992
MscKan	RRautosomes	1.41699
MscKan	RRautosomes	0.570994
MscKan	RRautosomes	0.671993
MscKan	RRautosomes	3.04097
MscKan	RRautosomes	3.35497
MscKan	RRautosomes	2.19898
MscKan	RRautosomes	0.142999
MscKan	PARp	0.128
MscKan	PARp	0.128
MscKan	PARp	0.464
MscKan	PARp	0.461
