# Supplementary material for: Dynamics of transposable element accumulation in the non-recombining regions of mating-type chromosomes in anther-smut fungi
Source: Nat Commun. 2023 Sep 14;14:5692. doi: 10.1038/s41467-023-41413-4 (PMC10502011; doi:10.1038/s41467-023-41413-4)
Supplement: Supplementary file 11 — Source Data [file 41467_2023_41413_MOESM11_ESM.zip › SupFig_7A_and_SupTab_2.xlsx]

## Sheet: SupFig_7A_and_SupTab_2
shortid	feat	RIPstatus	asPerc
MlaSvu	ClassII:Helitron	RIPed	6.31317
MlaSvu	ClassI:LTR:Copia	RIPed	1.2014
MlaSvu	ClassI:LTR:Ty3	RIPed	3.82315
MlaSvu	others	RIPed	17.5592
MldSil	ClassII:Helitron	RIPed	16.9631
MldSil	ClassI:LTR:Copia	RIPed	5.29627
MldSil	ClassI:LTR:Ty3	RIPed	14.3372
MldSil	others	RIPed	24.079
MsaSac	ClassII:Helitron	RIPed	1.9739
MsaSac	ClassI:LTR:Copia	RIPed	0.49818
MsaSac	ClassI:LTR:Ty3	RIPed	3.06965
MsaSac	others	RIPed	18.6983
MsaSof	ClassII:Helitron	RIPed	11.7963
MsaSof	ClassI:LTR:Copia	RIPed	0.815493
MsaSof	ClassI:LTR:Ty3	RIPed	1.08827
MsaSof	others	RIPed	15.8181
MscKan	ClassI:LTR:Copia	RIPed	4.47131
MscKan	ClassI:LTR:Ty3	RIPed	7.82629
MscKan	others	RIPed	18.7234
MsdSdi	ClassII:Helitron	RIPed	18.0459
MsdSdi	ClassI:LTR:Copia	RIPed	6.33617
MsdSdi	ClassI:LTR:Ty3	RIPed	10.3537
MsdSdi	others	RIPed	26.7177
MspMla	ClassII:Helitron	RIPed	1.8551
MspMla	ClassI:LTR:Copia	RIPed	5.40969
MspMla	ClassI:LTR:Ty3	RIPed	7.80332
MspMla	others	RIPed	20.3167
MspSpr	ClassII:Helitron	RIPed	20.1444
MspSpr	ClassI:LTR:Copia	RIPed	24.7262
MspSpr	ClassI:LTR:Ty3	RIPed	45.7041
MspSpr	others	RIPed	30.5815
MspSra	ClassII:Helitron	RIPed	3.06498
MspSra	ClassI:LTR:Copia	RIPed	2.67473
MspSra	ClassI:LTR:Ty3	RIPed	3.93787
MspSra	others	RIPed	11.4022
MspSsc	ClassII:Helitron	RIPed	7.99528
MspSsc	ClassI:LTR:Copia	RIPed	4.8062
MspSsc	ClassI:LTR:Ty3	RIPed	3.07824
MspSsc	others	RIPed	13.9296
MviLyf	ClassII:Helitron	RIPed	9.66343
MviLyf	ClassI:LTR:Copia	RIPed	1.33718
MviLyf	ClassI:LTR:Ty3	RIPed	4.26362
MviLyf	others	RIPed	11.2907
MviSco	ClassII:Helitron	RIPed	7.9726
MviSco	ClassI:LTR:Copia	RIPed	1.78067
MviSco	ClassI:LTR:Ty3	RIPed	2.49424
MviSco	others	RIPed	11.8044
MviSic	ClassII:Helitron	RIPed	12.7804
MviSic	ClassI:LTR:Copia	RIPed	6.51504
MviSic	ClassI:LTR:Ty3	RIPed	7.61935
MviSic	others	RIPed	18.9152
MviSpa	ClassII:Helitron	RIPed	8.02337
MviSpa	ClassI:LTR:Copia	RIPed	4.17768
MviSpa	ClassI:LTR:Ty3	RIPed	6.50563
MviSpa	others	RIPed	9.36317
MviSta	ClassII:Helitron	RIPed	8.59883
MviSta	ClassI:LTR:Copia	RIPed	0.741144
MviSta	ClassI:LTR:Ty3	RIPed	5.36306
MviSta	others	RIPed	23.3757
