# Supplementary material for: Dynamics of transposable element accumulation in the non-recombining regions of mating-type chromosomes in anther-smut fungi
Source: Nat Commun. 2023 Sep 14;14:5692. doi: 10.1038/s41467-023-41413-4 (PMC10502011; doi:10.1038/s41467-023-41413-4)
Supplement: Supplementary file 11 — Source Data [file 41467_2023_41413_MOESM11_ESM.zip › SupFig_7B_and_SupTab_2.xlsx]

## Sheet: SupFig_7B_and_SupTab_2
shortid	feat	comp	RIPstatus
MlaSvu	ClassII:Helitron	NRR	RIPed
MlaSvu	ClassII:Helitron	PAR	RIPed
MlaSvu	ClassII:Helitron	RRautosomes	RIPed
MlaSvu	ClassI:LTR:Copia	NRR	RIPed
MlaSvu	ClassI:LTR:Copia	PAR	RIPed
MlaSvu	ClassI:LTR:Copia	RRautosomes	RIPed
MlaSvu	ClassI:LTR:Ty3	NRR	RIPed
MlaSvu	ClassI:LTR:Ty3	PAR	RIPed
MlaSvu	ClassI:LTR:Ty3	RRautosomes	RIPed
MlaSvu	others	NRR	RIPed
MlaSvu	others	PAR	RIPed
MlaSvu	others	RRautosomes	RIPed
MldSil	ClassII:Helitron	NRR	RIPed
MldSil	ClassII:Helitron	PAR	RIPed
MldSil	ClassII:Helitron	RRautosomes	RIPed
MldSil	ClassI:LTR:Copia	NRR	RIPed
MldSil	ClassI:LTR:Copia	PAR	RIPed
MldSil	ClassI:LTR:Copia	RRautosomes	RIPed
MldSil	ClassI:LTR:Ty3	NRR	RIPed
MldSil	ClassI:LTR:Ty3	PAR	RIPed
MldSil	ClassI:LTR:Ty3	RRautosomes	RIPed
MldSil	others	NRR	RIPed
MldSil	others	PAR	RIPed
MldSil	others	RRautosomes	RIPed
MsaSac	ClassII:Helitron	NRR	RIPed
MsaSac	ClassII:Helitron	PAR	RIPed
MsaSac	ClassII:Helitron	RRautosomes	RIPed
MsaSac	ClassI:LTR:Copia	NRR	RIPed
MsaSac	ClassI:LTR:Copia	PAR	RIPed
MsaSac	ClassI:LTR:Copia	RRautosomes	RIPed
MsaSac	ClassI:LTR:Ty3	NRR	RIPed
MsaSac	ClassI:LTR:Ty3	PAR	RIPed
MsaSac	ClassI:LTR:Ty3	RRautosomes	RIPed
MsaSac	others	NRR	RIPed
MsaSac	others	PAR	RIPed
MsaSac	others	RRautosomes	RIPed
MsaSof	ClassII:Helitron	NRR	RIPed
MsaSof	ClassII:Helitron	PAR	RIPed
MsaSof	ClassII:Helitron	RRautosomes	RIPed
MsaSof	ClassI:LTR:Copia	NRR	RIPed
MsaSof	ClassI:LTR:Copia	PAR	RIPed
MsaSof	ClassI:LTR:Copia	RRautosomes	RIPed
MsaSof	ClassI:LTR:Ty3	NRR	RIPed
MsaSof	ClassI:LTR:Ty3	PAR	RIPed
MsaSof	ClassI:LTR:Ty3	RRautosomes	RIPed
MsaSof	others	NRR	RIPed
MsaSof	others	PAR	RIPed
MsaSof	others	RRautosomes	RIPed
MscKan	ClassI:LTR:Copia	NRR	RIPed
MscKan	ClassI:LTR:Copia	PAR	RIPed
MscKan	ClassI:LTR:Copia	RRautosomes	RIPed
MscKan	ClassI:LTR:Ty3	NRR	RIPed
MscKan	ClassI:LTR:Ty3	PAR	RIPed
MscKan	ClassI:LTR:Ty3	RRautosomes	RIPed
MscKan	others	NRR	RIPed
MscKan	others	PAR	RIPed
MscKan	others	RRautosomes	RIPed
MsdSdi	ClassII:Helitron	NRR	RIPed
MsdSdi	ClassII:Helitron	PAR	RIPed
MsdSdi	ClassII:Helitron	RRautosomes	RIPed
MsdSdi	ClassI:LTR:Copia	NRR	RIPed
MsdSdi	ClassI:LTR:Copia	PAR	RIPed
MsdSdi	ClassI:LTR:Copia	RRautosomes	RIPed
MsdSdi	ClassI:LTR:Ty3	NRR	RIPed
MsdSdi	ClassI:LTR:Ty3	PAR	RIPed
MsdSdi	ClassI:LTR:Ty3	RRautosomes	RIPed
MsdSdi	others	NRR	RIPed
MsdSdi	others	PAR	RIPed
MsdSdi	others	RRautosomes	RIPed
MspMla	ClassII:Helitron	NRR	RIPed
MspMla	ClassII:Helitron	PAR	RIPed
MspMla	ClassII:Helitron	RRautosomes	RIPed
MspMla	ClassI:LTR:Copia	NRR	RIPed
MspMla	ClassI:LTR:Copia	PAR	RIPed
MspMla	ClassI:LTR:Copia	RRautosomes	RIPed
MspMla	ClassI:LTR:Ty3	NRR	RIPed
MspMla	ClassI:LTR:Ty3	PAR	RIPed
MspMla	ClassI:LTR:Ty3	RRautosomes	RIPed
MspMla	others	NRR	RIPed
MspMla	others	PAR	RIPed
MspMla	others	RRautosomes	RIPed
MspSpr	ClassII:Helitron	NRR	RIPed
MspSpr	ClassII:Helitron	PAR	RIPed
MspSpr	ClassII:Helitron	RRautosomes	RIPed
MspSpr	ClassI:LTR:Copia	NRR	RIPed
MspSpr	ClassI:LTR:Copia	PAR	RIPed
MspSpr	ClassI:LTR:Copia	RRautosomes	RIPed
MspSpr	ClassI:LTR:Ty3	NRR	RIPed
MspSpr	ClassI:LTR:Ty3	PAR	RIPed
MspSpr	ClassI:LTR:Ty3	RRautosomes	RIPed
MspSpr	others	NRR	RIPed
MspSpr	others	PAR	RIPed
MspSpr	others	RRautosomes	RIPed
MspSra	ClassII:Helitron	NRR	RIPed
MspSra	ClassII:Helitron	PAR	RIPed
MspSra	ClassII:Helitron	RRautosomes	RIPed
MspSra	ClassI:LTR:Copia	NRR	RIPed
MspSra	ClassI:LTR:Copia	PAR	RIPed
MspSra	ClassI:LTR:Copia	RRautosomes	RIPed
MspSra	ClassI:LTR:Ty3	NRR	RIPed
MspSra	ClassI:LTR:Ty3	RRautosomes	RIPed
MspSra	others	NRR	RIPed
MspSra	others	PAR	RIPed
MspSra	others	RRautosomes	RIPed
MspSsc	ClassII:Helitron	NRR	RIPed
MspSsc	ClassII:Helitron	PAR	RIPed
MspSsc	ClassII:Helitron	RRautosomes	RIPed
MspSsc	ClassI:LTR:Copia	NRR	RIPed
MspSsc	ClassI:LTR:Copia	PAR	RIPed
MspSsc	ClassI:LTR:Copia	RRautosomes	RIPed
MspSsc	ClassI:LTR:Ty3	NRR	RIPed
MspSsc	ClassI:LTR:Ty3	PAR	RIPed
MspSsc	ClassI:LTR:Ty3	RRautosomes	RIPed
MspSsc	others	NRR	RIPed
MspSsc	others	PAR	RIPed
MspSsc	others	RRautosomes	RIPed
MviLyf	ClassII:Helitron	NRR	RIPed
MviLyf	ClassII:Helitron	PAR	RIPed
MviLyf	ClassII:Helitron	RRautosomes	RIPed
MviLyf	ClassI:LTR:Copia	NRR	RIPed
MviLyf	ClassI:LTR:Copia	PAR	RIPed
MviLyf	ClassI:LTR:Copia	RRautosomes	RIPed
MviLyf	ClassI:LTR:Ty3	NRR	RIPed
MviLyf	ClassI:LTR:Ty3	PAR	RIPed
MviLyf	ClassI:LTR:Ty3	RRautosomes	RIPed
MviLyf	others	NRR	RIPed
MviLyf	others	PAR	RIPed
MviLyf	others	RRautosomes	RIPed
MviSco	ClassII:Helitron	NRR	RIPed
MviSco	ClassII:Helitron	PAR	RIPed
MviSco	ClassII:Helitron	RRautosomes	RIPed
MviSco	ClassI:LTR:Copia	NRR	RIPed
MviSco	ClassI:LTR:Copia	PAR	RIPed
MviSco	ClassI:LTR:Copia	RRautosomes	RIPed
MviSco	ClassI:LTR:Ty3	NRR	RIPed
MviSco	ClassI:LTR:Ty3	PAR	RIPed
MviSco	ClassI:LTR:Ty3	RRautosomes	RIPed
MviSco	others	NRR	RIPed
MviSco	others	PAR	RIPed
MviSco	others	RRautosomes	RIPed
MviSic	ClassII:Helitron	NRR	RIPed
MviSic	ClassII:Helitron	PAR	RIPed
MviSic	ClassII:Helitron	RRautosomes	RIPed
MviSic	ClassI:LTR:Copia	NRR	RIPed
MviSic	ClassI:LTR:Copia	PAR	RIPed
MviSic	ClassI:LTR:Copia	RRautosomes	RIPed
MviSic	ClassI:LTR:Ty3	NRR	RIPed
MviSic	ClassI:LTR:Ty3	PAR	RIPed
MviSic	ClassI:LTR:Ty3	RRautosomes	RIPed
MviSic	others	NRR	RIPed
MviSic	others	PAR	RIPed
MviSic	others	RRautosomes	RIPed
MviSpa	ClassII:Helitron	NRR	RIPed
MviSpa	ClassII:Helitron	PAR	RIPed
MviSpa	ClassII:Helitron	RRautosomes	RIPed
MviSpa	ClassI:LTR:Copia	NRR	RIPed
MviSpa	ClassI:LTR:Copia	PAR	RIPed
MviSpa	ClassI:LTR:Copia	RRautosomes	RIPed
MviSpa	ClassI:LTR:Ty3	NRR	RIPed
MviSpa	ClassI:LTR:Ty3	PAR	RIPed
MviSpa	ClassI:LTR:Ty3	RRautosomes	RIPed
MviSpa	others	NRR	RIPed
MviSpa	others	PAR	RIPed
MviSpa	others	RRautosomes	RIPed
MviSta	ClassII:Helitron	NRR	RIPed
MviSta	ClassII:Helitron	PAR	RIPed
MviSta	ClassII:Helitron	RRautosomes	RIPed
MviSta	ClassI:LTR:Copia	NRR	RIPed
MviSta	ClassI:LTR:Copia	PAR	RIPed
MviSta	ClassI:LTR:Copia	RRautosomes	RIPed
MviSta	ClassI:LTR:Ty3	NRR	RIPed
MviSta	ClassI:LTR:Ty3	RRautosomes	RIPed
MviSta	others	NRR	RIPed
MviSta	others	PAR	RIPed
MviSta	others	RRautosomes	RIPed
