# Supplementary material for: Dynamics of transposable element accumulation in the non-recombining regions of mating-type chromosomes in anther-smut fungi
Source: Nat Commun. 2023 Sep 14;14:5692. doi: 10.1038/s41467-023-41413-4 (PMC10502011; doi:10.1038/s41467-023-41413-4)
Supplement: Supplementary file 11 — Source Data [file 41467_2023_41413_MOESM11_ESM.zip › SupFig_8.xlsx]

## Sheet: SupFig_8
shortid	comp	perc
MlaSvu	NRR	0.149239
MlaSvu	RRautosomes	0.0719167
MldSil	NRR	0.42954
MldSil	RRautosomes	0.116208
MsaSac	NRR	0.300052
MsaSac	RRautosomes	0.153688
MsaSof	NRR	0.136767
MsaSof	RRautosomes	0.149814
MscKan	NRR	0.110629
MscKan	RRautosomes	0.044515
MsdSdi	NRR	0.489677
MsdSdi	RRautosomes	0.186042
MspMla	NRR	0.155569
MspMla	RRautosomes	0.0523173
MspSpr	NRR	0.473167
MspSpr	RRautosomes	0.0757863
MspSra	NRR	0.642288
MspSra	RRautosomes	0.206753
MspSsc	NRR	0.452367
MspSsc	RRautosomes	0.150236
MviLyf	NRR	0.473981
MviLyf	RRautosomes	0.230668
MviSco	NRR	0.427117
MviSco	RRautosomes	0.192907
MviSic	NRR	0.380949
MviSic	RRautosomes	0.108778
MviSpa	NRR	0.509691
MviSpa	RRautosomes	0.165767
MviSta	NRR	0.305735
MviSta	RRautosomes	0.0624202
