# Supplementary material for: Dynamics of transposable element accumulation in the non-recombining regions of mating-type chromosomes in anther-smut fungi
Source: Nat Commun. 2023 Sep 14;14:5692. doi: 10.1038/s41467-023-41413-4 (PMC10502011; doi:10.1038/s41467-023-41413-4)
Supplement: Supplementary file 11 — Source Data [file 41467_2023_41413_MOESM11_ESM.zip › SupFig_9A.xlsx]

## Sheet: SupFig_9A
species	region	perc
MinSal	centromeres	3.05344
MinSal	MAT	0
MinSal	RRautosomes	10.9589
MlaSvu	blackStratum	22.7273
MlaSvu	centromeres	7.57098
MlaSvu	PAR	16.129
MlaSvu	RRautosomes	13.9831
MldSil	blackStratum	31.4363
MldSil	centromeres	1.43014
MldSil	PAR	4.54545
MldSil	RRautosomes	12.3596
MsaSac	blackStratum	38.5965
MsaSac	centromeres	4.30464
MsaSac	PAR	20.5882
MsaSac	RRautosomes	14.5859
MsaSof	blackStratum	27.2727
MsaSof	centromeres	1.97368
MsaSof	PAR	18.5185
MsaSof	RRautosomes	7.95455
MscKan	blackStratum	31.25
MscKan	centromeres	9.80392
MscKan	PAR	0
MscKan	RRautosomes	7.63359
MsdSdi	blackStratum	32.7225
MsdSdi	centromeres	3.61446
MsdSdi	PAR	7.14286
MsdSdi	RRautosomes	14.7253
MspMla	blackStratum	22.2222
MspMla	centromeres	2.06186
MspMla	PAR	18.75
MspMla	RRautosomes	7.34463
MspSpr	blackStratum	30.7317
MspSpr	centromeres	5.60472
MspSpr	PAR	8.33333
MspSpr	RRautosomes	13.8365
MspSra	blackStratum	28.9902
MspSra	centromeres	4
MspSra	PAR	21.4286
MspSra	RRautosomes	11.1981
MspSsc	blackStratum	29.4671
MspSsc	centromeres	5.6101
MspSsc	PAR	11.1111
MspSsc	RRautosomes	8.66142
MviLyf	blackStratum	29.4776
MviLyf	centromeres	7.04225
MviLyf	PAR	15.3846
MviLyf	RRautosomes	9.5122
MviSco	blackStratum	26.7782
MviSco	centromeres	4.38799
MviSco	PAR	9.375
MviSco	RRautosomes	11.3441
MviSic	blackStratum	25.3165
MviSic	centromeres	4.18535
MviSic	PAR	0
MviSic	RRautosomes	9.24214
MviSpa	blackStratum	24.6893
MviSpa	centromeres	3.21888
MviSpa	PAR	0
MviSpa	RRautosomes	5.56793
MviSta	blackStratum	38.2353
MviSta	centromeres	5
MviSta	PAR	0
MviSta	RRautosomes	14.0969
