# Supplementary material for: Dynamics of transposable element accumulation in the non-recombining regions of mating-type chromosomes in anther-smut fungi
Source: Nat Commun. 2023 Sep 14;14:5692. doi: 10.1038/s41467-023-41413-4 (PMC10502011; doi:10.1038/s41467-023-41413-4)
Supplement: Supplementary file 11 — Source Data [file 41467_2023_41413_MOESM11_ESM.zip › SupFig_9B.xlsx]

## Sheet: SupFig_9B
species	region	perc
MinSal	centromeres	2.4
MinSal	MAT	2.63158
MinSal	RRautosomes	3.67347
MlaSvu	blackStratum	19.0476
MlaSvu	centromeres	3.93701
MlaSvu	PAR	0
MlaSvu	RRautosomes	6.13208
MldSil	blackStratum	17.1103
MldSil	centromeres	1.72414
MldSil	PAR	50
MldSil	RRautosomes	2.58621
MsaSac	blackStratum	13.7931
MsaSac	centromeres	1.03093
MsaSac	PAR	0
MsaSac	RRautosomes	0.890208
MsaSof	blackStratum	6.66667
MsaSof	centromeres	0
MsaSof	PAR	0
MsaSof	RRautosomes	1.57895
MscKan	blackStratum	4.54545
MscKan	centromeres	4
MscKan	PAR	0
MscKan	RRautosomes	1.53374
MsdSdi	blackStratum	19.9041
MsdSdi	centromeres	4.65116
MsdSdi	PAR	11.1111
MsdSdi	RRautosomes	3.63165
MspMla	blackStratum	14.2857
MspMla	centromeres	0
MspMla	PAR	0
MspMla	RRautosomes	1.03627
MspSpr	blackStratum	11.8227
MspSpr	centromeres	0.591716
MspSpr	PAR	0
MspSpr	RRautosomes	3.21285
MspSra	blackStratum	20.1878
MspSra	centromeres	7.14286
MspSra	RRautosomes	4.06213
MspSsc	blackStratum	17.4603
MspSsc	centromeres	2.42424
MspSsc	PAR	0
MspSsc	RRautosomes	2.7439
MviLyf	blackStratum	8.59873
MviLyf	centromeres	1.78571
MviLyf	PAR	0
MviLyf	RRautosomes	2.1164
MviSco	blackStratum	10.8844
MviSco	centromeres	1.5873
MviSco	PAR	0
MviSco	RRautosomes	2.09482
MviSic	blackStratum	6.32911
MviSic	centromeres	0.632911
MviSic	PAR	0
MviSic	RRautosomes	1.4652
MviSpa	blackStratum	17.0811
MviSpa	centromeres	3.81471
MviSpa	PAR	0
MviSpa	RRautosomes	2.15311
MviSta	blackStratum	20.8333
MviSta	centromeres	1.88679
MviSta	RRautosomes	0.769231
