# Supplementary material for: Dynamics of transposable element accumulation in the non-recombining regions of mating-type chromosomes in anther-smut fungi
Source: Nat Commun. 2023 Sep 14;14:5692. doi: 10.1038/s41467-023-41413-4 (PMC10502011; doi:10.1038/s41467-023-41413-4)
Supplement: Supplementary file 11 — Source Data [file 41467_2023_41413_MOESM11_ESM.zip › SupTab_3.xlsx]

## Sheet: SupTab_3
shortid	comp	age	nbSubst
MviSic	RRautosomes	10.35994773	759
MviSic	RRautosomes	14.59473372	532
MviSic	RRautosomes	29.10465472	797
MviSic	RRautosomes	11.63314	500
MviSic	RRautosomes	20.67044397	451
MviSic	RRautosomes	2.19794712	186
MviSic	RRautosomes	0	261
MviSic	RRautosomes	4.58263344	176
MviSic	RRautosomes	30.07815826	317
MviSic	RRautosomes	20.55448538	251
MviSic	RRautosomes	1.04582878	194
MviSic	RRautosomes	5.25625065	189
MviSic	RRautosomes	2.03745408	272
MviSic	RRautosomes	3.0505208	272
MviSic	RRautosomes	8.51277518	299
MviSic	RRautosomes	2.19047584	161
MviSic	RRautosomes	3.1004447	170
MviSic	RRautosomes	6.196788	260
MviSic	RRautosomes	1.0106385	190
MviSic	RRautosomes	8.5748539	235
MviSic	RRautosomes	11.84126045	215
MviSic	RRautosomes	3.18918954	118
MviSic	RRautosomes	2.1256944	148
MviSic	RRautosomes	5.6930076	126
MviSic	RRautosomes	4.16747972	137
MviSic	RRautosomes	2.0293824	190
MviSic	RRautosomes	6.65014082	197
MviSic	RRautosomes	0	187
MviSic	RRautosomes	2.0354429	158
MviSic	RRautosomes	4.3027875	270
MviSic	RRautosomes	3.11413085	191
MviSic	RRautosomes	10.56972467	359
MviSic	RRautosomes	11.1879843	230
MviSic	NRR	3.36557232	198
MviSic	NRR	2.0687327	271
MviSic	NRR	16.07244502	262
MviSic	NRR	4.20439968	234
MviSic	NRR	1.0185175	275
MviSic	NRR	18.55701552	296
MviSic	NRR	8.52025424	226
MviSic	NRR	2.08924905	281
MviSic	NRR	2.03149716	258
MviSic	NRR	9.80530902	234
MviSic	NRR	7.78528212	178
MviSic	NRR	7.52037196	206
MviSic	NRR	5.2829781	230
MviSic	NRR	6.8709682	142
MviSic	NRR	7.37152047	207
MviSic	NRR	5.77836854	197
MviSic	NRR	10.3779074	140
MviSic	NRR	13.81969797	221
MviSic	NRR	4.39160871	157
MviSic	NRR	6.4054833	190
MviSic	NRR	6.31038716	209
MviSic	NRR	7.75833856	224
MviSic	NRR	3.08372129	221
MviSic	NRR	6.4589598	271
MviSic	NRR	1.00743437	271
MviSic	NRR	7.97238602	211
MviSic	NRR	15.926501	170
MviSic	NRR	3.15590112	233
MviSic	NRR	1.06349301	201
MviSic	NRR	5.2345904	208
MviSic	NRR	16.27071615	235
MviSic	NRR	5.3092792	206
MviLyf	NRR	10.07062118	218
MviLyf	NRR	0	117
MviLyf	NRR	1.01044539	387
MviLyf	NRR	1.00481764	313
MviLyf	NRR	12.5740944	129
MviLyf	NRR	1.0580919	255
MviLyf	NRR	5.39483384	223
MviLyf	NRR	1.0481934	174
MviLyf	NRR	0	303
MviLyf	NRR	7.33382232	269
MviLyf	NRR	1.04000338	247
MviLyf	NRR	6.217824	400
MviLyf	NRR	4.16725518	209
MviLyf	NRR	1.0588239	270
MviLyf	NRR	21.88087182	162
MviLyf	NRR	11.32512838	277
MviLyf	NRR	2.02919706	278
MviLyf	NRR	2.12766	200
MviLyf	NRR	4.54037272	104
MviLyf	NRR	1.01162904	348
MviLyf	NRR	4.15458905	215
MviLyf	NRR	0	298
MviLyf	NRR	1.02057704	248
MviLyf	NRR	7.78491648	192
MviLyf	NRR	0	288
MviLyf	NRR	0	278
MviLyf	NRR	10.0724592	274
MviLyf	NRR	0	173
MviLyf	NRR	1.0330575	125
MviLyf	NRR	1.00641082	314
MviLyf	NRR	10.63323384	309
MviLyf	NRR	7.03278719	143
MviLyf	NRR	9.04761896	136
MviLyf	NRR	3.43699132	122
MviLyf	NRR	2.03870876	316
MviLyf	NRR	3.46511569	149
MviLyf	NRR	8.79220287	253
MviLyf	NRR	0	109
MviLyf	NRR	14.40491679	253
MviLyf	NRR	1.0940975	250
MviLyf	NRR	1.0076042	265
MviLyf	NRR	9.34206091	401
MviLyf	NRR	1.0881783	253
MviLyf	NRR	4.419067	215
MviLyf	NRR	12.0155532	140
MviLyf	NRR	1.06321905	185
MviLyf	RRautosomes	3.28723367	103
MviLyf	RRautosomes	9.6286371	409
MviLyf	RRautosomes	0	406
MviLyf	RRautosomes	7.5156766	355
MviLyf	RRautosomes	0	415
MviLyf	RRautosomes	11.5150416	870
MviLyf	RRautosomes	4.21505448	196
MviLyf	RRautosomes	0	307
MviLyf	RRautosomes	0	250
MviLyf	RRautosomes	5.669468	112
MviLyf	RRautosomes	2.179842	300
MviLyf	RRautosomes	0	387
MviLyf	RRautosomes	10.9230109	410
MviLyf	RRautosomes	1.02080319	319
MviLyf	RRautosomes	0	245
MviLyf	RRautosomes	0	412
MviLyf	RRautosomes	1.02758744	298
MviLyf	RRautosomes	0	288
MviLyf	RRautosomes	1.00480314	314
MviLyf	RRautosomes	8.62242624	288
MviLyf	RRautosomes	2.17355298	263
MviLyf	RRautosomes	9.50640054	273
MviLyf	RRautosomes	1.02599006	454
MviLyf	RRautosomes	9.99668808	388
MviLyf	RRautosomes	3.28723367	103
MviLyf	RRautosomes	0	384
MviLyf	RRautosomes	18.00361114	274
MviLyf	RRautosomes	0	319
MviLyf	RRautosomes	7.4364402	140
MviLyf	RRautosomes	0	410
MviLyf	RRautosomes	1.00447231	337
MviLyf	RRautosomes	0	327
MviLyf	RRautosomes	1.08018842	229
MviLyf	RRautosomes	0	246
MviLyf	RRautosomes	0	288
MviLyf	RRautosomes	1.00737615	205
MviLyf	RRautosomes	2.04199326	389
MviLyf	RRautosomes	3.24175795	295
MviLyf	RRautosomes	3.24175795	295
MviLyf	RRautosomes	1.00480314	314
MviLyf	RRautosomes	6.92153462	143
MviLyf	RRautosomes	3.12448063	251
MviLyf	RRautosomes	3.5217396	216
MviLyf	RRautosomes	3.09966858	311
MviLyf	RRautosomes	10.63728656	424
MviLyf	RRautosomes	0	253
MviLyf	RRautosomes	12.6918638	220
MviLyf	RRautosomes	11.06949924	284
MviLyf	RRautosomes	1.04219427	247
MviLyf	RRautosomes	15.81217092	273
MviLyf	RRautosomes	1.02892527	249
MviLyf	NRR	7.36161225	303
MviLyf	NRR	2.05241204	196
MviLyf	NRR	1.00701699	287
MviLyf	RRautosomes	1.02350024	392
MviLyf	RRautosomes	4.36856025	123
MviLyf	RRautosomes	1.00641082	314
MviLyf	RRautosomes	1.0060247	334
MviLyf	RRautosomes	3.08108028	228
MviLyf	RRautosomes	9.50640054	273
MviLyf	RRautosomes	0	252
MviLyf	RRautosomes	1.00480314	314
MviLyf	NRR	3.08347092	388
MsaSac	RRautosomes	4.3532952	228
MsaSac	RRautosomes	4.30843701	201
MsaSac	RRautosomes	1.00943372	214
MsaSac	RRautosomes	2.03746224	204
MsaSac	RRautosomes	2.03940954	207
MsaSac	RRautosomes	3.20496888	172
MsaSac	RRautosomes	4.16494912	202
MsaSac	RRautosomes	0	300
MsaSac	RRautosomes	5.30266735	205
MsaSac	RRautosomes	2.19469088	124
MsaSac	RRautosomes	2.15094288	228
MsaSac	RRautosomes	1.11764688	152
MsaSac	RRautosomes	6.7883211	155
MsaSac	RRautosomes	2.19191583	237
MsaSac	RRautosomes	2.1470339	230
MsaSac	RRautosomes	2.02639104	288
MsaSac	RRautosomes	7.09802933	131
MsaSac	RRautosomes	26.17492962	203
MsaSac	RRautosomes	3.288	137
MsaSac	RRautosomes	8.79583566	218
MsaSac	RRautosomes	2.18957277	231
MsaSac	RRautosomes	0	141
MsaSac	RRautosomes	2.1914898	309
MsaSac	RRautosomes	4.1982292	220
MsaSac	RRautosomes	4.4416671	195
MsaSac	RRautosomes	16.41548304	264
MsaSac	RRautosomes	4.3225694	233
MsaSac	RRautosomes	7.54656786	234
MsaSac	RRautosomes	6.72857098	157
MsaSac	RRautosomes	2.19012552	216
MsaSac	RRautosomes	0	110
MsaSac	RRautosomes	1.0987328	128
MsaSac	RRautosomes	4.22821212	211
MsaSac	RRautosomes	2.10450702	121
MsaSac	NRR	2.12658264	252
MsaSac	NRR	5.91743124	129
MsaSac	NRR	3.55045926	129
MsaSac	NRR	14.84567442	246
MsaSac	NRR	3.18421059	121
MsaSac	NRR	1.015228	200
MsaSac	NRR	0	151
MsaSac	NRR	3.21319873	211
MsaSac	NRR	0	147
MsaSac	NRR	1.01261722	281
MsaSac	NRR	5.26223852	301
MsaSac	NRR	10.02147419	247
MsaSac	NRR	2.02261692	246
MsaSac	RRautosomes	4.36550576	112
MsaSac	RRautosomes	2.06584295	251
MsaSac	RRautosomes	2.08269575	101
MsaSac	RRautosomes	5.24460768	208
MsaSac	RRautosomes	1.06323849	227
MsaSac	RRautosomes	3.04800496	286
MsaSac	RRautosomes	2.08339	200
MsaSac	RRautosomes	2.10101008	208
MsaSac	RRautosomes	3.21176492	182
MsaSac	RRautosomes	2.01928608	288
MsaSac	RRautosomes	8.58769236	234
MsaSac	RRautosomes	9.93782335	235
MsaSac	RRautosomes	3.13705658	206
MsaSac	RRautosomes	2.0455713	135
MsaSac	RRautosomes	5.6130336	240
MsaSac	RRautosomes	2.13461436	222
MsaSac	RRautosomes	1.00745043	203
MsaSac	RRautosomes	3.24999883	247
MsaSac	RRautosomes	2.05633846	146
MsaSac	RRautosomes	1.0576918	110
MsaSac	RRautosomes	1.1027632	220
MsaSac	RRautosomes	0	158
MsaSac	RRautosomes	15.00666393	211
MsaSac	RRautosomes	5.42062502	241
MsaSac	RRautosomes	10.23451357	257
MsaSac	RRautosomes	2.1858135	150
MsaSac	RRautosomes	0	146
MsaSac	RRautosomes	9.61888356	306
MsaSac	RRautosomes	1.04237334	123
MsaSac	RRautosomes	0	226
MsaSac	RRautosomes	5.44918088	239
MsaSac	RRautosomes	1.00943372	214
MsaSac	RRautosomes	0	229
MsaSac	RRautosomes	8.0141264	280
MsaSac	RRautosomes	4.11951871	289
MsaSac	RRautosomes	1.00459512	328
MsaSac	RRautosomes	2.08101219	411
MsaSac	RRautosomes	2.09988265	205
MsaSac	RRautosomes	1.01551268	884
MsaSac	RRautosomes	9.6111678	195
MsaSac	RRautosomes	8.12384496	902
MsaSac	RRautosomes	3.13740549	411
MsaSac	RRautosomes	1.00943372	214
MsaSac	RRautosomes	7.7373864	223
MsaSac	RRautosomes	2.09988265	205
MsaSac	RRautosomes	9.6111678	195
MsaSac	RRautosomes	2.11374341	223
MsaSac	RRautosomes	2.09988265	205
MsaSac	RRautosomes	4.71346642	247
MsaSac	RRautosomes	4.21545684	301
MsaSac	RRautosomes	0	885
MsaSac	NRR	9.2179809	135
MsaSac	NRR	0	140
MsaSac	NRR	1.0833342	195
MsaSac	NRR	7.4182114	211
MviSco	RRautosomes	14.5220112	720
MviSco	RRautosomes	0	420
MviSco	RRautosomes	2.04719937	347
MviSco	RRautosomes	9.5756086	290
MviSco	RRautosomes	1.051281	410
MviSco	RRautosomes	5.6375566	130
MviSco	RRautosomes	2.10210117	139
MviSco	RRautosomes	1.01886768	432
MviSco	RRautosomes	0	432
MviSco	RRautosomes	1.02054111	323
MviSco	RRautosomes	5.52447632	316
MviSco	RRautosomes	4.48556598	133
MviSco	RRautosomes	2.1445568	115
MviSco	RRautosomes	1.02058946	347
MviSco	RRautosomes	3.38617832	136
MviSco	RRautosomes	3.32188146	222
MviSco	RRautosomes	19.96149778	431
MviSco	RRautosomes	3.2109375	137
MviSco	RRautosomes	0	111
MviSco	RRautosomes	0	433
MviSco	RRautosomes	3.26601093	221
MviSco	RRautosomes	3.04979058	582
MviSco	RRautosomes	0	128
MviSco	RRautosomes	3.05970085	205
MviSco	RRautosomes	6.301263	215
MviSco	RRautosomes	0	190
MviSco	RRautosomes	14.8635663	165
MviSco	RRautosomes	0	113
MviSco	RRautosomes	3.17409744	228
MviSco	RRautosomes	2.25954264	148
MviSco	RRautosomes	2.2663836	117
MviSco	RRautosomes	18.71721768	266
MviSco	RRautosomes	1.00479552	419
MviSco	NRR	3.18660354	222
MviSco	NRR	4.16894274	207
MviSco	NRR	3.18801892	229
MviSco	NRR	1.0328648	220
MviSco	NRR	1.007721	261
MviSco	NRR	4.54431858	237
MviSco	NRR	3.1255227	249
MviSco	NRR	4.43752838	146
MviSco	NRR	8.9691462	252
MviSco	NRR	4.16931194	197
MviSco	NRR	8.5147322	260
MviSco	NRR	1.00895366	338
MviSco	NRR	2.1698108	230
MviSco	NRR	3.16398396	222
MviSco	NRR	1.052632	140
MviSco	NRR	6.30274726	214
MviSco	NRR	4.14545496	228
MviSco	NRR	8.40965841	281
MviSco	NRR	3.09999907	217
MviSco	RRautosomes	2.06361291	219
MviSco	RRautosomes	4.16842074	198
MviSco	RRautosomes	5.38455804	227
MviSco	RRautosomes	4.25539125	225
MviSco	RRautosomes	6.53731352	146
MviSco	RRautosomes	3.0625	196
MviSco	RRautosomes	7.4660606	236
MviSco	RRautosomes	2.02922793	191
MviSco	RRautosomes	5.628224	200
MviSco	RRautosomes	4.39814034	159
MviSco	RRautosomes	1.00659927	229
MviSco	RRautosomes	7.50528809	271
MviSco	RRautosomes	4.30526488	409
MviSco	RRautosomes	6.57787218	242
MviSco	RRautosomes	3.04783381	287
MviSco	RRautosomes	4.1757865	223
MviSco	RRautosomes	3.17789136	152
MviSco	RRautosomes	2.08495157	221
MviSco	RRautosomes	2.026045	214
MviSco	RRautosomes	1.05661052	196
MviSco	RRautosomes	1.02105304	194
MviSco	RRautosomes	0	148
MviSco	RRautosomes	2.31496041	147
MviSco	RRautosomes	1.125	144
MviSco	RRautosomes	12.15628582	241
MviSco	RRautosomes	1.0140193	217
MviSco	RRautosomes	2.1656472	219
MviSco	RRautosomes	3.5294112	120
MviSco	RRautosomes	0	151
MviSco	RRautosomes	6.330398	197
MviSco	RRautosomes	2.20895476	148
MviSco	RRautosomes	2.1445568	115
MviSco	RRautosomes	8.41865024	286
MviSco	RRautosomes	2.0311281	261
MviSco	RRautosomes	2.15223184	152
MviSco	RRautosomes	3.15375255	195
MviSco	RRautosomes	2.20540524	204
MviSco	RRautosomes	14.83690384	242
MviSco	RRautosomes	1.01219496	166
MviSco	RRautosomes	1.0093464	216
MviSco	RRautosomes	6.9468682	134
MviSco	RRautosomes	3.18502226	241
MviSco	RRautosomes	1.0093464	216
MviSco	RRautosomes	4.26445	250
MviSco	RRautosomes	1.00792228	191
MviSco	RRautosomes	1.01760657	289
MviSco	RRautosomes	3.2133888	256
MviSco	RRautosomes	1.00884984	228
MviSco	RRautosomes	0	152
MviSco	RRautosomes	4.1252166	243
MviSco	RRautosomes	3.1428562	220
MviSco	RRautosomes	1.0523799	221
MviSco	RRautosomes	4.59428514	201
MviSco	RRautosomes	10.82447968	281
MviSco	RRautosomes	4.15458905	215
MviSco	NRR	17.4317694	255
MviSco	NRR	1.0093464	216
MviSco	NRR	2.03773536	216
MviSco	NRR	5.53488278	238
MviSco	NRR	2.0545886	226
MviSco	NRR	4.23008968	239
MviSco	NRR	5.44035936	214
MviSco	NRR	17.2551168	256
MviSco	NRR	2.10794436	249
MviSco	NRR	2.26301439	299
MviSco	NRR	5.31707232	218
MviSco	NRR	0	389
MviSco	NRR	6.78684111	287
MviSco	NRR	2.03571396	228
MviSco	NRR	7.58131864	238
MviSco	NRR	4.11407836	266
MviSco	NRR	7.48756205	215
MviSco	NRR	3.13138683	143
MviSco	NRR	2.032317	189
MviSco	NRR	1.17111918	154
MviSco	NRR	2.03571396	228
MviSco	NRR	11.09073524	299
MviSco	NRR	2.0404632	290
MviSco	NRR	6.4022987	259
MviSco	NRR	1.02347512	218
MviSco	NRR	3.3068173	194
MviSco	NRR	4.1747582	215
MviSco	NRR	3.32142804	124
MviSco	NRR	8.7299812	230
MviSco	NRR	3.34090869	147
MviSco	NRR	5.739753	150
MsdSdi	NRR	4.14073572	188
MsdSdi	NRR	8.0644463	230
MsdSdi	NRR	4.12123384	391
MsdSdi	NRR	7.45656387	399
MsdSdi	NRR	0	177
MsdSdi	NRR	0	148
MsdSdi	NRR	3.07297369	379
MsdSdi	NRR	3.22891492	268
MsdSdi	NRR	2.02150384	376
MsdSdi	NRR	3.18345415	295
MsdSdi	NRR	2.15090986	253
MsdSdi	NRR	22.92376881	321
MsdSdi	NRR	1.0074618	270
MsdSdi	NRR	1.08585965	215
MsdSdi	NRR	0	256
MsdSdi	NRR	6.28062276	269
MsdSdi	NRR	0	146
MsdSdi	NRR	2.22141192	148
MsdSdi	NRR	3.11374419	219
MsdSdi	NRR	1.03265239	253
MsdSdi	NRR	2.03146906	194
MsdSdi	NRR	1.04545419	253
MsdSdi	NRR	4.1441446	230
MsdSdi	NRR	4.32838684	178
MsdSdi	NRR	2.0412664	235
MsdSdi	NRR	2.22548984	227
MsdSdi	NRR	2.03146906	194
MsdSdi	RRautosomes	4.17226625	179
MsdSdi	RRautosomes	1.0106964	378
MsdSdi	RRautosomes	0	165
MsdSdi	RRautosomes	2.03599822	283
MsdSdi	RRautosomes	5.49088452	198
MsdSdi	RRautosomes	5.17722678	243
MsdSdi	RRautosomes	6.46753264	166
MsdSdi	RRautosomes	4.1817195	285
MsdSdi	RRautosomes	4.15458905	215
MsdSdi	RRautosomes	1.00584912	344
MsdSdi	RRautosomes	2.14136848	178
MsdSdi	RRautosomes	6.65853734	182
MsdSdi	RRautosomes	6.95454564	102
MsdSdi	RRautosomes	1.01632254	218
MsdSdi	RRautosomes	1.01436705	459
MsdSdi	RRautosomes	1.14666724	172
MsdSdi	RRautosomes	1.11176415	189
MsdSdi	RRautosomes	2.07973689	287
MsdSdi	RRautosomes	1.04385848	238
MsdSdi	RRautosomes	1.075	215
MsdSdi	RRautosomes	1.075	215
MsdSdi	NRR	0	259
MsdSdi	NRR	0	391
MsdSdi	NRR	0	248
MsdSdi	NRR	0	199
MsdSdi	NRR	6.42440568	231
MsdSdi	NRR	5.15226008	244
MsdSdi	NRR	0	243
MsdSdi	NRR	22.99609598	286
MsdSdi	NRR	1.04385848	238
MsdSdi	NRR	0	126
MsdSdi	NRR	13.71003942	462
MsdSdi	NRR	2.07506691	387
MsdSdi	NRR	3.0494098	278
MsdSdi	NRR	2.03333252	244
MsdSdi	NRR	6.48837068	349
MsdSdi	NRR	1.06451532	198
MsdSdi	NRR	4.1861156	346
MsdSdi	NRR	12.82363698	329
MsdSdi	NRR	2.07031176	346
MsdSdi	NRR	2.03763286	379
MsdSdi	NRR	7.5188774	295
MsdSdi	NRR	5.55146075	275
MsdSdi	NRR	1.00724682	278
MsdSdi	RRautosomes	5.51011548	148
MsdSdi	RRautosomes	0	243
MsdSdi	RRautosomes	13.41386564	196
MsdSdi	RRautosomes	8.660262	312
MsdSdi	RRautosomes	0	193
MsdSdi	RRautosomes	0	122
MsdSdi	RRautosomes	3.06060704	202
MsdSdi	RRautosomes	20.272875	420
MsdSdi	RRautosomes	3.2666073	190
MsdSdi	RRautosomes	2.04999918	246
MsdSdi	RRautosomes	2.01607305	345
MsdSdi	RRautosomes	33.70265974	362
MsdSdi	RRautosomes	10.6636664	152
MsdSdi	RRautosomes	2.09361744	246
MsdSdi	NRR	0	473
MsdSdi	NRR	2.17316051	251
MsdSdi	NRR	2.04999918	246
MsdSdi	NRR	5.26819975	275
MsdSdi	NRR	0	195
MsdSdi	NRR	3.39416055	155
MsdSdi	NRR	18.38723775	105
MsdSdi	NRR	10.2990236	212
MsdSdi	NRR	2.02538737	379
MsdSdi	NRR	2.06279558	386
MsdSdi	NRR	0	282
MsdSdi	NRR	0	235
MsdSdi	NRR	3.16574669	191
MsdSdi	NRR	0	334
MsdSdi	NRR	5.22051928	277
MsdSdi	NRR	0	344
MsdSdi	NRR	4.45432674	102
MsdSdi	NRR	2.08439815	389
MsdSdi	NRR	0	145
MsdSdi	NRR	1.00904535	279
MsdSdi	NRR	1.00598736	336
MsdSdi	NRR	0	130
MsdSdi	NRR	5.24225474	353
MsdSdi	RRautosomes	1.0076042	265
MsdSdi	RRautosomes	2.10091602	203
MsdSdi	RRautosomes	5.43307104	138
MsdSdi	RRautosomes	0	169
MsdSdi	RRautosomes	5.24964216	204
MsdSdi	RRautosomes	1.07757273	257
MsdSdi	RRautosomes	2.02680954	378
MsdSdi	RRautosomes	1.0480344	240
MsdSdi	RRautosomes	9.76559061	313
MsdSdi	RRautosomes	0	255
MsdSdi	RRautosomes	2.1052813	155
MsdSdi	RRautosomes	1.04762636	187
MsdSdi	RRautosomes	2.04040402	202
MsdSdi	NRR	0	282
MsdSdi	NRR	1.03652967	227
MsdSdi	NRR	5.78256525	165
MsdSdi	NRR	1.1065572	135
MsdSdi	NRR	3.22325619	231
MsdSdi	NRR	0	379
MsdSdi	RRautosomes	0	155
MsdSdi	RRautosomes	0	127
MsdSdi	NRR	0	376
MsdSdi	RRautosomes	0	127
MsdSdi	RRautosomes	1.00598736	336
MsdSdi	RRautosomes	4.27918032	144
MsdSdi	RRautosomes	0	266
MsdSdi	RRautosomes	2.07031176	346
MsdSdi	RRautosomes	10.88449675	313
MsdSdi	RRautosomes	8.8719694	343
MsdSdi	RRautosomes	3.09729802	191
MsdSdi	RRautosomes	6.74205224	146
MsdSdi	RRautosomes	2.04999918	246
MsdSdi	RRautosomes	4.31121312	144
MsdSdi	RRautosomes	0	474
MsdSdi	RRautosomes	0	231
MsdSdi	RRautosomes	0	237
MsdSdi	RRautosomes	3.09729802	191
MsdSdi	RRautosomes	3.09729802	191
MsdSdi	RRautosomes	10.95948216	313
MspSpr	NRR	11.24425929	239
MspSpr	NRR	13.34665002	167
MspSpr	NRR	6.66630792	153
MspSpr	NRR	5.97938124	116
MspSpr	NRR	21.77163932	244
MspSpr	NRR	3.10165844	229
MspSpr	NRR	16.66843299	307
MspSpr	NRR	16.22808297	171
MspSpr	NRR	9.93290694	242
MspSpr	NRR	4.46948292	238
MspSpr	NRR	1.0106385	190
MspSpr	NRR	4.5714292	136
MspSpr	NRR	4.0878059	419
MspSpr	NRR	5.40309504	192
MspSpr	NRR	10.71766098	223
MspSpr	NRR	2.02050825	271
MspSpr	NRR	1.01058291	191
MspSpr	NRR	1.01058291	191
MspSpr	NRR	2.27338142	158
MspSpr	NRR	7.4492516	280
MspSpr	RRautosomes	1.01124	225
MspSpr	RRautosomes	8.56687018	242
MspSpr	RRautosomes	3.16701798	294
MspSpr	RRautosomes	0	205
MspSpr	RRautosomes	0	183
MspSpr	RRautosomes	5.30753553	297
MspSpr	RRautosomes	7.56310435	167
MspSpr	RRautosomes	2.02010226	402
MspSpr	RRautosomes	1.0089675	225
MspSpr	RRautosomes	7.6097355	255
MspSpr	RRautosomes	2.02475475	225
MspSpr	RRautosomes	2.03463235	235
MspSpr	NRR	9.85316924	233
MspSpr	NRR	16.09572228	237
MspSpr	NRR	7.54268864	212
MspSpr	NRR	11.20376772	162
MspSpr	NRR	4.1509424	220
MspSpr	NRR	8.05955765	235
MspSpr	NRR	10.8355869	213
MspSpr	NRR	14.75138356	244
MspSpr	NRR	5.71978652	233
MspSpr	NRR	9.22020642	138
MspSpr	NRR	4.08142612	401
MspSpr	NRR	9.79091007	359
MspSpr	NRR	0	207
MspSpr	RRautosomes	2.06337925	293
MspSpr	RRautosomes	2.11307486	299
MspSpr	RRautosomes	11.69588334	438
MspSpr	RRautosomes	8.56978507	251
MspSpr	RRautosomes	1.015	406
MspSpr	RRautosomes	1.06545348	293
MspSpr	RRautosomes	11.1493	250
MspSpr	RRautosomes	4.1224831	215
MspSpr	RRautosomes	1.0038639	390
MspSpr	NRR	1.04232897	197
MspSpr	NRR	4.11687	225
MspSpr	NRR	12.48401814	137
MspSpr	NRR	3.16570079	239
MspSpr	NRR	13.2340908	168
MspSpr	RRautosomes	3.06709074	206
MspSpr	RRautosomes	1.01058291	191
MspSpr	RRautosomes	1.01058291	191
MspSpr	RRautosomes	2.03591533	227
MspSpr	RRautosomes	3.39999966	153
MspSpr	NRR	4.62979536	114
MspSpr	NRR	2.08971576	297
MspSpr	NRR	1.029753	225
MspSpr	NRR	8.0530767	145
MspSpr	NRR	6.93023287	149
MspSpr	NRR	0	216
MspSpr	NRR	0	404
MspSpr	NRR	10.34472148	167
MspSpr	NRR	6.12610106	401
MspSpr	NRR	4.22682271	233
MspSpr	NRR	8.30139972	244
MspSpr	NRR	4.14678812	226
MspSpr	NRR	6.43299072	208
MspSpr	NRR	17.56703424	172
MspSpr	NRR	4.52686038	159
MspSpr	NRR	9.31578966	177
MspSpr	NRR	2.05343476	221
MspSpr	NRR	2.05343476	221
MspSpr	RRautosomes	1.0089675	225
MspSpr	RRautosomes	7.63297344	162
MspSpr	RRautosomes	7.69237425	225
MspSpr	RRautosomes	3.0938934	412
MspSpr	RRautosomes	11.3739968	184
MspSpr	RRautosomes	1.0106385	190
MspSra	NRR	5.66493456	236
MspSra	NRR	20.54335246	269
MspSra	NRR	5.53030407	219
MspSra	NRR	5.11859025	445
MspSra	NRR	1.03619981	229
MspSra	NRR	3.24223596	174
MspSra	NRR	9.34884825	175
MspSra	NRR	4.14880292	206
MspSra	NRR	3.19402918	214
MspSra	NRR	4.15218752	232
MspSra	NRR	5.18849651	229
MspSra	NRR	9.07670596	238
MspSra	NRR	3.1947097	238
MspSra	NRR	8.89675514	377
MspSra	NRR	21.72806685	287
MspSra	NRR	12.1552536	420
MspSra	NRR	2.14349779	239
MspSra	NRR	5.1483696	347
MspSra	NRR	7.46113812	258
MspSra	NRR	2.06635006	218
MspSra	NRR	16.6733374	305
MspSra	NRR	5.35120807	247
MspSra	NRR	3.246376	224
MspSra	NRR	3.11624442	362
MspSra	NRR	6.17725812	349
MspSra	NRR	0	476
MspSra	NRR	6.29589976	277
MspSra	NRR	1.029413	385
MspSra	NRR	4.61290258	143
MspSra	NRR	1.00994936	203
MspSra	NRR	3.10958901	227
MspSra	NRR	3.15671646	282
MspSra	NRR	9.8571627	255
MspSra	NRR	0	241
MspSra	NRR	6.77272795	149
MspSra	NRR	4.61788686	142
MspSra	NRR	6.4641034	251
MspSra	NRR	3.30593446	254
MspSra	NRR	2.14925328	144
MspSra	NRR	5.508855	220
MspSra	NRR	5.5769233	145
MspSra	NRR	0	150
MspSra	NRR	4.13617104	243
MspSra	NRR	1.11	111
MspSra	RRautosomes	1.04732886	166
MspSra	RRautosomes	6.3103463	305
MspSra	RRautosomes	2.19548814	146
MspSra	RRautosomes	2.05536474	297
MspSra	RRautosomes	4.37128842	159
MspSra	RRautosomes	3.20461866	102
MspSra	RRautosomes	2.02580554	314
MspSra	RRautosomes	1.01158593	393
MspSra	RRautosomes	5.27695036	242
MspSra	RRautosomes	0	390
MspSra	RRautosomes	3.31894995	255
MspSra	RRautosomes	5.21399584	212
MspSra	RRautosomes	1.00778195	259
MspSra	RRautosomes	2.01767608	314
MspSra	RRautosomes	3.0493614	340
MspSra	RRautosomes	3.43055583	247
MspSra	RRautosomes	2.2306834	220
MspSra	RRautosomes	1.01388824	146
MspSra	RRautosomes	2.12531802	318
MspSra	RRautosomes	1.01326264	382
MspSra	RRautosomes	5.12883063	287
MspSra	RRautosomes	0	136
MspSra	RRautosomes	1.0148525	205
MspSra	RRautosomes	2.11111128	114
MspSra	RRautosomes	2.03137326	259
MspSra	RRautosomes	0	259
MspSra	RRautosomes	2.02116582	382
MspSra	RRautosomes	8.18852328	999
MspSra	RRautosomes	2.15165809	227
MspSra	RRautosomes	4.4296688	232
MspSra	NRR	5.20130076	354
MspSra	NRR	0	198
MspSra	NRR	4.34871784	212
MspSra	NRR	1.04888784	236
MspSra	NRR	1.0141846	143
MspSra	NRR	4.5436888	112
MspSra	NRR	2.03485164	219
MspSra	NRR	3.39999966	153
MspSra	RRautosomes	12.0738069	383
MspSra	RRautosomes	5.4015003	245
MspSra	RRautosomes	7.58821851	321
MspSra	RRautosomes	1.07920791	109
MspSra	RRautosomes	4.086677	301
MspSra	RRautosomes	0	382
MspSra	RRautosomes	1.01689238	301
MspSra	RRautosomes	5.45331549	237
MspSra	RRautosomes	1.10077548	142
MspSra	RRautosomes	4.4176302	279
MspSra	RRautosomes	4.3314565	175
MspSra	RRautosomes	6.21140918	353
MspSra	RRautosomes	0	391
MspSra	RRautosomes	0	484
MspSra	RRautosomes	0	390
MspSra	RRautosomes	18.12568536	423
MspSra	NRR	8.54395416	168
MspSra	NRR	17.6478258	165
MspSra	NRR	1.03883518	214
MspSra	NRR	1.01388824	146
MspSra	NRR	8.9903836	220
MspSra	NRR	6.3305712	216
MspSra	NRR	3.408	142
MspSra	NRR	6.402132	275
MspSra	NRR	1.00703205	215
MspSra	NRR	16.79945672	134
MspSra	NRR	0	277
MspSra	NRR	1.07821187	193
MspSra	NRR	1.0042172	476
MspSra	NRR	3.08571336	216
MspSra	NRR	3.05454576	336
MspSra	NRR	1.06701048	207
MspSra	NRR	0	253
MspSra	RRautosomes	8.0769234	210
MspSra	RRautosomes	24.7513149	321
MspSra	RRautosomes	1.00617129	489
MspSra	RRautosomes	4.18286981	329
MspSra	RRautosomes	3.09272306	217
MspSra	RRautosomes	7.56644721	357
MspSra	RRautosomes	1.1188816	160
MspSra	RRautosomes	2.06169698	259
MspSra	RRautosomes	6.38803184	317
MspSra	RRautosomes	0	142
MspSra	RRautosomes	2.13636385	235
MspSra	RRautosomes	0	261
MspSra	RRautosomes	5.29875594	243
MspSra	RRautosomes	5.20080288	259
MspSra	RRautosomes	9.2186715	150
MspSra	RRautosomes	1.0133365	418
MspSra	RRautosomes	0	323
MspSra	RRautosomes	2.08298876	251
MspSra	RRautosomes	16.22771821	269
MspSra	RRautosomes	2.1904763	230
MspSra	RRautosomes	0	198
MspSra	RRautosomes	2.23529376	114
MspSra	RRautosomes	14.99573412	108
MspSra	RRautosomes	0	104
MspSra	RRautosomes	14.99573412	108
MspSsc	NRR	3.48648687	129
MspSsc	NRR	0	292
MspSsc	NRR	9.34147012	443
MspSsc	NRR	0	258
MspSsc	NRR	0	215
MspSsc	NRR	0	228
MspSsc	NRR	10.33589666	218
MspSsc	NRR	2.03137326	259
MspSsc	NRR	5.196079	350
MspSsc	NRR	1.0328648	220
MspSsc	NRR	4.22033031	199
MspSsc	NRR	3.0642187	215
MspSsc	NRR	5.17354715	215
MspSsc	NRR	7.45519086	351
MspSsc	NRR	2.05101456	392
MspSsc	NRR	4.29389099	137
MspSsc	NRR	3.08108028	228
MspSsc	NRR	0	244
MspSsc	NRR	2.189781	150
MspSsc	NRR	2.04747808	248
MspSsc	NRR	1.09459512	324
MspSsc	NRR	2.1799323	315
MspSsc	NRR	3.22031308	139
MspSsc	NRR	1.04435534	259
MspSsc	NRR	3.0769216	320
MspSsc	NRR	0	249
MspSsc	NRR	11.8909544	236
MspSsc	NRR	4.62035316	204
MspSsc	NRR	6.35467975	215
MspSsc	NRR	2.16981195	345
MspSsc	NRR	2.1079149	210
MspSsc	NRR	4.2368828	170
MspSsc	NRR	1.02325608	264
MspSsc	NRR	1.03879194	241
MspSsc	NRR	0	198
MspSsc	NRR	1.02128136	264
MspSsc	NRR	5.716836	225
MspSsc	NRR	5.42688611	271
MspSsc	NRR	0	238
MspSsc	NRR	8.66080041	223
MspSsc	NRR	2.05505244	252
MspSsc	NRR	0	118
MspSsc	NRR	0	175
MspSsc	RRautosomes	0	144
MspSsc	RRautosomes	4.4211913	235
MspSsc	RRautosomes	1.03718973	251
MspSsc	RRautosomes	1.00639035	315
MspSsc	RRautosomes	1.00881141	229
MspSsc	RRautosomes	7.54646064	454
MspSsc	RRautosomes	3.29605228	167
MspSsc	RRautosomes	5.34384938	283
MspSsc	RRautosomes	3.0642187	215
MspSsc	RRautosomes	4.1230738	214
MspSsc	RRautosomes	0	226
MspSsc	RRautosomes	1.02477375	455
MspSsc	RRautosomes	10.58307866	131
MspSsc	RRautosomes	3.3834585	150
MspSsc	NRR	10.11766758	246
MspSsc	NRR	1.04032308	258
MspSsc	NRR	677.71372404	516
MspSsc	NRR	2.10833249	253
MspSsc	NRR	27.71277092	244
MspSsc	NRR	2.0334726	243
MspSsc	NRR	5.17080735	333
MspSsc	NRR	1.0606064	140
MspSsc	NRR	6.56662615	235
MspSsc	NRR	4.18521054	147
MspSsc	NRR	2.1195862	226
MspSsc	NRR	2.1031482	204
MspSsc	NRR	9.920634	200
MspSsc	NRR	5.69085348	183
MspSsc	NRR	12.8849826	124
MspSsc	NRR	3.09625654	386
MspSsc	NRR	6.77829632	131
MspSsc	NRR	4.17307709	217
MspSsc	NRR	11.40480426	599
MspSsc	NRR	1.0132167	230
MspSsc	NRR	0	260
MspSsc	NRR	0	243
MspSsc	NRR	4.1142515	230
MspSsc	NRR	8.63116449	219
MspSsc	RRautosomes	0	108
MspSsc	RRautosomes	0	132
MspSsc	RRautosomes	7.00000056	252
MspSsc	RRautosomes	2.05696075	325
MspSsc	RRautosomes	2.01686212	329
MspSsc	RRautosomes	2.05763872	241
MspSsc	RRautosomes	3.04834989	347
MspSsc	NRR	0	329
MspSsc	NRR	3.27049128	133
MspSsc	NRR	16.43106582	303
MspSsc	NRR	19.94864364	291
MspSsc	NRR	8.7470376	266
MspSsc	NRR	5.46355	250
MspSsc	NRR	9.50169987	351
MspSsc	NRR	6.31678185	205
MspSsc	RRautosomes	1.0158302	385
MspSsc	RRautosomes	4.3478265	150
MspSsc	RRautosomes	4.35123844	254
MspSsc	RRautosomes	9.69749595	355
MspSsc	RRautosomes	0	168
MspSsc	RRautosomes	2.07078447	139
MspSsc	RRautosomes	1.08540696	197
MspSsc	RRautosomes	7.85453074	238
MspSsc	RRautosomes	4.2158496	320
MspSsc	RRautosomes	5.2309796	385
MspSsc	RRautosomes	4.25670348	222
MspSsc	RRautosomes	5.31847071	167
MspSsc	RRautosomes	1.12931039	131
MspSsc	RRautosomes	2.03333252	244
MspSsc	RRautosomes	14.60454471	203
MspSsc	RRautosomes	19.61764344	356
MspSsc	RRautosomes	1.0045695	330
MspSsc	RRautosomes	0	317
MspSsc	RRautosomes	2.01756204	316
MspSsc	RRautosomes	1.0060596	332
MspSsc	RRautosomes	0	208
MvSl	NRR	14.36862882	283
MvSl	NRR	4.18811013	387
MvSl	NRR	0	344
MvSl	NRR	4.31638417	191
MvSl	NRR	1.0420567	223
MvSl	NRR	0	473
MvSl	NRR	8.4427538	244
MvSl	NRR	6.96276658	154
MvSl	NRR	3.1934003	190
MvSl	NRR	27.89163993	231
MvSl	NRR	1.10344832	128
MvSl	NRR	1.00833414	242
MvSl	NRR	3.12184036	346
MvSl	NRR	1.0943382	290
MvSl	NRR	4.28469888	301
MvSl	NRR	14.4955064	215
MvSl	NRR	0	115
MvSl	NRR	5.18656816	278
MvSl	NRR	6.63907356	252
MvSl	NRR	1.0198996	205
MvSl	NRR	15.84059652	316
MvSl	NRR	3.08571336	216
MvSl	NRR	5.24596848	284
MvSl	NRR	0	216
MvSl	NRR	13.1470435	289
MvSl	NRR	4.44776026	298
MvSl	NRR	11.80713512	296
MvSl	NRR	2.0334726	243
MvSl	NRR	22.79534436	283
MvSl	NRR	4.48624212	188
MvSl	NRR	5.19157139	271
MvSl	NRR	5.28888836	238
MvSl	NRR	2.0418408	244
MvSl	NRR	5.25659695	191
MvSl	NRR	2.02592135	215
MvSl	NRR	14.0017545	270
MvSl	NRR	2.04847785	243
MvSl	NRR	8.7331329	306
MvSl	NRR	5.26698928	217
MvSl	NRR	1.00833414	242
MvSl	NRR	1.10347552	112
MvSl	NRR	5.18968044	252
MvSl	NRR	11.97981806	301
MvSl	NRR	2.18079192	193
MvSl	NRR	5.19055332	281
MvSl	NRR	3.33913088	256
MvSl	NRR	0	226
MvSl	NRR	3.0545452	280
MvSl	NRR	1.0083681	241
MvSl	NRR	7.56506662	293
MvSl	NRR	11.05757433	297
MvSl	NRR	5.6338746	305
MvSl	NRR	5.23163392	188
MvSl	NRR	3.44067745	203
MvSl	NRR	1.00727172	277
MvSl	NRR	0	378
MvSl	NRR	2.20618592	107
MvSl	NRR	12.0046875	250
MvSl	NRR	2.11864375	125
MvSl	NRR	0	376
MvSl	NRR	7.458175	250
MvSl	NRR	2.07352908	282
MvSl	NRR	3.22556377	143
MvSl	NRR	1.00727172	277
MvSl	NRR	6.42186798	354
MvSl	NRR	2.0334726	243
MvSl	NRR	6.55011994	182
MvSl	NRR	7.64052221	167
MvSl	NRR	1.05952364	178
MvSl	NRR	0	334
MvSl	NRR	11.77623272	343
MvSl	NRR	1.04646	214
MvSl	NRR	6.3964199	166
MvSl	NRR	0	149
MvSl	NRR	3.29508144	201
MvSl	NRR	12.89081871	297
MvSl	NRR	7.50388575	311
MvSl	NRR	0	352
MvSl	NRR	4.41989	200
MvSl	NRR	5.33519536	191
MvSl	NRR	3.04917984	434
MvSl	NRR	3.34351096	146
MvSl	NRR	3.2481216	288
MvSl	NRR	1.00540998	279
MvSl	NRR	1.05164416	224
MvSl	NRR	0	241
MvSl	NRR	4.60901595	109
MvSl	NRR	0	215
MvSl	NRR	2.02919706	278
MvSl	NRR	1.0060974	330
MvSl	NRR	5.49896851	151
MvSl	NRR	4.16522813	287
MvSl	NRR	3.5643564	120
MvSl	NRR	0	242
MvSl	NRR	6.19780352	376
MvSl	NRR	1.0704315	190
MvSl	RRautosomes	5.165324	400
MvSl	RRautosomes	4.48269264	144
MvSl	RRautosomes	2.03922615	195
MvSl	RRautosomes	6.97109808	201
MvSl	RRautosomes	2.02954059	189
MvSl	RRautosomes	4.13996373	189
MvSl	RRautosomes	3.50261445	129
MvSl	RRautosomes	0	211
MvSl	RRautosomes	2.1195862	226
MvSl	RRautosomes	0	174
MvSl	RRautosomes	2.10341749	239
MvSl	RRautosomes	6.4185642	261
MvSl	RRautosomes	0	278
MvSl	RRautosomes	0	375
MvSl	RRautosomes	1.03947252	237
MvSl	RRautosomes	3.22950672	176
MvSl	RRautosomes	7.900788	140
MvSl	RRautosomes	1.01075192	188
MvSl	RRautosomes	2.04363713	281
MvSl	RRautosomes	1.01834952	222
MvSl	RRautosomes	0	171
MvSl	RRautosomes	4.31333864	296
MvSl	RRautosomes	2.03361312	242
MvSl	RRautosomes	1.01087001	279
MvSl	RRautosomes	1.04402961	249
MvSl	RRautosomes	1.0053488	376
MvSl	RRautosomes	1.01087001	279
MvSl	RRautosomes	2.15589036	204
MvSl	RRautosomes	3.25092775	175
MvSl	RRautosomes	1.0060974	330
MvSl	RRautosomes	1.0061149	329
MvSl	RRautosomes	13.92370188	132
MvSl	RRautosomes	1.084941	281
MvSl	RRautosomes	9.77101135	205
MvSl	RRautosomes	0	122
MvSl	RRautosomes	6.67455648	188
MvSl	RRautosomes	4.13064144	202
MvSl	RRautosomes	6.35294016	216
MvSl	RRautosomes	2.20035852	162
MvSl	RRautosomes	1.01229492	247
MvSl	RRautosomes	2.06603724	219
MvSl	RRautosomes	10.6636664	152
MviSpa	NRR	4.17204372	194
MviSpa	NRR	4.347826	175
MviSpa	NRR	5.57575752	184
MviSpa	NRR	6.42226478	202
MviSpa	NRR	11.195795	260
MviSpa	NRR	0	907
MviSpa	NRR	10.16595258	294
MviSpa	NRR	3.07672706	341
MviSpa	NRR	1.08148186	146
MviSpa	NRR	2.0194647	415
MviSpa	NRR	6.44100564	194
MviSpa	NRR	1.0081125	435
MviSpa	NRR	0	168
MviSpa	NRR	8.26692965	217
MviSpa	NRR	1.02142898	286
MviSpa	NRR	10.75597474	259
MviSpa	NRR	0	194
MviSpa	NRR	4.09725736	269
MviSpa	NRR	12.54968117	337
MviSpa	NRR	1.00485252	414
MviSpa	NRR	13.58599181	241
MviSpa	NRR	1.0479035	175
MviSpa	NRR	3.15919472	268
MviSpa	NRR	8.48126535	335
MviSpa	NRR	6.00505327	223
MviSpa	NRR	9.0775378	137
MviSpa	NRR	8.6844114	244
MviSpa	NRR	2.10077574	271
MviSpa	NRR	5.5031445	175
MviSpa	NRR	2.06949868	268
MviSpa	NRR	13.34093865	251
MviSpa	NRR	3.09625654	193
MviSpa	NRR	4.66055075	127
MviSpa	NRR	7.2978738	343
MviSpa	NRR	2.11829388	103
MviSpa	NRR	6.1134942	660
MviSpa	NRR	12.90972267	299
MviSpa	NRR	6.34718456	188
MviSpa	NRR	4.23301064	218
MviSpa	NRR	0	157
MviSpa	NRR	0	189
MviSpa	NRR	5.33916448	208
MviSpa	NRR	2.02970064	188
MviSpa	NRR	0	127
MviSpa	NRR	8.46524465	277
MviSpa	NRR	4.3786131	178
MviSpa	NRR	15.99631842	226
MviSpa	NRR	1.04191548	174
MviSpa	NRR	10.3520935	434
MviSpa	NRR	1.0104708	193
MviSpa	NRR	17.8598952	360
MviSpa	NRR	3.1621629	195
MviSpa	NRR	12.82650515	365
MviSpa	NRR	2.0214691	259
MviSpa	NRR	10.99874304	192
MviSpa	NRR	3.24137944	188
MviSpa	NRR	35.04414115	205
MviSpa	NRR	1.0051122	295
MviSpa	NRR	3.11250528	346
MviSpa	NRR	2.09324784	174
MviSpa	NRR	9.63134893	359
MviSpa	NRR	15.4308238	235
MviSpa	NRR	2.09174382	342
MviSpa	NRR	5.134935	255
MviSpa	NRR	1.07533188	207
MviSpa	NRR	1.0754218	164
MviSpa	NRR	8.22619852	214
MviSpa	NRR	16.98618638	263
MviSpa	NRR	14.83109184	148
MviSpa	NRR	9.1265702	253
MviSpa	NRR	19.01111124	174
MviSpa	NRR	2.160919	188
MviSpa	NRR	9.16428944	124
MviSpa	NRR	2.04347916	188
MviSpa	NRR	1.06818216	141
MviSpa	NRR	0	177
MviSpa	NRR	9.9218868	255
MviSpa	NRR	7.17762474	442
MviSpa	NRR	13.75349885	455
MviSpa	NRR	1.09523792	184
MviSpa	NRR	4.1982292	220
MviSpa	NRR	5.20080288	259
MviSpa	NRR	10.04520252	151
MviSpa	NRR	9.6406962	244
MviSpa	NRR	4.13064144	202
MviSpa	NRR	11.37600168	202
MviSpa	NRR	6.46451656	167
MviSpa	NRR	0	180
MviSpa	NRR	13.18768605	245
MviSpa	NRR	5.46703347	199
MviSpa	NRR	12.20398424	266
MviSpa	NRR	6.69163794	138
MviSpa	NRR	6.46451656	167
MviSpa	NRR	4.17777736	188
MviSpa	NRR	6.40562351	253
MviSpa	NRR	8.31633876	342
MviSpa	NRR	5.4008348	193
MviSpa	NRR	6.5528711	193
MviSpa	NRR	1.03333385	155
MviSpa	NRR	4.46242827	193
MviSpa	NRR	0	199
MviSpa	NRR	8.51685912	198
MviSpa	NRR	4.29112511	271
MviSpa	NRR	26.982592	400
MviSpa	NRR	4.13931362	338
MviSpa	NRR	0	180
MviSpa	NRR	2.08234908	196
MviSpa	NRR	12.72974868	132
MviSpa	NRR	11.68136828	346
MviSpa	NRR	8.55480334	281
MviSpa	NRR	4.19156513	271
MviSpa	NRR	3.0408821	335
MviSpa	NRR	0	195
MviSpa	NRR	5.44582675	175
MviSpa	NRR	4.58620708	133
MviSpa	NRR	8.83041	200
MviSpa	NRR	0	206
MviSpa	NRR	4.59171616	194
MviSpa	NRR	4.17192048	364
MviSpa	NRR	11.70299424	336
MviSpa	NRR	3.17544304	154
MviSpa	NRR	11.9808927	342
MviSpa	NRR	2.03971312	244
MviSpa	NRR	2.01831222	331
MviSpa	NRR	17.37794492	292
MviSpa	NRR	2.09090907	207
MviSpa	NRR	14.05280437	341
MviSpa	NRR	23.04253525	355
MviSpa	NRR	1.03064795	185
MviSpa	NRR	20.87188779	247
MviSpa	NRR	20.81105144	248
MviSpa	NRR	16.91483164	298
MviSpa	NRR	8.70544575	225
MviSpa	NRR	3.12	208
MviSpa	NRR	5.30551098	266
MviSpa	RRautosomes	0	562
MviSpa	RRautosomes	0	465
MviSpa	RRautosomes	5.13294838	406
MviSpa	RRautosomes	3.12262653	573
MviSpa	RRautosomes	0	383
MviSpa	RRautosomes	30.424836	520
MviSpa	RRautosomes	2.01190155	465
MviSpa	RRautosomes	3.04242421	323
MviSpa	RRautosomes	3.20845776	354
MviSpa	RRautosomes	3.18018053	353
MviSpa	RRautosomes	47.85827904	352
MviSpa	RRautosomes	8.81225964	279
MviSpa	RRautosomes	2.09341604	493
MviSpa	RRautosomes	4.36479205	353
MviSpa	RRautosomes	6.29158752	324
MviSpa	RRautosomes	2.12571247	203
MviSpa	NRR	6.29670273	191
MviSpa	NRR	6.54813764	242
MviSpa	NRR	17.83949821	233
MviSpa	NRR	10.42940411	191
MviSpa	NRR	10.60125444	342
MviSpa	NRR	9.76150602	189
MviSpa	NRR	2.0599535	275
MviSpa	NRR	10.92826931	259
MviSpa	NRR	22.84487144	346
MviSpa	NRR	1.0095228	212
MviSpa	NRR	19.29812016	264
MviSpa	NRR	5.13959934	339
MviSpa	NRR	3.09890176	188
MviSpa	NRR	4.33519578	194
MviSpa	NRR	16.99585416	228
MviSpa	NRR	5.18656816	278
MviSpa	NRR	23.45692536	244
MviSpa	NRR	2.1111755	190
MviSpa	NRR	13.26828012	274
MviSpa	NRR	1.02326686	154
MviSpa	NRR	7.60004094	214
MviSpa	NRR	5.16492504	323
MviSpa	NRR	6.3789479	202
MviSpa	NRR	0	313
MviSpa	NRR	2.04347916	188
MviSpa	NRR	5.1416729	338
MviSpa	NRR	8.7356319	190
MviSpa	NRR	4.1752257	155
MviSpa	NRR	6.47952531	193
MviSpa	NRR	14.33520088	182
MviSpa	NRR	10.240602	200
MviSpa	NRR	1.00596859	337
MviSpa	NRR	8.634118	200
MviSpa	NRR	2.04210608	194
MviSpa	NRR	3.11897718	354
MviSpa	NRR	6.25235793	273
MviSpa	NRR	6.31367358	227
MviSpa	NRR	20.25077457	229
MviSpa	NRR	9.55246864	286
MviSpa	NRR	5.41041244	202
MviSpa	NRR	10.63108539	361
MviSpa	NRR	1.0420567	223
MviSpa	NRR	0	254
MviSpa	NRR	13.2634428	113
MviSpa	NRR	3.09559712	146
MviSpa	NRR	4.42328018	209
MviSpa	NRR	8.3999994	156
MviSpa	NRR	0	255
MviSpa	RRautosomes	6.33741354	249
MviSpa	RRautosomes	5.28497496	204
MviSpa	RRautosomes	1.0060974	330
MviSpa	RRautosomes	2.0197718	281
MviSpa	RRautosomes	0	196
MviSpa	RRautosomes	4.32636876	204
MviSpa	RRautosomes	1.010988	276
MviSpa	RRautosomes	1.00925934	218
MviSpa	RRautosomes	1.11173141	199
MviSpa	RRautosomes	7.39557664	241
MviSpa	RRautosomes	1.05952364	178
MviSpa	RRautosomes	2.15007967	197
MviSpa	RRautosomes	0	215
MviSpa	RRautosomes	8.5708658	266
MviSpa	RRautosomes	17.5795828	152
MviSpa	NRR	12.70928984	344
MviSpa	NRR	2.1149466	345
MviSpa	NRR	7.52587212	204
MviSpa	NRR	6.79590296	154
MviSpa	NRR	5.38152576	268
MviSpa	NRR	2.07142911	261
MviSpa	NRR	18.56936848	338
MviSpa	NRR	2.20853188	188
MviSpa	NRR	15.50461938	461
MviSpa	NRR	9.8861788	152
MviSpa	NRR	3.20245434	174
MviSpa	NRR	5.52067061	119
MviSpa	NRR	5.24972196	267
MviSpa	NRR	16.59579748	454
MviSpa	NRR	3.11030884	268
MviSpa	NRR	5.2732232	193
MviSpa	NRR	5.86363695	129
MviSpa	NRR	3.2886315	154
MviSpa	NRR	6.89473698	131
MviSpa	NRR	3.13561864	266
MviSpa	NRR	8.302456	142
MviSpa	NRR	22.46636448	259
MviSpa	NRR	6.36521824	244
MviSpa	NRR	11.86176775	175
MviSpa	NRR	4.17486272	191
MviSpa	NRR	0	196
MviSpa	NRR	8.28830662	451
MviSpa	NRR	4.0654053	342
MviSpa	NRR	1.00685004	294
MviSpa	NRR	2.09756064	344
MviSpa	NRR	28.35290328	232
MviSpa	NRR	19.8894127	278
MviSpa	NRR	7.5205791	345
MviSpa	NRR	1.05618024	188
MviSpa	NRR	2.05785054	249
MviSpa	NRR	2.0772956	215
MviSpa	NRR	7.95504929	227
MviSpa	NRR	5.92956369	129
MviSpa	NRR	12.7485399	213
MviSpa	NRR	8.0203008	204
MviSpa	NRR	2.05979286	267
MviSpa	NRR	1.00724682	417
MviSpa	NRR	7.63016644	221
MviSpa	NRR	26.74361718	189
MviSpa	NRR	47.72231802	351
MviSpa	NRR	3.09118506	339
MviSpa	NRR	8.79528588	174
MviSpa	NRR	3.06344272	338
MviSpa	NRR	6.50076583	221
MviSpa	NRR	1.06060605	105
MviSpa	NRR	6.29968887	279
MviSpa	NRR	19.73127228	183
MviSpa	NRR	7.47950733	279
MviSpa	NRR	2.1383586	201
MviSpa	NRR	3.17544304	154
MviSpa	RRautosomes	3.30272998	191
MviSpa	RRautosomes	1.00735278	274
MviSpa	RRautosomes	1.0350193	266
MviSpa	RRautosomes	16.31295482	281
MviSpa	RRautosomes	3.291152	164
MviSpa	RRautosomes	11.7670345	325
MsdSdi	NRR	8.5181215	259
MsdSdi	NRR	0	185
MsdSdi	NRR	1.04901944	107
MsdSdi	NRR	8.5032225	250
MsdSdi	NRR	3.09333256	232
MsdSdi	NRR	4.10098875	381
MsdSdi	NRR	4.17679605	189
MsdSdi	NRR	5.2849783	245
MsdSdi	NRR	4.07096303	373
MsdSdi	NRR	0	117
MsdSdi	NRR	6.32727336	232
MsdSdi	NRR	2.36956517	109
MsdSdi	NRR	6.36913188	246
MsdSdi	NRR	3.05479449	223
MsdSdi	NRR	8.54894034	246
MsdSdi	NRR	8.0917719	155
MsdSdi	NRR	2.0425536	192
MsdSdi	NRR	14.345721	300
MsdSdi	NRR	2.0521734	236
MsdSdi	NRR	12.21866516	247
MsdSdi	NRR	4.14159408	234
MsdSdi	NRR	2.0571426	180
MsdSdi	NRR	3.31148321	133
MsdSdi	RRautosomes	4.28237688	129
MsdSdi	RRautosomes	1.05645212	131
MsdSdi	RRautosomes	2.03785088	377
MsdSdi	RRautosomes	3.07826128	236
MsdSdi	RRautosomes	6.2002356	372
MsdSdi	RRautosomes	9.62792792	248
MsdSdi	RRautosomes	2.06086905	237
MsdSdi	RRautosomes	1.0447766	140
MsdSdi	RRautosomes	0	216
MsdSdi	NRR	3.13881656	407
MsdSdi	NRR	9.63964716	372
MsdSdi	NRR	9.253881	260
MsdSdi	NRR	2.02167865	373
MsdSdi	NRR	3.50757121	197
MsdSdi	NRR	8.21387329	203
MsdSdi	NRR	4.44705849	189
MsdSdi	NRR	10.30928008	187
MsdSdi	NRR	1.0202288	227
MsdSdi	NRR	5.50231024	112
MsdSdi	NRR	2.08733518	239
MsdSdi	NRR	3.34562096	242
MsdSdi	NRR	4.27833112	392
MsdSdi	RRautosomes	3.43299024	111
MsdSdi	NRR	5.625	225
MsdSdi	NRR	6.68483632	188
MsdSdi	NRR	8.8105725	250
MsdSdi	NRR	5.54380064	197
MsdSdi	NRR	2.01489708	372
MsdSdi	NRR	3.37499955	117
MsdSdi	NRR	2.07185511	137
MsdSdi	NRR	7.66216179	243
MsdSdi	NRR	2.12377725	133
MsdSdi	NRR	2.1130626	187
MsdSdi	NRR	9.897556	190
MsdSdi	NRR	3.19736727	243
MsdSdi	NRR	3.04917984	372
MsdSdi	NRR	7.46927274	382
MsdSdi	NRR	2.0347821	234
MsdSdi	NRR	1.017315	235
MsdSdi	NRR	3.05294625	375
MsdSdi	RRautosomes	2.04093857	187
MsdSdi	RRautosomes	2.0678634	183
MsdSdi	NRR	5.28868048	244
MsdSdi	NRR	2.02173816	372
MsdSdi	NRR	4.2105258	180
MsdSdi	NRR	1.054053	234
MsdSdi	NRR	7.46927274	382
MsdSdi	RRautosomes	8.8105725	250
MsdSdi	RRautosomes	6.39560576	388
MsdSdi	RRautosomes	3.21145398	243
MsdSdi	RRautosomes	8.8105725	250
MviSpa	NRR	2.0334726	243
MviSpa	NRR	1.09166754	262
MviSpa	NRR	2.10440852	257
MviSpa	NRR	2.20168032	262
MviSpa	NRR	2.0824584	120
MviSpa	NRR	7.53976414	227
MviSpa	NRR	2.16249636	183
MviSpa	NRR	4.16513674	227
MviSpa	NRR	4.49810115	131
MviSpa	NRR	7.44871797	249
MviSpa	NRR	14.46536124	174
MviSpa	NRR	6.53697093	259
MviSpa	NRR	1.0569104	260
MviSpa	NRR	7.52450844	228
MviSpa	NRR	4.20370404	227
MviSpa	NRR	13.64236522	242
MviSpa	NRR	6.28990232	223
MviSpa	NRR	3.0627612	244
MviSpa	NRR	6.9696969	115
MviSpa	NRR	1.07339427	117
MviSpa	NRR	5.36227802	262
MviSpa	NRR	2.0480726	245
MviSpa	NRR	1.0202288	227
MviSpa	NRR	5.27899176	252
MviSpa	NRR	13.66441912	374
MviSpa	NRR	2.03292115	247
MviSpa	NRR	6.33333441	247
MviSpa	NRR	11.2821458	257
MviSpa	NRR	8.46524106	251
MviSpa	NRR	11.63551353	249
MviSpa	NRR	7.4606805	225
MviSpa	NRR	8.94178784	268
MviSpa	NRR	19.10640475	235
MviSpa	NRR	2.04918	250
MviSpa	NRR	9.58317822	242
MviSpa	NRR	7.36519173	247
MviSpa	NRR	6.99612976	332
MviSpa	NRR	4.1338908	247
MviSpa	NRR	1.09132419	239
MviSpa	NRR	6.36029604	252
MviSpa	NRR	6.099651	135
MviSpa	NRR	1.00624084	242
MviSpa	NRR	6.23180862	222
MviSpa	NRR	2.0729088	256
MviSpa	NRR	1.009008	224
MviSpa	NRR	0	242
MviSpa	NRR	3.10478868	252
MviSpa	NRR	10.87931	250
MviSpa	NRR	2.21052615	105
MviSpa	NRR	4.1084219	242
MviSpa	NRR	10.7288643	231
MviSpa	NRR	6.2885424	224
MviSpa	NRR	3.17543866	181
MviSpa	NRR	3.38775456	166
MviSpa	NRR	3.05573333	247
MviSpa	NRR	6.2797365	225
MviSpa	NRR	2.06479156	247
MviSpa	RRautosomes	0	244
MviSpa	NRR	0	258
MviSpa	NRR	3.2681125	250
MviSpa	NRR	10.19120674	143
MviSpa	NRR	0	267
MviSpa	NRR	4.20370404	227
MviSpa	NRR	5.28301984	224
MviSpa	NRR	7.57955952	234
MviSpa	NRR	3.05573333	247
MviSpa	NRR	20.59406848	283
MviSpa	NRR	7.93364682	254
MviSpa	NRR	6.69642795	135
MviSpa	NRR	10.98654725	245
MviSpa	NRR	0	239
MviSpa	NRR	10.68196668	132
MviSpa	NRR	6.86057456	112
MviSpa	NRR	4.41834835	247
MviSpa	NRR	9.8	245
MviSpa	NRR	4.06142392	488
MviSpa	NRR	5.81560236	164
MviSpa	NRR	5.53333278	249
MviSpa	NRR	5.3037625	250
MviSpa	NRR	10.19912467	257
MviSpa	RRautosomes	4.58333359	121
MviSpa	RRautosomes	13.54678458	246
MviSpa	RRautosomes	5.2100832	248
MviSpa	RRautosomes	2.03350905	243
MviSpa	NRR	14.760032	280
MviSpa	NRR	3.14634096	129
MviSpa	NRR	1.0067456	224
MviSpa	NRR	6.36792525	225
MviSpa	NRR	13.7429087	262
MviSpa	NRR	24.88060533	219
MviSpa	NRR	8.38166399	133
MviSpa	NRR	9.7532043	255
MviSpa	NRR	5.23854245	235
MviSpa	NRR	4.32565356	113
MviSpa	NRR	12.27289482	243
MviSpa	NRR	28.86107302	338
MviSpa	NRR	8.61003048	236
MviSpa	NRR	3.31034496	128
MviSpa	NRR	9.64638862	242
MviSpa	NRR	9.2477056	896
MviSpa	NRR	9.62277813	243
MviSpa	NRR	12.47029805	229
MviSpa	NRR	7.351275	250
MviSpa	NRR	3.2142852	135
MviSpa	NRR	7.98990004	226
MviSpa	NRR	1.00624084	242
MviSpa	NRR	29.67817315	895
MviSpa	NRR	3.16744223	227
MviSpa	RRautosomes	9.23989416	203
